# Supplementary material for: Comparative proteomic and metabolomic analyses reveal resistance mechanisms in Chilli pepper roots of resistant and susceptible varieties to Phytophthora capsici infection
Source: Front Plant Sci. 2025 Oct 20;16:1638114. doi: 10.3389/fpls.2025.1638114 (PMC12583989; doi:10.3389/fpls.2025.1638114)
Supplement: Supplementary file 4 [file Table2.xlsx]

## Sheet: Sheet1
Index	Q1 (Da)	Q3 (Da)	Molecular Weight (Da)	Formula	Ionization model	Compounds	物质	Class I	物质一级分类	Class II	物质二级分类	CAS	Level	M_10399-0-1	M_10399-0-2	M_10399-0-3	M_10399-12-1	M_10399-12-2	M_10399-12-3	M_10399-36-1	M_10399-36-2	M_10399-36-3	M_CM334-0-1	M_CM334-0-2	M_CM334-0-3	M_CM334-12-1	M_CM334-12-2	M_CM334-12-3	M_CM334-36-1	M_CM334-36-2	M_CM334-36-3	mix01	mix02	mix03	cpd_ID	kegg_map
pme3200	74	57	73.064	C2H7N3	[M+H]+	1-Methylguanidine	1-甲基胍	Nucleotides and derivatives	核苷酸及其衍生物	Nucleotides and derivatives	核苷酸及其衍生物	471-29-4	2	8882.7	15334	12943	12403	10998	12121	15879	16426	16130	13539	13408	17350	24210	16624	27528	16578	19614	19815	10474	16371	12512	C02294	--
pme1976	81.2	54	80.037	C4H4N2	[M+H]+	Pyrimidine	嘧啶	Nucleotides and derivatives	核苷酸及其衍生物	Nucleotides and derivatives	核苷酸及其衍生物	289-95-2	2	10516	11668	9965.9	9381.4	15905	12161	9089.1	12897	6056.3	10200	10531	9879.1	10106	14744	11990	12149	11347	10293	11755	8105.5	10980	C00396	--
pmb0782	86.1	69.2	85.089	C5H11N	[M+H]+	Piperidine	哌啶	Alkaloids	生物碱	Piperidine alkaloids	哌啶类生物碱	110-89-4	2	363870	542570	517540	485430	457610	478190	1516400	1456400	1386700	590380	587260	598900	499860	451270	469410	795380	793340	789180	627360	683010	651320	C01746	ko00960
pme2292	89.11	72.08	88.1	C4H12N2	[M+H]+	Putrescine	腐胺	Alkaloids	生物碱	Alkaloids	生物碱	110-60-1	2	406100	332080	353010	408930	468160	433810	262340	295850	305040	388990	402490	392320	791190	609370	787780	1547800	1424800	1479300	401520	462190	513080	C00134	ko00330,ko00472,ko00480,ko00960,ko01100,ko01110,ko02010
Lmqp000873	101.02	55.02	100.018	C4H4O3	[M+H]+	Succinic anhydride	琥珀酸酐	Organic acids	有机酸	Organic acids	有机酸	108-30-5	2	40727	67138	82275	66847	86342	52641	52036	82032	76176	49747	61173	61671	51818	61732	65287	74544	70745	63995	71169	54961	31695	C19524	--
MWStz073	102.05	84.05	101.048	C4H7NO2	[M+H]+	5-Hydroxy-2-pyrrolidinone	5-羟基-2-吡咯烷酮	Alkaloids	生物碱	Pyrrole alkaloids	吡咯类生物碱	62312-55-4	2	79497	64133	90495	93199	74828	75067	84709	89143	79955	84823	78865	78535	81111	86056	96620	75657	62974	86515	83573	70792	63847	--	--
MWSmce331	102.05	56.05	101.048	C4H7NO2	[M+H]+	Azetidine-2-carboxylic acid	氮杂环丁烷-2-羧酸	Alkaloids	生物碱	Alkaloids	生物碱	2517-04-6	1	53212	73921	81692	52372	98332	80776	128810	141740	121660	143800	181190	128360	162150	157630	155090	148960	149170	147170	89367	112340	78599	C08267	--
mws4052	102.06	56.05	101.048	C4H7NO2	[M+H]+	1-Aminocyclopropane-1-carboxylic acid	1-氨基环丙烷-1-羧酸	Organic acids	有机酸	Organic acids	有机酸	22059-21-8	1	31992	16456	25060	20494	32748	42268	24845	60499	45963	40965	31709	70998	56216	47990	66392	64127	67239	53357	41738	56926	58107	C01234	ko00270,ko01100,ko01110
MWSmce461	102.05	56.05	101.048	C4H7NO2	[M+H]+	L-Azetidine-2-carboxylic acid	L-吖啶-2-羧酸	Amino acids and derivatives	氨基酸及其衍生物	Amino acids and derivatives	氨基酸及其衍生物	2133-34-8	1	27737	22278	20293	32478	29480	22623	60837	47356	57786	113860	64909	55245	92238	80514	92441	109740	97626	107490	53115	46397	35497	--	--
MWS4312	101.03	55.02	102.032	C4H6O3	[M-H]-	Butanone acid	丁酮酸	Organic acids	有机酸	Organic acids	有机酸	600-18-0	1	75443	73808	96921	90420	85872	95965	80639	97719	91670	35807	39853	33118	42739	31168	37563	44364	28722	27495	67915	67792	58815	--	--
Lmgn000219	101.02	55.02	102.032	C4H6O3	[M-H]-	Succinic semialdehyde	琥珀酸半醛	Organic acids	有机酸	Organic acids	有机酸	692-29-5	2	82063	102780	110950	123420	111480	110480	119940	105780	107610	33240	36520	27530	43490	28196	37006	18047	15535	18641	73290	94535	78561	C00232	ko00250,ko00350,ko00650,ko00750,ko00760,ko01100,ko01200
pme1841	103.12	86.1	102.116	C5H14N2	[M+H]+	Cadaverine	尸胺	Alkaloids	生物碱	Alkaloids	生物碱	462-94-2	2	49632	54905	59807	48349	49797	49538	9	9	9	41040	51089	38076	49005	29799	49498	24063	26390	19927	24690	31026	44496	C01672	ko00310,ko00480,ko00960,ko01100,ko01110
pme3017	104.07	58	103.063	C4H9NO2	[M+H]+	2-Aminoisobutyric acid	2-氨基异丁酸	Organic acids	有机酸	Organic acids	有机酸	62-57-7	3	531120	668170	706440	624520	668350	701290	1087300	1143700	1255100	889980	788240	839560	621330	611780	595550	1003200	904140	1020000	728720	714920	817510	C03665	--
pme3011	104.07	68.8	103.063	C4H9NO2	[M+H]+	γ-Aminobutyric acid	γ-氨基丁酸	Organic acids	有机酸	Organic acids	有机酸	56-12-2	3	1494000	1369800	1540900	1655400	1208200	1244100	1818300	2405300	1836400	2840100	2565700	2094300	1802600	1895900	2128900	3256400	3098000	2921500	1734000	1730600	1954100	C00334	ko00250,ko00330,ko00410,ko00650,ko00760,ko01100
MWSmce585	104.07	59.01	103.063	C4H9NO2	[M+H]+	Methyl 3-aminopropanoate	3-氨基丙酸甲酯	Amino acids and derivatives	氨基酸及其衍生物	Amino acids and derivatives	氨基酸及其衍生物	4138-35-6	3	818830	808580	808910	911990	801700	891390	1636100	1553600	1671300	1222200	1210600	1195700	813150	823810	806910	1241700	1193200	1332400	861580	1037900	1060400	--	--
pme3033	104.07	86	103.063	C4H9NO2	[M+H]+	N,N-Dimethylglycine	N,N-二甲基甘氨酸	Amino acids and derivatives	氨基酸及其衍生物	Amino acids and derivatives	氨基酸及其衍生物	1118-68-9	2	847740	988340	921630	1265500	883730	1079500	1411800	1700000	1401800	1679800	1552900	1381500	1080200	1582000	1368900	2531600	2682000	2825900	1179400	1192500	1178900	C01026	ko00260,ko01100
mws0576	103.04	59.1	104.047	C4H8O3	[M-H]-	3-Hydroxybutyric acid	3-羟基丁酸	Organic acids	有机酸	Organic acids	有机酸	300-85-6	3	78747	80540	81200	69276	80219	83437	118060	102610	104270	172790	188260	205790	217430	173560	201560	288320	298070	317630	113170	132900	126950	C01089	ko00072,ko00650,ko01100
pme1975	103	59	104.06	C3H4O4	[M-H]-	Malonic acid	丙二酸	Organic acids	有机酸	Organic acids	有机酸	141-82-2	2	84559	91877	88510	75512	84628	80962	102870	136520	139410	243180	224050	233640	241170	216270	202510	356110	358210	352640	127600	139910	149880	C00383	ko00061,ko00240,ko00410,ko01100,ko01212
pmb0484	104.1	60.1	104.107	C5H14NO+	[M]+	Choline	胆碱	Alkaloids	生物碱	Alkaloids	生物碱	62-49-7	3	6514900	8430200	8896600	8143600	8308700	7825600	12975000	13864000	13313000	11986000	11254000	10690000	7608300	7682600	8401000	10713000	10380000	9699500	8686800	9615200	9713300	C00114	ko00260,ko00564,ko01100,ko02010
pme0010	106	60	105.043	C3H7NO3	[M+H]+	L-Serine	L-丝氨酸	Amino acids and derivatives	氨基酸及其衍生物	Amino acids and derivatives	氨基酸及其衍生物	56-45-1	2	20709	25217	20792	22388	22847	11723	50121	52783	59166	58438	94787	78609	77826	86010	95660	128190	104980	132270	56115	29468	33961	C00065	ko00260,ko00261,ko00270,ko00460,ko00600,ko00630,ko00920,ko00970,ko01100,ko01110,ko01200,ko01230,ko02010
pme2433	106.09	88	105.079	C4H11NO2	[M+H]+	Diethanolamine	二乙醇胺	Alkaloids	生物碱	Alkaloids	生物碱	111-42-2	3	8285	9069.9	7579.9	10627	8373.2	6707	9099.2	12839	11316	16091	13982	11272	14678	23966	19012	30753	28134	23778	12020	8451.5	11300	C06772	ko00564
MWS5173	112.05	70.03	111.043	C4H5N3O	[M+H]+	Isocytosine	异胞嘧啶	Nucleotides and derivatives	核苷酸及其衍生物	Nucleotides and derivatives	核苷酸及其衍生物	108-53-2	3	34026	42500	38503	43193	35001	36798	70506	94322	83716	21440	33608	33994	36368	44446	36869	75698	80157	45926	37249	41808	37440	--	--
mws0255	112.05	95	111.043	C4H5N3O	[M+H]+	Cytosine	胞嘧啶	Nucleotides and derivatives	核苷酸及其衍生物	Nucleotides and derivatives	核苷酸及其衍生物	71-30-7	1	32719	35782	44426	36257	36037	52343	83729	97798	135680	80037	79940	59755	60364	58011	82563	88985	100080	87340	64135	56099	70765	C00380	ko00240,ko01100
pme2122	112.09	95	111.08	C5H9N3	[M+H]+	Histamine	组胺	Alkaloids	生物碱	Alkaloids	生物碱	51-45-6	3	31211	36658	33364	39340	41757	28510	58360	82365	72845	51409	54059	53315	63576	69072	63818	57980	54196	45020	56954	51185	52713	C00388	ko00340,ko01100,ko01110
pme0257	111.02	80	112.027	C4H4N2O2	[M-H]-	Uracil	尿嘧啶	Nucleotides and derivatives	核苷酸及其衍生物	Nucleotides and derivatives	核苷酸及其衍生物	66-22-8	1	29667	29046	25587	59666	46344	60708	9	9	9	82613	90081	63641	97019	96283	99119	86263	106950	91953	58663	53814	75756	C00106	ko00240,ko00410,ko00770,ko01100
MWS1798	113.06	67.05	112.052	C6H8O2	[M+H]+	2,4-Hexadienoic acid	山梨酸	Organic acids	有机酸	Organic acids	有机酸	110-44-1	3	827040	565310	696630	468070	667870	387480	370420	633440	489920	140680	95283	190220	224720	223520	185620	190210	177910	216230	417180	434260	467670	--	--
pme0006	116.07	70.1	115.063	C5H9NO2	[M+H]+	L-Proline	L-脯氨酸	Amino acids and derivatives	氨基酸及其衍生物	Amino acids and derivatives	氨基酸及其衍生物	147-85-3	1	1982500	1833500	2055600	2351000	1956800	1848600	3302300	3828100	3613300	7825700	9702800	9440500	8392200	8322000	8518300	8257500	7209400	8286400	3213800	3314300	3773200	C00148	ko00330,ko00332,ko00970,ko01100,ko01110,ko01230,ko02010
mws0376	115	71	116.011	C4H4O4	[M-H]-	Fumaric acid	延胡索酸(富马酸,反丁烯二酸)	Organic acids	有机酸	Organic acids	有机酸	110-17-8	1	798030	700370	461090	868230	611760	680820	568400	734520	678190	340320	386940	598860	305600	379520	296170	218090	284680	242680	596750	534200	535240	C00122	ko00020,ko00190,ko00220,ko00250,ko00350,ko00360,ko00620,ko00650,ko00760,ko01100,ko01110,ko01200
pme3193	116.04	74	117.043	C4H7NO3	[M-H]-	N-Acetyl-L-glycine	N-乙酰-L-甘氨酸	Amino acids and derivatives	氨基酸及其衍生物	Amino acids and derivatives	氨基酸及其衍生物	543-24-8	3	6136.6	5975.5	8691.6	6949.2	8061.1	3028	8879.9	12442	8902.5	24126	19773	23515	12243	18538	16211	24398	32763	41607	10988	13147	10019	--	--
pmb1096	118.07	91	117.058	C8H7N	[M+H]+	Indole	吲哚	Alkaloids	生物碱	Plumerane	吲哚类生物碱	120-72-9	2	23433	26127	29251	17177	18331	23062	43038	58725	30340	24502	19170	17534	22391	34594	12276	27440	26157	27221	19372	23952	30358	C00463	ko00380,ko00400,ko00402,ko01100,ko01110
mws2628	118.09	87.05	117.07	C5H11NO2	[M+H]+	N-Methyl-4-aminobutyric acid	N-甲基-4-氨基丁酸	Organic acids	有机酸	Organic acids	有机酸	1119-48-8	3	386670	415370	523980	477450	414980	446800	392490	517090	505960	397740	363980	312270	276160	267680	296280	354980	319240	398430	348600	294660	297660	C15987	ko00760,ko01100
mws0256	118.09	72.1	117.079	C5H11NO2	[M+H]+	L-Valine	L-缬氨酸	Amino acids and derivatives	氨基酸及其衍生物	Amino acids and derivatives	氨基酸及其衍生物	72-18-4	1	2816100	2786600	3958900	4216400	3227100	3799100	9298600	11431000	10901000	5641200	5411300	4803300	4708900	4640600	4394800	6570400	6250800	7328800	5346800	5993000	6955200	C00183	ko00280,ko00290,ko00311,ko00460,ko00770,ko00966,ko00970,ko01100,ko01110,ko01210,ko01230,ko02010
mws0191	118.09	59	117.079	C5H11NO2	[M+H]+	Betaine	甜菜碱	Alkaloids	生物碱	Alkaloids	生物碱	107-43-7	3	1521800	1445300	1548300	1436500	1555400	1476700	1908300	1790300	1360200	1172500	1225500	1584200	1407700	1470800	1677700	920660	1278000	1214100	1470600	1265200	2079600	C00719	ko00260,ko01100,ko02010
mws0192	117.02	73	118.027	C4H6O4	[M-H]-	Succinic acid	琥珀酸	Organic acids	有机酸	Organic acids	有机酸	110-15-6	1	13781000	11724000	11039000	11129000	12772000	13428000	16225000	14321000	17131000	11856000	11476000	10032000	11455000	12007000	10970000	10553000	8173600	10690000	12124000	11432000	12205000	C00042	ko00020,ko00190,ko00250,ko00310,ko00350,ko00360,ko00620,ko00630,ko00640,ko00650,ko00760,ko00920,ko01100,ko01110,ko01200
pme1730	117	59	118.027	C4H6O4	[M-H]-	D-Erythronolactone	D-赤酮酸内酯	Organic acids	有机酸	Organic acids	有机酸	15667-21-7	2	16534	11000	18398	32351	20243	24872	18133	24252	25157	23069	14704	21371	21697	21464	24701	21973	17472	21170	21747	19061	22541	--	--
mws0470	117.02	73	118.027	C4H6O4	[M-H]-	Methylmalonic acid	甲基丙二酸	Organic acids	有机酸	Organic acids	有机酸	516-05-2	2	12371000	12162000	12653000	13348000	12672000	11942000	16371000	13529000	11885000	10624000	10742000	10758000	9660000	11825000	11131000	10665000	9123600	10562000	11254000	11252000	10916000	C02170	ko00240,ko00280,ko00640,ko01100
mws0147	117.06	59	118.063	C5H10O3	[M-H]-	β-Hydroxyisovaleric acid	β-羟基异戊酸	Organic acids	有机酸	Organic acids	有机酸	625-08-1	3	75039	70642	72943	52417	48547	56841	125680	106130	100250	67850	76564	66438	55677	48895	50485	36625	46095	38947	56581	59221	56952	C20827	ko00280,ko01100
pme3096	118	74	119.022	C3H5NO4	[M-H]-	Aminomalonic acid	氨基丙二酸	Organic acids	有机酸	Organic acids	有机酸	1068-84-4	2	441390	442600	441180	445730	416730	442870	559300	528040	604770	394870	457670	411950	416490	373770	412800	360170	362060	368900	387530	423860	443550	C00872	--
mws0671	120.07	74.1	119.058	C4H9NO3	[M+H]+	L-Homoserine	L-高丝氨酸	Amino acids and derivatives	氨基酸及其衍生物	Amino acids and derivatives	氨基酸及其衍生物	672-15-1	3	187650	166480	195140	239750	212700	214590	395190	486710	496060	484140	480730	425110	456380	466680	473090	578900	463810	520570	230570	328880	323550	C00263	ko00260,ko00270,ko00300,ko00920,ko01100,ko01110,ko01230
mws0230	120.07	74	119.058	C4H9NO3	[M+H]+	L-Threonine	L-苏氨酸	Amino acids and derivatives	氨基酸及其衍生物	Amino acids and derivatives	氨基酸及其衍生物	72-19-5	1	230250	265700	268240	217280	209960	218070	469860	562600	519940	364290	528990	444180	450120	434610	540910	528340	494090	532080	313030	345870	353750	C00188	ko00260,ko00261,ko00290,ko00860,ko00970,ko01100,ko01110,ko01230,ko02010
pmp001287	120.08	103.05	119.073	C8H9N	[M+H]+	N-Benzylmethylene isomethylamine	N-苯亚甲基异甲胺	Alkaloids	生物碱	Alkaloids	生物碱	-	1	3375000	3995800	3761800	4749500	4639700	4598000	7190500	7416900	7186000	4626000	4579700	4418000	4547200	4822600	4316100	4473500	4466300	4549800	4200500	4674900	4503300	--	--
pma0134	121.04	93.06	120.042	C4H8O4	[M+H]+	D-(-)-Threose	D-(-)-苏阿糖	Others	其它类	Saccharides and Alcohols	糖及醇类	95-43-2	2	5035000	6058800	5439300	3657100	3870900	4496000	5546500	5838900	5484600	934000	1154100	1218900	2176400	1935100	2124600	4507400	4628900	4345300	3440300	3355000	3415600	C06463	--
Lmbp000728	121.06	77.04	120.058	C8H8O	[M+H]+	(S)-2-Phenyloxirane	(S)-2-苯基环氧乙烷	Others	其它类	Others	其它	20780-54-5	1	34588000	41266000	36710000	25184000	27423000	28709000	35818000	38355000	34955000	7394400	8338300	8448600	16477000	14891000	15768000	30355000	32875000	30556000	24097000	22183000	23548000	C20782	ko01100
pme0195	120.02	62	121.02	C3H7NO2S	[M-H]-	L-Cysteine	L-半胱氨酸	Amino acids and derivatives	氨基酸及其衍生物	Amino acids and derivatives	氨基酸及其衍生物	52-90-4	2	7991.5	5759.7	3024.9	9924.6	14535	7265.6	5280.6	4278.6	3833.5	14902	16035	18036	24526	29237	22162	12997	13169	21414	4377.2	9675.9	6730.3	C00097	ko00260,ko00270,ko00311,ko00332,ko00430,ko00460,ko00480,ko00730,ko00770,ko00920,ko00970,ko01100,ko01110,ko01200,ko01230,ko04122
pmb0069	122	105	121.053	C7H7NO	[M+H]+	Benzamide	苯甲酰胺	Phenolic acids	酚酸类	Phenolic acids	酚酸类	55-21-0	2	181510	238140	255220	253170	221110	196670	221800	209380	205920	131090	125570	131060	159670	155480	192350	217860	206220	260950	156040	211860	147060	C09815	--
mws0491	122.1	105	121.089	C8H11N	[M+H]+	Phenethylamine	2-苯乙胺	Alkaloids	生物碱	Alkaloids	生物碱	64-04-0	3	701030	788030	803530	695470	796640	758580	804250	858270	770120	495280	462140	527770	588290	646930	639690	782370	832040	755640	664080	633700	578180	C05332	ko00360,ko01100
mws0628	121.03	92	122.037	C7H6O2	[M-H]-	4-Hydroxybenzaldehyde	对羟基苯甲醛	Phenolic acids	酚酸类	Phenolic acids	酚酸类	123-08-0	1	19788000	20329000	17527000	11163000	13021000	13068000	13940000	12029000	12804000	4286900	3625800	3408500	7696600	7102200	7454900	18266000	16729000	16911000	10983000	12088000	12016000	C00633	ko01100
mws0133	123.06	80.05	122.048	C6H6N2O	[M+H]+	Nicotinamide	烟酰胺	Others	其它类	Vitamin	维生素	98-92-0	1	637190	609030	664280	678450	720280	653220	917630	965200	1030600	886630	922960	826440	1028800	1047900	1129800	1110600	998970	1118200	799180	817860	880840	C00153	ko00760,ko01100
ML10179289	105.07	77.04	122.073	C8H10O	[M-H2O+H]+	2-Phenylethanol	2-苯乙醇	Phenolic acids	酚酸类	Phenolic acids	酚酸类	60-12-8	2	212410	309900	262480	263170	279100	282800	189750	199360	231600	118570	140380	178440	190120	160070	157250	291700	237880	254440	223720	213280	176940	C05853	ko00360
pme1216	122.03	78	123.032	C6H5NO2	[M-H]-	2-Picolinic acid	2-吡啶甲酸	Organic acids	有机酸	Organic acids	有机酸	98-98-6	2	27648	32304	24313	29292	28101	37870	75039	55194	66151	82120	95950	86435	133800	129900	133900	113610	122830	153900	65031	78845	52975	C10164	ko00380,ko01100
pme0490	124.04	78	123.032	C6H5NO2	[M+H]+	Nicotinic acid (Vitamin B3)	烟酸 (维生素 B3)	Others	其它类	Vitamin	维生素	59-67-6	3	80907	80999	81063	75641	88721	77782	232430	202110	245040	315980	265180	271110	590880	513590	476220	382940	419460	414810	237320	190320	187510	C00253	ko00760,ko00960,ko01100,ko01110
Lmbp000668	124.04	78.03	123.032	C6H5NO2	[M+H]+	Isonicotinic acid	异烟酸	Others	其它类	Vitamin	维生素	55-22-1	2	94565	125160	111690	136920	130620	101090	240100	220990	252630	337450	250550	265590	562360	473270	458550	393910	507760	442870	225750	261070	166880	C07446	--
mws0236	124.01	80	125.015	C2H7NO3S	[M-H]-	2-Aminoethanesulfonic acid	2-氨基乙烷磺酸	Organic acids	有机酸	Organic acids	有机酸	107-35-7	3	9	9	9	3171.2	3168	4367.7	8905.6	9050.8	13511	8208.6	9213.2	13179	12735	15197	14811	14256	11754	7024.6	8610.2	6026.6	11677	C00245	ko00430,ko00920,ko01100,ko02010
mws0982	126.1	68	125.095	C6H11N3	[M+H]+	1-Methylhistamine	1-甲基组胺	Alkaloids	生物碱	Alkaloids	生物碱	501-75-7	3	173170	184600	221230	215160	187370	209480	224810	184520	255720	133070	125370	112120	171820	157550	195690	220980	195230	154940	153660	140850	174090	C05127	ko00340,ko01100
mws0251	127.05	110	126.043	C5H6N2O2	[M+H]+	Thymine	胸腺嘧啶	Nucleotides and derivatives	核苷酸及其衍生物	Nucleotides and derivatives	核苷酸及其衍生物	65-71-4	3	8423.6	11754	11193	13858	11992	15165	27171	23979	30021	24883	23900	32055	52760	54894	49901	28950	38542	30176	19488	22060	18110	C00178	ko00240,ko01100
MWSmce440	128.07	55.06	127.063	C6H9NO2	[M+H]+	Guvacine	去甲基槟榔次碱	Alkaloids	生物碱	Piperidine alkaloids	哌啶类生物碱	498-96-4	3	28766	53922	50291	55821	27094	23465	50581	72559	78193	50520	48413	33260	50967	42694	54334	52199	69479	64747	35328	43338	48283	C10149	--
MWSmce300	128.1	84.08	127.1	C7H13NO	[M+H]+	Nortropine	去甲基托品醇	Alkaloids	生物碱	Tropan alkaloids	莨菪烷类生物碱	538-09-0	2	317390	306090	324840	349820	296580	322630	377020	442100	373260	319540	344530	390350	410230	395910	451700	469820	467030	473850	314970	286790	311010	--	--
MWS2027	129.03	69	128.022	C4H4N2O3	[M+H]+	Barbituric acid;Malonylurea;2,4,6-Pyrimidinetrione	巴比妥酸;丙二酰脲;2,4,6-嘧啶三酮	Nucleotides and derivatives	核苷酸及其衍生物	Nucleotides and derivatives	核苷酸及其衍生物	67-52-7	2	52888	133200	292780	347560	248740	173480	156500	374580	392620	258570	246830	249370	409600	314130	381000	324770	272140	228210	256100	180260	216720	C00813	ko00240,ko01100
ML10181668	130.09	84.08	129.079	C6H11NO2	[M+H]+	Cycloleucine	环亮氨酸	Amino acids and derivatives	氨基酸及其衍生物	Amino acids and derivatives	氨基酸及其衍生物	52-52-8	1	1369900	1752300	1690700	1406300	1781200	1851500	3592100	4115300	3964800	2711000	2947600	2801800	2641300	2537300	2828600	3526700	3656500	3923100	2452400	2554900	2526700	C03969	--
Rfmb319	130.09	84.08	129.079	C6H11NO2	[M+H]+	Pipecolic acid	哌啶酸	Organic acids	有机酸	Organic acids	有机酸	4043-87-2	1	118290	131060	162250	209530	192670	183350	278470	377220	317670	249850	237190	204040	241260	152410	150170	229330	131770	234450	190830	196620	200480	C00408	ko00310,ko00960,ko01100,ko01110
Zmdp000376	130.09	84.08	129.09	C5H11N3O	[M+H]+	4-Guanidinobutanal	4-胍基丁醛	Others	其它类	Others	其它	-	2	852170	692030	901520	1033600	808470	1207600	1979900	1957200	1886300	1980400	1612300	1788900	1764000	1471600	1624900	2271200	2151100	2144700	1315400	1217200	1157400	--	--
Zmgn000217	129.02	85.03	130.027	C5H6O4	[M-H]-	Methylenesuccinic acid	亚甲基琥珀酸	Organic acids	有机酸	Organic acids	有机酸	97-65-4	2	49556	58865	44154	51428	55515	55571	64322	42103	83569	69047	61411	69861	98738	74394	65309	60767	58239	50365	67500	69947	52353	C00490	ko00660,ko01100
pme2693	131.12	114.09	130.111	C6H14N2O	[M+H]+	N-Acetylputrescine	N-乙酰腐胺	Alkaloids	生物碱	Alkaloids	生物碱	18233-70-0	3	156730	171500	153050	202350	179200	176870	205470	268060	183390	144130	125330	133830	154410	157520	155780	189820	172780	155470	150320	156310	160420	C02714	ko00330,ko01100
pmb0501	131.13	114.1	130.122	C5H14N4	[M+H]+	Agmatine	胍丁胺	Alkaloids	生物碱	Alkaloids	生物碱	306-60-5	3	137650	138880	160310	195340	185720	176980	185050	209320	172270	129580	134950	127220	134550	156820	147470	161090	160270	179390	135040	136290	137310	C00179	ko00330,ko01100
Zmpn000638	130.05	88.04	131.069	C4H9N3O2	[M-H]-	3-Guanidinopropionic acid	3-胍基丙酸	Organic acids	有机酸	Organic acids	有机酸	353-09-3	2	9	9	9	8679.3	5518.1	3213.6	5144.8	11230	14931	19385	21270	19203	23824	22549	21714	33654	41633	40220	7555.7	15572	10278	C03065	--
mws0258	132.1	86	131.095	C6H13NO2	[M+H]+	L-Isoleucine*	L-异亮氨酸*	Amino acids and derivatives	氨基酸及其衍生物	Amino acids and derivatives	氨基酸及其衍生物	73-32-5	1	14686000	17916000	15057000	13686000	16213000	19171000	23009000	26913000	26426000	21381000	22462000	24018000	19686000	17623000	18511000	23603000	24261000	23918000	18368000	16279000	18351000	C00407	ko00280,ko00290,ko00460,ko00960,ko00966,ko00970,ko01100,ko01110,ko01210,ko01230,ko02010
pme0274	132.1	69	131.095	C6H13NO2	[M+H]+	6-Aminocaproic acid	6-氨基己酸	Organic acids	有机酸	Organic acids	有机酸	60-32-2	2	2959700	3503100	3464800	3322000	3164500	3739800	10802000	10996000	9871500	3622400	3650700	4231000	3540900	3239900	3312500	5332000	5633100	5221200	4235900	4546500	4400600	C02378	ko01100
mws0227	132.1	86.2	131.095	C6H13NO2	[M+H]+	L-Leucine*	L-亮氨酸*	Amino acids and derivatives	氨基酸及其衍生物	Amino acids and derivatives	氨基酸及其衍生物	61-90-5	1	10328000	13367000	11893000	11819000	12125000	14015000	26249000	23847000	22572000	14046000	13529000	14159000	13538000	12309000	10957000	16125000	16944000	19148000	15677000	15579000	14660000	C00123	ko00280,ko00290,ko00966,ko00970,ko01100,ko01110,ko01210,ko01230,ko02010
pmp001198	132.1	57.1	131.095	C6H13NO2	[M+H]+	6-Deoxyfagomine	6-脱氧荞麦碱	Alkaloids	生物碱	Piperidine alkaloids	哌啶类生物碱	197449-09-5	2	615050	716960	792620	777300	719830	796170	2170900	2508000	2135600	814530	807840	774870	862100	694670	744960	1128300	1147800	1243400	856390	1043500	933860	--	--
mws1587	132.1	86	131.095	C6H13NO2	[M+H]+	L-Norleucine*	L-正亮氨酸*	Amino acids and derivatives	氨基酸及其衍生物	Amino acids and derivatives	氨基酸及其衍生物	327-57-1	1	14149000	16815000	15043000	14189000	14957000	18411000	22588000	25304000	27308000	21628000	20974000	25013000	18885000	16713000	21839000	23507000	24224000	22601000	18252000	16451000	16692000	C01933	--
Lmmn000806	131.03	87.05	132.042	C5H8O4	[M-H]-	Dimethylmalonic acid	二甲基丙二酸	Organic acids	有机酸	Organic acids	有机酸	595-46-0	2	28749	27459	38766	32670	34419	28583	37543	34494	32786	27584	22914	18479	26635	28532	33357	27759	23397	32845	28268	28202	32843	--	--
pme0243	131.03	87.05	132.042	C5H8O4	[M-H]-	Glutaric acid	戊二酸	Organic acids	有机酸	Organic acids	有机酸	110-94-1	2	259940	375480	347020	224250	227690	226020	211770	251770	241540	207330	168490	179490	201690	178110	166030	206690	202190	220220	190760	178100	187730	C00489	ko00071,ko00310,ko01100
mws0473	131.03	87.05	132.042	C5H8O4	[M-H]-	2-Methylsuccinic acid	2-甲基丁二酸	Organic acids	有机酸	Organic acids	有机酸	498-21-5	2	299710	399450	336890	306040	278290	307390	273190	301640	272150	177800	184910	205820	218410	214470	254700	215520	218090	258020	215750	269120	280440	--	--
Lmgn000160	131.05	70.03	132.053	C4H8N2O3	[M-H]-	3-Ureidopropionic Acid	3-脲基丙酸	Organic acids	有机酸	Organic acids	有机酸	462-88-4	2	19597	16744	15801	21692	31826	25533	141940	132980	127270	13345	10249	9895.2	11417	6495.2	15501	35412	44843	39641	38593	32802	51450	C02642	ko00240,ko00410,ko00770,ko01100
mws0001	133.06	74	132.054	C4H8N2O3	[M+H]+	L-Asparagine	L-天冬酰胺	Amino acids and derivatives	氨基酸及其衍生物	Amino acids and derivatives	氨基酸及其衍生物	70-47-3	3	756860	550360	564330	884690	992660	978860	4749200	5179100	5162700	565960	523350	484770	460330	505780	478800	1403800	1373400	1205500	1446300	1457000	1348700	C00152	ko00250,ko00460,ko00970,ko01100,ko01110,ko01230
mws0972	131.07	85	132.079	C6H12O3	[M-H]-	6-Hydroxyhexanoic acid	6-羟基己酸	Organic acids	有机酸	Organic acids	有机酸	1191-25-9	3	29857	25496	25584	58112	45638	33426	34477	21730	27300	24840	17994	28246	20803	16112	15803	14786	13249	20138	22857	38323	26088	C06103	--
pme2527	133	116	132.09	C5H12N2O2	[M+H]+	L-Ornithine	L-鸟氨酸	Amino acids and derivatives	氨基酸及其衍生物	Amino acids and derivatives	氨基酸及其衍生物	70-26-8	2	12723	13233	13382	16848	14633	11602	18341	19022	17249	18960	22379	14832	23941	24503	25218	28914	26166	23854	17216	16473	16167	C00077	ko00220,ko00330,ko00472,ko00480,ko01100,ko01110,ko01210,ko01230,ko02010
mws0219	132.03	88	133.038	C4H7NO4	[M-H]-	L-Aspartic Acid	L-天冬氨酸	Amino acids and derivatives	氨基酸及其衍生物	Amino acids and derivatives	氨基酸及其衍生物	56-84-8	1	567080	538910	518110	751060	723760	682950	814440	949410	853970	935420	893450	827780	822090	878120	876650	993850	1140700	1062200	815790	952620	756070	C00049	ko00220,ko00250,ko00260,ko00261,ko00270,ko00300,ko00340,ko00410,ko00460,ko00710,ko00760,ko00770,ko00970,ko01100,ko01110,ko01200,ko01210,ko01230,ko02010
mws0275	133.01	71.01	134.022	C4H6O5	[M-H]-	L-Malic acid	L-苹果酸	Organic acids	有机酸	Organic acids	有机酸	97-67-6	1	978990	890210	629280	931820	954900	947870	855480	594510	833350	365870	360630	318990	349340	332190	279070	228330	202890	190460	658900	795330	698050	C00149	ko00020,ko00620,ko00630,ko00710,ko01100,ko01110,ko01200
MWS1709	133.01	71.01	134.022	C4H6O5	[M-H]-	D-Malic acid	D-苹果酸	Organic acids	有机酸	Organic acids	有机酸	636-61-3	1	28278000	27862000	25579000	27123000	25948000	23328000	31578000	27369000	26153000	17908000	22019000	18973000	16756000	19947000	19662000	16038000	12927000	14396000	33985000	30221000	29137000	C00497	ko00650,ko01100
Lmbn000198	133.01	71.01	134.022	C4H6O5	[M-H]-	3-Dehydro-L-Threonic Acid	3-脱氢-L-苏糖酸	Others	其它类	Saccharides and Alcohols	糖及醇类	-	1	27542000	26031000	25546000	31178000	23311000	26461000	27098000	30960000	29467000	16769000	21473000	18973000	19985000	13433000	16875000	14292000	12646000	15533000	20975000	23793000	24317000	C03064	ko00053,ko01100
Zmdp000972	136.04	91.05	135.035	C4H9NO2S	[M+H]+	S-Methyl-L-cysteine	S-甲基-L-半胱氨酸	Amino acids and derivatives	氨基酸及其衍生物	Amino acids and derivatives	氨基酸及其衍生物	1187-84-4	2	455540	423590	442820	625020	619040	678430	1609700	1640600	1273100	577510	602600	700390	963650	1067800	987270	1030300	1089300	1264700	855790	821460	766640	C22040	ko02010
pme0057	136.04	118.1	135.035	C4H9NO2S	[M+H]+	L-Homocysteine	L-高半胱氨酸	Amino acids and derivatives	氨基酸及其衍生物	Amino acids and derivatives	氨基酸及其衍生物	6027-13-0	3	577100	665010	608230	521890	452280	468810	785700	924290	862840	281320	258940	215010	478360	410270	432540	815680	778430	729510	588700	649850	587630	C00155	ko00270,ko00920,ko01100,ko01110,ko01230
Lmxp000939	136.06	119.04	135.054	C5H5N5	[M+H]+	Zarzissine	1H-咪唑并(4,5-D)哒嗪-2-胺	Alkaloids	生物碱	Alkaloids	生物碱	160568-14-9	2	744750	904660	737670	764860	737180	780010	1552100	1336100	2199900	1653500	1737700	1807000	2346700	2232900	2445900	1855400	2288900	2010800	1416900	1461300	1245500	--	--
pmb0374	136.06	118.9	135.054	C5H5N5	[M+H]+	2-Aminopurine	2-氨基嘌呤	Nucleotides and derivatives	核苷酸及其衍生物	Nucleotides and derivatives	核苷酸及其衍生物	452-06-2	1	217770	224950	213240	201240	213650	198080	207060	229650	294550	398720	434660	413810	272060	270610	239570	262500	271920	258570	227210	229650	200470	--	--
pme0040	136.06	119	135.054	C5H5N5	[M+H]+	Adenine	腺嘌呤	Nucleotides and derivatives	核苷酸及其衍生物	Nucleotides and derivatives	核苷酸及其衍生物	73-24-5	1	751060	810670	869270	774850	631520	758980	1400900	1413200	2107600	1613300	1660600	1685400	2395300	2357200	2055500	1877100	2152200	1715200	1302500	1431400	1239200	C00147	ko00230,ko00908,ko01100
HJKP000649	136.07	91.05	135.068	C8H9NO	[M+H]+	N-benzylformamide	正苄基甲酰胺	Alkaloids	生物碱	Alkaloids	生物碱	6343-54-0	2	829590	1088000	1047000	1040200	905070	986490	2771400	2114200	2016500	843640	791840	783940	1289000	1471000	1166200	1600600	1965800	1778900	1343600	1507400	983100	C15561	--
mws0889	135.03	75.01	136.037	C4H8O5	[M-H]-	D-Threonic Acid	D-苏糖酸	Others	其它类	Saccharides and Alcohols	糖及醇类	3909-12-4	3	273810	280800	300180	362240	324800	349390	345040	267100	292640	134700	98131	156130	127350	118580	128710	100900	165870	125390	185630	191200	220180	C21649	--
pme0033	137.05	119	136.039	C5H4N4O	[M+H]+	Hypoxanthine	次黄嘌呤	Nucleotides and derivatives	核苷酸及其衍生物	Nucleotides and derivatives	核苷酸及其衍生物	68-94-0	1	20651	27538	20740	20255	25216	18027	45153	50396	44915	30102	23157	34470	25178	23145	20711	17905	25988	26014	28776	21878	29337	C00262	ko00230,ko01100
Hmbn002174	135.05	120.02	136.053	C8H8O2	[M-H]-	4-Hydroxyacetophenone	对羟基苯乙酮	Phenolic acids	酚酸类	Phenolic acids	酚酸类	99-93-4	2	12803	11671	8818.2	10460	8167.7	13936	14736	30887	14493	28122	16943	14670	24012	32309	22202	22238	22336	36874	8799.5	14022	20248	C10700	ko01100
mws0146	138.06	78	137.048	C7H7NO2	[M+H]+	Nicotinic Acid Methyl Ester(Methyl Nicotinate)	烟酸甲酯	Alkaloids	生物碱	Pyridine alkaloids	吡啶类生物碱	93-60-7	3	84938	75973	76365	72968	62605	73716	113880	87148	108180	51356	47444	66659	57082	60012	63734	38721	64773	63354	64824	79256	83097	--	--
mws1336	138.06	120	137.048	C7H7NO2	[M+H]+	4-Aminobenzoic acid	对氨基苯甲酸	Phenolic acids	酚酸类	Phenolic acids	酚酸类	150-13-0	3	70122	102240	92120	83128	120930	81322	80682	64590	68596	95653	52072	58802	95645	115250	95539	100370	109360	91786	86082	91592	96159	C00568	ko00790,ko01100
pme2268	138.06	94.07	137.048	C7H7NO2	[M+H]+	Trigonelline	葫芦巴碱	Alkaloids	生物碱	Pyridine alkaloids	吡啶类生物碱	535-83-1	3	92507	97012	86318	83036	93228	59662	115620	123110	95891	39143	26461	23085	49317	67128	40712	110750	73935	51265	61326	104630	74521	C01004	ko00760
mws1078	138.06	92.1	137.048	C7H7NO2	[M+H]+	Anthranilic Acid	邻氨基苯甲酸	Phenolic acids	酚酸类	Phenolic acids	酚酸类	118-92-3	3	9	9	9	9	9	9	9	9	9	27242	19670	18209	19887	27192	21792	29714	32454	24714	14366	32958	21264	C00108	ko00380,ko00400,ko00998,ko01058,ko01100,ko01110,ko01230
pme1002	138.09	103	137.084	C8H11NO	[M+H]+	L-Tyramine	L-酪胺	Amino acids and derivatives	氨基酸及其衍生物	Amino acids and derivatives	氨基酸及其衍生物	51-67-2	1	81659000	99169000	81595000	66126000	70044000	82381000	82985000	78341000	76830000	24484000	27078000	28349000	50033000	43642000	46362000	71747000	79951000	68962000	60853000	61012000	61925000	C00483	ko00350,ko00950,ko01100,ko01110
pma0948	138.09	121.1	137.084	C8H11NO	[M+H]+	Phenylethanolamine	苯基乙醇胺	Alkaloids	生物碱	Alkaloids	生物碱	7568-93-6	2	42177000	48393000	44244000	29722000	33002000	37798000	43649000	46990000	43257000	9472100	10456000	11316000	19834000	17612000	20903000	37791000	42325000	36942000	30286000	28828000	26308000	C02735	--
Lmgn001670	137.03	108.02	138.032	C7H6O3	[M-H]-	Salicylic acid	水杨酸	Phenolic acids	酚酸类	Phenolic acids	酚酸类	69-72-7	2	958700	956400	961620	543510	646560	516100	730650	658330	894350	435060	638800	383390	674710	641210	701430	1036000	1000200	1079000	611300	688470	754170	C00805	ko00360,ko01100,ko01110,ko04075
Hmgn001653	137.02	93.04	138.032	C7H6O3	[M-H]-	Protocatechualdehyde	原儿茶醛	Phenolic acids	酚酸类	Phenolic acids	酚酸类	139-85-5	2	520080	631500	442810	430340	602920	367920	924200	1256600	912020	946920	764930	732970	773850	801880	635770	1024500	590030	539960	519090	725100	559070	C16700	ko00950
Lmbn001981	137.02	93.03	138.032	C7H6O3	[M-H]-	2,5-Dihydroxybenzaldehyde	2,5-二羟基苯甲醛	Phenolic acids	酚酸类	Phenolic acids	酚酸类	1194-98-5	2	797260	887540	794780	694860	828420	697700	1379300	1632300	1549200	1317900	941700	986420	1173800	959490	836920	926520	921050	805340	843820	1079700	739960	C05585	ko00350,ko01100
mws0749	137.02	93	138.032	C7H6O3	[M-H]-	4-Hydroxybenzoic acid	对羟基苯甲酸	Phenolic acids	酚酸类	Phenolic acids	酚酸类	99-96-7	1	923020	1129200	1287600	1123900	883620	828870	1713300	2467200	2125300	1194000	1306100	1325200	1191100	1318800	1210300	1149700	997250	1208700	1224600	1275100	1134000	C00156	ko00130,ko00790,ko01100,ko01110
mws0336	137.04	93.05	138.043	C6H6N2O2	[M-H]-	Urocanic acid	尿刊酸	Organic acids	有机酸	Organic acids	有机酸	104-98-3	3	122020	91033	141100	9	9	9	9	9	9	137900	131020	122660	124570	110440	134210	178130	112290	78185	83080	114610	135270	C00785	ko00340,ko01100
mws2368	137.06	119.05	138.068	C8H10O2	[M-H]-	Tyrosol	酪醇	Phenolic acids	酚酸类	Phenolic acids	酚酸类	501-94-0	3	120660	149710	130270	60358	85316	77261	109940	109120	87715	65688	72127	67263	81365	101650	87687	112410	139900	141610	84095	100810	91925	C06044	ko00350,ko01100
pme2828	140	99	139.027	C6H5NO3	[M+H]+	4-Nitrophenol	4-硝基苯酚	Phenolic acids	酚酸类	Phenolic acids	酚酸类	100-02-7	2	7976000	5994200	10745000	3255800	8384200	9773900	6241500	10334000	10966000	10116000	9729300	9819600	9470100	8840100	8832200	8888700	9896500	10423000	9497100	9306300	10060000	C00870	--
mws0704	140.01	78.96	141.019	C2H8NO4P	[M-H]-	O-Phosphorylethanolamine	磷酸乙醇胺	Alkaloids	生物碱	Alkaloids	生物碱	1071-23-4	3	47250	52855	62514	35274	36252	38257	72784	72368	75896	93297	102480	88908	80242	67019	68928	94605	101160	92287	65547	65843	73008	C00346	ko00564,ko00600,ko01100
pmp000097	142.09	124.07	141.079	C7H11NO2	[M+H]+	Guvacoline	去甲基槟榔碱	Alkaloids	生物碱	Piperidine alkaloids	哌啶类生物碱	495-19-2	2	18692000	19265000	20589000	24078000	18633000	20834000	21044000	22411000	20622000	15511000	16689000	16703000	20508000	23172000	22811000	24976000	25108000	25084000	19584000	20228000	19608000	C16821	--
pma2987	142.1	124.09	141.09	C6H11N3O	[M+H]+	Histidinol	组氨醇	Alkaloids	生物碱	Alkaloids	生物碱	501-28-0	2	22398000	21838000	22463000	22687000	22946000	22389000	23240000	24690000	22753000	21638000	21489000	21668000	19990000	19809000	19595000	21457000	21395000	20157000	20144000	20402000	21836000	C00860	ko00340,ko01100,ko01110,ko01230
MWSmce480	142.12	98.1	141.115	C8H15NO	[M+H]+	Tropine	托品醇	Alkaloids	生物碱	Tropan alkaloids	莨菪烷类生物碱	120-29-6	1	660140	636770	735300	595930	623860	572750	701440	850600	687460	616150	674080	716840	835680	857230	772190	1057500	1012600	939880	658010	824020	759930	C00729	ko00960,ko01100,ko01110
MWStz135	142.12	96.09	141.115	C8H15NO	[M+H]+	Pseudotropine	伪托品醇	Alkaloids	生物碱	Tropan alkaloids	莨菪烷类生物碱	135-97-7	2	24035000	23617000	25179000	25398000	20218000	18525000	31095000	23317000	27472000	20793000	21495000	23492000	30338000	31061000	29085000	29408000	25829000	27606000	27734000	26850000	29262000	C02066	ko00960
pme3207	141.02	59	142.027	C6H6O4	[M-H]-	Muconic acid	己二烯二酸	Organic acids	有机酸	Organic acids	有机酸	1119-72-8	3	319730	295220	295040	302530	304400	344570	250120	274890	262900	484810	449350	508290	520570	477120	540630	646820	763980	724270	459810	473270	476980	C02480	ko01100
pmb0764	144.05	113.2	143.04	C6H9NOS	[M+H]+	4-Methyl-5-thiazoleethanol	4-甲基-5-噻唑乙醇	Others	其它类	Others	其它	137-00-8	3	14304	18529	13764	17168	17421	15533	9224.8	21504	14748	42851	42642	30176	58202	51506	51537	59381	44150	39197	34486	33750	28811	C04294	ko00730,ko01100
Lmcp000611	144.08	84.06	143.069	C5H9N3O2	[M+H]+	2-Amino-4,5-dihydro-1H-imidazole-4-acetic acid	2-氨基-4,5-二氢-1H-咪唑-4-乙酸	Alkaloids	生物碱	Alkaloids	生物碱	69098-41-5	3	2336200	2184700	2553600	2680500	2682200	2603600	2494600	2556800	2603000	1310900	1519200	1246200	1436600	1355700	1112200	1037600	1106700	1007600	1503000	1762800	1488500	--	--
Rfmb320	144.1	84.08	143.095	C7H13NO2	[M+H]+	1-Methylpiperidine-2-carboxylic acid	1-甲基哌啶-2-羧酸	Organic acids	有机酸	Organic acids	有机酸	7730-87-2	2	2275300	1509900	2386000	3878300	2652300	2682800	2266800	3034400	2793800	1471500	1184600	1482000	1406000	1435100	1188000	1128200	1206200	1268600	1600900	1593300	1877500	--	--
pmp000966	144.1	84.1	143.095	C7H13NO2	[M+H]+	Stachydrine	水苏碱	Alkaloids	生物碱	Pyrrole alkaloids	吡咯类生物碱	471-87-4	1	1442200	1434500	1296500	2401500	1783400	1907500	1331000	1616800	1788100	959030	953200	640570	788380	695640	757060	779510	734290	765620	1050200	996000	945370	C10172	--
Hmsp000364	144.1	98.09	143.095	C7H13NO2	[M+H]+	L-Cyclopentylglycine	环戊基甘氨酸	Amino acids and derivatives	氨基酸及其衍生物	Amino acids and derivatives	氨基酸及其衍生物	2521-84-8	3	345940	349170	383120	332720	319970	369930	300380	328380	365440	286540	273140	234910	403470	421110	376250	552690	394760	404810	291380	327100	365860	--	--
Hmcp000405	144.14	84.08	143.132	C8H17NO	[M+H]+	Dihydroisopelletierine	二氢异石榴皮碱	Alkaloids	生物碱	Piperidine alkaloids	哌啶类生物碱	-	2	211520	335700	317870	316560	278260	272730	141410	122020	129550	300810	348290	291480	257140	347440	339930	131100	163950	201230	226140	234520	215430	--	--
Rfmb318	144.1	84.08	144.092	C7H14NO2+	[M]+	D-Proline betaine	脯氨酸甜菜碱	Amino acids and derivatives	氨基酸及其衍生物	Amino acids and derivatives	氨基酸及其衍生物	1195-94-4	2	1153200	1140400	1024000	1808200	1765000	1482700	1196500	1450300	1294700	740210	720880	777930	766450	649100	549380	637580	552840	595010	753220	930990	909190	C21514	--
mws0851	143.11	143.11	144.115	C8H16O2	[M-H]-	Valproic Acid	丙戊酸	Organic acids	有机酸	Organic acids	有机酸	99-66-1	3	1044800	1128500	1087200	1210500	1170900	1020500	872740	889870	868680	852590	1003400	899600	1054800	1120400	1113200	923330	981570	914360	886820	903020	916620	C07185	--
mws0103	146.06	91	145.053	C9H7NO	[M+H]+	Indole-3-carboxaldehyde	吲哚-3-甲醛	Alkaloids	生物碱	Plumerane	吲哚类生物碱	487-89-8	1	85149	93317	82676	51296	33034	51597	65518	65929	105280	76424	60154	33360	64398	67317	76184	109070	63093	70695	45378	59055	72543	C08493	--
Lmqp000427	146.08	82.07	145.074	C6H11NO3	[M+H]+	N-Methyl-Trans-4-Hydroxy-L-Proline	N-甲基-反式-4-羟基-L-脯氨酸	Amino acids and derivatives	氨基酸及其衍生物	Amino acids and derivatives	氨基酸及其衍生物	4252-82-8	1	12407000	15304000	15544000	17960000	16739000	16273000	9315600	12399000	11257000	21666000	22884000	18681000	17912000	17830000	18176000	21149000	20772000	21920000	14008000	13321000	14143000	--	--
pme0295	146.08	86	145.074	C6H11NO3	[M+H]+	4-Acetamidobutyric acid	4-乙酰氨基丁酸	Organic acids	有机酸	Organic acids	有机酸	3025-96-5	3	34170	57687	68245	70768	62654	63424	72977	72440	65256	94257	104230	75896	111850	96512	91679	107130	108090	124690	89866	75678	64656	C02946	ko00330,ko01100
MWSmce338	146.08	70.06	145.074	C6H11NO3	[M+H]+	N-Hydroxypipecolic acid	(9ci)-1-羟基-2-哌啶羧酸	Alkaloids	生物碱	Piperidine alkaloids	哌啶类生物碱	115819-92-6	2	76447	72935	99306	73675	95055	130240	73590	80538	79497	50409	41247	57946	63450	51032	53045	57848	43757	45340	46633	43284	71970	--	--
mws0567	146.09	87	145.085	C5H11N3O2	[M+H]+	4-Guanidinobutyric acid	4-胍基丁酸	Organic acids	有机酸	Organic acids	有机酸	463-00-3	3	68149	97837	94558	102160	76899	65104	108130	129210	108100	66847	103050	77806	77050	100010	57515	104600	94339	68624	65494	84927	106470	C01035	ko00330,ko01100
mws0017	146.17	72.2	145.158	C7H19N3	[M+H]+	Spermidine	亚精胺	Alkaloids	生物碱	Alkaloids	生物碱	124-20-9	2	129790	137010	191430	221950	154670	153160	135130	208150	139610	387660	317060	435050	478130	525740	519780	742140	732650	835390	217310	146020	151810	C00315	ko00330,ko00410,ko00480,ko00940,ko01100,ko02010
Lmgn000224	145.01	57.03	146.022	C5H6O5	[M-H]-	2-Methyl-3-oxosuccinic acid	2-甲基-3-氧代琥珀酸	Organic acids	有机酸	Organic acids	有机酸	-	1	1310200	1446200	1380600	1717500	1588000	1300800	1416100	1586400	1528000	559920	545660	624240	598460	418280	431740	271770	284310	268740	930030	1194000	837800	C06030	ko00660
pme2380	145.01	101	146.022	C5H6O5	[M-H]-	α-Ketoglutaric acid	α-酮戊二酸	Organic acids	有机酸	Organic acids	有机酸	328-50-7	2	16297000	16909000	18348000	16380000	15923000	17000000	16830000	17831000	17659000	7662800	8312900	8508900	7307500	7461700	7197400	5157300	5124000	5425500	13357000	13874000	13706000	C00026	ko00020,ko00040,ko00053,ko00220,ko00250,ko00300,ko00310,ko00340,ko00430,ko00630,ko00650,ko00660,ko01100,ko01110,ko01200,ko01210,ko01230
mws0924	145.05	101	146.058	C6H10O4	[M-H]-	2-Methylglutaric acid	2-甲基戊二酸	Organic acids	有机酸	Organic acids	有机酸	617-62-9	3	272680	295450	280610	188680	200930	274430	277200	282870	297800	332330	292160	314800	322390	303870	369030	323650	323240	309100	305070	268020	251830	--	--
mws0208	145.05	101	146.058	C6H10O4	[M-H]-	Adipic Acid	己二酸	Organic acids	有机酸	Organic acids	有机酸	124-04-9	3	223460	287980	328110	319250	291830	291410	317680	351900	352960	311590	358520	345390	305150	398030	375010	365800	406610	339750	304490	370510	302830	C06104	ko01100
Wmzn000227	145.06	109.04	146.058	C6H10O4	[M-H]-	2,2-Dimethylsuccinic acid	2,2-二甲基琥珀酸	Organic acids	有机酸	Organic acids	有机酸	597-43-3	2	9931.5	11261	8637.6	9974.5	8739.8	10385	49463	29487	33073	14489	16542	12259	14913	21930	13147	27553	23954	36561	16325	20549	18103	--	--
Lmbn001609	145.05	83.05	146.058	C6H10O4	[M-H]-	2-Acetyl-2-Hydroxybutanoic Acid	2-乙酰-2-羟基丁酸	Organic acids	有机酸	Organic acids	有机酸	-	2	13740	14797	19598	7683.5	11814	11929	18698	17818	8765.3	19780	12860	18852	17490	14108	11918	15976	14025	15507	14666	8650.1	14740	C06006	ko00290,ko01100,ko01110,ko01210,ko01230
pme0193	147.08	84	146.069	C5H10N2O3	[M+H]+	L-Glutamine	L-谷氨酰胺	Amino acids and derivatives	氨基酸及其衍生物	Amino acids and derivatives	氨基酸及其衍生物	56-85-9	3	727060	781410	727270	699990	715470	733970	2613900	2460800	2794800	1438900	1489300	1427700	1234800	1119500	1226300	1778300	1854600	1659700	1190800	1315700	1344400	C00064	ko00220,ko00230,ko00240,ko00250,ko00630,ko00750,ko00910,ko00970,ko01100,ko01230,ko02010
pme0026	147.11	84	146.106	C6H14N2O2	[M+H]+	L-Lysine	L-赖氨酸	Amino acids and derivatives	氨基酸及其衍生物	Amino acids and derivatives	氨基酸及其衍生物	56-87-1	1	695180	732720	721270	692160	683730	689280	2564200	2585600	2617700	1398400	1465700	1441100	1189800	1277800	1216300	1830100	1765800	1787900	1252600	1305800	1295100	C00047	ko00300,ko00310,ko00780,ko00960,ko00970,ko01100,ko01110,ko01210,ko01230,ko02010
mws1050	148.06	88	147.053	C5H9NO4	[M+H]+	O-Acetylserine	O-乙酰丝氨酸	Amino acids and derivatives	氨基酸及其衍生物	Amino acids and derivatives	氨基酸及其衍生物	5147-00-2	3	29093	20069	37491	81052	41560	54083	49227	54030	62665	66718	93180	77902	125920	129940	104130	98691	129990	106640	48336	65188	44013	C00979	ko00270,ko00908,ko00920,ko01100,ko01110,ko01200,ko01230,ko04122
Zmzn000113	146.05	102.06	147.053	C5H9NO4	[M-H]-	L-threo-3-Methylaspartate	L-苏式-3-甲基天冬氨酸	Amino acids and derivatives	氨基酸及其衍生物	Amino acids and derivatives	氨基酸及其衍生物	6061-13-8	1	300180	292600	294560	412190	379310	423270	561470	521400	545450	420440	390730	395550	539080	510850	489550	571660	668840	620730	372210	408960	417250	C03618	ko00630,ko00660,ko01100,ko01200
pme0014	148.06	84	147.053	C5H9NO4	[M+H]+	L-Glutamic acid	L-谷氨酸	Amino acids and derivatives	氨基酸及其衍生物	Amino acids and derivatives	氨基酸及其衍生物	56-86-0	3	10351000	11293000	9040800	13842000	15557000	14097000	15172000	18056000	18607000	18800000	18228000	17787000	20815000	21146000	25241000	22878000	22556000	22155000	14140000	13969000	16964000	C00025	ko00220,ko00250,ko00330,ko00332,ko00340,ko00430,ko00480,ko00630,ko00650,ko00660,ko00860,ko00910,ko00970,ko01100,ko01110,ko01200,ko01210,ko01230,ko02010
pmp001285	149.02	65.04	148.016	C8H4O3	[M+H]+	Phthalic anhydride	邻苯二甲酸酐	Phenolic acids	酚酸类	Phenolic acids	酚酸类	85-44-9	1	2926400	2554400	2522800	2569300	2806400	2663900	2762600	2652700	2318600	2095100	2091800	2198500	3429600	3276700	3243600	2861700	2744400	3065400	2388100	2267400	2249600	--	--
MWS3036	147.03	85.03	148.037	C5H8O5	[M-H]-	3-Hydroxyglutaric acid	3-羟基戊二酸	Organic acids	有机酸	Organic acids	有机酸	638-18-6	2	203240	268720	171260	295770	292750	284290	259740	289340	279680	133410	141330	166350	163190	136140	125160	130480	142290	125880	231190	203420	216720	--	--
Zmyn000230	147.03	57.03	148.037	C5H8O5	[M-H]-	2-Dehydro-3-deoxy-L-arabinonate	2-脱氢-3-脱氧-L-阿拉伯糖	Others	其它类	Saccharides and Alcohols	糖及醇类	-	1	357590	464230	461240	581840	688960	504300	407140	548530	623360	189410	197780	249300	182160	210550	192280	193660	162360	227940	300100	357730	354710	C00684	ko00053,ko01100
ML10171848	147.03	85.03	148.037	C5H8O5	[M-H]-	D-Arabinono-1,4-lactone	D-阿拉伯-1,4-内酯	Others	其它类	Saccharides and Alcohols	糖及醇类	2782-09-4	1	281850	338690	307370	294910	333420	299320	292390	341200	290020	174270	174720	168200	170770	211590	151660	181330	182420	195690	244410	232990	216580	C00652	--
Zmyn000247	147.03	57.03	148.037	C5H8O5	[M-H]-	2-Hydroxyglutaric Acid	2-羟基戊二酸	Organic acids	有机酸	Organic acids	有机酸	13095-48-2	1	501320	457550	597300	645600	577490	538690	538280	418810	605660	184920	222190	176940	181380	137290	131300	223550	175350	148770	268380	307300	374810	C03196	ko00310,ko01100
pmb2826	147.03	87.1	148.037	C5H8O5	[M-H]-	L-Citramalic acid	2-甲基苹果酸	Organic acids	有机酸	Organic acids	有机酸	6236-09-5	1	351910	422140	361480	489620	492310	493890	425480	343930	423890	70319	85811	47830	81352	75524	68017	9	9	9	160690	197280	168140	C02614	ko00660,ko01100
Lmbn000216	147.03	57.03	148.037	C5H8O5	[M-H]-	3-Methylmalic acid	3-甲基苹果酸	Organic acids	有机酸	Organic acids	有机酸	152204-30-3	2	568950	584120	516310	711640	588100	509410	552700	593500	584760	194360	236050	240000	174230	209630	132370	185330	201220	188430	286940	317040	306580	C06032	ko00290,ko00660,ko01100,ko01210,ko01230
mws2213	147.05	77.01	148.052	C9H8O2	[M-H]-	Cinnamic acid	肉桂酸	Phenolic acids	酚酸类	Phenolic acids	酚酸类	140-10-3	3	32308	32428	31905	19340	18177	22619	18803	13104	16836	28130	25856	29744	20798	18261	19669	12454	9791.1	13196	18353	21761	19958	C00423	ko00130,ko00360,ko00940,ko00998,ko01100,ko01110
pme1210	150.06	61	149.051	C5H11NO2S	[M+H]+	L-Methionine	L-甲硫氨酸	Amino acids and derivatives	氨基酸及其衍生物	Amino acids and derivatives	氨基酸及其衍生物	63-68-3	1	408930	443880	475830	491360	446690	539070	829250	751800	714860	899440	893190	931780	927150	854110	1051400	567990	737180	730050	587610	561260	667880	C00073	ko00270,ko00966,ko00970,ko01100,ko01110,ko01210,ko01230
mws0847	150.08	133	149.07	C6H7N5	[M+H]+	1-Methyladenine	1-甲基腺嘌呤	Nucleotides and derivatives	核苷酸及其衍生物	Nucleotides and derivatives	核苷酸及其衍生物	5142-22-3	1	76899	101260	83148	71478	90380	67822	55456	105180	118690	197040	234290	231030	205340	174580	184040	223260	164140	196740	140690	119370	150910	C02216	--
mws1499	149.05	59.01	150.053	C5H10O5	[M-H]-	D-Arabinose	D-阿拉伯糖	Others	其它类	Saccharides and Alcohols	糖及醇类	10323-20-3	3	94376	100190	140320	105790	86712	111410	105440	73375	76715	64383	89031	59424	29749	82662	87658	48938	67228	58368	74789	95471	75497	C00216	--
Zmgn000173	149.05	75.01	150.053	C5H10O5	[M-H]-	D-Ribose	D-核糖	Others	其它类	Saccharides and Alcohols	糖及醇类	50-69-1	2	82111	96346	74460	82991	96938	101650	84659	82660	92281	51899	47942	47756	26568	40056	43291	51792	51419	59701	52891	71641	70799	C00121	ko00030,ko01100,ko02010
mws0921	149.06	131	150.068	C9H10O2	[M-H]-	p-Coumaryl alcohol	对香豆醇	Phenolic acids	酚酸类	Phenolic acids	酚酸类	3690-05-9	2	52602	65152	57867	61787	57952	44089	24262	28176	17016	34491	26487	35334	43424	33974	41637	23814	17097	24983	30175	27266	37114	C02646	ko00940,ko01100,ko01110
Lmxn006423	150	122.01	151.009	C7H5NOS	[M-H]-	2(3H)-Benzothiazolone	2-羟基苯并噻唑	Alkaloids	生物碱	Alkaloids	生物碱	934-34-9	1	96826	96188	115680	107970	115070	105490	130410	99283	134250	135840	133910	147480	141770	144340	139430	141060	155440	119880	106290	113680	111620	--	--
pme1109	152.06	135	151.049	C5H5N5O	[M+H]+	Guanine	鸟嘌呤	Nucleotides and derivatives	核苷酸及其衍生物	Nucleotides and derivatives	核苷酸及其衍生物	73-40-5	1	70813	91423	108930	95741	84342	110200	206560	183960	144760	342790	319000	294290	492890	480020	579190	298100	327630	339450	210980	238460	173960	C00242	ko00230,ko01100
pme0256	151.03	151	152.033	C5H4N4O2	[M-H]-	Xanthine	黄嘌呤	Nucleotides and derivatives	核苷酸及其衍生物	Nucleotides and derivatives	核苷酸及其衍生物	69-89-6	3	27021	88703	113800	45589	49410	31823	59422	130380	137050	37747	39918	75137	41442	26683	32410	37917	52562	58545	51817	51549	31149	C00385	ko00230,ko00232,ko01100,ko01110
Zmgn004894	151.04	136.02	152.047	C8H8O3	[M-H]-	Methyl 4-hydroxybenzoate	对羟基苯甲酸甲酯	Organic acids	有机酸	Organic acids	有机酸	99-76-3	1	660110	658160	658280	717120	840070	723150	764590	818680	729700	671060	772480	748610	1180900	887070	999850	924100	805250	854300	761990	690520	864910	--	--
pma0675	153.05	135.04	152.047	C8H8O3	[M+H]+	o-Anisic acid	茴香酸(邻甲氧基苯甲酸 )	Phenolic acids	酚酸类	Phenolic acids	酚酸类	579-75-9	2	9	9	9	9	9	9	9	9	9	9	9	9	35886	23527	32035	27675	25630	40517	6821	10850	13814	--	--
mws0458	151.04	136	152.047	C8H8O3	[M-H]-	Vanillin	香草醛	Phenolic acids	酚酸类	Phenolic acids	酚酸类	121-33-5	1	3793300	3673200	3837900	4224800	4087200	3735900	6706800	4554600	4199200	4330900	4438300	6328200	6049300	5140000	6301500	6686700	5192300	5355900	4091500	4445500	4146500	C00755	ko00998,ko01100,ko01110
pme0513	151.06	59	152.068	C5H12O5	[M-H]-	Xylitol	木糖醇	Others	其它类	Saccharides and Alcohols	糖及醇类	87-99-0	3	11772	18880	11028	18729	24560	21125	19985	23881	28796	11725	5310.4	3775.5	5680	11345	16840	8183.6	4890	7205.3	16459	9573.6	12962	C00379	ko00040,ko01100,ko02010
mws0437	151.06	71	152.068	C5H12O5	[M-H]-	D-Arabitol	D-阿拉伯糖醇	Others	其它类	Saccharides and Alcohols	糖及醇类	488-82-4	3	60233	66950	36709	24626	53826	81740	62197	51714	73269	47350	77805	42536	23941	71247	45030	34601	60004	67765	68834	55551	52204	C01904	ko00040,ko01100
mws0438	151.06	59	152.068	C5H12O5	[M-H]-	L-Arabitol	L-阿拉伯糖醇	Others	其它类	Saccharides and Alcohols	糖及醇类	7643-75-6	3	17219	20469	13744	29392	25965	27645	25457	31596	22953	9	9	9	9	9	9	9	9	9	18276	30309	23640	C00532	ko00040,ko01100
mws0213	151.06	71	152.068	C5H12O5	[M-H]-	Ribitol	阿东糖醇	Others	其它类	Saccharides and Alcohols	糖及醇类	488-81-3	3	21611	13506	14863	9	9	9	9	9	9	32710	44635	54013	70197	32490	42808	14700	24335	9172	15487	26493	22612	C00474	ko00040,ko00740,ko01100
Hmlp000935	154.09	137.06	153.078	C8H11NO2	[M+H]+	Vanillylamine	香兰素胺	Alkaloids	生物碱	Phenolamine	酚胺	1196-92-5	2	28037	27488	29044	23910	29622	30635	100210	93377	97374	19652	14359	17047	23586	17556	18359	26480	24144	33702	28181	34531	33535	C16666	ko00998,ko01100,ko01110
mws4002	154.09	137	153.079	C8H11NO2	[M+H]+	Dopamine	多巴胺	Alkaloids	生物碱	Phenolamine	酚胺	51-61-6	1	65167	73612	62972	68727	80622	68571	223250	250240	307580	43196	41398	26692	33364	42881	46280	75432	55778	74148	72115	110630	93880	C03758	ko00350,ko00950,ko00965,ko01100,ko01110
mws0180	153.02	109.03	154.027	C7H6O4	[M-H]-	2,5-Dihydroxybenzoic acid; Gentisic Acid	2,5-二羟基苯甲酸; 龙胆酸	Phenolic acids	酚酸类	Phenolic acids	酚酸类	490-79-9	3	155270	138470	169430	117500	99070	169350	146580	155610	155520	127760	126100	106700	98941	135570	77921	88650	97279	92233	118550	131080	94659	C00628	ko00350,ko01100
mws0183	153.02	109.03	154.027	C7H6O4	[M-H]-	3,4-Dihydroxybenzoic acid (Protocatechuic acid)	3,4-二羟基苯甲酸; 原儿茶酸	Phenolic acids	酚酸类	Phenolic acids	酚酸类	99-50-3	3	221310	228320	276370	157980	145920	237900	249290	205510	175050	177780	173910	147860	221960	115380	171740	117100	202790	132940	114660	207040	122960	C00230	ko01100,ko01110
mws0254	156.08	110	155.069	C6H9N3O2	[M+H]+	L-Histidine	L-组氨酸	Amino acids and derivatives	氨基酸及其衍生物	Amino acids and derivatives	氨基酸及其衍生物	71-00-1	2	75164	74126	61941	61154	79819	70526	292500	271630	308590	95561	99084	100820	79723	82216	75387	153420	143580	133700	119030	107880	118800	C00135	ko00340,ko00410,ko00970,ko01100,ko01110,ko01230,ko02010
pmp000098	156.1	81.03	155.095	C8H13NO2	[M+H]+	Arecoline	槟榔碱	Alkaloids	生物碱	Piperidine alkaloids	哌啶类生物碱	63-75-2	2	40111	34205	41422	32682	44600	28783	8457.1	15514	8244	27995	21636	25899	26324	31274	8476	13684	15441	10635	22041	22628	15445	C10129	--
Lmbn001467	158.08	116.07	159.09	C7H13NO3	[M-H]-	5-Acetamidopentanoic Acid	5-乙酰氨基戊酸	Organic acids	有机酸	Organic acids	有机酸	1072-10-2	2	84339	65686	54612	61844	50456	41715	62411	90485	71470	199440	141610	153590	162460	147990	179120	265570	256340	260140	100600	108990	89624	C03087	ko00310,ko01100
pmp001196	160.1	98.1	159.09	C7H13NO3	[M+H]+	Calystegine A3	打碗花精 A3	Alkaloids	生物碱	Tropan alkaloids	莨菪烷类生物碱	131580-36-4	2	9	9	9	4675.3	5586.3	2963.6	2428.6	6345.6	4120.8	16648	12476	10722	9515.3	5604.5	6207.3	12008	8662	7426.6	6662.6	4559.1	6727.7	C10850	ko00960
Zmjn001813	159.07	97.06	160.074	C7H12O4	[M-H]-	Pimelic acid	庚二酸	Organic acids	有机酸	Organic acids	有机酸	111-16-0	2	29925	30939	33200	24320	37176	18096	64538	43263	29387	24373	23918	28174	16322	29457	17296	40822	37193	46666	29200	38812	35665	C02656	ko00780,ko01100
Lmbn002072	159.07	97.07	160.074	C7H12O4	[M-H]-	2-Propylsuccinic acid	2-丙基琥珀酸	Organic acids	有机酸	Organic acids	有机酸	618-57-5	2	25332	22131	24776	33553	35275	27560	28337	39810	32325	20228	16038	19976	15802	20622	19017	29725	39622	28122	15758	17262	29112	C16657	--
MWSmce526	161.09	143.08	160.085	C6H12N2O3	[M+H]+	Daminozide	丁酰肼	Alkaloids	生物碱	Alkaloids	生物碱	1596-84-5	3	91335	75486	61765	71950	63503	70538	85649	98501	74401	54439	45702	81186	59434	69828	71203	53161	53603	51259	57450	43882	63010	C10996	--
mws0005	161.11	144	160.1	C10H12N2	[M+H]+	Tryptamine	色胺	Alkaloids	生物碱	Plumerane	吲哚类生物碱	61-54-1	3	395320	206180	197580	9	9	9	2262800	2469500	2395600	412330	334810	281570	9	9	9	1528600	1427800	1253100	574520	573330	659190	C00398	ko00380,ko00901,ko01100,ko01110
NK10246260	162.06	116.05	161.048	C9H7NO2	[M+H]+	2,4-Dihydroxyquinoline	2,4-二羟基喹啉	Alkaloids	生物碱	Quinoline alkaloids	喹啉类生物碱	86-95-3	2	26330	27570	20141	19596	23408	26603	21670	32412	31702	22728	27874	14456	8689.8	8838.8	11248	31012	16187	16143	17675	19972	27123	C16716	--
mws1550	162.06	73.1	161.051	C6H11NO2S	[M+H]+	S-Allyl-L-cysteine	S-烯丙基-L-半胱氨酸	Amino acids and derivatives	氨基酸及其衍生物	Amino acids and derivatives	氨基酸及其衍生物	21593-77-1	2	12901	14323	17062	13632	12007	13655	12631	12855	12447	16992	25076	32536	27758	27829	29942	19120	28365	24075	23771	12169	23136	C16759	--
pme3382	160.06	98	161.069	C6H11NO4	[M-H]-	N-Acetyl-L-threonine	N-乙酰-L-苏氨酸	Amino acids and derivatives	氨基酸及其衍生物	Amino acids and derivatives	氨基酸及其衍生物	17093-74-2	3	5088	4154	9379.6	3195.8	7170.4	4993.9	12310	7865.6	9394.4	17082	19297	16522	18933	17675	13511	20807	34362	16005	8213.4	6523.4	10657	--	--
pmp001201	162.11	79.1	161.105	C7H15NO3	[M+H]+	5-Aminocycloheptane-1,2,3-triol	5-氨基环庚-1,2,3-三醇	Alkaloids	生物碱	Alkaloids	生物碱	-	2	15354	26417	14199	27321	24346	21415	18930	24405	19110	27378	9613.5	14533	15000	25006	25416	22880	31356	22277	27142	21170	15401	--	--
Lmcp000282	162.11	85.03	161.105	C7H15NO3	[M+H]+	L-Carnitine	左旋肉碱	Alkaloids	生物碱	Alkaloids	生物碱	541-15-1	3	14650000	12676000	13319000	17420000	17375000	16240000	19474000	15693000	12920000	12091000	16853000	14822000	16933000	15374000	14359000	17350000	17200000	12556000	12093000	17857000	16240000	C00318	--
pme2914	161.05	99	162.053	C6H10O5	[M-H]-	3-Hydroxy-3-methylpentane-1,5-dioic acid	3-羟基-3-甲基谷氨酸	Amino acids and derivatives	氨基酸及其衍生物	Amino acids and derivatives	氨基酸及其衍生物	503-49-1	1	831670	822450	863270	965640	957530	1001700	1165500	1202400	1300500	432330	450610	489480	473650	487960	566250	724150	696900	714630	755700	821950	845960	C03761	--
MWS0559	161.05	71.01	162.053	C6H10O5	[M-H]-	1,6-anhydro-β-D-glucose	1,6-脱水-β-D-葡萄糖	Others	其它类	Saccharides and Alcohols	糖及醇类	498-07-7	2	112460	137190	170650	154230	121090	166070	94078	108350	90104	96899	62343	70842	38711	45686	49597	25532	12352	28205	68419	101770	79985	--	--
pmf0440	163.08	91.1	162.068	C10H10O2	[M+H]+	4-MethoxycinnaMaldehyde	4-甲氧基肉桂醛	Phenolic acids	酚酸类	Phenolic acids	酚酸类	1963-36-6	2	53582	40506	60325	42221	56132	61298	52656	50053	53613	53615	51301	50217	57994	50466	52378	56773	46194	38849	27707	24635	28901	C10475	--
pme2758	162.04	144	163.048	C5H9NO5	[M-H]-	4-Hydroxy-L-glutamic acid	4-羟基-L-谷氨酸	Amino acids and derivatives	氨基酸及其衍生物	Amino acids and derivatives	氨基酸及其衍生物	3913-68-6	3	104260	81819	113090	115870	160960	84294	160000	153850	154660	121170	96002	107170	119050	86533	147170	108410	156000	165790	115780	96502	128890	C03079	--
Lmbp000123	164.07	56.05	163.067	C6H13NO2S	[M+H]+	L-Homomethionine	L-高甲硫氨酸	Amino acids and derivatives	氨基酸及其衍生物	Amino acids and derivatives	氨基酸及其衍生物	25148-30-5	2	370230	407580	298330	373530	353110	411900	588930	563580	513080	812670	880190	973240	902490	865720	733430	1084500	1032200	930110	564040	478390	576120	C17213	ko00966,ko01110,ko01210
pme1419	164.07	104	163.067	C6H13NO2S	[M+H]+	L-Methionine methyl ester	L-甲硫氨酸甲酯	Amino acids and derivatives	氨基酸及其衍生物	Amino acids and derivatives	氨基酸及其衍生物	10332-17-9	2	18637	16081	22986	27221	21874	24297	16905	17282	18420	23201	34470	24981	25720	24617	24669	13523	20175	19583	20782	19049	24824	--	--
Lmmn001643	163.04	119.05	164.047	C9H8O3	[M-H]-	2-Hydroxycinnamic acid	2-羟基肉桂酸	Phenolic acids	酚酸类	Phenolic acids	酚酸类	583-17-5	2	624050	657200	614150	438890	454200	491650	922950	1037900	1052800	341260	330720	315400	316770	319830	308390	136750	241940	246690	467240	472850	497150	C01772	ko00360,ko00940,ko01100,ko01110
pmb0142	165.1	95.2	164.047	C9H8O3	[M+H]+	Caffeic aldehyde	咖啡醛	Phenolic acids	酚酸类	Phenolic acids	酚酸类	141632-15-7	2	9812.3	11180	9609.8	11130	13629	10391	8713.7	7414.3	6615	9512.6	6119.5	6988.2	10400	7537.2	7734	7253.5	9	7819.8	6939	8225.7	6479.5	C10945	ko00940,ko01110
pme3083	164.04	120	165.043	C8H7NO3	[M-H]-	2-(Formylamino)benzoic acid	2-(甲酰氨基)苯甲酸	Phenolic acids	酚酸类	Phenolic acids	酚酸类	3342-77-6	2	88727	101790	107260	64556	84668	75836	173610	113400	133470	97782	52479	88578	89456	86974	103480	64832	82452	40203	93935	88900	56674	C05653	ko00380,ko01100
pme2617	166.05	102	165.046	C5H11NO3S	[M+H]+	L-Methionine Sulfoxide	蛋氨酸亚砜	Amino acids and derivatives	氨基酸及其衍生物	Amino acids and derivatives	氨基酸及其衍生物	3226-65-1	1	1942700	1923100	1748000	1800700	2084300	1966700	2125400	1938400	1930300	1782900	1886000	1756600	1866900	1825500	1927500	2154400	1792500	1887500	1773600	2000600	1924700	C02989	ko00270
MWS4525	166.07	124.05	165.065	C6H7N5O	[M+H]+	6-O-methylguanine	6-O-甲基鸟嘌呤	Nucleotides and derivatives	核苷酸及其衍生物	Nucleotides and derivatives	核苷酸及其衍生物	20535-83-5	1	22247	23652	20045	22247	21712	16260	52550	64954	44150	38265	34389	38022	52217	45353	40739	63785	55046	63269	35390	34373	43295	--	--
pme3968	166.07	149.05	165.065	C6H7N5O	[M+H]+	7-Methylguanine	7-甲基鸟嘌呤	Nucleotides and derivatives	核苷酸及其衍生物	Nucleotides and derivatives	核苷酸及其衍生物	578-76-7	2	22889	12669	23539	21583	21052	18837	39676	45138	37968	64605	54761	42834	60487	63756	72962	71107	70182	73320	43151	42194	43052	C02242	--
pme0021	166.09	120.08	165.07	C9H11NO2	[M+H]+	L-Phenylalanine	L-苯丙氨酸	Amino acids and derivatives	氨基酸及其衍生物	Amino acids and derivatives	氨基酸及其衍生物	63-91-2	1	1483200	1875000	1645400	1980800	1698100	2110400	3178200	2986600	2958800	1833100	1994700	1954300	1984400	2035300	1953300	1771800	1672900	1872900	2114800	1950100	1824600	C00079	ko00360,ko00400,ko00460,ko00940,ko00960,ko00966,ko00970,ko00998,ko01100,ko01110,ko01210,ko01230,ko02010
pme0282	165.02	77.04	166.027	C8H6O4	[M-H]-	Phthalic acid	邻苯二甲酸	Phenolic acids	酚酸类	Phenolic acids	酚酸类	88-99-3	1	217510	186620	183270	206350	224260	274900	141370	148870	229390	110070	92769	97855	48633	100550	64700	86486	73078	57019	117170	141920	164500	C01606	ko01100,ko02010
pme0281	165.02	121.03	166.027	C8H6O4	[M-H]-	Terephthalic acid	对苯二甲酸	Phenolic acids	酚酸类	Phenolic acids	酚酸类	100-21-0	2	1268800	1392700	1148500	1150200	1389200	1344700	959830	1124500	1255700	800960	766110	520250	515760	330750	343010	480000	552230	494970	875830	823340	830140	C06337	ko01100
pmc0274	167.1	121.1	166.031	C6H6N4S	[M+H]+	6-Methylmercaptopurine	6-甲基巯嘌呤	Nucleotides and derivatives	核苷酸及其衍生物	Nucleotides and derivatives	核苷酸及其衍生物	50-66-8	1	3429600	3620000	3948500	4955600	4373800	4391400	7745500	7315200	6890800	4832600	4729700	4408400	4829600	4802600	4697000	4382000	4049600	4424100	4252200	4366200	4645500	C16614	--
mws0344	165.04	75	166.048	C5H10O6	[M-H]-	D-Xylonic acid	D-木糖酸	Others	其它类	Saccharides and Alcohols	糖及醇类	526-91-0	1	905730	726080	840710	942810	775220	951280	1076100	1040700	957740	681320	589590	844660	460590	480780	685490	954840	855770	816500	813030	736450	893880	C00502	ko00040,ko01100
MWS0274	165.06	119.05	166.063	C9H10O3	[M-H]-	DL-3-Phenyllactic acid	DL-3-苯基乳酸	Organic acids	有机酸	Organic acids	有机酸	828-01-3	1	9	9	9	9	9	9	156550	107050	131560	9	9	9	9	9	9	9	9	9	36560	26934	40150	--	--
Lmrn003000	165.06	103.06	166.063	C9H10O3	[M-H]-	2-Hydroxy-3-phenylpropanoic acid	2-羟基-3-苯基丙酸	Phenolic acids	酚酸类	Phenolic acids	酚酸类	7326-19-4	2	13054	13550	14180	12402	8547.2	11866	15296	8503.5	11888	17432	19730	18625	11334	21395	12952	16113	26492	23114	13637	15872	18928	C05607	ko00360,ko00960,ko01100
mws0467	165.06	119.05	166.063	C9H10O3	[M-H]-	3-(4-Hydroxyphenyl)-propionic acid	3-(4-羟基苯基)丙酸	Phenolic acids	酚酸类	Phenolic acids	酚酸类	501-97-3	2	9	9	9	9	9	9	162920	176770	165610	9	9	9	9	9	9	9	9	9	16995	44341	28323	C01744	--
NK10253223	168.06	94.06	167.058	C8H9NO3	[M+H]+	2-Amino-3-methoxybenzoic acid	2-氨基-3-甲氧基苯甲酸	Phenolic acids	酚酸类	Phenolic acids	酚酸类	3177-80-8	2	208520	244230	242220	212570	212140	236030	155170	128410	123350	212800	208520	187170	245890	205030	211210	257190	262560	248630	188110	198060	182900	C05831	ko00380
Zmjp000624	168.06	150.05	167.058	C8H9NO3	[M+H]+	Pyridoxal	吡哆醛	Others	其它类	Vitamin	维生素	66-72-8	2	302670	323570	309350	350890	314900	340670	207660	220920	180730	286850	279800	293810	344230	282220	308890	310200	351940	354630	295590	299610	252640	C00250	ko00750,ko01100
mws2125	166.98	78.7	167.982	C3H5O6P	[M-H]-	Phosphoenolpyruvate	磷酸烯醇式丙酮酸	Organic acids	有机酸	Organic acids	有机酸	138-08-9	2	95277	99965	93024	75187	84261	92006	134180	152970	113340	130620	128260	125680	174410	155910	196360	217360	222720	244330	116340	116110	121020	C00074	ko00010,ko00020,ko00400,ko00440,ko00620,ko00710,ko00998,ko01100,ko01110,ko01200,ko01230
Cmdn000784	167.02	124.01	168.028	C5H4N4O3	[M-H]-	Uric acid	尿酸	Nucleotides and derivatives	核苷酸及其衍生物	Nucleotides and derivatives	核苷酸及其衍生物	69-93-2	1	5501.5	10566	8885.9	9	9	9	26434	27203	30453	12363	8518.1	8677.1	9	9	9	9760.9	12460	15981	8719.4	7380.4	8100.9	--	--
Hmbp001276	169.05	65.03	168.042	C8H8O4	[M+H]+	Gallacetophenone	没食子苯乙酮	Phenolic acids	酚酸类	Phenolic acids	酚酸类	528-21-2	1	2224500	2299500	2145000	2633800	2364900	3379700	2089000	2368700	2302100	2553400	1940200	2212100	2628600	2196800	2265600	2440100	2782400	2177900	1607900	2055900	1637100	--	--
mws0028	167.03	108.02	168.042	C8H8O4	[M-H]-	Vanillic acid	香草酸	Phenolic acids	酚酸类	Phenolic acids	酚酸类	121-34-6	2	155910	118100	131150	145350	126930	116810	426220	258100	454260	132180	149790	132090	111090	180200	132910	130990	115070	140070	129880	144830	153880	C06672	--
pme2598	167.03	123.04	168.042	C8H8O4	[M-H]-	3,4-Dihydroxybenzeneacetic acid	3,4-二羟基苯乙酸	Phenolic acids	酚酸类	Phenolic acids	酚酸类	102-32-9	2	129590	154020	163450	73682	71252	94536	102590	95585	103880	9	9	9	71839	77006	51569	71765	67223	71232	89386	73707	98548	C01161	ko00350,ko01100
Zmsp001834	169.05	65	168.042	C8H8O4	[M+H]+	2,6-Dimethoxy-1,4-benzoquinone	2,6-二氧甲基-1,4-苯醌	Quinones	醌类	Quinones	醌类	530-55-2	1	507140	590490	642930	672730	678140	750220	874880	1004300	1057500	37708	34383	41632	20599	20233	16093	31956	42450	34518	355890	324370	302910	C10331	--
Zmpp000906	170.08	134	169.074	C8H11NO3	[M+H]+	Norepinephrine	去甲基肾上腺素	Others	其它类	Others	其它	51-41-2	2	85724	87970	89252	92933	82619	79333	224750	261590	178290	91678	95221	101820	98538	94078	118900	127600	142820	105930	101970	98102	107440	C00547	ko00350,ko01100
pme1383	170.08	134.1	169.074	C8H11NO3	[M+H]+	Pyridoxine	吡哆醇	Others	其它类	Vitamin	维生素	65-23-6	2	79468	87495	75673	93729	90430	100840	267270	257530	183920	98973	96834	74698	135910	102980	101860	139520	176290	110640	125240	109500	102600	C00314	ko00750,ko01100
Zmzn000078	168.99	78.96	169.998	C3H7O6P	[M-H]-	Dihydroxyacetone phosphate	磷酸二羟基丙酮	Others	其它类	Saccharides and Alcohols	糖及醇类	57-04-5	2	143620	215740	195030	202360	163600	205790	150120	147380	182390	179640	212100	152950	128040	112490	160660	184710	87179	155080	156380	130590	133440	C00111	ko00010,ko00040,ko00051,ko00052,ko00561,ko00562,ko00564,ko00640,ko00710,ko00760,ko01100,ko01110,ko01200,ko01230
pme3186	169	79	169.998	C3H7O6P	[M-H]-	DL-Glyceraldehyde-3-phosphate	DL-甘油醛-3-磷酸	Organic acids	有机酸	Organic acids	有机酸	591-59-3	2	120250	154910	124170	152780	176090	154850	107720	122180	153290	131570	151880	129280	157310	159220	168630	216870	197320	201840	163500	141280	131750	C00661	--
Hmcp000409	172.13	98.09	171.162	C10H21NO	[M+H]+	Halosaline	盐节草灵	Alkaloids	生物碱	Piperidine alkaloids	哌啶类生物碱	26648-71-5	3	42620	55738	50638	57066	44780	54503	16939	14343	16786	72300	65770	57913	83393	68797	66761	30216	20895	23917	38758	48034	41143	--	--
Lmbn003524	171.1	99.08	172.11	C9H16O3	[M-H]-	9-Oxononanoic acid	9-氧代壬酸	Organic acids	有机酸	Organic acids	有机酸	2553-17-5	2	21547	25250	22471	15292	17137	19717	89602	85853	79650	40684	36036	41898	26908	26476	25729	53869	49358	52380	33391	33821	33550	C16322	ko00592,ko01110
Zmgn004439	171.14	153.14	172.146	C10H20O2	[M-H]-	Decanoic acid	癸酸	Organic acids	有机酸	Organic acids	有机酸	334-48-5	2	2073.5	1995	1894.6	2576.9	1837.3	2116.3	2882.4	2965.1	1883.2	1901.4	2197.5	2425.7	1591.5	2337.3	2396.2	2091.5	2451.8	1764.6	2198.9	1755.2	2477.1	C01571	ko00061,ko01100
pme3009	175.02	99	174.016	C6H6O6	[M+H]+	Trans-Citridic acid	反式乌头酸	Organic acids	有机酸	Organic acids	有机酸	4023-65-8	3	303640	478400	302290	215900	197650	289590	9	9	9	361670	521110	295570	280260	246650	214340	358000	289800	417770	324790	408170	374410	C02341	ko00660,ko01100
MA10039492	173.01	71.03	174.016	C6H6O6	[M-H]-	Dehydroascorbic acid	脱氢抗坏血酸	Others	其它类	Vitamin	维生素	490-83-5	2	13870	18315	17415	20580	17196	14831	12715	21190	12498	59304	66866	40755	29388	62822	63418	32538	64429	42975	39476	13964	26729	C05422	ko00053,ko00480,ko01100
mws0154	173.05	93	174.053	C7H10O5	[M-H]-	Shikimic acid	莽草酸	Organic acids	有机酸	Organic acids	有机酸	138-59-0	3	219170	182570	208670	170300	214800	209200	186690	197850	196600	622780	613280	457830	575100	475400	529070	394410	543200	570960	293910	359410	289170	C00493	ko00400,ko01100,ko01110,ko01230
mws0242	173.08	111	174.089	C8H14O4	[M-H]-	Suberic Acid	辛二酸	Organic acids	有机酸	Organic acids	有机酸	505-48-6	1	181280	184920	201970	233070	190940	253310	301010	245900	332360	255720	279780	297950	239020	249240	205600	274160	221890	245330	246320	250240	234980	C08278	--
Zmyn000155	173.11	131.08	174.1	C7H14N2O3	[M-H]-	N-α-Acetyl-L-ornithine	N-α-乙酰基-L-鸟氨酸	Amino acids and derivatives	氨基酸及其衍生物	Amino acids and derivatives	氨基酸及其衍生物	6205-08-9	2	21155	7876.6	12585	12526	7521.7	12486	67666	78123	91504	12933	17643	12398	12951	7648.6	24111	29313	36441	30605	23325	25085	18077	C00437	ko00220,ko01100,ko01110,ko01210,ko01230
MWSmce119	175.11	70.06	174.112	C6H14N4O2	[M+H]+	L-Arginine	L-精氨酸	Amino acids and derivatives	氨基酸及其衍生物	Amino acids and derivatives	氨基酸及其衍生物	74-79-3	1	908050	673290	980130	1435700	1159700	1269700	4464900	4765300	4920400	1278500	1511500	1053900	1186100	1155700	1061700	1133900	1384100	1467800	1614600	1579800	2372200	C00062	ko00220,ko00261,ko00330,ko00472,ko00970,ko01100,ko01110,ko01230,ko02010
pme2559	174.04	88	175.048	C6H9NO5	[M-H]-	N-Acetyl-L-Aspartic Acid	N-乙酰-L-天冬氨酸	Amino acids and derivatives	氨基酸及其衍生物	Amino acids and derivatives	氨基酸及其衍生物	997-55-7	3	13674	14854	20193	17382	13995	13155	19936	24246	19670	62378	55726	54357	44091	51843	51520	110540	100860	101650	31739	29716	25816	C01042	ko00250,ko01100
pme1651	176.1	130.1	175.063	C10H9NO2	[M+H]+	Indole 3-acetic acid (IAA)	吲哚-3-乙酸<植物生长激素>	Alkaloids	生物碱	Plumerane	吲哚类生物碱	87-51-4	2	49454	33216	34780	24813	18408	22274	9	9	9	39098	37995	27271	27761	31613	31057	18002	23214	25138	22357	24726	24883	C00954	ko00380,ko01100,ko04075
pmp001194	176.09	158.1	175.084	C7H13NO4	[M+H]+	Calystegine B2	打碗花精 B2	Alkaloids	生物碱	Tropan alkaloids	莨菪烷类生物碱	127414-85-1	3	773090	1144300	414980	620270	616360	739140	458700	521770	702930	563190	514830	531970	428980	659870	972350	962830	923030	666180	587970	776860	574960	--	--
pmp001195	176.09	140.1	175.084	C7H13NO4	[M+H]+	Calystegine B1	打碗花精 B1	Alkaloids	生物碱	Tropan alkaloids	莨菪烷类生物碱	127414-86-2	3	89438	109650	93286	80679	62140	84210	66723	80817	79036	59601	29254	60842	55495	84689	87291	87613	73521	78684	92279	86816	65720	--	--
pme0008	176.1	113	175.096	C6H13N3O3	[M+H]+	L-Citrulline	L-瓜氨酸	Amino acids and derivatives	氨基酸及其衍生物	Amino acids and derivatives	氨基酸及其衍生物	372-75-8	3	9	9	9	65956	43979	52997	39793	44197	68111	80910	64354	72592	76392	78188	97704	68369	50787	36809	51639	52764	46108	C00327	ko00220,ko01100,ko01110,ko01230
pmb3101	175.06	115	176.068	C7H12O5	[M-H]-	2-Isopropylmalic Acid	2-异丙基苹果酸	Organic acids	有机酸	Organic acids	有机酸	49601-06-1	1	708980	610800	715580	1071900	1069400	972370	1431400	1474500	1332600	294300	292290	233980	351480	300570	319590	379010	370960	493320	601810	758890	664620	C02504	ko00290,ko00620,ko01100,ko01110,ko01210,ko01230
pme2024	177.1	160	176.095	C10H12N2O	[M+H]+	Serotonin*	五羟色胺*	Alkaloids	生物碱	Plumerane	吲哚类生物碱	50-67-9	3	453600	495890	551630	445780	386650	415620	1041100	983820	734770	431000	433130	424730	249190	200610	192110	677190	752860	768850	443610	530430	384790	C00780	ko00380,ko01100
pmb0774	177.1	160.3	176.095	C10H12N2O	[M+H]+	N-Hydroxytryptamine*	N-羟基色胺*	Alkaloids	生物碱	Plumerane	吲哚类生物碱	-	3	412740	433620	444990	318700	329900	356270	950030	940800	701790	280160	351290	338620	199140	167810	165280	580150	600520	578250	359320	382250	383740	C17203	ko00380,ko01100
pmb0468	178	161	177.046	C6H11NO3S	[M+H]+	N-Formyl-L-Methionine	N-甲酰-L-蛋氨酸	Amino acids and derivatives	氨基酸及其衍生物	Amino acids and derivatives	氨基酸及其衍生物	4289-98-9	2	21177	24749	27644	19262	22216	18005	32845	55850	39086	13052	21433	19030	9642.1	6749.7	11666	33352	34538	36178	22418	18763	14352	C03145	ko00270
mws1074	177.02	121	178.027	C9H6O4	[M-H]-	Daphnetin	瑞香素	Lignans and Coumarins	木脂素和香豆素	Coumarins	香豆素	486-35-1	2	31276	22293	21649	30024	16149	9175.2	26727	29554	13446	21812	10283	14672	29989	26110	27454	23203	21410	22900	17065	18752	14433	C03093	--
mws1013	177.02	133.2	178.027	C9H6O4	[M-H]-	Esculetin	秦皮乙素	Lignans and Coumarins	木脂素和香豆素	Coumarins	香豆素	305-01-1	2	130130	149760	135950	89921	111450	164210	153530	149310	101070	72694	66837	77079	85992	95362	94250	107760	120890	99940	116760	121890	110880	C09263	--
Lmgn000242	177.04	113.02	178.048	C6H10O6	[M-H]-	4,5,6-Trihydroxy-2-oxohexanoic acid	4,5,6-三羟基-2-氧己酸	Organic acids	有机酸	Organic acids	有机酸	56742-44-0	2	11073	7822.9	12161	9848.9	8995.2	9822.5	9	9	9	9130.2	13812	9906.5	6015.9	8077.2	6422.9	9	9	9	9649.2	11815	5881.7	C01216	ko00052,ko01100
pme2253	177.04	59	178.048	C6H10O6	[M-H]-	L-Gulono-1,4-Lactone	L-古洛糖酸-1,4-内酯	Others	其它类	Saccharides and Alcohols	糖及醇类	1128-23-0	2	43926	59416	46639	40306	65558	46452	49700	52904	48766	41160	58705	77647	54694	58855	44125	58776	44687	42550	35757	60292	64577	C01040	ko00053,ko01100
mws0009	179.07	91	178.063	C10H10O3	[M+H]+	Coniferaldehyde	松柏醛	Phenolic acids	酚酸类	Phenolic acids	酚酸类	20649-42-7	2	72811	94852	84643	88446	73526	57659	64071	89351	77809	81232	48830	77847	99143	79316	66043	62059	94510	64281	45710	72027	58279	C02666	ko00940,ko01100,ko01110
pmb2795	177	145	178.063	C10H10O3	[M-H]-	4-Methoxycinnamic acid	4-甲氧基肉桂酸	Phenolic acids	酚酸类	Phenolic acids	酚酸类	830-09-1	2	214520	224860	214680	186510	188310	177260	121490	125640	112740	9587.8	11555	11515	11095	11509	9365.7	8323.5	8187.2	9368.3	78303	90483	88534	--	--
mws1195	179.07	147.1	178.063	C10H10O3	[M+H]+	p-Coumaric acid methyl ester	对香豆酸甲酯	Phenolic acids	酚酸类	Phenolic acids	酚酸类	3943-97-3	2	75023	85524	77001	53878	59919	53744	51008	50353	46579	9	9	9	9	9	9	9	9	9	38097	36267	29865	--	--
pmb0786	180.09	163.06	179.079	C6H13NO5	[M+H]+	D-Glucosamine	D-氨基葡萄糖	Others	其它类	Saccharides and Alcohols	糖及醇类	3416-24-8	2	9356200	9837400	8480300	9784600	9886500	9530900	9547400	11464000	11037000	11398000	9898200	10954000	9943900	9774400	9222900	9911800	9857900	11786000	9345800	8368100	11257000	C00329	ko00520,ko01100
mws2212	179.03	135.05	180.042	C9H8O4	[M-H]-	Caffeic acid	咖啡酸	Phenolic acids	酚酸类	Phenolic acids	酚酸类	331-39-5	1	11521000	12582000	14901000	8723600	7385600	9886700	9400300	8720900	7318200	3890900	4140800	3956600	5575000	5511900	5431900	5849600	5613800	3896700	7771700	7859800	7605700	C01197	ko00940,ko01100,ko01110
mws4170	179.06	59.01	180.063	C6H12O6	[M-H]-	D-Glucose	D-葡萄糖	Others	其它类	Saccharides and Alcohols	糖及醇类	14431-43-7	1	4174200	5388300	4302000	4492500	4747000	4431500	2487700	2666000	2965300	2497400	1654500	1414400	1451300	1544200	2106500	651790	531940	584850	3114300	2872800	2655300	C00031	ko00010,ko00030,ko00052,ko00500,ko00520,ko00901,ko01100,ko01110,ko02010
MWSmce576	179.06	59.01	180.063	C6H12O6	[M-H]-	L-Glucose	L-葡萄糖	Others	其它类	Saccharides and Alcohols	糖及醇类	921-60-8	1	4169000	3910200	4064500	4371000	4280500	4273500	2945800	2585700	2905900	1914100	1770800	1761500	1693600	1892300	2108600	766990	647830	548000	2406700	3007100	3258000	--	--
Hmln000297	179.05	59.01	180.063	C6H12O6	[M-H]-	Inositol	肌醇	Others	其它类	Saccharides and Alcohols	糖及醇类	87-89-8	1	2886900	4518000	4338500	4420600	4573200	4477600	2609000	2763400	2654400	1735300	1599700	1577900	1437800	1889400	1763500	649320	864060	574280	2817600	2846200	2691900	C00137	ko00052,ko00053,ko00562,ko01100,ko01110,ko02010,ko04070
mws1164	179.06	59.01	180.063	C6H12O6	[M-H]-	D-Fructose	D-果糖	Others	其它类	Saccharides and Alcohols	糖及醇类	7660-25-5	1	4666900	4253800	4951200	4680900	4627100	5043700	2724300	2066000	2758500	2395100	2511000	2405200	1900000	1997000	2415600	770590	817710	845830	3335800	3840500	3098600	C05003	--
mws0093	179.07	146	180.079	C10H12O3	[M-H]-	Coniferyl alcohol	松柏醇	Phenolic acids	酚酸类	Phenolic acids	酚酸类	458-35-5	2	165220	183110	203110	176760	219710	201670	202130	221150	192000	217010	262580	246530	377070	668530	352380	293550	219930	263180	271930	185390	244450	C00590	ko00940,ko00998,ko01100,ko01110
Cmyp007180	181.12	107.09	180.115	C11H16O2	[M+H]+	Dihydroactinidiolide	二氢猕猴桃内酯	Others	其它类	Others	其它	17092-92-1	2	26775	21092	27220	26568	26232	23468	25785	30450	33943	30796	31355	26124	26324	27594	22050	28300	32869	26679	29767	24951	31625	--	--
Hmcp009963	180.14	123.07	180.138	C11H18NO+	[M]+	Candicine	N-甲基大麦芽碱	Alkaloids	生物碱	Phenolamine	酚胺	6656-13-9	1	826730	917470	910450	948140	1008600	895260	988980	1053200	973410	693440	723140	800330	1134900	1177500	1067900	969640	980690	990560	911810	966340	911510	C10575	--
MWStz070	182.08	91.05	181.074	C9H11NO3	[M+H]+	N-(2-Hydroxy-4-methoxyphenyl)acetamide	N-(2-羟基-4-甲氧基苯基)乙酰胺	Alkaloids	生物碱	Phenolamine	酚胺	58469-06-0	1	3280900	4183100	3497600	5116800	4744500	5212100	11640000	10472000	9282900	4833900	4431400	4790400	7419100	7228000	6869100	7573700	8049600	8456600	5729000	6024000	5361400	--	--
Zmsp000878	182.08	136.08	181.074	C9H11NO3	[M+H]+	4-Hydroxy-5-(2-oxo-1-pyrrolidinyl)benzoic acid	4-羟基-5-(2-氧-1-吡咯烷基)苯甲酸	Alkaloids	生物碱	Pyrrole alkaloids	吡咯类生物碱	-	1	1390100	1668400	1395300	2187100	2299800	1988600	5003700	4878400	4383900	1833900	1953400	2029000	3612300	3089000	3313600	3351400	4494900	4017600	2502800	2589000	2543300	--	--
mws0250	182.08	136.1	181.074	C9H11NO3	[M+H]+	L-Tyrosine	L-酪氨酸	Amino acids and derivatives	氨基酸及其衍生物	Amino acids and derivatives	氨基酸及其衍生物	60-18-4	1	4375200	5748500	4999000	7291400	6790500	7226100	18051000	15268000	14855000	8339400	7321000	6894300	9965600	10556000	11710000	10729000	12776000	12958000	8193000	10004000	9480300	C00082	ko00130,ko00261,ko00350,ko00360,ko00400,ko00460,ko00730,ko00940,ko00950,ko00965,ko00966,ko00970,ko00998,ko01100,ko01110,ko01210,ko01230
mws1350	181.05	151	182.058	C9H10O4	[M-H]-	Syringaldehyde; 4-Hydroxy-3,5-Dimethoxybenzaldehyde	丁香醛; 4-羟基-3,5-二甲氧基苯甲醛	Phenolic acids	酚酸类	Phenolic acids	酚酸类	134-96-3	3	190700	203010	159060	125540	122900	127910	193320	151220	144940	98633	105020	86102	114730	115390	90570	127530	162420	137880	109280	113660	141620	--	--
mws1155	181.07	101.02	182.079	C6H14O6	[M-H]-	D-Mannitol	D-甘露醇	Others	其它类	Saccharides and Alcohols	糖及醇类	69-65-8	1	46270	41481	34380	56098	47167	58580	82082	74837	70401	106550	122250	124540	87427	133750	149960	150350	113400	83042	99526	112100	90826	C00392	ko00051,ko01100,ko02010
MWSslk235	181.07	59.01	182.079	C6H14O6	[M-H]-	Allitol	蒜糖醇	Others	其它类	Saccharides and Alcohols	糖及醇类	488-44-8	2	151570	140890	137390	172250	198740	217630	215990	247910	252600	220940	145910	208580	300520	342330	308040	305080	344870	358890	228420	228110	190760	--	--
pme2237	181.07	101	182.079	C6H14O6	[M-H]-	Dulcitol	半乳糖醇	Others	其它类	Saccharides and Alcohols	糖及醇类	608-66-2	1	144760	161950	144800	178290	183520	219840	266840	282110	260570	474060	333400	290430	437550	566760	429530	492450	508140	357680	357530	345540	367040	C01697	ko00052,ko01100
mws0214	181.07	71	182.079	C6H14O6	[M-H]-	D-Sorbitol	D-山梨糖醇	Others	其它类	Saccharides and Alcohols	糖及醇类	50-70-4	1	101840	108830	112620	109460	113270	132350	131600	168650	157280	189050	171950	174120	255640	241560	190470	274240	228810	166240	187760	175740	222440	C00794	ko00051,ko00052,ko01100,ko02010
pme2596	184.06	148	183.053	C8H9NO4	[M+H]+	4-Pyridoxic acid	4-吡哆酸	Others	其它类	Vitamin	维生素	82-82-6	2	154290	190770	195500	161530	135310	176250	165350	154700	141660	124080	129790	113370	125410	129970	112410	119230	143750	136730	141360	143070	135120	C00847	ko00750,ko01100
pmb1754	184	125	184.073	C5H15NO4P+	[M]+	O-Phosphocholine	O-磷酸胆碱	Alkaloids	生物碱	Alkaloids	生物碱	107-73-3	2	433810	365990	482400	395390	552330	469050	541650	433950	533560	631760	500920	493390	609390	570320	554320	535960	647630	763060	468470	443640	606130	C00588	ko00564,ko01100
pme2602	184	97	185.009	C3H8NO6P	[M-H]-	O-Phospho-L-serine	O-磷酸-L-丝氨酸	Amino acids and derivatives	氨基酸及其衍生物	Amino acids and derivatives	氨基酸及其衍生物	407-41-0	3	10806	6099.8	6292.3	9405.7	5707.2	7219.5	9	9	9	3435.1	3382.1	8387.5	10214	8288.7	12041	7773.1	10682	11308	13240	10157	11098	C01005	ko00260,ko00270,ko00970,ko01100,ko01110,ko01200,ko01230
Zmgn000447	184.98	78.96	185.993	C3H7O7P	[M-H]-	3-Phospho-D-glyceric acid	3-磷酸-D-甘油酸	Others	其它类	Saccharides and Alcohols	糖及醇类	820-11-1	2	138790	97426	39864	124390	131740	139370	153750	95045	174710	142270	131590	109800	126820	135490	145810	172980	204540	170130	148460	133310	145780	C00197	ko00010,ko00030,ko00260,ko00270,ko00561,ko00630,ko00710,ko01100,ko01110,ko01200,ko01230
mws0752	185.15	185.16	186.162	C11H22O2	[M-H]-	Undecylic Acid	十一烷酸	Lipids	脂质	Free fatty acids	游离脂肪酸	112-37-8	2	308800	332150	354620	335820	357670	376380	410480	418290	413550	306610	307750	306740	383760	359000	387960	323200	349710	323740	359940	346610	327940	C17715	--
Hmmp001310	188.07	118.07	187.063	C11H9NO2	[M+H]+	3-Indoleacrylic acid	3-吲哚丙烯酸	Alkaloids	生物碱	Plumerane	吲哚类生物碱	1204-06-4	1	6275700	6416800	6737500	4281200	4473300	4359800	7110500	7536200	8914800	3758200	3563200	3755900	2747200	2705900	2731100	4134700	3667400	3638500	4375600	4548800	4046400	C21283	--
Hmgp002327	188.07	118.06	187.063	C11H9O2N	[M+H]+	3-amino-2-naphthoic acid	3-氨基-2-萘甲酸	Alkaloids	生物碱	Alkaloids	生物碱	-	1	8421900	9459600	8695600	5180400	5775100	5406800	10615000	9971100	10393000	4389400	5569500	5284000	3902900	3677000	3355600	4523200	4579500	4622200	6134100	6249600	5867600	--	--
Smcp001137	188.07	118.06	187.063	C11H9NO2	[M+H]+	naphthisoxazol A	naphthisoxazol A	Others	其它类	Others	其它	-	3	6473900	6041000	5621100	4203900	4163800	4699400	8137400	8876500	8007900	3666000	4306900	3173900	2747000	2689300	2650700	3249300	3518900	3366100	4287500	4252100	4259800	--	--
pmn001492	187.1	123.1	188.041	C11H8O3	[M-H]-	Ayapin	泽兰内酯	Lignans and Coumarins	木脂素和香豆素	Coumarins	香豆素	494-56-4	3	130790	197820	169730	89255	84240	97127	175060	230460	382280	213130	151390	223290	150160	163480	155900	202030	196930	201310	172750	146630	153540	C18078	--
pme0137	187.07	125	188.08	C7H12N2O4	[M-H]-	N-Acetyl-L-Glutamine	N-乙酰-L-谷氨酰胺	Amino acids and derivatives	氨基酸及其衍生物	Amino acids and derivatives	氨基酸及其衍生物	2490-97-3	2	74019	77812	96989	74553	82166	89399	126970	97313	98665	134440	123990	141960	154860	132990	117640	241790	159060	191750	64069	120300	107800	--	--
mws0237	187.1	125	188.105	C9H16O4	[M-H]-	Azelaic acid	壬二酸	Organic acids	有机酸	Organic acids	有机酸	123-99-9	1	3755300	3977700	3960700	2636300	2433600	3245600	5467000	5055700	5902400	4813800	4702000	5630400	3849400	3678300	4279200	5445500	5093200	5137600	5284200	3812100	3835800	C08261	--
pmn001380	187.1	169.09	188.105	C9H16O4	[M-H]-	Eucommiol	杜仲醇	Others	其它类	Others	其它	55930-44-4	2	358830	405350	392070	255390	241190	252840	490220	542140	761360	567170	576040	626990	409510	489260	461610	541330	521040	543620	426350	449950	446080	C17878	--
pme0122	189.12	126	188.116	C8H16N2O3	[M+H]+	N6-Acetyl-L-lysine	N6-乙酰-L-赖氨酸	Amino acids and derivatives	氨基酸及其衍生物	Amino acids and derivatives	氨基酸及其衍生物	692-04-6	3	93752	86647	80696	66468	59811	64431	233370	266040	217880	161890	103680	116790	80920	89705	99469	120260	148030	130430	103260	130540	107790	C02727	ko00310,ko01100
mws0736	189.12	86	188.116	C8H16N2O3	[M+H]+	N-Glycyl-L-leucine*	N-甘氨酰-L-亮氨酸*	Amino acids and derivatives	氨基酸及其衍生物	Amino acids and derivatives	氨基酸及其衍生物	869-19-2	3	114910	129160	141560	160120	135550	138380	369260	346960	312590	264430	273180	256490	254700	231330	251560	226160	226250	210510	220860	197660	187100	C02155	--
mws5041	189.12	86.1	188.116	C8H16N2O3	[M+H]+	L-Glycyl-L-isoleucine*	L-甘氨酰-L-异亮氨酸*	Amino acids and derivatives	氨基酸及其衍生物	Amino acids and derivatives	氨基酸及其衍生物	19461-38-2	3	108710	127010	120650	125700	128760	110720	311030	318410	324150	268530	258220	220750	231870	213050	252950	186750	174110	204040	189980	181050	198290	--	--
Zmjp000182	189.13	70.07	188.127	C7H16N4O2	[M+H]+	N-Monomethyl-L-arginine	N-单甲基-L-精氨酸	Amino acids and derivatives	氨基酸及其衍生物	Amino acids and derivatives	氨基酸及其衍生物	17035-90-4	3	59408	77115	63907	133770	74146	94938	263960	343320	280770	70428	83632	67343	93837	74479	83919	130900	134610	134430	131360	110950	128990	C03884	--
Zmdp000292	189.14	70.07	188.127	C7H16N4O2	[M+H]+	Arginine methyl ester	精氨酸甲酯	Amino acids and derivatives	氨基酸及其衍生物	Amino acids and derivatives	氨基酸及其衍生物	-	3	81938	76309	82577	115650	115910	126750	279480	253570	246480	83179	88605	89613	81679	76418	88245	156950	100260	173590	93565	73228	98764	--	--
pme3388	189.13	144	188.127	C7H16N4O2	[M+H]+	Homoarginine	高精氨酸	Amino acids and derivatives	氨基酸及其衍生物	Amino acids and derivatives	氨基酸及其衍生物	156-86-5	2	63319	90740	54533	48191	69301	70616	62918	46512	48918	167300	143460	209540	118980	146240	155440	150720	152840	153700	85219	114170	72506	C01924	--
Zmzp000145	189.16	84.08	188.152	C9H20N2O2	[M+H]+	Trimethyllysine	三甲基赖氨酸	Amino acids and derivatives	氨基酸及其衍生物	Amino acids and derivatives	氨基酸及其衍生物	23284-33-5	1	4453300	3703200	4157600	2374700	2914100	2434300	3900800	3975400	3291600	6821100	6343600	5118900	4804400	4830300	6112000	6813700	7169400	8954100	4836400	4959600	4760900	C03793	ko00310,ko01100
Zmtn001624	188.04	144.05	189.043	C10H7NO3	[M-H]-	N-Acetylisatin	N-乙酰靛红	Alkaloids	生物碱	Plumerane	吲哚类生物碱	574-17-4	2	395520	232790	308880	279930	172980	218090	230180	247050	176630	96722	130140	104400	105660	124890	104300	106090	124440	149030	163520	189640	151590	C02172	ko00380
pme0075	188.06	128	189.064	C7H11NO5	[M-H]-	N-Acetyl-L-glutamic acid	N-乙酰-L-谷氨酸	Amino acids and derivatives	氨基酸及其衍生物	Amino acids and derivatives	氨基酸及其衍生物	1188-37-0	1	32455	25061	24370	34376	33251	34971	29707	32545	30507	60099	62333	62122	81412	75407	80664	71435	93897	86211	48063	35271	43326	C00624	ko00220,ko01100,ko01110,ko01210,ko01230
pme0278	191.1	128	190.095	C7H14N2O4	[M+H]+	2,6-Diaminooimelic acid	2,6-二氨基庚二酸	Organic acids	有机酸	Organic acids	有机酸	583-93-7	3	9	9	9	2133.4	4815.4	3114.8	12554	9008.1	11353	6395.3	15567	8097.2	9840.6	11193	10724	12906	14985	19372	9148.7	8544.5	8748.5	C00666	ko00300,ko01100,ko01110,ko01230
mws1611	191.11	117.07	190.099	C12H14O2	[M+H]+	Z-Ligustilide	Z-蒿本内酯	Others	其它类	Others	其它	4431-01-0	2	10494	10600	15745	14396	17479	17143	9005.6	12718	13565	7314.1	8690.8	7590.8	10844	12791	10065	12375	11039	13588	9103.5	11067	14618	C16987	--
mws0281	191.02	111.01	192.027	C6H8O7	[M-H]-	Citric Acid	柠檬酸	Organic acids	有机酸	Organic acids	有机酸	77-92-9	1	3713100	4073100	3197300	6865700	5877000	4685300	4883300	4502100	6062800	5874000	6876200	7478300	5267700	6038900	5551800	4053700	4153900	4031100	5662000	5295500	4827400	C00158	ko00020,ko00250,ko00630,ko01100,ko01110,ko01200,ko01210,ko01230
Zmyn000453	191.02	111.01	192.027	C6H8O7	[M-H]-	Isocitric Acid	异柠檬酸	Organic acids	有机酸	Organic acids	有机酸	320-77-4	1	3534100	3263100	3118000	4259800	3838200	4174900	4377600	3833000	3853300	4363500	4098400	4820000	4007700	3553000	4323500	4116000	3729300	3661300	3770800	3896100	3566100	C00311	ko00020,ko00630,ko01100,ko01110,ko01200,ko01210,ko01230
mws0277	191.06	85	192.063	C7H12O6	[M-H]-	Quinic Acid	奎宁酸	Organic acids	有机酸	Organic acids	有机酸	77-95-2	1	10531000	12031000	13304000	13591000	15409000	14573000	10602000	17338000	14619000	16239000	16105000	15786000	14460000	14480000	16149000	15678000	13198000	15191000	13165000	13181000	14326000	C00296	ko00400,ko01100
YC512116	193.1	80.05	192.09	C10H12N2O2	[M+H]+	3'-Hydroxycotinine	3'-羟基可替宁	Alkaloids	生物碱	Pyrrole alkaloids	吡咯类生物碱	205246-48-6	3	11997	10973	9034.5	8760.2	5827.4	12329	8716.4	6934.1	11454	15412	17320	16317	9179.4	9555.8	10730	8400.8	6323.2	7689.8	10022	6548.7	13371	--	--
MWSmce412	193.12	91.06	192.115	C12H16O2	[M+H]+	Senkyunolide A	洋川芎内酯A	Others	其它类	Others	其它	63038-10-8	2	747470	719970	803410	719710	744270	825050	719280	783280	815890	577130	520290	519890	794150	796930	789980	785910	794620	762630	804750	639980	723030	C17853	--
Lmmp002080	193.13	105.03	192.126	C11H16N2O	[M+H]+	N-(4-Aminobutyl)benzamide	N-(4-氨基丁基)苯甲酰胺	Alkaloids	生物碱	Alkaloids	生物碱	5692-23-9	2	81886	87382	102290	138010	125850	141710	83640	74317	76930	9	9	9	9	9	9	9	9	9	107490	117690	93283	--	--
pme2743	194.08	91	193.074	C10H11NO3	[M+H]+	N-Phenylacetylglycine	N-苯乙酰甘氨酸	Amino acids and derivatives	氨基酸及其衍生物	Amino acids and derivatives	氨基酸及其衍生物	500-98-1	3	102540	67973	95166	106600	101620	114140	81864	117750	128180	48588	47320	28641	66032	85895	64688	98546	110810	104020	80552	72937	93767	C05598	ko00360
mws1189	193.04	72.8	194.033	C6H10O7	[M-H]-	D-Galacturonic acid	D-半乳糖醛酸	Others	其它类	Saccharides and Alcohols	糖及醇类	685-73-4	3	60374	78718	70281	40956	47735	51907	24248	33106	20263	75882	98947	78219	74469	79040	93292	34188	36372	43950	37997	57608	48162	C00333	ko00040,ko00053,ko00520,ko01100,ko02010
pme3705	193.04	73	194.043	C6H10O7	[M-H]-	D-Glucoronic acid	D-葡萄糖醛酸	Others	其它类	Saccharides and Alcohols	糖及醇类	6556-12-3	3	76763	72153	60425	71161	40728	64116	44016	21409	25010	128880	105720	89059	78170	83969	106510	29391	38072	25625	73862	58357	90867	C00191	ko00040,ko00053,ko00520,ko00562,ko01100
Xmgn006542	193.05	133.03	194.057	C10H10O4	[M-H]-	Dimethyl Phthalate	邻苯二甲酸二甲酯	Phenolic acids	酚酸类	Phenolic acids	酚酸类	131-11-3	2	2368600	2366200	2061400	1523700	1647900	1595300	2005600	2424000	1991400	234180	223660	213550	240470	217390	252990	396850	370940	362530	1038400	1074000	1101000	C11233	--
pme0422	193.06	134	194.058	C10H10O4	[M-H]-	Isoferulic Acid*	异阿魏酸*	Phenolic acids	酚酸类	Phenolic acids	酚酸类	537-73-5	2	49887	117340	34056	49542	56196	42803	97018	107090	176260	47750	38805	34135	47240	53645	47440	69476	41611	61313	45119	57653	44551	C10470	--
mws0014	193.05	134.01	194.058	C10H10O4	[M-H]-	Ferulic acid*	阿魏酸*	Phenolic acids	酚酸类	Phenolic acids	酚酸类	537-98-4	2	15857	42916	31017	24892	24061	14646	76992	71006	56446	38884	21754	38394	46725	19127	22058	28866	24183	86854	48484	35310	39860	C01494	ko00940,ko01100,ko01110
MWSmce632	195.06	93.03	194.058	C10H10O4	[M+H]+	Vanillin acetate	香兰素乙酸酯	Phenolic acids	酚酸类	Phenolic acids	酚酸类	881-68-5	3	211520	214880	225350	176890	166220	164660	175230	193830	208570	137490	178170	149290	133820	140190	136530	143720	99298	120120	157030	175270	161190	--	--
pmp001235	195.14	79.1	194.131	C12H18O2	[M+H]+	Cinidilide	蛇床内脂	Others	其它类	Others	其它	-	2	733870	777840	760000	763720	746800	746260	599400	599720	576550	463900	541420	405760	732110	798860	834810	714330	630740	668650	710980	578460	562490	--	--
pme0534	195.05	74.9	196.058	C6H12O7	[M-H]-	Gluconic acid	葡萄糖酸	Others	其它类	Saccharides and Alcohols	糖及醇类	526-95-4	2	565720	544750	575050	509920	493770	537620	573870	602460	543240	519520	485220	469930	388830	396820	404420	441250	463290	470410	490050	489570	632710	C00257	ko00030,ko01100,ko01110,ko01200
mws0027	197.05	123	198.053	C9H10O5	[M-H]-	Syringic acid	丁香酸	Phenolic acids	酚酸类	Phenolic acids	酚酸类	530-57-4	2	9	9	9	10384	8957.5	8715.5	13751	24469	14972	15396	13008	25572	11828	39634	14054	14170	16368	17977	15532	22110	15534	C10833	--
pmb2497	197	153	198.053	C9H10O5	[M-H]-	4-Hydroxy-3-methoxymandelate	4-羟基-3-甲氧基扁桃酸	Phenolic acids	酚酸类	Phenolic acids	酚酸类	55-10-7	2	166770	141070	157080	124500	199990	187010	163770	145470	174400	156410	138170	163050	165970	186920	192360	201770	184530	127010	190660	172710	208840	C05584	ko00350,ko01100
MWSmce662	199.15	142.08	198.141	C15H18	[M+H]+	Guaiazulene	愈创薁	Terpenoids	萜类	Sesquiterpenoids	倍半萜	489-84-9	3	1677.2	2263.8	2744.6	1528.4	2154.4	1315.8	2448.4	2081.1	1498	2122.9	1624.3	2822.9	5066.4	4069.7	5256.1	15335	13123	18199	7039.5	5498.8	4606	--	--
Zmzn000079	199	78.96	200.009	C4H9O7P	[M-H]-	D-Erythrose-4-phosphate	D-赤藓糖-4-磷酸	Others	其它类	Saccharides and Alcohols	糖及醇类	585-18-2	1	155730	145680	165490	207890	126580	154950	140550	169020	155420	233010	158280	140410	113310	100520	110590	93289	143740	178700	166420	93615	190250	C00279	ko00030,ko00400,ko00710,ko00750,ko00998,ko01100,ko01110,ko01200,ko01230
pmb2640	199.17	199.17	200.178	C12H24O2	[M-H]-	Dodecanoic acid (Lauric acid)	十二烷酸(月桂酸)	Lipids	脂质	Free fatty acids	游离脂肪酸	143-07-7	1	577500	552400	599070	520790	516790	540260	520640	508320	506470	692590	659430	671810	646060	621150	585690	473660	487560	478680	521270	531510	525900	C02679	ko00061,ko01100,ko01110
pmb0130	203.12	144	202.111	C12H14N2O	[M+H]+	Acetryptine	乙酰色胺	Alkaloids	生物碱	Plumerane	吲哚类生物碱	3551-18-6	2	10777	7801.3	6912	9144.8	4433.5	17186	10293	13826	12767	8874.6	10534	13324	7371.4	4757.9	8849.9	17344	7876.9	5132.2	9369.1	12508	14252	--	--
pme0266	201.11	139	202.121	C10H18O4	[M-H]-	Sebacate	癸二酸	Organic acids	有机酸	Organic acids	有机酸	111-20-6	3	1677.1	2666.6	1250.1	1365.1	576.86	1146.6	1072.3	2464.6	1636.4	2559.9	3132.4	2142.8	1086	2480.4	2124.2	2589.7	1164.9	2295.6	2148.5	2075.8	2096.5	C08277	--
NK10251888	203.15	70.07	202.143	C8H18N4O2	[M+H]+	NG,NG-Dimethyl-L-arginine	NG,NG-二甲基-L-精氨酸	Amino acids and derivatives	氨基酸及其衍生物	Amino acids and derivatives	氨基酸及其衍生物	30315-93-6	2	99581	126980	114780	208160	162120	112730	209100	237260	220640	124330	118770	129050	90694	96841	115150	213810	216600	180850	98206	106390	122650	C03626	--
mws0018	203.22	83	202.216	C10H26N4	[M+H]+	Spermine	精胺	Alkaloids	生物碱	Alkaloids	生物碱	71-44-3	3	16504000	17299000	15325000	15207000	17084000	15621000	17000000	14790000	17794000	13788000	15894000	15325000	15028000	12794000	15548000	15770000	14509000	14425000	11736000	14751000	13483000	C00750	ko00330,ko00410,ko00480,ko00770,ko01100
mws0282	203.08	116.05	204.09	C11H12N2O2	[M-H]-	L-Tryptophan	L-色氨酸	Amino acids and derivatives	氨基酸及其衍生物	Amino acids and derivatives	氨基酸及其衍生物	73-22-3	1	5214600	5616800	5604600	3702700	3764600	3356700	7088800	6493700	7224900	3111400	3387400	2981400	2415300	2486900	2488500	3244800	2635100	3576400	4104300	3746600	3427400	C00078	ko00260,ko00380,ko00400,ko00901,ko00966,ko00970,ko00998,ko01100,ko01110,ko01210,ko01230
Zmbp002538	205.1	146.06	204.09	C11H12N2O2	[M+H]+	1-Methoxy-indole-3-acetamide	1-甲氧基-吲哚-3-乙酰胺	Alkaloids	生物碱	Plumerane	吲哚类生物碱	-	1	18632000	19316000	20764000	12261000	12090000	12427000	22494000	23645000	23050000	11353000	10930000	10405000	8757200	6816500	8668000	11228000	11497000	10127000	12841000	13436000	14733000	--	--
Lmcp007976	205.2	95.09	204.188	C15H24	[M+H]+	Valencene	朱栾倍半萜	Terpenoids	萜类	Sesquiterpenoids	倍半萜	-	2	69465	76576	79477	83708	89207	65305	97985	91417	77510	52610	53372	62785	122320	109310	110640	94931	88243	93680	85588	80220	74986	C17277	ko00909
pmb0818	206.1	147.5	205.074	C11H11NO3	[M+H]+	Methoxyindoleacetic acid	甲氧基吲哚乙酸	Alkaloids	生物碱	Plumerane	吲哚类生物碱	3471-31-6	2	187100	174210	187270	130800	126200	124070	272240	240420	259730	112370	120430	104200	93819	87046	83447	110040	108260	92687	144550	131680	148790	C05660	ko00380
Lmrn003201	204.07	158.06	205.074	C11H11NO3	[M-H]-	Indole-3-lactic acid	吲哚-3-乳酸	Alkaloids	生物碱	Plumerane	吲哚类生物碱	1821-52-9	1	85136	74534	98343	87692	89887	102300	82369	92048	67449	5250800	4981500	5039600	5343300	6552800	6332300	5789600	5089800	6117400	2920000	3823600	2841800	C02043	--
MWStz152	206.08	118.07	205.074	C11H11NO3	[M+H]+	2-(Acetylamino)-3-phenyl-2-propenoic acid	α-乙酰氨基肉桂酸	Alkaloids	生物碱	Alkaloids	生物碱	5469-45-4	2	9	9	9	9	9	9	15568	20182	16198	413170	437010	359080	493370	451270	506580	841560	713460	514360	215680	186640	207660	--	--
MWStz282	206.08	118.07	205.074	C11H11NO3	[M+H]+	3-Hydroxy-3-acetonyloxindole	3-羟基-3-乙酰甲基氧化吲哚	Alkaloids	生物碱	Plumerane	吲哚类生物碱	33417-17-3	2	7439.2	8296.5	8304.4	9	9	9	12140	18909	7527	321900	372390	379890	659580	558330	556790	632440	683500	537570	163300	211030	214260	--	--
Lmjp002718	207.14	95.08	206.131	C13H18O2	[M+H]+	Arteannuin A	青蒿素 A	Terpenoids	萜类	Sesquiterpenoids	倍半萜	82442-48-6	3	196750	203630	215980	216710	215800	277680	352370	203670	220660	75693	121200	114900	97766	107150	89489	58119	102250	68872	138520	153600	112240	--	--
Lmln010063	205.16	189.13	206.167	C14H22O	[M-H]-	2,6-Di-tert-butylphenol	2,6-二叔丁基苯酚	Phenolic acids	酚酸类	Phenolic acids	酚酸类	128-39-2	2	148080	157010	147380	156310	159870	164220	155530	139770	149640	105670	142670	139760	137360	169670	195240	131730	150510	139740	157480	122740	141730	--	--
Zmgn002106	206.08	58.03	207.09	C11H13NO3	[M-H]-	N-Acetyl-L-phenylalanine	N-乙酰-L-苯丙氨酸	Amino acids and derivatives	氨基酸及其衍生物	Amino acids and derivatives	氨基酸及其衍生物	2018-61-3	2	288950	330590	318450	247520	268940	272570	379140	226000	217970	575460	576150	675000	525350	488000	496930	510660	512480	487090	351130	370610	362690	C03519	ko00360,ko01100
mws1212	209.08	177.3	208.074	C11H12O4	[M+H]+	Ferulic acid methyl ester	阿魏酸甲酯	Phenolic acids	酚酸类	Phenolic acids	酚酸类	2309-07-1	3	46677	41870	44317	53933	45691	58445	81361	59059	65819	10404	11175	15048	15304	20919	17184	20177	18365	17683	34621	32844	35954	--	--
pme3443	207.07	192	208.074	C11H12O4	[M-H]-	Sinapinaldehyde	芥子醛	Phenolic acids	酚酸类	Phenolic acids	酚酸类	4206-58-0	1	899790	754250	762570	877620	860420	849750	843870	649930	651140	569740	431970	496650	599360	663160	644820	639570	513950	606800	649310	622530	672300	C05610	ko00940,ko01100,ko01110
pmb2620	207.07	133.1	208.074	C11H12O4	[M-H]-	3,4-Dimethoxycinnamic acid	3,4-二甲氧基肉桂酸	Phenolic acids	酚酸类	Phenolic acids	酚酸类	14737-89-4	3	9	9	9	9	9	9	59269	50095	54796	9	9	9	9	9	9	14723	10632	16730	9461.5	11083	11293	--	--
mws2184	207.07	135.1	208.074	C11H12O4	[M-H]-	Ethyl caffeate	咖啡酸乙酯	Phenolic acids	酚酸类	Phenolic acids	酚酸类	102-37-4	3	9	9	9	9	9	9	64335	59816	52616	9	9	9	9	9	9	19072	14017	13165	14146	10793	16258	--	--
Zmyn000108	209.03	85.03	210.038	C6H10O8	[M-H]-	D-Saccharic acid	D-蔗糖酸	Others	其它类	Saccharides and Alcohols	糖及醇类	87-73-0	1	229430	308200	258320	245200	217430	237970	300770	241710	218080	336300	283760	301910	295580	295040	392360	546790	480620	575170	227980	266310	215780	C00818	ko00053,ko01100
Zmpn000199	209.03	85.03	210.038	C6H10O8	[M-H]-	D-Galactaric acid	D-半乳糖二酸	Others	其它类	Saccharides and Alcohols	糖及醇类	526-99-8	2	153330	122110	189850	219080	120460	185690	100050	153600	124210	143000	137620	196950	9	9	9	174540	84513	122870	159200	157310	101220	C00879	ko00053,ko01100
Hmcn000192	209.07	59.01	210.073	C7H14O7	[M-H]-	Sedoheptulose	景天庚酮糖	Others	其它类	Saccharides and Alcohols	糖及醇类	3019-74-7	2	85091	86776	109860	110400	92012	39600	110680	124210	82214	71407	59334	82005	95809	120090	120500	175730	176880	157530	73380	91689	79495	C02076	ko00710,ko01100
Hmlp008487	211.17	81.07	210.161	C13H22O2	[M+H]+	Blumenol C	布卢门醇 C	Terpenoids	萜类	Terpene	萜类	36151-02-7	3	87605	124370	114740	38597	52086	80420	116780	127530	178940	184930	170970	164320	78001	79732	94315	65252	90185	100590	83101	108710	89122	--	--
Zmgn003633	211.13	183.14	212.141	C12H20O3	[M-H]-	12-Oxo-10E-Dodecenoic Acid	12-氧-10E-十二碳烯酸	Lipids	脂质	Free fatty acids	游离脂肪酸	65410-38-0	2	3646.9	2657.4	1573.1	3494.6	2297.1	2395.1	4333.8	2948.6	1554	2175.3	3010	2014.4	3436.3	4972.5	3684.4	3190.1	2586.8	2373.4	3476.1	1969	2271.8	C16309	ko00592,ko01110
mws0863	213.02	97	214.024	C5H11O7P	[M-H]-	2-Deoxyribose-5'-phosphate	2-脱氧核糖-5'-磷酸	Nucleotides and derivatives	核苷酸及其衍生物	Nucleotides and derivatives	核苷酸及其衍生物	102916-66-5	3	7202.6	5993.6	4920.9	2926.3	10405	6611.8	11745	10713	7172.7	9862.3	18171	16044	17966	22182	22179	26120	20408	16967	11888	7012.3	9883.3	C00673	ko00030,ko01100
pmb2507	213.1	97	214.024	C5H11O7P	[M-H]-	2-Deoxyribose-1-phosphate	2-脱氧核糖-1-磷酸	Nucleotides and derivatives	核苷酸及其衍生物	Nucleotides and derivatives	核苷酸及其衍生物	17210-42-3	1	366410	610240	579570	550060	419660	309860	908230	880830	974320	926520	873540	1171900	1068800	958990	918690	1170000	1058500	915960	828680	774400	740180	C00672	ko00030,ko00240,ko01100
pmp000907	215.14	167.08	214.136	C15H18O	[M+H]+	Linderenol	乌药醇	Terpenoids	萜类	Sesquiterpenoids	倍半萜	26146-27-0	2	4620.8	4296.9	4214.8	4269.2	4580.9	5207.8	4959.5	5029.5	4431.7	3958.1	4654.9	5237.8	10938	9235.6	7621	12247	11703	9910.8	7482.7	4999.4	7766.8	C16988	--
mws0751	213.19	195	214.193	C13H26O2	[M-H]-	Tridecanoic Acid	十三烷酸	Lipids	脂质	Free fatty acids	游离脂肪酸	638-53-9	1	1837.7	2398.6	1095.6	1474.2	2164	2195.2	3599.6	3399.2	2827.2	2068	2259.3	3309.5	2829.1	2302	2871.8	3187	3165	3775	2762	2515.9	2963.7	C17076	--
MWS1743	217.16	129.07	216.151	C15H20O	[M+H]+	alpha-hexylcinnamaldehyde	α-己基肉桂醛	Phenolic acids	酚酸类	Phenolic acids	酚酸类	101-86-0	2	2454.1	1787.1	2619.2	1547.3	1731.1	2181.4	3157.4	3743.1	1443.8	2552.8	3070.5	2609.6	5292.2	7288.4	5053.2	18666	13548	17800	6700.4	5634.7	6502.3	--	--
pme2566	217.08	199	218.09	C8H14N2O5	[M-H]-	5-L-Glutamyl-L-amino acid	5-L-谷氨酰-L-氨基酸	Amino acids and derivatives	氨基酸及其衍生物	Amino acids and derivatives	氨基酸及其衍生物	5875-41-2	3	37279	31202	22204	36185	27748	28090	32027	37465	35599	215150	218430	215500	200280	206300	247230	326710	269370	303940	89964	100000	102850	--	--
Lmrj001698	219.13	60.04	218.127	C9H18N2O4	[M+H]+	L-Seryl-L-Isoleucine	L-丝氨酰-L-异亮氨酸	Amino acids and derivatives	氨基酸及其衍生物	Amino acids and derivatives	氨基酸及其衍生物	91086-51-0	1	66027	71433	57712	42455	48923	40169	201930	137150	161360	126440	118910	137010	102010	92240	90728	83621	73794	81320	74634	83016	87627	--	--
pmp000661	219.17	107.04	218.167	C15H22O	[M+H]+	Cryptomerione	(5R)-2-甲基-5-(6-甲基庚烷-1,5-二烯-2-基)环己-2-烯-1-酮	Terpenoids	萜类	Sesquiterpenoids	倍半萜	5988-72-7	2	9	9	9	23993	19489	24515	313910	317120	343080	9	9	9	23859	19091	19936	97095	92487	112130	68697	100830	85724	--	--
MWSmce096	219.17	81.07	218.167	C15H22O	[M+H]+	Nootkatone	圆柚酮	Terpenoids	萜类	Sesquiterpenoids	倍半萜	4674-50-4	2	10319	11191	12663	23778	23221	20283	261790	236520	215740	8877.7	8396.8	13590	30123	25600	28582	322380	302540	340430	101870	107660	85902	C17914	--
MWSCX004	219.17	137.1	218.167	C15H22O	[M+H]+	neopetasane	neopetasane	Others	其它类	Others	其它	-	3	7442	5834.6	5683.5	6528.8	10061	7567.5	45701	41648	35531	3599.2	7982.3	6390.5	9265.9	10431	8919.8	27255	24647	25492	18663	17730	15822	--	--
MWSmce257	218.11	88.04	219.111	C9H17NO5	[M-H]-	D-Pantothenic Acid	D-泛酸(维生素B5)	Others	其它类	Vitamin	维生素	79-83-4	1	684670	716510	760700	502770	459340	537610	482750	518650	470750	1183800	1311600	1224900	1000900	878960	1129800	973640	1108200	1083000	845230	760670	712920	C00864	ko00410,ko00770,ko01100,ko01110
Hmyp009288	221.18	163.15	220.182	C15H24O	[M+H]+	Epinootkatol	表圆柚醇	Terpenoids	萜类	Sesquiterpenoids	倍半萜	-	2	13099	14452	12858	20134	20612	19465	15226	20651	21030	21787	17244	21290	28336	26983	28254	27324	31289	39415	21527	19755	20806	--	--
Hmyp009454	221.19	119.08	220.182	C15H24O	[M+H]+	Nootkatol	圆柚醇	Terpenoids	萜类	Sesquiterpenoids	倍半萜	50763-67-2	2	48468	42137	37100	81064	67290	70926	63709	62164	54773	81252	74434	79910	95686	99529	107250	79429	78538	79601	77857	70505	76398	--	--
Lmcp006840	221.19	135.12	220.183	C15H24O	[M+H]+	Spathulenol	匙叶桉油烯醇	Terpenoids	萜类	Sesquiterpenoids	倍半萜	6750-60-3	2	14757	13100	8779.3	19072	15075	23871	17481	13055	15914	21599	16784	17974	38034	26745	23040	32535	24394	24652	17818	18800	22053	--	--
Lmtp005226	221.19	105.07	220.183	C15H24O	[M+H]+	Santalol	檀香醇	Others	其它类	Others	其它	11031-45-1	3	20788	21617	18258	30761	32432	34089	36785	33466	22899	21183	26523	33513	61612	56068	58715	54022	58262	57655	38310	38021	41835	--	--
mws2608	222.1	84.05	221.09	C8H15NO6	[M+H]+	N-Acetyl-D-galactosamine	N-乙酰-D-半乳糖胺	Others	其它类	Saccharides and Alcohols	糖及醇类	1811-31-0	2	1359700	1096700	1177100	1110400	1240100	1181800	1337800	1194400	1286600	1066500	1170800	1139100	1266800	1159200	1160300	1134500	1185300	1034300	1283600	936100	1164300	C01132	ko00052,ko01100
pme2755	222	144	221.09	C8H15NO6	[M+H]+	N-Acetyl-D-glucosamine	N-乙酰-D-葡萄糖胺	Others	其它类	Saccharides and Alcohols	糖及醇类	7512-17-6	2	1841000	1728300	1997500	1925000	1759700	2100000	2055000	2037500	2030600	1869500	1871600	1912100	1682900	1640000	1700500	1607900	1770500	1655700	1761500	1700700	1767200	C00140	ko00520,ko01100,ko02010
mws5042	223.11	120.09	222.1	C11H14N2O3	[M+H]+	L-Glycyl-L-phenylalanine	L-甘氨酰-L-苯丙氨酸	Amino acids and derivatives	氨基酸及其衍生物	Amino acids and derivatives	氨基酸及其衍生物	721-66-4	2	81763	85765	86488	58431	79822	85506	220930	199910	252220	162680	159510	174140	118170	112610	105690	86100	99309	89100	131290	116220	99929	--	--
Hmlp013407	223.21	111.08	222.198	C15H26O	[M+H]+	β-Eudesmol	β-桉叶醇	Terpenoids	萜类	Sesquiterpenoids	倍半萜	473-15-4	2	722590	728550	719890	724450	619720	568470	598140	546660	550190	625310	606500	599800	608850	608500	587330	593410	571790	567690	670700	604190	596660	C09664	--
Zmmp004274	224.16	124.11	223.157	C13H21NO2	[M+H]+	Tigloidine	巴豆酰莨菪碱	Alkaloids	生物碱	Tropan alkaloids	莨菪烷类生物碱	495-83-0	2	2320700	2026700	2819700	1842900	1863300	1955700	723740	569760	440280	2576300	2938600	2851800	1773700	3937600	3792000	1491600	1378600	1249000	1733700	1907200	2142800	C10868	--
Hmgp004837	225.11	139.04	224.104	C12H16O4	[M+H]+	Pogostone	广藿香酮	Others	其它类	Others	其它	23800-56-8	2	25175	20813	26400	23233	24611	22815	20387	21913	25481	17067	12719	13555	27284	24122	23564	15285	25956	21489	20921	16289	18327	--	--
Lmmp003517	225.15	95.08	224.141	C13H20O3	[M+H]+	Solatuberenol A	Solatuberenol A	Others	其它类	Others	其它	-	2	69894	46918	41894	95984	99008	122260	82108	92408	65811	47021	37178	28063	25668	41096	18244	24899	32445	20566	40481	64144	45540	--	--
Zmmp000892	225.19	84.08	224.189	C13H24N2O	[M+H]+	Cuscohygrine	红古豆碱	Alkaloids	生物碱	Pyrrole alkaloids	吡咯类生物碱	454-14-8	1	18880000	30349000	18596000	30606000	28495000	31215000	24895000	19262000	27625000	26044000	15403000	13951000	22238000	23940000	15618000	15512000	15970000	20927000	20918000	25792000	18402000	C06521	ko00960,ko01110
pme1194	228.1	112	227.091	C9H13N3O4	[M+H]+	2'-Deoxycytidine	2'-脱氧胞苷	Nucleotides and derivatives	核苷酸及其衍生物	Nucleotides and derivatives	核苷酸及其衍生物	951-77-9	1	23033	30256	29954	27870	25356	25614	56951	69434	69475	41370	42274	27857	30726	13131	22640	27678	35738	34926	35508	35599	29732	C00881	ko00240,ko01100,ko02010
MWS2001	226.99	183	228.002	C7H4N2O7	[M-H]-	2-Hydroxy-3,5-dinitrobenzoic acid	2-羟基-3,5-二硝基苯甲酸	Phenolic acids	酚酸类	Phenolic acids	酚酸类	609-99-4	3	69691	63868	62243	57274	37882	87522	64619	62493	71312	42173	76134	58120	48132	39898	44936	16570	28877	27158	52661	56242	55097	C11319	--
Lmhp001461	229.15	70.07	228.147	C11H20N2O3	[M+H]+	L-Prolyl-L-Leucine	L-脯氨酰-L-亮氨酸	Amino acids and derivatives	氨基酸及其衍生物	Amino acids and derivatives	氨基酸及其衍生物	52899-07-7	2	143500	211920	247940	9	9	9	454580	539300	502770	264330	280480	295790	174170	206010	205650	219460	250220	228130	216660	261900	272620	--	--
mws0119	227.2	227.2	228.209	C14H28O2	[M-H]-	Myristic Acid	肉豆蔻酸	Lipids	脂质	Free fatty acids	游离脂肪酸	544-63-8	1	21046000	20936000	18683000	19702000	21093000	20716000	26256000	26357000	27092000	23128000	23930000	24036000	22700000	22684000	22540000	21283000	22607000	21669000	22583000	23412000	23281000	C06424	ko00061,ko01100
Lmhp001670	231.16	72.08	230.163	C11H22N2O3	[M+H]+	L-Valyl-L-Leucine	L-缬氨酰-L-亮氨酸	Amino acids and derivatives	氨基酸及其衍生物	Amino acids and derivatives	氨基酸及其衍生物	3989-97-7	2	161810	178650	174130	147950	181420	163270	1061800	1212800	1114900	352840	395740	405710	245030	285880	270580	239180	238610	215340	284680	341580	333240	--	--
pmb0490	235.14	147.04	234.137	C13H18N2O2	[M+H]+	p-Coumaroylputrescine	对香豆酰基腐胺	Alkaloids	生物碱	Phenolamine	酚胺	34136-53-3	1	2538000	2749000	2411900	3683900	4298300	3787200	4387900	3879100	3663800	5180000	5676400	5184300	9324100	9086000	9094000	19215000	19238000	17280000	6178500	6919000	7272100	C18326	ko00330,ko01100
pmb0962	235.1	118.3	234.158	C10H22N2O4	[M+H]+	L-Lysine-Butanoic Acid	L-赖氨酸丁酸酯	Amino acids and derivatives	氨基酸及其衍生物	Amino acids and derivatives	氨基酸及其衍生物	80407-71-2	2	7738	6896.3	12544	41373	20032	19558	38322	110910	50372	9	9	9	9	9	9	9	9	9	8392.1	6860.5	12028	--	--
Lmhn010314	233.15	217.12	234.162	C15H22O2	[M-H]-	Aspergillusene A	Aspergillusene A	Terpenoids	萜类	Sesquiterpenoids	倍半萜	-	3	9701.6	11323	10929	8516.3	7381.8	7947.7	7060.1	9373	7538.4	7177.6	7700	11163	8727.5	7713	10881	10744	10693	9392.7	8509.3	10966	6860.7	--	--
mws4176	237.12	120.09	236.116	C12H16N2O3	[M+H]+	L-Alanyl-L-Phenylalanine	L-丙氨酰-L-苯丙氨酸	Amino acids and derivatives	氨基酸及其衍生物	Amino acids and derivatives	氨基酸及其衍生物	3061-90-3	3	25698	29757	20218	21119	29015	19503	83296	121080	113320	55707	51738	55515	29932	27360	20695	28003	23780	21259	32388	35961	35043	--	--
Hmln006735	235.13	163.11	236.141	C14H20O3	[M-H]-	Canusesnol J	Canusesnol J	Others	其它类	Others	其它	-	2	29941	24171	29354	16975	14137	17404	9941.6	10398	10558	22645	26573	26130	20321	18295	24537	18113	13565	15977	18636	17821	19580	--	--
Hmlp007639	237.18	149.02	236.178	C15H24O2	[M+H]+	Capsidiol	辣椒醇	Terpenoids	萜类	Sesquiterpenoids	倍半萜	37208-05-2	2	15114	11450	18612	11051	13105	10204	20426	7254.7	15689	13081	15485	18627	18978	19630	17098	14717	14410	10574	16602	11655	11320	C09627	ko00909
Lmyn000160	237.06	87.01	238.069	C8H14O8	[M-H]-	Mucic acid Dimethyl Ester	粘酸二甲酯	Phenolic acids	酚酸类	Phenolic acids	酚酸类	-	1	489280	484830	519620	429940	418630	520760	562180	480970	492890	363440	362600	378050	458970	447120	410840	393380	422350	364120	419990	482220	419590	--	--
pmn001669	237.08	147	238.084	C12H14O5	[M-H]-	Methyl sinapate	芥子酸甲酯	Phenolic acids	酚酸类	Phenolic acids	酚酸类	20733-94-2	3	6356.6	8972.1	11088	10341	10444	10236	12724	11571	8677.9	4085.5	3043.9	1901.5	4016.4	4099.8	4931.8	3121.4	4146.7	4458.2	6617.2	7346.4	7950	--	--
Smdp002817	240.16	140.1	239.152	C13H21NO3	[M+H]+	Farfugine	大吴风草碱	Alkaloids	生物碱	Pyrrole alkaloids	吡咯类生物碱	86194-08-3	3	1746700	2161400	1792500	1550600	1943300	2031500	1472800	1434800	1529900	4493200	4726800	4183600	4573100	4653400	4100700	4353900	3787500	4422200	2764000	3029400	3166100	--	--
pmp001293	240.2	58.1	239.189	C14H25NO2	[M+H]+	N-Methyl-2,6-bis(2-hydroxybutyl)-Δ3-piperideine	N-甲基-2,6-双(2-羟基丁基)-Δ3-哌啶	Alkaloids	生物碱	Piperidine alkaloids	哌啶类生物碱	-	3	159390	177600	121080	87844	167830	108740	124140	103890	102580	300200	343480	311280	366960	286870	256090	241620	317650	288830	206080	148650	226410	--	--
Zmdn011161	239.07	223.03	240.079	C15H12O3	[M-H]-	Chrysophanol-9-anthrone	大黄酚-9-蒽酮	Quinones	醌类	Anthraquinone	蒽醌	491-58-7	2	1153000	1110200	1215100	1095800	1267800	1385100	1302000	1451900	1489900	1094800	1145700	959360	1534300	1611500	1550300	1590400	1686400	1626000	1133900	1281900	1319300	C10314	--
MWS0552	239.2	223.03	240.209	C15H28O2	[M-H]-	Cis-10-Pentadecenoic Acid(C15: 1)	顺-10-十五碳烯酸	Lipids	脂质	Free fatty acids	游离脂肪酸	84743-29-3	2	918240	920090	1022600	1134700	1165000	1248900	1356800	1278500	1210800	950050	1056600	968110	1452100	1408400	1562700	1625400	1566900	1467100	1062400	1154600	1181700	--	--
pme2827	239	223	240.245	C16H32O	[M-H]-	Palmitaldehyde	棕榈醛	Lipids	脂质	Free fatty acids	游离脂肪酸	629-80-1	1	43536000	43399000	41164000	43015000	41580000	42206000	40944000	41888000	40390000	42804000	41044000	41732000	39646000	39489000	38687000	40034000	41401000	41626000	33388000	34430000	34921000	C00517	ko00071
pme0264	243.1	127	242.09	C10H14N2O5	[M+H]+	Thymidine	胸苷	Nucleotides and derivatives	核苷酸及其衍生物	Nucleotides and derivatives	核苷酸及其衍生物	50-89-5	1	48616	37139	41346	35989	42344	41650	69239	78918	82158	108850	82731	92428	67281	77498	70185	30547	35798	44796	61898	65821	54439	C00214	ko00240,ko01100
MWS2430	241.22	241.21	242.225	C15H30O2	[M-H]-	13-methylmyristic acid	13-甲基十四烷酸	Lipids	脂质	Free fatty acids	游离脂肪酸	2485-71-4	2	3881800	4453000	4236000	3230200	3171100	3384100	3691800	3747800	3889200	2637700	2747800	2482400	2468500	2317100	2460200	2060600	2229400	1925100	3026700	3176000	2864100	--	--
mws0359	241.22	241.22	242.225	C15H30O2	[M-H]-	Pentadecanoic Acid	十五烷酸	Lipids	脂质	Free fatty acids	游离脂肪酸	1002-84-2	1	862730	880410	971470	1014100	989820	937090	2462700	1999600	2456900	1052100	994660	986170	1113900	1045200	982240	999980	1053600	1183600	1439700	1307800	1399800	C16537	--
pme3732	244.09	112	243.086	C9H13N3O5	[M+H]+	Cytidine	胞苷	Nucleotides and derivatives	核苷酸及其衍生物	Nucleotides and derivatives	核苷酸及其衍生物	65-46-3	1	65857	60423	83039	92308	48164	71409	243520	316130	432980	203410	219600	208650	119190	167290	130840	181790	206090	169470	188580	159960	171300	C00475	ko00240,ko01100,ko02010
ML10180524	244.09	112.05	243.086	C9H13N3O5	[M+H]+	Cytarabine	胞嘧啶阿拉伯糖苷	Nucleotides and derivatives	核苷酸及其衍生物	Nucleotides and derivatives	核苷酸及其衍生物	147-94-4	1	247090	246850	231940	224180	204180	220310	791330	829970	924560	325690	303360	347840	233350	243030	211560	273230	271680	397220	359360	376520	322610	C02961	--
MWSmce295	245.07	113.03	244.07	C9H12N2O6	[M+H]+	1-beta-D-Arabinofuranosyluracil	1-β-D-阿糖呋喃脲嘧啶	Nucleotides and derivatives	核苷酸及其衍生物	Nucleotides and derivatives	核苷酸及其衍生物	3083-77-0	2	28853	26180	42826	25346	24272	16522	34874	43364	46651	49519	42027	41492	37454	17485	29676	45889	55509	49117	35483	31057	40329	C16908	--
mws0976	243.06	153	244.07	C9H12N2O6	[M-H]-	β-Pseudouridine	β-假尿苷	Nucleotides and derivatives	核苷酸及其衍生物	Nucleotides and derivatives	核苷酸及其衍生物	1445-07-4	1	47418	63962	78105	47808	48728	37574	71417	56853	90602	78592	92233	77104	47982	48711	57186	53503	84208	68237	69079	38456	54315	C02067	ko00240,ko01100
mws0248	243.06	110	244.07	C9H12N2O6	[M-H]-	Uridine	尿嘧啶核苷	Nucleotides and derivatives	核苷酸及其衍生物	Nucleotides and derivatives	核苷酸及其衍生物	58-96-8	1	291960	354790	363220	217900	203270	150630	193700	270220	490200	372150	495940	398400	272930	256540	218370	383460	497880	475980	279150	284120	369660	C00299	ko00240,ko01100,ko02010
pme2266	245.1	227	244.088	C10H16N2O3S	[M+H]+	Biotin	D-生物素	Others	其它类	Vitamin	维生素	58-85-5	3	91190	60084	66111	51996	53621	61824	91161	72163	68999	78948	85326	65877	71311	66269	69441	76422	86227	71158	57202	78066	52379	C00120	ko00780,ko01100,ko02010
Lmhp002031	245.18	86.1	244.179	C12H24N2O3	[M+H]+	L-Leucyl-L-Leucine	L-亮氨酰-L-亮氨酸	Amino acids and derivatives	氨基酸及其衍生物	Amino acids and derivatives	氨基酸及其衍生物	3303-31-9	2	113170	82725	103960	83705	60174	85418	300610	344680	412570	354490	284210	267310	123630	154590	136000	175020	113470	117550	150720	147000	194850	--	--
pmb2591	245.09	203.2	246.1	C13H14N2O3	[M-H]-	N-Acetyl-L-Tryptophan	N-乙酰-L-色氨酸	Amino acids and derivatives	氨基酸及其衍生物	Amino acids and derivatives	氨基酸及其衍生物	1218-34-4	1	184260	188030	157290	181820	181630	194400	163930	122760	247220	212850	211600	243000	236380	143730	196910	205380	258240	257940	184400	228570	153160	--	--
Lmrj002087	247.13	86.09	246.121	C10H18N2O5	[M+H]+	L-Isoleucyl-L-Aspartate	L-异亮氨酰-L-天冬氨酸	Amino acids and derivatives	氨基酸及其衍生物	Amino acids and derivatives	氨基酸及其衍生物	-	2	33680	22470	48768	26956	21500	52896	92993	126480	138940	65343	60237	66805	59792	59965	57570	46573	46650	56143	51175	48232	47425	--	--
Hmcp003285	249.15	185.13	248.141	C15H20O3	[M+H]+	Santamarin	裂叶苣荚莱内酯	Terpenoids	萜类	Sesquiterpenoids	倍半萜	4290-13-5	2	17062	12836	20531	9531	13208	12650	26672	29855	38072	14542	18136	17283	16967	19315	16087	15061	14191	17271	15290	15336	15339	C09544	--
mws1108	249.2	150	248.189	C15H24N2O	[M+H]+	Sophoridine	槐定碱	Alkaloids	生物碱	Quinorisidine alkaloids	奎诺里西啶类生物碱	6882-68-4	3	433400	448380	572220	504320	413410	330770	318880	359580	388030	702490	711450	773970	1398100	1326700	1338300	2071500	2215300	1837900	998880	1010200	1134600	--	--
pmb0323	251.14	163.04	250.132	C13H18N2O3	[M+H]+	N-Caffeoylputrescine	咖啡酰腐胺	Alkaloids	生物碱	Phenolamine	酚胺	29554-26-5	2	2998900	2900700	2929700	2918900	2792900	2825600	2355900	2424600	2244100	4596600	4544800	4283200	8928700	7373300	7555400	12231000	11782000	12000000	6055400	5237800	5298700	C03002	--
pma1840	250.14	147	250.144	C14H20NO3+	[M]+	4-Coumaroylcholine	对香豆酰胆碱	Alkaloids	生物碱	Phenolamine	酚胺	-	2	84702	56194	89122	112500	89009	111060	183940	230860	188420	90588	102950	100770	127150	118870	127450	155350	178860	142030	108820	102050	107530	--	--
MWSmce116	252.1	136.06	251.102	C10H13N5O3	[M+H]+	5'-Deoxyadenosine	5-脱氧腺嘌呤核苷	Nucleotides and derivatives	核苷酸及其衍生物	Nucleotides and derivatives	核苷酸及其衍生物	4754-39-6	2	2921500	2834500	3018300	2725400	3002200	2764800	2165300	2501000	2190000	4412800	4553200	4666900	9128000	8687400	9318100	12997000	13890000	13806000	5230700	5612200	5679200	C05198	--
pme3961	252.11	136	251.102	C10H13N5O3	[M+H]+	2'-Deoxyadenosine	2'-脱氧腺苷	Nucleotides and derivatives	核苷酸及其衍生物	Nucleotides and derivatives	核苷酸及其衍生物	958-09-8	2	161140	169500	195960	128100	99863	195340	109540	84799	127820	260720	286800	293140	551840	425530	356380	800600	724090	614820	269980	290160	355520	C00559	ko00230,ko01100,ko02010
Lmmp001410	253.15	165.05	252.147	C13H20N2O3	[M+H]+	Dihydrocaffeoylputrescine	二氢咖啡酰腐胺	Alkaloids	生物碱	Phenolamine	酚胺	-	1	8320500	8774600	8149300	8405200	8679100	9127700	8721900	8278300	8179100	4007200	4859700	4577800	15788000	14836000	14347000	20485000	19713000	19435000	9322600	9964900	9998900	--	--
Hmbp003234	255.09	163.03	254.079	C12H14O6	[M+H]+	1-O-Caffeoylglycerol	1-O-咖啡酰单甘油	Lipids	脂质	Glycerol ester	甘油酯	-	2	98884	85512	110000	101210	106710	94425	83586	73622	108750	48577	52483	52254	55690	55039	38287	42631	51931	42703	78736	59469	76502	--	--
mws0361	253.22	235.19	254.225	C16H30O2	[M-H]-	Palmitoleic Acid	棕榈油酸	Lipids	脂质	Free fatty acids	游离脂肪酸	373-49-9	1	32102	33542	28735	31321	27012	34759	46064	39853	37459	46338	45772	43742	46890	45618	52348	38284	40207	39809	39464	40791	42395	C08362	ko00061
Lmcn009122	253.22	235.21	254.225	C16H30O2	[M-H]-	(7Z)-Hexadecenoic acid	(7Z)-十六碳烯酸	Lipids	脂质	Free fatty acids	游离脂肪酸	2416-19-5	1	49491	50583	52400	50039	56068	49528	72398	69985	64985	68331	69664	68009	74490	78256	72198	58564	63266	59203	64030	67394	61586	--	--
Lmmp007480	257.08	137.02	256.074	C15H12O4	[M+H]+	2,4,4'-trihydroxychalcone	2,4,4'-三羟基查耳酮	Flavonoids	黄酮	Chalcones	查耳酮	-	2	6817.7	4673.5	6669.4	4894.2	4623.1	4807.3	5074.7	3530	3441.8	9	9	9	6423.6	2220.9	3967.9	7344.4	7418.5	5711.3	2769.2	3993.2	4557	--	--
pma3101	256.08	124.1	256.082	C11H14NO6+	[M]+	Nicotinate D-ribonucleoside	烟酸核糖核苷	Others	其它类	Vitamin	维生素	17720-18-2	2	519220	511550	496200	522980	553050	736010	549500	690670	747740	544060	533310	566050	478670	574230	453500	457290	435000	461360	475270	515420	586900	C05841	ko00760,ko01100
mws1488	255.23	237.22	256.24	C16H32O2	[M-H]-	Palmitic acid	棕榈酸	Lipids	脂质	Free fatty acids	游离脂肪酸	57-10-3	1	54610	49703	57291	56202	53514	58371	61503	62052	59679	53920	53066	50626	53239	53343	60314	58286	51519	50051	62946	55809	56996	C00249	ko00061,ko00062,ko00071,ko00073,ko01040,ko01100,ko01212
mws0120	258.11	104.11	257.103	C8H20NO6P	[M+H]+	Choline Alfoscerate	甘磷酸胆碱 GPC	Lipids	脂质	PC	磷脂酰胆碱	28319-77-9	1	128770	137170	190550	89443	102730	76068	285720	272930	468830	667080	823500	871380	713790	648830	710920	1039400	1218300	1087400	405750	282750	297980	C00670	ko00564,ko00565
Zmyn000110	258.04	78.96	259.046	C6H14NO8P	[M-H]-	D-Glucosamine 1-phosphate	D-氨基葡萄糖-1-磷酸	Others	其它类	Saccharides and Alcohols	糖及醇类	2152-75-2	2	26443	47883	39040	21508	21132	35661	47747	36723	51448	60952	54216	54855	33405	42604	25825	51123	49579	45544	34544	37227	25096	C06156	ko00520,ko01100
mws1090	259.02	97	260.03	C6H13O9P	[M-H]-	Glucose-1-phosphate	葡萄糖-1-磷酸	Others	其它类	Saccharides and Alcohols	糖及醇类	59-56-3	1	3516400	3937400	3902500	5169300	3969600	4426600	2929900	3115500	2611300	3568200	3230600	2923500	3398200	2611300	3376800	3662500	3444000	3686300	3260900	3036500	3338800	C00103	ko00010,ko00040,ko00052,ko00500,ko00520,ko00523,ko00561,ko01100,ko01110
mws0866	259.02	97	260.03	C6H13O9P	[M-H]-	D-Glucose 6-phosphate	D-葡萄糖-6-磷酸	Others	其它类	Saccharides and Alcohols	糖及醇类	56-73-5	1	3804000	3452400	3731200	4921700	4401400	4890500	3440100	3040900	3484200	3658700	3193200	2859100	3537900	3490700	3434000	3058400	2773500	3625700	3515500	3463400	3958900	C00092	ko00500,ko00562,ko00998,ko01100,ko01110
MWS2442	259.02	96.97	260.03	C6H13O9P	[M-H]-	D-Fructose 6-Phosphate	D-果糖-6-磷酸	Others	其它类	Saccharides and Alcohols	糖及醇类	643-13-0	1	3308300	3644600	2978700	4046200	3318500	3931800	2682000	2602900	2668500	2500500	2727900	2866000	3377400	2836500	2992900	2955800	2911900	3091900	2844600	2904900	3165500	C00085	ko00052,ko00500,ko00710,ko01100,ko01110,ko01200
MWS4309	262.12	188.07	261.111	C13H15N3O3	[M+H]+	Glycyl-tryptophan	甘氨酰-色氨酸	Amino acids and derivatives	氨基酸及其衍生物	Amino acids and derivatives	氨基酸及其衍生物	2390-74-1	3	15036	28762	28142	28625	32448	28529	46517	46494	57456	53745	48877	57569	47071	56261	45152	42956	26664	29330	28037	44020	33914	--	--
Zmpn000095	261.04	78.96	262.045	C6H15O9P	[M-H]-	Sorbitol-6-phosphate	山梨糖醇-6-磷酸	Others	其它类	Saccharides and Alcohols	糖及醇类	20479-58-7	3	59378	59568	52747	62995	69529	62429	46442	51799	55911	58587	63511	48046	61700	35092	52629	52201	36074	44176	49859	49616	47190	C01096	ko00051,ko01100
MWSslk045	263.08	235.09	262.074	C16H10N2O2	[M+H]+	Indigo	靛蓝	Alkaloids	生物碱	Plumerane	吲哚类生物碱	482-89-3	3	4474.8	4450.3	5997.7	2719.4	2261.8	3362	4563.1	4492.1	5170.8	4055.6	3667.2	4565	5074.4	4690	4537.7	8738.6	7218.5	5708.8	5010.9	6432.6	3616.4	--	--
pmp000208	263.08	235.08	262.074	C16H10N2O2	[M+H]+	Indirubin	靛玉红	Alkaloids	生物碱	Plumerane	吲哚类生物碱	479-41-4	3	4974.4	5205.1	3912.4	1899.1	4124.4	2840.7	4507.3	4396.4	5281.3	3724.2	3212	3745.8	5727.7	4073.8	3747.2	9775.6	8033.3	9284.8	1859.4	4183.5	5198.4	--	--
Zmgp005232	263.14	91.06	262.136	C19H18O	[M+H]+	1,7-diphenyl-4,6-diene-3-heptanone	1,7-二苯基-4,6-二烯-3-庚酮	Others	其它类	Others	其它	-	3	12515	13561	12272	8636.9	7392.1	11005	12903	15774	13281	8349.2	9232.2	6662.9	6782.7	6891	6072.6	10855	7032.7	10614	7855.2	6381.9	8731.7	--	--
MWSslk173	263.14	91.06	262.136	C19H18O	[M+H]+	Alnustone	桤木酮	Others	其它类	Others	其它	33457-62-4	3	15231	11709	10860	9837.2	11534	8967.4	14154	9626.3	13012	10005	6533.2	8832	5548.4	6292.1	6289.4	5620.6	8214.6	5975.4	7378.9	8196.3	6750.7	--	--
Lmlp003161	265.15	177.06	264.147	C14H20N2O3	[M+H]+	N-Feruloylputrescine	阿魏酰腐胺	Alkaloids	生物碱	Phenolamine	酚胺	501-13-3	2	143570	182400	182910	143930	165310	181150	253550	209290	271650	401120	309980	326810	648550	749390	603280	1805900	1174400	1669400	467980	564020	536610	C10497	ko00330,ko01100
Zmgp005257	265.16	91.06	264.151	C19H20O	[M+H]+	1,7-diphenyl-4-ene-3-heptanone	1,7-二苯基-4-烯-3-庚酮	Others	其它类	Others	其它	-	3	31201	36688	26854	26964	21824	20527	22648	15614	15032	72319	67941	63263	46808	41740	50073	45785	53119	40111	40431	45454	34647	--	--
pmp001244	266.13	207.06	266.124	C14H20NO4+	[M]+	Caffeoylcholine	咖啡酰胆碱	Alkaloids	生物碱	Phenolamine	酚胺	87189-10-4	3	57277	56140	56210	52579	47580	49212	159500	126540	114970	75266	51935	54873	79688	83743	49988	59713	59499	61163	78155	58889	51966	--	--
Lmmp002013	267.17	179.07	266.163	C14H22N2O3	[M+H]+	Dihydroferuloylputrescine	二氢阿魏酰腐胺	Alkaloids	生物碱	Phenolamine	酚胺	-	1	175480	199540	176430	144730	177370	124000	156420	213520	210160	138940	171870	138730	234190	268660	210880	533270	397240	471710	172140	184470	178290	--	--
pme0230	268.1	136.06	267.097	C10H13N5O4	[M+H]+	Adenosine	腺苷	Nucleotides and derivatives	核苷酸及其衍生物	Nucleotides and derivatives	核苷酸及其衍生物	58-61-7	1	742510	771900	737630	595680	587550	637430	702150	705730	957950	1281200	1365000	1390600	897200	780320	776050	1026700	883470	837330	822160	833630	773680	C00212	ko00230,ko01100,ko02010
pme1184	268.1	152	267.097	C10H13N5O4	[M+H]+	2'-Deoxyguanosine	2'-脱氧鸟苷	Nucleotides and derivatives	核苷酸及其衍生物	Nucleotides and derivatives	核苷酸及其衍生物	961-07-9	1	72575	66045	81250	91659	93117	81412	272990	266860	269300	151780	171160	141050	122440	135030	120800	85676	101320	100720	95803	139800	95594	C00330	ko00230,ko01100,ko02010
pme2890	269.06	136	268.055	C8H16N2O4S2	[M+H]+	L-Homocystine	L-高胱氨酸	Amino acids and derivatives	氨基酸及其衍生物	Amino acids and derivatives	氨基酸及其衍生物	626-72-2	3	9	9	9	9	9	9	23697	47932	43604	62912	74710	60341	32832	21301	34002	70059	58748	30902	54379	43920	49741	C01817	ko00270
Lmqn001795	267.07	249.05	268.074	C16H12O4	[M-H]-	5-Hydroxy-7-methoxyflavone	5-羟基-7-甲氧基黄酮	Flavonoids	黄酮	Flavones	黄酮	-	3	24183	14340	15574	17751	11711	13818	29736	26997	19688	19010	14340	10069	25550	15640	21125	25648	27387	32413	29399	24314	18068	--	--
mws0037	267.07	252	268.074	C16H12O4	[M-H]-	Formononetin (7-Hydroxy-4'-methoxyisoflavone)	芒柄花素	Flavonoids	黄酮	Isoflavones	异黄酮	485-72-3	3	4510.8	3858.4	4239.5	3943.1	4383.9	2748	3510.8	4987	4933.1	4874.8	3253.9	3599.2	3860.7	2913.5	4108.4	3831.8	3939.5	4890	3309.5	3622.1	3032.5	C00858	ko00943,ko01110
mws1060	267.07	135	268.081	C10H12N4O5	[M-H]-	9-(Arabinosyl)hypoxanthine	9-(阿拉伯糖基)次黄嘌呤	Nucleotides and derivatives	核苷酸及其衍生物	Nucleotides and derivatives	核苷酸及其衍生物	7013-16-3	1	312460	212910	272640	207300	219650	211850	2836900	2776400	2434300	246700	326520	327300	287970	193600	199680	355170	486110	320650	609470	781410	733150	--	--
mws0383	267.23	267.23	268.24	C17H32O2	[M-H]-	10-Heptadecenoic Acid	10-十七碳烯酸	Lipids	脂质	Free fatty acids	游离脂肪酸	29743-97-3	1	606030	611820	653250	557980	509460	508740	1627300	1813400	1769300	606810	681150	751050	655820	674410	624340	1190900	945180	1093500	1042000	906070	839320	--	--
Lmxn015337	269.25	251.24	270.256	C17H34O2	[M-H]-	Methyl palmitate	十六烷酸甲酯	Lipids	脂质	Free fatty acids	游离脂肪酸	112-39-0	2	70021	73172	68294	53156	54738	57962	129860	124210	136290	53793	59529	51630	56434	52207	53060	66070	66297	65901	82120	78693	79908	C16995	--
mws0362	269.25	269.24	270.256	C17H34O2	[M-H]-	Heptadecanoic acid	十七烷酸	Lipids	脂质	Free fatty acids	游离脂肪酸	506-12-7	3	801480	857450	872700	812800	527790	712140	1866500	1899200	1878700	739750	850050	803370	568170	569070	489080	997940	885970	894140	1085800	876330	663550	--	--
MWSmce675	271.08	108.02	272.09	C12H16O7	[M-H]-	Arbutin	熊果苷	Phenolic acids	酚酸类	Phenolic acids	酚酸类	497-76-7	1	702880	623880	663000	686330	691940	724000	645290	746910	767730	772220	657360	800730	941470	1044800	908920	1041200	1106600	1072000	819890	823220	666010	C06186	ko00010
Lmmn003323	271.23	225.22	272.235	C16H32O3	[M-H]-	2-Hydroxyhexadecanoic acid	2-羟基十六烷酸	Organic acids	有机酸	Organic acids	有机酸	764-67-0	1	14015000	15527000	14386000	16855000	17908000	17776000	48033000	49240000	47958000	23863000	23351000	22947000	20620000	19873000	19971000	29087000	30246000	29341000	26299000	27276000	26743000	--	--
mws1422	275.09	107	274.084	C15H14O5	[M+H]+	Epiafzelechin	表阿夫儿茶精	Flavonoids	黄酮	Flavanols	黄烷醇类	24808-04-6	3	14014	5592.5	14715	11114	21029	19015	39150	35882	31455	14802	23825	36434	35018	35064	33594	41214	23140	35170	20500	35772	28042	C12128	ko00941,ko01110
Lmrj002793	277.12	120.08	276.112	C14H16N2O4	[M+H]+	Cyclo(Phe-Glu)	环(苯丙氨酸-谷氨酸)	Amino acids and derivatives	氨基酸及其衍生物	Amino acids and derivatives	氨基酸及其衍生物	-	2	12150	9327.8	11376	12113	11379	15720	22032	20097	21363	20055	21451	17907	22090	13599	17897	12167	12170	15008	10027	22171	18600	--	--
pme1712	275	257	276.132	C11H20N2O6	[M-H]-	L-Saccharopine	L-酵母氨酸	Amino acids and derivatives	氨基酸及其衍生物	Amino acids and derivatives	氨基酸及其衍生物	997-68-2	2	66287	67335	70049	58601	60647	72456	154330	130770	120140	68929	56226	63039	57953	38827	49384	70183	58167	66316	68487	65935	65081	C00449	ko00300,ko00310,ko01100,ko01110,ko01230
pmb0508	277.17	147.04	276.159	C14H20N4O2	[M+H]+	p-Coumaroylagmatine	对香豆酰胍丁胺	Alkaloids	生物碱	Phenolamine	酚胺	7295-86-5	3	18836	31818	24640	42944	43148	50110	51924	58917	58270	68831	58032	48867	87013	35412	30382	59678	42657	68610	38605	48661	39352	C04498	ko00330,ko01100
Lmxp011770	279.16	149.02	278.152	C16H22O4	[M+H]+	Diisobutyl phthalate*	邻苯二甲酸二异丁酯*	Phenolic acids	酚酸类	Phenolic acids	酚酸类	84-69-5	1	20755000	18590000	19917000	21155000	20842000	21214000	22113000	20224000	19361000	17211000	17154000	16326000	25372000	25343000	23866000	23988000	21355000	22032000	19208000	17945000	18906000	C15205	--
pmp001230	279.16	121	278.152	C16H22O4	[M+H]+	Senkyunolide M	洋川芎内酯 M	Others	其它类	Others	其它	146986-60-9	3	2712600	2397200	2677800	2477300	2794300	2624400	2772500	2657200	2390600	2137800	2032800	2206400	2773500	3294700	3257500	2741100	2780800	2716800	2523900	2197300	2059500	--	--
Lmlp012720	279.16	149.02	278.152	C16H22O4	[M+H]+	Dibutyl phthalate*	邻苯二甲酸二丁酯*	Phenolic acids	酚酸类	Phenolic acids	酚酸类	84-74-2	1	20534000	17541000	20419000	20093000	20699000	20948000	21155000	19290000	19855000	16898000	18325000	16647000	23822000	24358000	24192000	21475000	21033000	21637000	19311000	16868000	19327000	C14214	--
MWSmce341	279.16	149.03	278.152	C16H22O4	[M+H]+	Butyl isobutyl phthalate*	邻苯二甲酸-1-丁酯-2-异丁酯*	Phenolic acids	酚酸类	Phenolic acids	酚酸类	17851-53-5	1	21514000	17080000	19727000	19374000	20188000	20879000	20931000	19654000	21187000	17147000	18268000	17476000	26057000	24283000	25308000	22854000	20832000	21139000	17148000	17751000	17538000	--	--
mws5035	279.17	120.08	278.163	C15H22N2O3	[M+H]+	L-Leucyl-L-phenylalanine	L-亮氨酰-L-苯丙氨酸	Amino acids and derivatives	氨基酸及其衍生物	Amino acids and derivatives	氨基酸及其衍生物	56217-82-4	3	59831	88097	73245	110740	109130	44450	216660	242900	282980	269550	200820	223280	132270	128630	95943	116770	89134	126470	117550	128220	132510	--	--
Lmhp003013	279.17	177.05	278.163	C15H22N2O3	[M+H]+	N-Feruloyl-Cadaverine	阿魏酰尸胺	Alkaloids	生物碱	Phenolamine	酚胺	-	2	112150	135270	146300	169130	212530	248390	225700	295710	187300	9	9	9	9	9	9	9	9	9	75130	138230	104580	--	--
mws0366	277.22	277.22	278.225	C18H30O2	[M-H]-	γ-Linolenic Acid*	γ-亚麻酸*	Lipids	脂质	Free fatty acids	游离脂肪酸	506-26-3	1	26566000	30020000	27800000	27188000	27277000	26341000	23858000	26613000	27921000	25601000	26610000	26790000	29925000	26996000	26334000	30143000	32065000	30035000	26126000	28011000	27816000	C06426	ko00591,ko01040,ko01100
mws0367	277.22	277.22	278.225	C18H30O2	[M-H]-	α-Linolenic Acid*	α-亚麻酸*	Lipids	脂质	Free fatty acids	游离脂肪酸	463-40-1	1	28837000	28496000	28874000	24285000	25939000	24762000	24162000	26148000	22719000	22982000	26557000	23552000	27622000	26842000	26463000	28656000	28988000	28596000	24771000	26022000	25709000	C06427	ko00592,ko01040,ko01100,ko01110
pmb0889	279.23	95.1	278.225	C18H30O2	[M+H]+	Punicic acid (9Z,11E,13Z-octadecatrienoic acid)	石榴酸 (9Z,11E,13Z-十八碳三烯酸)	Lipids	脂质	Free fatty acids	游离脂肪酸	544-72-9	1	3519900	2740100	2697300	2335300	2931200	2477500	6045900	5881600	9179400	4562600	4957700	4465300	3141300	2838200	3257800	5134000	5693100	5170700	4273500	3736700	3926800	C08364	--
Lmbn005923	277.22	59.01	278.225	C18H30O2	[M-H]-	Crepenynic acid	顺式十八碳-9-烯-12-炔酸	Lipids	脂质	Free fatty acids	游离脂肪酸	2277-31-8	1	434460	437050	429430	374390	361830	347340	315110	325880	292100	387730	359100	366370	422410	382180	366510	460190	414010	414800	361640	355590	340410	C07289	ko00591
Lmhn003223	279.05	147.04	280.058	C13H12O7	[M-H]-	Cinnamoyltartaric acid	肉桂酰酒石酸	Phenolic acids	酚酸类	Phenolic acids	酚酸类	-	3	9	9	9	24758	19818	19604	14824	26000	14429	34806	34135	22262	28884	28208	28304	23383	32867	28652	30409	20697	20024	--	--
mws0629	281.11	166	280.106	C13H16N2O5	[M+H]+	L-Aspartyl-L-Phenylalanine	L-天冬氨酰-L-苯丙氨酸	Amino acids and derivatives	氨基酸及其衍生物	Amino acids and derivatives	氨基酸及其衍生物	13433-09-5	2	20550	24898	12328	6749.6	16957	26883	61275	67120	63938	68213	59849	43598	33530	20102	20674	19669	14958	13451	22447	19561	36310	--	--
pmp001245	280.15	221.08	280.138	C15H22NO4+	[M]+	Feruloylcholine	阿魏酰胆碱	Alkaloids	生物碱	Phenolamine	酚胺	85927-25-9	3	495530	385630	417880	377660	547320	490600	1507800	1522800	1922400	386190	332870	303320	534910	501120	540020	441050	652900	543120	623850	601880	632300	--	--
Zmgp004297	281.15	107.05	280.146	C19H20O2	[M+H]+	1-phenyl-7-(4-hydroxyphenyl)-4-ene-3-heptanone	1-苯基-7-(4-羟基苯基)-4-烯-3-庚酮	Others	其它类	Others	其它	-	2	88194	127300	86093	118890	94406	136680	145560	97819	108990	126660	114120	154310	109200	100260	133090	107740	109840	98409	54418	52113	66674	--	--
Lmbn006152	279.23	59.01	280.24	C18H32O2	[M-H]-	(9Z,11E)-Octadecadienoic acid	(9Z,11E)-十八碳二烯酸	Lipids	脂质	Free fatty acids	游离脂肪酸	2540-56-9	2	107000	94356	119660	105250	113050	113670	102130	121900	91414	103040	95672	102270	95600	91010	123730	109340	104740	98523	104150	109670	97002	C04056	ko00591
mws1491	279.23	279.23	280.24	C18H32O2	[M-H]-	Linoleic acid	亚油酸	Lipids	脂质	Free fatty acids	游离脂肪酸	60-33-3	1	34817000	34091000	35514000	33183000	31125000	35027000	34505000	31162000	27747000	30273000	31461000	31591000	34528000	35453000	33483000	30589000	30520000	34407000	38341000	33720000	32873000	C01595	ko00591,ko01040,ko01100
YC512118	282.28	247.24	281.272	C18H35NO	[M+H]+	Oleamide (9-Octadecenamide)	油酸酰胺 (9-十八碳烯酰胺)	Lipids	脂质	Free fatty acids	游离脂肪酸	301-02-0	1	4848.9	5501.8	5929.3	3597.1	3248.4	3179.4	3657.4	4408.7	2538.9	5710.8	5851.5	5634	4451.4	2027.2	1980.4	2650.9	1553.3	2591.8	3509.6	2579.9	3430.6	C19670	--
mws2623	281.25	281.25	282.256	C18H34O2	[M-H]-	11-Octadecanoic acid(Vaccenic acid)	11-十八碳烯酸	Lipids	脂质	Free fatty acids	游离脂肪酸	506-17-2	1	30482000	29543000	29074000	29168000	28841000	27933000	31864000	32532000	33430000	29034000	29967000	28281000	29058000	30238000	27888000	27788000	27719000	27196000	30879000	29488000	30514000	C21944	--
mws0396	281.25	281.25	282.256	C18H34O2	[M-H]-	Elaidic Acid	反油酸	Lipids	脂质	Free fatty acids	游离脂肪酸	112-79-8	1	24474000	25954000	23543000	23055000	23229000	21910000	28090000	27562000	28453000	24548000	24539000	23971000	24768000	24686000	22928000	24515000	26184000	24249000	25454000	26275000	24316000	C01712	--
Lmyn012331	281.25	281.25	282.256	C18H34O2	[M-H]-	Petroselinic acid	岩芹酸	Lipids	脂质	Free fatty acids	游离脂肪酸	593-39-5	2	34139000	36242000	34824000	31678000	33775000	32218000	39120000	37276000	39894000	33988000	33892000	33104000	36280000	35554000	32705000	34291000	34979000	34499000	34774000	34455000	34335000	C08363	--
pme1178	284.1	152	283.092	C10H13N5O5	[M+H]+	Guanosine	鸟苷	Nucleotides and derivatives	核苷酸及其衍生物	Nucleotides and derivatives	核苷酸及其衍生物	118-00-3	1	3034500	3206000	3380400	3061000	2892100	2796700	3493000	3780300	4983900	6396100	7227000	6106600	4601100	4580000	4246100	4202700	4009300	3768200	3346800	3953600	4103500	C00387	ko00230,ko01100,ko02010
Hmjp005556	284.13	147.05	283.119	C17H17NO3	[M+H]+	(2E)-3-(4-Hydroxyphenyl)-N-[2-(4-hydroxyphenyl)ethyl]-2-propenamide	(2E)-3-(4-羟基苯基)-N-[2-(4-羟基苯基)乙基]-2-丙烯酰胺	Alkaloids	生物碱	Alkaloids	生物碱	-	2	5388000	6737900	6662800	12137000	12304000	14272000	34177000	34421000	32371000	960960	848280	979930	3776200	3507200	3081500	14071000	15620000	14279000	12552000	18232000	17499000	--	--
Hmqp002567	284.13	147.04	283.12	C17H17NO3	[M+H]+	P-Hydroxycinnamic acid p-hydroxyphenethylamine	对羟基桂皮酸酰对羟基苯乙胺	Phenolic acids	酚酸类	Phenolic acids	酚酸类	-	1	5740500	5845900	5570000	12983000	11960000	12126000	36738000	37059000	34058000	860650	828130	746950	3012700	2654000	3053700	12703000	12170000	14475000	12320000	15505000	14724000	--	--
MWSmce089	284.12	147.04	283.121	C17H17NO3	[M+H]+	p-Coumaroyltyramine	对香豆酰酪胺	Alkaloids	生物碱	Phenolamine	酚胺	36417-86-4	1	5494600	5787300	5323800	11999000	12086000	11569000	33859000	37398000	36157000	670890	893230	846120	2752500	2637900	2725100	12195000	11814000	10508000	12144000	15632000	16726000	--	--
Zmzp005934	284.3	102.09	283.288	C18H37NO	[M+H]+	Stearamide	硬脂酰胺	Alkaloids	生物碱	Alkaloids	生物碱	124-26-5	1	53568	51656	47085	16194	15626	22022	9981.9	31686	10986	54679	56038	54345	87917	15411	14429	16751	46883	55397	42263	36673	40278	C13846	--
mws0918	283.06	268	284.068	C16H12O5	[M-H]-	Prunetin (5,4'-Dihydroxy-7-methoxyisoflavone)	樱黄素	Flavonoids	黄酮	Isoflavones	异黄酮	552-59-0	2	2698	2704.1	2807.3	1179.8	1182.5	788.87	2148.3	2142.2	3187.6	3540.9	5390.6	3715.7	2721.5	2571.2	2123.5	1820.8	2060.7	2452.9	2287	2005.2	3124.1	C10521	ko00943
mws0668	283.07	151	284.076	C10H12N4O6	[M-H]-	Xanthosine	黄苷	Nucleotides and derivatives	核苷酸及其衍生物	Nucleotides and derivatives	核苷酸及其衍生物	146-80-5	1	71094	54656	60816	53347	82374	70543	106680	122530	105960	111010	110690	94010	138110	125830	147060	173890	168330	177020	121730	100080	95900	C01762	ko00230,ko00232,ko01100,ko01110,ko02010
mws1505	283.1	135	284.105	C17H16O4	[M-H]-	Phenethyl caffeate	咖啡酸苯乙酯	Phenolic acids	酚酸类	Phenolic acids	酚酸类	104594-70-9	1	261590	258110	267120	119660	127070	112790	157780	147070	138610	101850	106340	94088	170920	179050	184930	350990	355280	330500	174340	180030	169490	C10484	--
mws1489	283.26	283.26	284.272	C18H36O2	[M-H]-	Stearic Acid	硬脂酸(十八烷酸)	Lipids	脂质	Free fatty acids	游离脂肪酸	57-11-4	1	38459000	40137000	42074000	38043000	37270000	37328000	37280000	45307000	46967000	34284000	44331000	46956000	43730000	40130000	40323000	37327000	36400000	35823000	11456000	10425000	11254000	C01530	ko00061,ko01040
pme0088	285.04	151	286.048	C15H10O6	[M-H]-	Luteolin (5,7,3',4'-Tetrahydroxyflavone)	木犀草素	Flavonoids	黄酮	Flavones	黄酮	491-70-3	3	3093.9	2889.5	4274.2	4448.9	2942.7	2125.6	4526.3	3970.2	4427.7	4358.1	3987.4	3308.7	4404.9	4696.6	5371.2	2981.2	3562.8	2979.8	2867.1	2860.2	2239.5	C01514	ko00941,ko00944,ko01100,ko01110
mws1521	285.1	121.03	286.105	C13H18O7	[M-H]-	Salicin	水杨苷	Phenolic acids	酚酸类	Phenolic acids	酚酸类	138-52-3	2	11925	14502	17311	23975	13767	16695	20528	21034	17333	25475	29400	32302	24401	27584	26377	28099	27397	29297	15677	16383	17603	C01451	ko00010
MWSslk132	285.21	223.21	286.214	C16H30O4	[M-H]-	Hexadecanedioic acid	十六烷基二酸	Lipids	脂质	Free fatty acids	游离脂肪酸	505-54-4	1	282830	299060	291020	182560	171740	182220	62426	58112	70107	533960	504150	509780	397670	388310	369490	161220	165950	154770	232630	238650	246060	C19615	ko00073,ko01100
mws4017	285.22	285.22	286.23	C20H30O	[M-H]-	Ferruginol	铁锈醇	Terpenoids	萜类	Ditepenoids	二萜	514-62-5	2	387100	387720	373770	493740	683250	561760	1706300	1570000	1689200	621150	615550	564270	457020	500620	468310	648920	638630	635040	685100	734020	685910	C09092	ko00904,ko01110
Zmyn005252	285.24	239.24	286.251	C17H34O3	[M-H]-	3-Hydroxy-palmitic acid methyl ester	3-羟基-棕榈酸甲酯	Lipids	脂质	Free fatty acids	游离脂肪酸	51883-36-4	2	910190	821460	811710	1111200	1086800	1258500	3842700	3666500	3963700	1288900	1377700	1274000	986810	1159600	1114300	1418500	1538700	1429100	1603700	1627200	1525300	C11849	--
mws1496	290.18	124	289.168	C17H23NO3	[M+H]+	Hyoscyamine	莨菪碱	Alkaloids	生物碱	Tropan alkaloids	莨菪烷类生物碱	101-31-5	3	45518	49143	61338	48818	36118	42004	43305	54595	59860	42212	66075	64322	83945	71188	89120	62720	50729	56031	60783	62507	53420	C02046	ko00960,ko01100,ko01110
pmb3081	289	97	290.004	C6H11PO11	[M-H]-	Glucarate O-Phosphoric acid	磷酸葡萄糖酸	Others	其它类	Saccharides and Alcohols	糖及醇类	-	2	1434600	1147900	1318200	1367000	1833800	1658600	1678400	2409900	1615400	2401300	2958100	2636300	2678600	4152500	3670500	3298200	3062700	3174800	3016300	3025600	2477000	--	--
pme3163	289	97	290.04	C7H15O10P	[M-H]-	D-Sedoheptuiose 7-phosphate	D-景天庚酮糖 7-磷酸	Others	其它类	Saccharides and Alcohols	糖及醇类	2646-35-7	2	720480	769310	700530	767830	1097300	917460	667240	1008800	730080	1049300	1701700	1664300	1300800	2227100	2103000	1711000	1721400	1491500	1600600	1713700	1554500	--	--
pme0460	291.09	139.04	290.079	C15H14O6	[M+H]+	Epicatechin	表儿茶素	Flavonoids	黄酮	Flavanols	黄烷醇类	490-46-0	3	122670	138240	150930	133860	138250	156770	104360	93568	108530	74236	53999	57986	66078	95578	76977	43034	68597	66746	109870	53006	98985	C09727	ko00941,ko01100,ko01110
pmb2657	289.1	97.1	290.123	C10H18N4O6	[M-H]-	Argininosuccinic acid	精氨基琥珀酸	Organic acids	有机酸	Organic acids	有机酸	2387-71-5	2	47833	63405	47100	48251	45272	52600	42125	49478	40579	43882	52384	35373	38118	44885	37507	33297	42756	41077	40701	44464	52973	C03406	ko00220,ko00250,ko01100,ko01110,ko01230
pmb0885	291	190.9	290.188	C18H26O3	[M+H]+	4-Oxo-9Z,11Z,13E,15E-Octadecatetraenoic Acid	4-氧化-9Z,11Z,13E,15E-十八碳四烯酸	Lipids	脂质	Free fatty acids	游离脂肪酸	-	2	3086.6	3919.9	1682	2701	2005.3	2510.6	3475.9	2887.5	2879.6	3684.2	2881.4	3568.7	2984.4	4138.9	2983.4	2423.6	4304.9	3579.3	2666.3	3425.5	2358.5	--	--
Hmjp003400	293.12	107.04	292.11	C19H16O3	[M+H]+	1,7-Bis-(4-hydroxyphenyl)-2,4,6-heptatrienone	1,7-双(4-羟苯基)-2,4,6-庚三烯-1-酮	Others	其它类	Others	其它	-	3	21266	16631	22346	16400	11859	14687	36365	29345	43847	21799	24840	28508	22356	17934	19397	28960	20393	24080	14207	26412	20521	--	--
Zmyn004548	291.2	235.17	292.204	C18H28O3	[M-H]-	12-Oxo-phytodienoic acid	12-氧-植物二烯酸	Lipids	脂质	Free fatty acids	游离脂肪酸	85551-10-6	2	13829	15262	14118	8662.8	9081.5	8783.8	16330	16083	15727	15240	15269	13656	13167	14321	12309	26866	23922	23326	14905	15075	13933	C01226	ko00592,ko01100,ko01110
MWSmce689	293.25	95.09	292.24	C19H32O2	[M+H]+	Methyl linolenate	亚麻酸甲酯	Lipids	脂质	Free fatty acids	游离脂肪酸	301-00-8	1	80584	75054	79116	42703	40472	39693	178360	173940	181290	121930	113740	125740	101500	95724	90509	205490	212080	235980	149860	111430	118510	--	--
Hmgp102564	295.17	207.06	294.158	C15H22O4N2	[M+H]+	Coumaroyl amide derivative	Coumaroyl amide derivative	Alkaloids	生物碱	Phenolamine	酚胺	-	2	4009600	3686800	3246900	3131800	3529400	3276300	4409700	4883300	3632500	5235900	5301700	4900900	10198000	9850900	10598000	12820000	13760000	11556000	5437500	6165900	6569800	--	--
pmb0494	295.17	207.07	294.158	C15H22N2O4	[M+H]+	Sinapoylputrescine	芥子酰腐胺	Alkaloids	生物碱	Phenolamine	酚胺	70185-57-8	1	2807300	2704400	2904000	2794700	2695000	2674600	3394300	3707900	2768800	4085700	3504100	4109500	6813000	7021800	7352600	10443000	11941000	8007600	4085400	5772100	5273700	--	--
Hmln007772	293.18	221.16	294.183	C17H26O4	[M-H]-	Nordihydrocapsiate	降二氢辣椒酯	Others	其它类	Others	其它	220012-53-3	1	387520	375940	301180	317020	270110	346790	350760	328460	261070	454060	339050	349520	269910	355750	330030	392050	302530	325200	283270	319000	231340	--	--
pmb2786	293.21	235.17	294.219	C18H30O3	[M-H]-	9-Hydroxy-10,12,15-octadecatrienoic acid	9-羟基-10,12,15-十八碳三烯酸	Lipids	脂质	Free fatty acids	游离脂肪酸	89886-42-0	1	11054	10735	11576	8242.6	9573	8663.6	17675	18652	16588	11995	11994	9800.3	9290.1	12150	11973	14548	16551	15429	12144	12459	10540	C16326	ko00592
Zmyn004732	293.21	185.12	294.219	C18H30O3	[M-H]-	2R-hydroxy-9Z,12Z,15Z-octadecatrienoic acid	2R-羟基-9Z,12Z,15Z-十八碳三烯酸	Lipids	脂质	Free fatty acids	游离脂肪酸	-	2	2831000	2883200	2764000	2377900	2305500	2291000	4450600	4632000	6809100	2970000	3060000	3051900	1979700	2026900	1881200	3185400	3236700	3268700	2903200	3111500	3134200	C16342	ko00592
Zmyn004676	293.21	113.1	294.219	C18H30O3	[M-H]-	17-Hydroxylinolenic acid	17-羟基亚麻酸	Lipids	脂质	Free fatty acids	游离脂肪酸	-	2	974620	973680	968460	578610	577950	584250	1112900	1152900	1397900	1313200	1333300	1314700	974460	949470	946220	1692500	1630800	1696100	1074800	1129700	1054700	C16346	ko00592
pmb2787	293.21	275.1	294.219	C18H30O3	[M-H]-	9-Oxo-10E,12Z-octadecadienoic acid	9-过氧-10E,12Z-十八碳二烯酸	Lipids	脂质	Free fatty acids	游离脂肪酸	54232-59-6	2	29536	40113	36126	23136	19779	19388	42035	48918	51707	41737	43108	41575	32580	33849	42195	50663	51739	49138	34625	41640	34814	C14766	ko00591
Lmbn005443	293.21	235.17	294.219	C18H30O3	[M-H]-	13-KODE; (9Z,11E)-13-Oxooctadeca-9,11-dienoic acid	13-氧代十八碳-9,11-二烯酸	Lipids	脂质	Free fatty acids	游离脂肪酸	54739-30-9	2	8386.8	11601	11695	7669.7	9482.3	7561.4	17783	15770	16992	11841	9528.2	11926	8175.6	10244	9814.1	14132	17240	13927	11460	11599	11466	C14765	ko00591
Zmpn003368	293.21	195.14	294.219	C18H30O3	[M-H]-	13S-Hydroxy-9Z,11E,15Z-octadecatrienoic acid	13S-羟基-9Z,11E,15Z-十八碳三烯酸	Lipids	脂质	Free fatty acids	游离脂肪酸	87984-82-5	1	138190	143830	141980	77421	78713	79034	89532	103460	93451	109470	115260	107100	94821	98018	94435	145470	142560	149810	97772	103380	108250	C16316	ko00592
Lmmn006306	293.21	293.21	294.219	C18H30O3	[M-H]-	Machilusolide D	润楠丁内酯 D	Others	其它类	Others	其它	-	2	7269700	7955000	7876300	6580400	6792300	6938800	11438000	11759000	16586000	8387800	8128600	8077200	5535100	5370600	5385300	8277000	8246500	8439500	7997300	8088800	8090500	--	--
Hmqn004825	293.21	275.2	294.219	C18H30O3	[M-H]-	Rabdosia acid A	冬凌草酸 A	Lipids	脂质	Free fatty acids	游离脂肪酸	-	3	37299	37486	39268	19304	25976	21662	47137	50525	62414	47269	50700	49472	43796	38095	38873	57424	59125	63785	37008	40676	35662	--	--
pmb2792	293.21	193.1	294.219	C18H30O3	[M-H]-	13-Hydroxy-6,9,11-octadecatrienoic acid	13-羟基-6,9,11-十八碳三烯酸	Lipids	脂质	Free fatty acids	游离脂肪酸	74784-20-6	2	28072	21699	30258	25792	28303	31877	27384	25103	19961	34665	36373	29382	21932	26143	24874	23073	18445	21073	17652	17945	16532	--	--
Lmcn009539	293.25	293.25	294.256	C19H34O2	[M-H]-	E,E,Z-1,3,12-Nonadecatriene-5,14-diol	E,E,Z-1,3,12-十九碳三烯-5,14-二醇	Lipids	脂质	Free fatty acids	游离脂肪酸	-	1	2544700	2562600	2598100	1854200	2004000	1961500	2615900	2827900	2179200	1225500	1228100	1234000	1412000	1439800	1354500	1850600	1827100	1869200	1771400	1866800	1878900	--	--
Lmqp000329	296.07	104.11	295.056	C8H14N3O7P	[M+H]+	5-Aminoimidazole ribonucleotide	5-氨基咪唑核糖核苷酸	Nucleotides and derivatives	核苷酸及其衍生物	Nucleotides and derivatives	核苷酸及其衍生物	25635-88-5	1	409910	347150	417820	316540	255000	254700	559480	500450	660370	464110	530190	391410	330320	351180	330450	633380	608010	544350	454000	478290	539700	--	--
Zmgp005229	297.18	279.22	296.178	C20H24O2	[M+H]+	(5S)-5-Methoxy-1,7-diphenyl-3-heptanone	(5S)-5-甲氧基-1,7-二苯基-3-庚酮	Others	其它类	Others	其它	-	3	5835.9	4415.2	4895.2	4964.7	4895	4840	14139	12940	9241.5	5148.8	7181.5	5286.5	3496.4	4911.6	3503.3	9164.6	10597	8127.3	6976.6	5513.4	5451.5	--	--
Hmqp005455	297.24	81.07	296.234	C18H32O3	[M+H]+	15(R)-Hydroxylinoleic Acid	15(R)-羟基亚油酸	Lipids	脂质	Free fatty acids	游离脂肪酸	177931-23-6	2	85668	100580	93358	61852	55785	45677	101940	105260	100060	104080	106720	120630	114150	123140	115890	155620	132310	123540	138140	88571	90563	--	--
Hmqp005411	297.24	81.07	296.234	C18H32O3	[M+H]+	9-Oxo-12Z-Octadecenoic acid	9-氧代-12Z-十八碳烯酸	Lipids	脂质	Free fatty acids	游离脂肪酸	112543-32-5	2	83111	76514	82841	80915	52712	70242	108320	109290	139710	102900	109270	117380	104580	106340	116850	160460	142870	116820	109870	78131	96825	--	--
pmb2799	295.23	195.2	296.235	C18H32O3	[M-H]-	12,13-Epoxy-9-Octadecenoic Acid	12,13-环氧-9-十八碳烯酸	Lipids	脂质	Free fatty acids	游离脂肪酸	6799-85-5	1	110190	113260	101260	99052	103900	101530	244380	255650	284310	113560	121640	113100	107610	120180	107390	131880	126500	128560	125270	139640	143540	C14826	ko00591,ko01100
Lmbn005662	295.23	171.1	296.235	C18H32O3	[M-H]-	9(10)-EpOME;(9R,10S)-(12Z)-9,10-Epoxyoctadecenoic acid	9,10-环氧十八烯酸	Lipids	脂质	Free fatty acids	游离脂肪酸	16833-56-0	1	35843	32068	33245	33862	36635	38708	47314	86466	55959	53815	49243	48861	61277	55191	53972	61539	65232	61377	49165	48237	47049	C14825	ko00591,ko01100
Rfmb091	295.23	195.14	296.235	C18H32O3	[M-H]-	9S-Hydroxy-10E,12Z-octadecadienoic acid*	9S-羟基-10E,12Z-十八碳二烯酸*	Lipids	脂质	Free fatty acids	游离脂肪酸	15514-85-9	1	1817600	1744600	1761300	1113600	1078300	1090900	2106800	2307900	2571400	1912700	1973800	1951400	1406000	1370600	1350800	2400500	2564700	2547400	1623100	1763400	1781500	C14767	ko00591
Lmbn005369	295.23	195.14	296.235	C18H32O3	[M-H]-	13(S)-HODE;13(S)-Hydroxyoctadeca-9Z,11E-dienoic acid*	13-羟基十八烷基-9,11-二烯酸*	Lipids	脂质	Free fatty acids	游离脂肪酸	10219-69-9	1	1641900	1755700	1721400	1103400	1015200	1030700	2052100	2134600	2484700	1808100	1758000	1876600	1377200	1265100	1322500	2252900	2269300	2255700	1519900	1679300	1632100	C14762	ko00591
pme1474	298.1	136	297.09	C11H15N5O3S	[M+H]+	5'-Deoxy-5'-(methylthio)adenosine	5-脱氧-5-甲硫腺苷	Nucleotides and derivatives	核苷酸及其衍生物	Nucleotides and derivatives	核苷酸及其衍生物	2457-80-9	1	13652000	15223000	14393000	14164000	14485000	13780000	11269000	11951000	11356000	13612000	13338000	11631000	14092000	14275000	14433000	14490000	14306000	14957000	12081000	13374000	14206000	C00170	ko00270,ko00908,ko01100
Zmwp002855	298.09	136.06	297.1	C17H15NO4	[M+H]+	Oxoassoanine N-oxide	Oxoassoanine N-oxide	Alkaloids	生物碱	Plumerane	吲哚类生物碱	-	1	15619000	16449000	17384000	14521000	16247000	15259000	12732000	15206000	13450000	17956000	14426000	14106000	17492000	16077000	15414000	15522000	15318000	16967000	11494000	13684000	13900000	--	--
pmb0197	298.1	166.3	297.107	C11H15N5O5	[M+H]+	N7-Methylguanosine	N7-甲基鸟苷	Nucleotides and derivatives	核苷酸及其衍生物	Nucleotides and derivatives	核苷酸及其衍生物	20244-86-4	2	10921	7409	11261	12034	8442.1	5804.3	33336	34161	29428	19307	14937	12432	11476	11019	11150	15298	11460	18949	20439	13178	17013	C20674	--
pmp001204	299.09	284.1	298.084	C17H14O5	[M+H]+	Apigenin-7,4'-dimethyl ether	芹菜素-7,4'-二甲醚	Flavonoids	黄酮	Flavones	黄酮	5128-44-9	3	2409.8	2827.6	3285.1	2480.7	2044.3	1621.2	2739.5	2236.1	2519.7	4502	3686.6	3332	2653.8	1978.7	2558.3	3100.3	3346.2	2605	1560.9	2901.5	2449.9	C10019	--
Lmln001195	297.1	135.07	298.105	C14H18O7	[M-H]-	Picein (4-Acetylphenyl-glucoside)	云杉苷	Phenolic acids	酚酸类	Phenolic acids	酚酸类	530-14-3	2	9522.4	9380.3	6724.9	7836.8	3327.9	5768	5600.5	4767.9	4647.2	14931	20941	17666	13277	11172	14169	26099	10565	16227	9221	8602.9	8617.5	C10720	--
Hmyn000254	297.12	59.01	298.12	C18H18O4	[M-H]-	Tababiphenyl C	烟草联苯 C	Others	其它类	Others	其它	1644433-50-0	2	25866	25793	27165	28099	28030	29841	14204	21025	68163	32237	83940	57396	41441	44991	50934	45587	62640	40546	46125	35153	45729	--	--
MWSmce224	299.16	163.04	298.157	C19H22O3	[M+H]+	Aurapten	葡萄内酯	Lignans and Coumarins	木脂素和香豆素	Coumarins	香豆素	495-02-3	1	1860.3	1676.2	2334.3	5807.8	5878.5	6660.4	4956.8	5006.7	3740.9	3782.6	2401.5	3121	1215900	1134900	1150800	2692.9	2392.2	1668.7	235910	166990	176460	--	--
Zmyn004714	297.24	183.14	298.251	C18H34O3	[M-H]-	Ricinoleic acid	蓖麻油酸	Lipids	脂质	Free fatty acids	游离脂肪酸	141-22-0	1	44370	46984	48188	32444	30100	34215	62561	69178	64850	41399	38484	37961	33397	31520	32728	42492	41293	42195	37719	44367	41210	C08365	--
pmf0297	297.32	183.1	298.324	C20H42O	[M-H]-	1-Eicosanol	正二十醇	Lipids	脂质	Free fatty acids	游离脂肪酸	629-96-9	2	41086	41470	39925	31723	27498	33071	66402	56740	59011	35841	34335	37512	29389	27758	26766	35632	36566	35282	37351	35851	34999	--	--
HJN011	298.11	145.03	299.116	C17H17NO4	[M-H]-	Tataramide A	菖蒲酰胺甲	Alkaloids	生物碱	Phenolamine	酚胺	-	3	1320200	1495100	1365900	2065600	2007900	2054700	4360000	5286000	5255600	204490	170600	165650	330850	337360	292700	916510	1026600	913560	1627000	1885300	1513000	--	--
Zmhn003257	299.06	284.04	300.063	C16H12O6	[M-H]-	5,7,2'-Trhiyroxy-8-methoxyflavone	韧黄芩素 II	Flavonoids	黄酮	Flavones	黄酮	-	3	2325	1924.4	3234.1	4212.7	3010.4	2569.6	25290	22736	23070	9	9	9	3861.2	3155.4	3522.4	9	9	9	6047.4	4963.5	5497.2	--	--
Lmhn005110	299.06	284.02	300.063	C16H12O6	[M-H]-	Aracarpene 1*	9-甲氧基-6H-[1]苯并呋喃[3,2-c]色烯-3,4,10-三醇*	Flavonoids	黄酮	Isoflavones	异黄酮	1261245-78-6	2	9	9	9	2607.2	2140.7	3399.6	25307	27550	27608	4994.8	2712.9	2760	3713	3031.2	3442.9	9	9	9	7610.4	6319.2	6518.2	--	--
pmp000548	301.07	286.04	300.063	C16H12O6	[M+H]+	Pratensein	红车轴草素	Flavonoids	黄酮	Isoflavones	异黄酮	2284-31-3	3	2486.8	3027.5	3329.7	3271.7	1898.6	3321.4	22646	25107	24531	9	9	9	9	9	9	9	9	9	6196.5	4097.3	5067.7	C10520	ko00943
Lmhn004976	299.06	284.02	300.063	C16H12O6	[M-H]-	Aracarpene 2*	9-甲氧基-6H-[1]苯并呋喃[3,2-c]色烯-3,4,7-三醇*	Flavonoids	黄酮	Isoflavones	异黄酮	-	2	2769.5	3128.4	2693.1	9	9	9	26750	27202	23685	3432.8	3747.9	2459.8	2785.9	2755.3	2126.4	9	9	9	6140.5	6065.1	4714.5	--	--
pmp000001	301.07	286.05	300.063	C16H12O6	[M+H]+	Hispidulin (5,7,4'-Trihydroxy-6-methoxyflavone)	高车前素	Flavonoids	黄酮	Flavones	黄酮	1447-88-7	2	3437.1	2081.8	2420.4	4097.6	3229.2	2767	25664	23090	18989	9	9	9	2495.7	829.43	2475.9	9	9	9	5159.3	5609.9	4229.1	C10058	--
mws0058	299.06	284	300.063	C16H12O6	[M-H]-	Diosmetin (5,7,3'-Trihydroxy-4'-methoxyflavone)	香叶木素	Flavonoids	黄酮	Flavanones	二氢黄酮	520-34-3	3	2655.5	2858.4	3702.4	1909.5	1856.2	1714.8	27847	29324	29580	3296.1	4145.3	2046.6	9	9	9	2608.7	1576.3	2312.4	6412.5	5809.5	6874.5	C10038	--
Xmyn008071	299.06	284.03	300.063	C16H12O6	[M-H]-	Gnetifolin B	买麻滕乙素	Flavonoids	黄酮	Flavones	黄酮	140671-06-3	2	2963	2762.2	3768.3	1795	2141.1	2407.1	25464	25221	26409	3404.6	2550.9	2888.3	4193	2427.1	1948.6	2243.2	2728.8	2515.9	4393.5	6779.9	5334	--	--
Zmhp003514	301.07	286.05	300.063	C16H12O6	[M+H]+	6,7,8-Tetrahydroxy-5-methoxyflavone	6,7,8-三羟基-5-甲氧基黄酮	Flavonoids	黄酮	Flavones	黄酮	-	2	9	9	9	9	9	9	22901	17934	20426	9	9	9	9	9	9	9	9	9	4097.2	6419.8	4328.3	--	--
Zmhn001358	299.08	137.02	300.084	C13H16O8	[M-H]-	4-O-Glucosyl-4-hydroxybenzoic acid*	4-O-葡萄糖基-4-羟基苯甲酸*	Phenolic acids	酚酸类	Phenolic acids	酚酸类	-	1	3064800	2923100	2347100	2793200	2468700	3137500	2279700	2323100	2612200	3994700	3608300	4167800	2495700	2777100	2446000	1474800	1794700	1265000	3264300	2968400	2967100	--	--
Lmsn002247	299.08	137.02	300.085	C13H16O8	[M-H]-	1-O-Salicyloyl-β-D-glucose*	1-O-水杨酰-β-D-葡萄糖*	Phenolic acids	酚酸类	Phenolic acids	酚酸类	60517-74-0	1	2975600	2900900	2196500	3275000	2499300	2621000	2255400	2365800	2359800	3531900	3266000	3179700	2295300	2249900	2353700	1696700	1568700	1372700	2194400	2237700	2501900	--	--
pmb3142	299.1	137.1	300.085	C13H16O8	[M-H]-	Salicylic acid-2-O-glucoside	水杨酸-2-O-葡萄糖苷	Phenolic acids	酚酸类	Phenolic acids	酚酸类	10366-91-3	2	1427300	1523300	960380	1164000	1419400	1170600	1189600	1290200	1235600	249520	302420	266350	293100	287940	307730	273260	282940	320040	1154600	871170	999060	--	--
pmc1990	299.1	223.1	300.1	C17H16O5	[M-H]-	4'-Hydroxy-5,7-dimethoxyflavanone	4'-羟基-5,7-二甲氧基黄酮	Flavonoids	黄酮	Flavanones	二氢黄酮	-	2	12983000	10385000	12318000	12111000	12942000	12493000	12190000	10519000	9736300	10959000	11222000	12230000	11157000	10454000	11179000	11230000	12606000	11604000	5510400	6787300	8053700	--	--
mws1564	301.11	181.3	300.1	C17H16O5	[M+H]+	Farrerol (6,8-Dimethyl-5,7,4'-trihydroxyflavanone)	杜鹃素	Flavonoids	黄酮	Flavanones	二氢黄酮	24211-30-1	3	9	9	9	9	9	9	15575	16138	15381	9	9	9	9	9	9	2359.8	9	9	2445.1	3090.7	2872.4	C09734	--
Cmmn012461	299.2	299.2	300.209	C20H28O2	[M-H]-	Dehydroabietic acid	脱氢枞酸	Terpenoids	萜类	Ditepenoids	二萜	1740-19-8	2	226110	211500	226150	254980	252600	250200	9	9	9	335350	286060	295710	253700	262120	267030	203520	221300	200560	237610	230410	219930	--	--
MWS4295	299.26	253.25	300.266	C18H36O3	[M-H]-	DL-2-hydroxystearic acid	DL-2-羟基硬脂酸	Lipids	脂质	Free fatty acids	游离脂肪酸	629-22-1	2	569400	576090	604930	813520	831660	805330	3518600	3568200	3782700	1338400	1246700	1279300	1143000	1133500	1077400	1674000	1826900	1643200	1339800	1451700	1435100	--	--
Zmyn005384	299.26	253.26	300.266	C18H36O3	[M-H]-	2R-Hydroxyoctadecanoic Acid	2R-羟基十八烷酸	Lipids	脂质	Free fatty acids	游离脂肪酸	26633-48-7	1	467910	562460	561560	756730	688700	626210	3336300	3242600	3506900	991610	1187800	1287500	923160	942080	905740	1397400	1419200	1428900	1156400	1302700	1344400	C03042	--
Lmqn008288	299.26	299.26	300.267	C18H36O3	[M-H]-	3-Hydroxyoctadecanoic Acid	3-羟基十八烷酸	Lipids	脂质	Free fatty acids	游离脂肪酸	45261-96-9	2	242630	215770	237130	228890	264720	266530	260640	239320	242520	326400	278770	282910	252140	262500	240850	216600	196490	204840	240890	211550	217450	--	--
pmb3079	300.05	96.9	301.056	C8H16NO9P	[M-H]-	N-Acetyl-D-glucosamine-1-phosphate	N-乙酰-D-葡萄糖胺-1-磷酸	Others	其它类	Saccharides and Alcohols	糖及醇类	6866-69-9	1	9	9	9	9	9	9	9	9	9	9	9	9	57536	64961	53045	55673	28525	58228	46112	26499	43679	C04256	--
mws1349	302.31	109.2	301.298	C18H39NO2	[M+H]+	Dihydrosphingosine	二氢鞘胺醇	Lipids	脂质	Sphingolipids	鞘脂	764-22-7	3	16407	14932	17260	20566	16963	19310	26930	29796	26533	77646	73132	69689	56010	60758	48319	54902	63455	61531	34762	32593	30745	C00836	ko00600,ko01100
Hmsn001911	301.09	139.04	302.1	C13H18O8	[M-H]-	Idesin	Idesin	Phenolic acids	酚酸类	Phenolic acids	酚酸类	20331-85-5	3	10454	11168	7674.9	13183	7683.8	10973	9	9	9	15559	14994	12061	10586	11571	13631	12700	13591	5798.4	15499	15214	14472	--	--
Hmqn000843	301.09	123.01	302.1	C13H18O8	[M-H]-	Tachioside	它乔糖苷	Phenolic acids	酚酸类	Phenolic acids	酚酸类	109194-60-7	2	553110	520200	608570	717680	836210	778870	598600	546870	508710	621530	652080	690650	771880	810470	736190	839740	685170	816800	731890	712260	741630	--	--
Zmhn000892	301.09	139.05	302.1	C13H18O8	[M-H]-	4-O-Glucosyl-3,4-dihydroxybenzyl alcohol	4-O-葡萄糖基-3,4-二羟基苄醇	Phenolic acids	酚酸类	Phenolic acids	酚酸类	-	2	130060	113690	141290	150530	136480	147930	141180	121300	131620	127040	150170	153830	173820	159650	159840	144630	163130	156870	148750	148630	143270	--	--
Hmhn002457	301.09	139.04	302.1	C13H18O8	[M-H]-	3-methoxy-5-hydroxy-1-O-β-D-glucopyranoside	3-甲氧基-5-羟基-1-O-β-D-吡喃葡萄糖苷	Phenolic acids	酚酸类	Phenolic acids	酚酸类	-	2	18845	19338	16089	17261	21667	18295	19840	20608	13895	35803	33206	21641	15374	21504	16966	10018	9983.1	10804	17551	15283	17139	--	--
mws0397	301.22	257.23	302.225	C20H30O2	[M-H]-	Cis-5,8,11,14,17-Eicosapentaenoic Acid	二十碳五烯酸(顺-5,8,11,14,17)/EPA(C20:5)	Lipids	脂质	Free fatty acids	游离脂肪酸	10417-94-4	2	9	9	9	3140.2	2082	3931.5	62959	60210	66853	9	9	9	9	9	9	1894.5	1643.6	2370.8	12266	14160	14581	C06428	ko01040
MWSmce549	303.25	57.07	302.246	C17H34O4	[M+H]+	1-Monomyristin	外消旋甘油一肉豆蔻酸酯	Lipids	脂质	Free fatty acids	游离脂肪酸	589-68-4	1	246180	178310	206780	201240	211710	214280	165170	152640	163670	223930	188820	185380	232620	213090	192910	190000	125290	120380	194790	159160	147560	--	--
Lmlp001883	304.15	138.09	303.147	C17H21NO4	[M+H]+	Scopolamine	东莨菪碱	Alkaloids	生物碱	Tropan alkaloids	莨菪烷类生物碱	51-34-3	2	8195.7	15248	9550.5	9	9	9	5587.8	20320	11124	11662	23259	21233	8430.2	9657	16492	18481	12331	14654	9624.2	10076	11258	C01851	ko00960,ko01100,ko01110
mws0369	303.23	258.9	304.24	C20H32O2	[M-H]-	Arachidonic Acid	花生四烯酸	Lipids	脂质	Free fatty acids	游离脂肪酸	506-32-1	1	9456.4	9046.4	10648	19507	18838	21364	131530	121850	113080	53320	50538	51329	13874	12964	14981	9244.6	8402.4	8273.6	41287	36846	41534	C00219	ko00590,ko00591,ko01040,ko01100
Lmbn006210	305.25	59.01	306.256	C20H34O2	[M-H]-	Dihomo-gamma-linolenic acid; (8Z,11Z,14Z)-Icosatrienoic acid	二高-γ-亚麻酸;(8Z,11Z,14Z)-二十碳三烯酸	Lipids	脂质	Free fatty acids	游离脂肪酸	1783-84-2	1	9	9	9	9	9	9	13972	14878	17051	9	9	9	9	9	9	9	9	9	2438.6	4558.3	2458.7	C03242	ko00591,ko01040,ko01100
Zmpn003698	305.25	59.01	306.256	C20H34O2	[M-H]-	11,14,17-Eicosatrienoic acid	11,14,17-二十碳三烯酸	Lipids	脂质	Free fatty acids	游离脂肪酸	17046-59-2	1	9	9	9	9	9	9	16342	14597	15187	9	9	9	9	9	9	9	9	9	4242.1	3659.7	3615.8	C16522	ko01040
pmn001610	307.26	307.3	308.272	C20H36O2	[M-H]-	Eicosadienoic acid	二十碳二烯酸	Lipids	脂质	Free fatty acids	游离脂肪酸	5598-38-9	1	9425900	9810300	10046000	6916500	7161500	7038800	13017000	13971000	13033000	5881700	5761000	6147200	6235700	6022000	5802200	8872600	9404400	8482300	9329800	8688800	8955400	C16525	ko01040
Lmmp001894	310.21	222.11	309.205	C16H27N3O3	[M+H]+	Dihydrocaffeoylspermidine	二氢咖啡酰亚精胺	Alkaloids	生物碱	Phenolamine	酚胺	-	2	134440	111040	188160	470780	548850	489390	332690	422150	361800	72170	64263	84462	278350	314570	358170	162830	178200	203640	308380	171020	244830	--	--
pmb2791	309.21	209.1	310.1	C18H30O4	[M-H]-	9-Hydroperoxy-10E,12,15Z-octadecatrienoic acid	9-羟基过氧-10E,12,15Z-十八碳三烯酸	Lipids	脂质	Free fatty acids	游离脂肪酸	111004-08-1	2	23963	21744	24511	17934	16151	19737	28235	26982	29066	33185	31066	28622	22354	29163	24804	36766	35818	37828	20577	22053	22012	C16321	ko00592,ko01110
pmp001214	310.16	251.09	310.147	C16H24NO5+	[M]+	Sinapine	芥子碱	Alkaloids	生物碱	Phenolamine	酚胺	18696-26-9	3	487070	562960	478850	492790	530080	452770	1024000	901730	777500	939680	747500	841660	1380600	1323500	1435600	1100500	1240700	1022100	854350	964540	837400	C00933	ko00940
Zmzn003953	309.2	227.2	310.214	C18H30O4	[M-H]-	13(s)-hydroperoxy-(9z,11e,15z)-octadecatrienoic acid	13-氢过氧化-9z,11e,15z-十八碳三烯酸	Lipids	脂质	Free fatty acids	游离脂肪酸	67597-26-6	1	412890	415110	398940	407570	415620	394230	495100	449510	513270	474840	472670	477550	427870	427010	422500	401660	417700	404090	460610	438200	455270	C04785	ko00592,ko01100,ko01110
Zmyn004449	309.21	171.1	310.214	C18H30O4	[M-H]-	9-Hydroxy-12-oxo-10(E),15(Z)-octadecadienoic acid	9-羟基-12-氧代-10(E),15(Z)-十八碳二烯酸	Lipids	脂质	Free fatty acids	游离脂肪酸	-	2	36524	37129	37833	35798	33478	34874	98700	121960	190080	81497	82863	76922	62265	53843	59773	97750	87332	93607	67687	74424	74355	C21923	ko00592,ko01110
pmn001606	309.28	309.28	310.287	C20H38O2	[M-H]-	Eicosenoic acid	二十碳烯酸	Lipids	脂质	Free fatty acids	游离脂肪酸	26764-41-0	2	2748800	2089300	2122500	2112300	2039800	2588900	1615800	3057500	3146400	3739100	2733200	3566500	2586900	3411600	3403600	2309200	1874800	2031900	320160	420290	586180	C16526	ko01040
Lmap001823	312.11	132.04	311.101	C14H17NO7	[M+H]+	Dhurrin	蜀黍苷	Alkaloids	生物碱	Phenolamine	酚胺	499-20-7	3	34499	43642	41006	31092	47050	40066	53654	78916	62098	45945	56368	51708	58113	67208	45981	46830	53562	54205	49915	49321	34120	C05143	ko00460,ko01100,ko01110
pme3967	312.13	180	311.123	C12H17N5O5	[M+H]+	2-(Dimethylamino)guanosine	2-(二甲基氨基)鸟苷	Nucleotides and derivatives	核苷酸及其衍生物	Nucleotides and derivatives	核苷酸及其衍生物	2140-67-2	1	27222	34489	16096	20641	16804	15576	57398	67925	72402	58140	64714	56813	20703	32645	38069	42398	33279	33852	31277	41788	35545	--	--
pmp000804	313.14	277.2	312.136	C19H20O4	[M+H]+	Isobavachalcone D	异补骨脂查耳酮 D	Flavonoids	黄酮	Chalcones	查耳酮	-	3	29472	37935	34425	12538	19709	14465	29048	30025	25351	42804	44625	43375	16439	11465	12883	18302	14099	22345	13160	11151	16645	--	--
MWS80006	311.22	293.21	312.23	C18H32O4	[M-H]-	9-Hydroperoxy-9Z,11E-Octadecadienoic Acid	9-过氧化羟基-9Z,11E-十八碳二烯酸	Lipids	脂质	Free fatty acids	游离脂肪酸	5502-91-0	2	856760	842870	888220	570050	572010	558020	208020	234300	257380	1493500	1633800	1557100	1153600	1139400	1153300	454690	443820	481100	762140	732240	739620	C14827	ko00591,ko01100
Rfmb087	311.22	293.21	312.23	C18H32O4	[M-H]-	9-Hydroxy-13-oxo-10-octadecenoic Acid	9-羟基-13-氧代-10-十八碳烯酸	Lipids	脂质	Free fatty acids	游离脂肪酸	-	2	285290	291400	284880	194390	208860	197580	526630	597800	891690	417170	410880	415260	268610	272590	272650	357940	360690	346430	316280	329560	318590	--	--
MWS80007	311.22	249.22	312.23	C18H32O4	[M-H]-	13-Hydroperoxy-9Z,11E-octadecadienoic acid*	13-过氧化羟基-9Z,11E-十八碳二烯酸*	Lipids	脂质	Free fatty acids	游离脂肪酸	23017-93-8	2	1362900	1386000	1398000	861820	878710	927130	260390	280120	311830	2507900	2579500	2565800	1880500	1864800	1773300	631410	635400	639420	1112500	1196200	1067300	--	--
pmn001689	311.22	223.17	312.23	C18H32O4	[M-H]-	9-Hydroxy-12-oxo-15(Z)-octadecenoic acid	9-羟基-12-氧代-15(Z)-十八碳烯酸	Lipids	脂质	Free fatty acids	游离脂肪酸	-	1	5920.7	6314.4	6897.1	7356.7	6186	5880.6	8382.8	7893.1	9911.2	8141.6	7016.5	7587.3	6774.9	8994.7	6766.7	9084.2	9672.1	9109.1	7997.2	7261.6	6802.5	C21924	ko00592,ko01110
Lmbn005287	311.22	249.22	312.23	C18H32O4	[M-H]-	7S,8S-DiHODE; (9Z,12Z)-(7S,8S)-Dihydroxyoctadeca-9,12-dienoic acid*	7,8-二羟基-9,12-十八碳二烯酸*	Lipids	脂质	Free fatty acids	游离脂肪酸	143288-65-7	1	1279600	1347700	1367500	803300	854590	838670	259410	257860	302380	2366000	2380300	2338200	1811000	1736500	1633500	585520	602860	588600	1001600	1104500	1060500	C07354	ko00591
Lmbn004685	311.22	223.17	312.23	C18H32O4	[M-H]-	5S,8R-DiHODE; (5S,8R,9Z,12Z)-5,8-Dihydroxyoctadeca-9,12-dienoate	5,8-二羟基-9,12-十八碳二烯酸	Lipids	脂质	Free fatty acids	游离脂肪酸	-	1	4029.4	3589.8	4383.5	1782.2	2371.3	4363.8	23121	26251	21129	6238.2	5789	6564.4	4256.6	3233.1	3724.1	5519.8	4656.8	2231.8	6309.1	5444.9	4461.7	C20186	ko00591
pmf0397	311.3	183.1	312.303	C20H40O2	[M-H]-	Arachidic acid	花生酸(C20:0)	Lipids	脂质	Free fatty acids	游离脂肪酸	506-30-9	2	306780	339140	362480	403560	432070	477670	475140	462630	473160	493140	529490	695990	569790	727190	665420	630170	645090	649970	312640	473760	815820	C06425	ko01040
mws1433	314.14	177.05	313.131	C18H19NO4	[M+H]+	N-Feruloyltyramine	N-阿魏酰酪胺	Alkaloids	生物碱	Phenolamine	酚胺	66648-43-9	1	15581000	16263000	15719000	13526000	14857000	15336000	26072000	27491000	26065000	3423200	3415800	3223900	7171800	8064300	7058100	20096000	21200000	19289000	12689000	14378000	16504000	C02717	--
mws0038	313.07	283	314.079	C17H14O6	[M-H]-	Kumatakenin	华良姜素	Flavonoids	黄酮	Flavonols	黄酮醇	3301-49-3	3	2845.3	2950.1	3688	1829.5	1648.5	1511.8	2883.3	3639.2	4185.3	3951	4088.1	3819.5	2609.6	2413.7	2409	1530.3	1570.8	1596.8	2375.8	2430.5	2614.7	--	--
Lmbn005487	313.24	251.24	314.246	C18H34O4	[M-H]-	12,13-DHOME; (9Z)-12,13-Dihydroxyoctadec-9-enoic acid	12,13-二羟基十八烷基-9-烯酸	Lipids	脂质	Free fatty acids	游离脂肪酸	263399-35-5	1	57483	61882	58226	45420	41019	41903	28600	30071	33333	106030	106310	106260	91414	86858	76065	45974	47132	43618	57542	59412	57500	C14829	ko00591
mws0066	315.05	151	316.058	C16H12O7	[M-H]-	Isorhamnetin	异鼠李素	Flavonoids	黄酮	Flavonols	黄酮醇	480-19-3	3	4429.9	4758.9	3411.1	1883.7	3163.2	2897.4	7370.6	8212.1	7609.5	9461	10523	12401	5187.1	4511.9	5477.9	5838.4	5539.3	6560.7	5191	5369.1	5737.5	C10084	--
pmn001367	315.07	153.02	316.079	C13H16O9	[M-H]-	Protocatechuic acid-4-O-glucoside	原儿茶酸-4-O-葡萄糖苷	Phenolic acids	酚酸类	Phenolic acids	酚酸类	-	1	382840	302760	292170	305620	362970	391150	352580	292160	282920	164360	131760	130260	154570	174900	172190	218630	191100	191980	209130	277720	273520	--	--
pmb2871	315.07	153	316.079	C13H16O9	[M-H]-	1-O-Gentisoyl-D-glucoside	1-O-龙胆酰-D-葡萄糖	Phenolic acids	酚酸类	Phenolic acids	酚酸类	23445-11-6	1	265620	246450	285110	206540	248430	264960	218310	208270	214350	9	9	9	9	9	9	9	9	9	184240	142010	142250	--	--
Zmtn001661	315.11	153.02	316.116	C14H20O8	[M-H]-	Vanilloloside	香草醇苷	Phenolic acids	酚酸类	Phenolic acids	酚酸类	74950-96-2	2	307020	340580	286790	313240	332640	290570	294160	289050	224000	139890	142800	156190	158490	182280	177210	212540	192780	222690	227000	251730	239270	--	--
pmn001553	315.11	153.1	316.116	C14H20O8	[M-H]-	Cimidahurinine	北升麻宁	Phenolic acids	酚酸类	Phenolic acids	酚酸类	142542-89-0	3	42515	43374	54156	37394	39011	34176	33304	41845	47993	31607	22622	28190	26201	26869	39242	33289	28928	62077	52551	47074	40203	--	--
Hmtn001120	315.11	153.06	316.116	C14H20O8	[M-H]-	5-(2-Hydroxyethyl)-2-O-glucosylphenol	5-(2-羟乙基)-2-O-葡萄糖基苯酚	Phenolic acids	酚酸类	Phenolic acids	酚酸类	-	3	48713	30545	47615	46341	38449	29222	43680	43940	44797	37015	37558	29095	36371	34068	35846	52147	34567	46651	43973	34245	44295	--	--
Smln110906	315.19	315.19	316.204	C20H28O3	[M-H]-	margoclin	margoclin	Terpenoids	萜类	Ditepenoids	二萜	-	3	32723	25348	37331	38379	34022	40043	21316	17358	20377	28583	34143	26551	25563	23935	24252	33261	24339	26353	19919	24048	25041	--	--
pmb2221	318.3	60.1	317.293	C18H39NO3	[M+H]+	4-Hydroxysphinganine	4-羟基鞘氨醇	Lipids	脂质	Sphingolipids	鞘脂	554-62-1	1	32622	35048	40713	53262	51744	61723	51926	46650	47839	66687	66689	56143	98319	69041	83228	53112	53799	70600	35468	55286	60550	C12144	ko00600,ko01100
pmp000162	319.23	301.21	318.219	C20H30O3	[M+H]+	Andrograpanin	新穿心莲内酯苷元	Terpenoids	萜类	Ditepenoids	二萜	82209-74-3	3	298860	251300	303360	323200	260690	311260	168860	158520	158800	279020	321280	275430	471640	377470	470740	301420	278600	276870	289990	338860	277700	--	--
pmp000970	319.23	301.2	318.219	C20H30O3	[M+H]+	Hispanolone	夏罗草酮	Terpenoids	萜类	Ditepenoids	二萜	18676-07-8	2	81248	58979	71726	55476	63389	53182	63709	63808	92374	87151	79774	71598	44739	66631	56347	86041	97988	78420	84930	59394	66551	--	--
pmp000034	320.19	302.2	319.178	C18H25NO4	[M+H]+	Dehydrocroomine	脱氢金刚大碱	Alkaloids	生物碱	Terpenoid alkaloids	萜类生物碱	-	3	42588	64458	59480	45750	49496	63917	54711	31070	32174	27854	45704	58780	42802	42838	38402	42756	40556	23296	35565	45828	63198	--	--
pmb0751	321.1	147.3	320.09	C16H16O7	[M+H]+	Trans-5-O-(p-Coumaroyl)shikimate	反式-5-O-对香豆酰莽草酸	Phenolic acids	酚酸类	Phenolic acids	酚酸类	-	2	105150	85150	104600	148350	154510	116560	117600	95505	92261	112290	101640	118870	136060	111180	128720	91900	80468	130510	89943	114820	90701	C02947	ko00940,ko00941,ko00945,ko01100,ko01110
mws0954	319.23	115.04	320.235	C20H32O3	[M-H]-	5-Hydroxy-6,8,11,14-eicosatetraenoic acid	5-羟基-6,8,11,14-二十碳四烯酸	Lipids	脂质	Free fatty acids	游离脂肪酸	70608-72-9	2	676.6	740.89	768.07	1516.9	1874.9	1495.6	5145.2	4883.7	7407.8	3545.3	3992.1	4950	2053.8	1150.2	1544.9	9	9	9	2207	991	2139.1	C04805	ko00590
mws0582	322.11	130	321.099	C11H19N3O6S	[M+H]+	S-(Methyl)glutathione	S-甲基谷胱甘肽	Amino acids and derivatives	氨基酸及其衍生物	Amino acids and derivatives	氨基酸及其衍生物	2922-56-7	1	33086	29410	25786	47379	44223	57667	62212	59557	53280	53329	54096	61057	46234	55267	56947	59577	78934	62629	41861	37281	46070	C11347	--
pme3174	324.06	112	323.052	C9H14N3O8P	[M+H]+	Cytidine 5'-monophosphate(Cytidylic acid)	胞苷-5'-单磷酸	Nucleotides and derivatives	核苷酸及其衍生物	Nucleotides and derivatives	核苷酸及其衍生物	63-37-6	1	6800.1	12844	23594	12314	11992	10968	23670	15488	33118	24061	24133	37389	33489	17036	26817	24965	57390	34802	22544	13355	22212	C00055	ko00240,ko01100
pme2074	322.4	129.7	323.21	C18H29NO4	[M-H]-	Jasmonoyl-L-Isoleucine	茉莉酰-L-异亮氨酸	Amino acids and derivatives	氨基酸及其衍生物	Amino acids and derivatives	氨基酸及其衍生物	120330-93-0	2	340510	365610	351320	268050	296090	292940	213040	215050	206250	466160	502850	485040	396900	371260	414550	358420	349920	357050	286680	315620	334050	C18699	ko04075
pme3188	323.03	211	324.036	C9H13N2O9P	[M-H]-	Uridine 5'-monophosphate	尿苷 5'-单磷酸	Nucleotides and derivatives	核苷酸及其衍生物	Nucleotides and derivatives	核苷酸及其衍生物	58-97-9	1	145520	147510	235000	154000	182570	192120	162710	214530	252590	414870	352420	357360	171100	207060	195460	227690	247120	326600	222860	196930	208470	C00105	ko00240,ko01100
YC512112	325.18	163.12	324.169	C16H24O5N2	[M+H]+	Anabasine-glucoside	新烟碱-葡萄糖苷	Alkaloids	生物碱	Pyridine alkaloids	吡啶类生物碱	-	2	3391.2	6784.2	9203.5	9	9	9	7970.4	5735.9	8716.1	22544	27113	16864	18835	11130	21077	7431.5	13309	15975	7995.8	16948	9828	--	--
mws0983	326.31	62.06	325.298	C20H39NO2	[M+H]+	N-Oleoylethanolamine	油酰单乙醇胺	Alkaloids	生物碱	Alkaloids	生物碱	111-58-0	2	63356	64516	61171	50503	42012	39380	134630	127050	123430	50217	51724	51961	38447	34400	36964	36799	36403	35723	63088	51300	53181	C20792	--
pmn001515	325.06	93	326.064	C14H14O9	[M-H]-	3-Galloylshikimic acid	3-没食子酰莽草酸	Phenolic acids	酚酸类	Phenolic acids	酚酸类	110082-91-2	2	13324	10337	11876	8699.3	6968.7	8402.6	20815	16881	16104	5043.8	6563.5	4737.4	6821.5	3412.7	12014	8645.3	6040.7	15308	10327	8500.2	7066.9	--	--
pmn001516	325.06	125	326.064	C14H14O9	[M-H]-	5-Galloylshikimic acid	5-没食子酰莽草酸	Phenolic acids	酚酸类	Phenolic acids	酚酸类	95719-51-0	2	2044.9	3814.8	2433.8	3895.6	3735.3	2122.3	6248.5	3861.8	6815.4	2016.3	4350.7	3366.2	9	9	9	9	9	9	5386.8	4798.2	5712.4	--	--
Lmsn003111	325.09	145.03	326.1	C15H18O8	[M-H]-	1-O-p-Coumaroyl-β-D-glucose	1-O-对香豆酰-β-D-葡萄糖	Phenolic acids	酚酸类	Phenolic acids	酚酸类	7139-64-2	1	585130	664060	637450	1136700	1021300	836920	1530600	1655400	1441900	507400	531260	558410	660840	877820	609040	454960	419970	468790	764340	849400	790970	C16827	--
Zmzn001549	325.09	119.05	326.1	C15H18O8	[M-H]-	Ferulic acid-1-O-glucoside	阿魏酸-1-O-葡萄糖苷	Phenolic acids	酚酸类	Phenolic acids	酚酸类	14364-05-7	2	32023	45569	37870	57569	62070	61745	94128	81665	80656	20617	32389	26480	29927	52077	36680	21137	36032	28004	43626	41953	45337	C04415	--
Zmhn002301	325.09	163.04	326.1	C15H18O8	[M-H]-	p-Coumaric acid-4-O-glucoside	对香豆酸-4-O-葡萄糖苷	Phenolic acids	酚酸类	Phenolic acids	酚酸类	117405-48-8	2	58198	44634	37210	56728	55996	63954	88032	94380	72338	41089	31787	27347	34299	42891	47778	35537	29385	28258	42605	40990	40853	C06739	--
Lmqn000351	325.11	59.01	326.121	C12H22O10	[M-H]-	Rutinose	芸香糖	Others	其它类	Saccharides and Alcohols	糖及醇类	90-74-4	2	14690	11501	9144.3	12232	14558	16062	12822	15702	16478	9	9	9	11140	14100	5300.6	9	9	9	14538	9516.8	12187	C08247	--
Jmzp008213	327.16	151.07	326.152	C20H22O4	[M+H]+	Dehydrodiisoeugenol	去氢二异丁香酚	Lignans and Coumarins	木脂素和香豆素	Lignans	木脂素	2680-81-1	3	4566.9	3843.9	2815.8	2493.1	2379.1	3382.8	3302.8	5527.8	3647.9	6150.3	8355.2	4654.8	6884.4	5167.9	4801.3	7249.2	4863.8	8589.3	3998.1	5534.2	7134.7	C10650	--
Lmyp002284	328.1	166.05	327.095	C14H17NO8	[M+H]+	2-Hydroxy-1,4-benzoxazine-3(2H)-one glucoside (HBOA glucoside)	2-羟基-1,4-苯并噁嗪-3(2H)-酮 葡萄糖苷 (HBOA 葡萄糖苷)	Alkaloids	生物碱	Alkaloids	生物碱	27625-86-1	3	66174	44632	60007	43524	56022	58015	35991	54680	71218	147120	159550	175600	217130	262570	206280	189440	241840	227740	96716	102650	122400	--	--
pmn001691	327.22	291.2	328.225	C18H32O5	[M-H]-	9,12,13-Trihydroxy-10,15-octadecadienoic acid	9,12,13-三羟基-10,15-十八碳二烯酸	Lipids	脂质	Free fatty acids	游离脂肪酸	-	1	40839	44137	38473	28436	30406	25383	41857	44968	52442	31462	34385	32827	32707	31846	31144	38875	31896	38629	26966	30978	30412	--	--
mws0371	327.23	283.3	328.24	C22H32O2	[M-H]-	Cis-4,7,10,13,16,19-Docosahexaenoic Acid	顺式-4,7,10,13,16,19-二十二碳六烯酸	Lipids	脂质	Free fatty acids	游离脂肪酸	6217-54-5	2	2789.2	1886.7	2221	1773.9	1488.8	1448.2	3482.7	1794.3	2517.3	2826.9	1914.6	1879.3	1246.4	1882.5	1433	1390.4	2369.8	2111.3	2871.4	2136.5	1251.9	C06429	ko01040
mws0884	328.05	134.2	329.053	C10H12N5O6P	[M-H]-	Cyclic 3',5'-Adenylic acid	环-3',5'-腺嘌呤核苷酸	Nucleotides and derivatives	核苷酸及其衍生物	Nucleotides and derivatives	核苷酸及其衍生物	60-92-4	1	69426	63742	75112	66980	69223	63392	78554	72431	74744	131330	138580	136100	67211	93433	93601	88588	108600	94861	99499	81895	76615	C00575	ko00230,ko01100
Hmjp005089	330.13	177.05	329.124	C18H19NO5	[M+H]+	(2Z)-N-[2-(3,4-Dihydroxyphenyl)-2-hydroxyethyl]-3-(4-methoxyphenyl)-2-propenamide	(2Z)-N-[2-(3,4-二羟基苯基)-2-羟乙基]-3-(4-甲氧基苯基)-2-丙烯酰胺	Alkaloids	生物碱	Phenolamine	酚胺	-	2	319330	335040	385160	289040	222000	272870	845140	556180	543930	49760	30013	51185	113460	95254	80258	368990	308440	335380	246470	313550	239720	--	--
pmn001692	328.12	295.09	329.126	C18H19NO5	[M-H]-	3-O-Acetylhamayne	3-O-乙酰扁担叶碱	Alkaloids	生物碱	Isoquinoline alkaloids	异喹啉类生物碱	-	1	61038	133490	55314	65387	64188	86754	69250	69596	56346	42040	46298	37634	56380	44277	56816	102930	65084	98566	55998	78492	50484	C12165	--
MWStz208	330.13	177.06	329.126	C18H19NO5	[M+H]+	N-Feruloyloctopamine	N-阿魏酰章鱼胺	Alkaloids	生物碱	Phenolamine	酚胺	66648-44-0	1	3485500	4821300	3572700	3474600	4254000	3528800	5283800	5197500	6044600	3396000	3306100	2222800	3698700	4068000	3867600	7942500	7632300	6631900	3882800	3689500	4011600	--	--
mws0917	329.07	314	330.074	C17H14O7	[M-H]-	3,7-Di-O-methylquercetin	3,7-二-O-甲基槲皮素	Flavonoids	黄酮	Flavonols	黄酮醇	2068-02-2	2	13610	11052	13251	9903.9	9573.8	8723	10565	10018	12915	6371	8776.3	7647.8	9902.2	8197.3	9106	9	9	9	8689.3	7801	9260.2	C01265	ko00944
Lmtn002565	329.11	167.03	330.095	C14H18O9	[M-H]-	1-O-Vanilloyl-D-Glucose	1-O-香草酰-D-葡萄糖	Phenolic acids	酚酸类	Phenolic acids	酚酸类	-	2	21742	15297	19712	22395	20963	17490	20394	17356	19572	29199	28953	17089	35360	22725	38087	17543	16029	22081	26367	22785	19543	C20470	--
Zmhn001883	329.09	209.04	330.095	C14H18O9	[M-H]-	Vanillic acid-4-O-glucoside	香草酸-4-O-葡萄糖苷	Phenolic acids	酚酸类	Phenolic acids	酚酸类	32142-31-7	1	894520	867880	854310	1232900	1017800	1135100	974150	1126000	883000	1054300	924210	1248500	1181700	1032600	1030400	1742800	1253300	1316600	1005500	1035500	930980	--	--
Smhn102346	329.08	167.03	330.095	C14H18O9	[M-H]-	2,4,6-trihydroxy-acetophenone-4-O-β-D-glucopyranoside*	2,4,6-三羟基苯乙酮-4-O-β-D-吡喃葡萄糖苷*	Phenolic acids	酚酸类	Phenolic acids	酚酸类	-	1	1275600	1255800	1287400	1394000	1454300	1291900	1132100	1126800	1148900	1451800	1189300	1235400	1339800	1140600	1187900	1460300	1660400	1562800	1392300	1445100	1156100	--	--
Smhn002346	329.08	167.03	330.095	C14H18O9	[M-H]-	2,4,6-trihydroxy-acetophenone-6-O-β-D-glucopyranoside*	2,4,6-三羟基苯乙酮-6-O-β-D-吡喃葡萄糖苷*	Phenolic acids	酚酸类	Phenolic acids	酚酸类	-	1	5588500	4553200	2890600	4321300	5543300	5006000	4668700	4940700	5015900	262240	274140	246620	233550	229280	221330	281880	230800	302280	2653900	3299100	2940600	--	--
pmn001517	329.12	167	330.131	C15H22O8	[M-H]-	3,4,5-Trimethoxyphenyl-1-O-Glucoside	3,4,5-三甲氧基苯基-1-O-葡萄糖苷	Phenolic acids	酚酸类	Phenolic acids	酚酸类	-	3	8958000	10082000	7092900	8454900	8825300	9478500	10035000	9016600	10283000	489650	433950	491690	402720	347400	377340	400450	528310	527690	5443100	5717800	5336800	--	--
Hmqn003054	329.23	311.23	330.24	C18H34O5	[M-H]-	9,10,11-Trihydroxy-12-octadecenoic acid	9,10,11-三羟基-12-十八碳烯酸	Lipids	脂质	Free fatty acids	游离脂肪酸	61911-67-9	1	175420	167380	190910	126730	116360	136650	195530	208940	280520	177120	163050	171690	117290	105000	125510	126590	129880	107650	132050	160350	136560	--	--
pmn001694	329.23	229.15	330.241	C18H34O5	[M-H]-	9,10,13-Trihydroxy-11-Octadecenoic Acid	9,10,13-三羟基-11-十八碳烯酸	Lipids	脂质	Free fatty acids	游离脂肪酸	29907-57-1	1	2743800	2799900	2979800	2085200	1892000	1820200	2293600	2538000	3097300	2474400	2262700	2196000	1647700	1579500	1754200	1601100	1648100	1546000	1951700	2097900	2092700	C14835	ko00591
Lmbn004240	329.23	199.13	330.241	C18H34O5	[M-H]-	9,10-Dihydroxy-12,13-epoxyoctadecanoic acid	9,10-二羟基-12,13-环氧十八酸	Lipids	脂质	Free fatty acids	游离脂肪酸	-	1	39060	39737	45820	34212	34283	34759	94587	110820	119520	52602	49277	47385	39936	37260	41690	34439	31418	31649	45834	50225	52422	C14837	ko00591
pmp001284	331.28	313.27	330.277	C19H38O4	[M+H]+	Monopalmitin	单棕榈酸甘油酯	Lipids	脂质	Glycerol ester	甘油酯	542-44-9	1	80400	84954	91339	79516	84054	81479	95400	82413	77079	91313	73859	85202	93994	75057	61224	81319	68101	59779	81683	76202	79074	--	--
pme3184	332.08	136	331.068	C10H14N5O6P	[M+H]+	2'-Deoxyadenosine-5'-monophosphate	2'-脱氧腺苷-5'-单磷酸	Nucleotides and derivatives	核苷酸及其衍生物	Nucleotides and derivatives	核苷酸及其衍生物	653-63-4	1	85014	96103	91746	100140	90702	73150	101170	103330	70275	127990	126740	152440	113230	129480	116660	110150	122440	124860	86857	58886	94149	C00360	ko00230,ko01100
pmb0789	332.13	152.07	331.127	C14H21NO8	[M+H]+	Pyridoxine-5'-O-glucoside	吡哆醇-5'-O-葡萄糖苷	Others	其它类	Vitamin	维生素	-	2	283310	338060	295390	276610	310770	320880	286630	297260	263660	435860	420350	362690	360410	326790	369060	359840	392320	316480	327400	329620	279930	C03996	--
pmc0066	333.05	137.05	332.052	C10H13N4O7P	[M+H]+	2'-Deoxyinosine-5'-monophosphate	2'-脱氧肌苷-5'-单磷酸	Nucleotides and derivatives	核苷酸及其衍生物	Nucleotides and derivatives	核苷酸及其衍生物	3393-18-8	1	487760	417850	464270	564200	546400	493100	578200	733100	634240	399900	345270	282700	249800	238070	297860	131040	127260	147500	452170	455390	565760	C06196	ko00230
pmn001518	331.07	169.01	332.074	C13H16O10	[M-H]-	1-O-Galloyl-D-glucose	1-O-没食子酰-D-葡萄糖	Phenolic acids	酚酸类	Phenolic acids	酚酸类	58511-73-2	2	173400	142600	134440	123290	146210	123850	126970	142710	118380	24761	27036	34517	24357	21038	28733	24694	17699	19527	69101	74362	87254	C01158	--
Lmfn000604	331.07	169.01	332.074	C13H16O10	[M-H]-	6-O-Galloyl-D-glucose*	6-O-没食子酰-D-葡萄糖*	Phenolic acids	酚酸类	Phenolic acids	酚酸类	13186-19-1	1	9	9	9	9	9	9	9	9	9	93213	88044	118210	120150	113950	95547	135050	137310	143930	47787	57088	52374	--	--
Zmhn001703	331.07	169.02	332.074	C13H16O10	[M-H]-	5-O-Galloyl-D-hamamelose*	5-O-没食子酰-D-金缕梅糖*	Phenolic acids	酚酸类	Phenolic acids	酚酸类	-	1	9	9	9	9	9	9	9	9	9	89942	91245	106090	124160	119620	127540	110270	154040	142900	59971	51303	43063	--	--
Hmln000659	331.07	169.01	332.075	C13H16O10	[M-H]-	3-O-Galloyl-D-glucose*	3-O-没食子酰-D-葡萄糖*	Phenolic acids	酚酸类	Phenolic acids	酚酸类	-	1	19132	37992	47806	9	9	9	9	9	9	76133	90437	111670	102400	99861	116220	134020	116960	132500	54331	46375	42486	--	--
Hmln000873	331.07	169.01	332.075	C13H16O10	[M-H]-	2-O-Galloyl-D-glucose	2-O-没食子酰-D-葡萄糖	Phenolic acids	酚酸类	Phenolic acids	酚酸类	-	2	141120	131520	160850	133670	126170	149140	152630	140660	126800	9	9	9	9	9	9	9	9	9	63499	82732	62309	--	--
Jmwn002117	331.1	153.02	332.111	C14H20O9	[M-H]-	2-(3,4-dihydroxyphenyl)ethanediol 1-O-β-D-glucopyranoside	2-(3,4-二羟苯基)乙二醇-1-O-β-D-吡喃葡萄糖苷	Phenolic acids	酚酸类	Phenolic acids	酚酸类	-	1	102810	95398	97176	84349	98945	115610	118410	114750	100250	69226	61444	77251	108530	77115	77234	81773	92097	89169	81953	82299	109880	--	--
Smcn000644	331.1	108.02	332.111	C14H20O9	[M-H]-	Leonuriside A	益母草苷	Phenolic acids	酚酸类	Phenolic acids	酚酸类	121748-12-7	2	404000	254680	306940	421270	280410	361410	342590	335950	266180	365880	321410	328290	469930	511210	549870	486140	483460	585080	498800	332350	410200	--	--
Lmmn001294	331.1	153.02	332.111	C14H20O9	[M-H]-	Koaburaside	3,5-二甲氧基-4-羟基苯酚-1-O-葡萄糖苷	Phenolic acids	酚酸类	Phenolic acids	酚酸类	41653-73-0	1	75110	97131	84856	77823	83662	81065	117710	72296	95947	57635	58281	57516	69585	85569	50600	61055	63087	74280	81934	78327	79577	--	--
mws0675	335.06	123	334.057	C11H15N2O8P	[M+H]+	β-Nicotinamide mononucleotide	β-烟酰胺单核苷酸	Nucleotides and derivatives	核苷酸及其衍生物	Nucleotides and derivatives	核苷酸及其衍生物	1094-61-7	2	21511	34481	93486	82049	70359	46325	64038	128000	100500	286300	331010	197870	134000	198870	218080	265510	164020	237420	77791	68713	76010	C00455	ko00760,ko01100
Lmqn000432	333.06	333.06	334.067	C9H19O11P	[M-H]-	1-(sn-Glycero-3-phospho)-1D-myo-inositol	1-(sn-甘油-3-磷酸)-1D-肌醇	Others	其它类	Saccharides and Alcohols	糖及醇类	-	1	54146	31388	71047	32682	44036	37211	95826	74088	81699	40816	77264	127950	44412	62649	55441	109860	59047	81958	67953	71682	53598	--	--
pmb0776	337.15	177.4	336.147	C20H20N2O3	[M+H]+	N-Feruloyltryptamine	N-阿魏酰色胺	Alkaloids	生物碱	Plumerane	吲哚类生物碱	53905-13-8	3	4632.7	4601.9	3837.9	2581.5	2447.5	2326.4	8420.8	7787.3	9599.1	9	9	9	9	9	9	9656.1	10001	10723	3240.3	4601.9	5332	--	--
pmb3074	337.09	191.05	338.1	C16H18O8	[M-H]-	5-O-p-Coumaroylquinic acid	5-O-对香豆酰奎宁酸	Phenolic acids	酚酸类	Phenolic acids	酚酸类	1899-30-5	2	471050	517530	434160	437430	438240	381850	415670	280840	385560	106920	124160	138250	86100	93616	104880	65548	67559	77590	320000	258650	268260	C12208	ko00940,ko00941,ko00945,ko01110
pma6460	337.09	163.04	338.1	C16H18O8	[M-H]-	4-O-p-Coumaroylquinic acid	4-O-对香豆酰奎宁酸	Phenolic acids	酚酸类	Phenolic acids	酚酸类	32451-86-8	2	117560	134910	162850	96434	129580	135510	77211	89211	82177	26831	27848	28471	27870	29573	23502	23112	26926	24861	73023	69079	61429	C10441	--
pmn001421	337.09	191.05	338.1	C16H18O8	[M-H]-	3-O-p-Coumaroylquinic acid	3-O-对香豆酰奎宁酸	Phenolic acids	酚酸类	Phenolic acids	酚酸类	87099-71-6	1	8711300	9429900	9356900	8892500	7294800	9844200	5285700	6140300	4260100	1813600	1677700	1822900	2020300	1479200	1897700	1664900	1394500	1274600	4424500	4791500	4240200	--	--
YC512113	339.16	177.1	338.148	C16H22N2O6	[M+H]+	Cotinine-glucoside	可替宁-葡萄糖苷	Alkaloids	生物碱	Pyridine alkaloids	吡啶类生物碱	-	3	8618.7	7963.2	12468	10841	13278	7949.7	20251	14040	13474	11395	7550.4	8729	21442	5008.4	10758	22903	23118	4919.4	11996	13214	19279	--	--
pme3311	339	97	339.996	C6H14O12P2	[M-H]-	D-Fructose-1,6-biphosphate	D-果糖-1,6-二磷酸	Others	其它类	Saccharides and Alcohols	糖及醇类	488-69-7	2	37326	25260	30647	33711	13571	28392	18516	25255	26483	36965	24165	27036	41283	33472	29059	43472	34385	62301	32146	29158	38833	C00354	ko00400,ko00710,ko01100,ko01110,ko01200
Zmyn000083	338.99	78.96	339.996	C6H14O12P2	[M-H]-	D-Glucose 1,6-bisphosphate	D-葡萄糖-1,6-二磷酸	Others	其它类	Saccharides and Alcohols	糖及醇类	10139-18-1	2	25050	24899	24180	36535	26049	33183	21471	17379	21876	20653	23183	17970	21934	20882	20925	27225	23194	26749	23021	19394	27035	C01231	ko00500,ko01100
Xmgp006913	341.14	137.06	340.131	C20H20O5	[M+H]+	2,4,2',4'-tetrahydroxy-3'-prenylchalcone	2,4,2',4'-四羟基-3'-异戊烯基查尔酮	Flavonoids	黄酮	Chalcones	查耳酮	-	2	343670	370450	415540	382910	338570	379280	95928	110110	113440	383660	388940	373870	345600	258370	356180	134090	113050	123270	170000	273550	275750	--	--
Jmwn002620	341.09	161.02	342.095	C15H18O9	[M-H]-	Vanillic Acid-4-O-Glucuronide	香草酸-4-O-葡萄糖醛酸苷	Phenolic acids	酚酸类	Phenolic acids	酚酸类	-	1	778750	778030	1352000	1237800	1145700	1055300	1141700	1522600	1373700	447930	439450	409570	583690	507270	549920	583820	677660	652200	760310	1080700	909950	--	--
Lmsn002548	341.09	161.02	342.095	C15H18O9	[M-H]-	1-O-Caffeoyl-β-D-glucose	1-O-咖啡酰-β-D-葡萄糖	Phenolic acids	酚酸类	Phenolic acids	酚酸类	14364-08-0	1	669450	645140	724440	1002300	887080	833290	1376500	1266300	1277500	382670	468350	433530	439500	556680	385790	472740	554290	451240	637170	710790	617930	C10433	--
Zmhn001793	341.09	179.03	342.096	C15H18O9	[M-H]-	6-O-Caffeoyl-D-glucose	6-O-咖啡酰-D-葡萄糖	Phenolic acids	酚酸类	Phenolic acids	酚酸类	-	2	683500	612400	660730	672710	903830	814530	658570	660390	611060	615850	590750	699120	558750	729060	608390	450180	514320	576610	518450	564330	520360	--	--
MWSHY0118	343.12	282.09	342.11	C19H18O6	[M+H]+	Scutellarein tetramethyl ether	5,6,7,4'-四甲氧基黄酮	Flavonoids	黄酮	Flavones	黄酮	1168-42-9	1	21156	20039	23300	20447	19829	21175	32260	27210	32316	351090	377570	344750	98399	105650	110110	25955	24927	28337	71020	79922	86249	C14472	--
Lmsp009872	343.12	299.09	342.11	C19H18O6	[M+H]+	5,7,3',4'-Tetramethoxyflavone	5,7,3',4'-四甲氧基黄酮	Flavonoids	黄酮	Flavones	黄酮	855-97-0	1	9869.5	9491.6	9674.9	7378	7643.2	7220.2	11777	11154	12513	121610	135750	126760	40502	41524	40146	10803	10946	9927.3	27523	26999	30684	--	--
pmp000109	343.12	328.1	342.11	C19H18O6	[M+H]+	5,7,8,4'-Tetramethoxyflavone	5,7,8,4'-四甲氧基黄酮	Flavonoids	黄酮	Flavones	黄酮	6601-66-7	1	931.77	2209.5	1709.6	4378.8	1007	1523.4	1516.1	1659.7	1157	7506.5	6697.4	7920.1	2682.8	2640.3	2614.8	1008	1726.2	1275.1	2748.9	3488.9	2334.1	--	--
mws0264	341.11	119	342.116	C12H22O11	[M-H]-	D-Trehalose	D-海藻糖	Others	其它类	Saccharides and Alcohols	糖及醇类	99-20-7	1	436290	473390	452070	400760	502270	559770	306750	224600	239070	360320	407270	228790	158970	170230	234030	119020	90700	90567	370480	464910	298750	C01083	ko00500,ko01100,ko01110,ko02010
mws5038	341.11	89.02	342.116	C12H22O11	[M-H]-	Isomaltulose	异麦芽酮糖	Others	其它类	Saccharides and Alcohols	糖及醇类	13718-94-0	1	949410	1274000	997390	815980	928480	1378700	514600	575610	518800	592160	697190	566390	402940	351240	515460	184560	140970	208700	677440	950300	922860	C01742	--
pme0519	341.11	119.03	342.116	C12H22O11	[M-H]-	D-Sucrose	D-蔗糖	Others	其它类	Saccharides and Alcohols	糖及醇类	57-50-1	1	745980	732140	712750	725150	723620	1234700	633030	312980	373710	1192300	722780	826510	343400	640300	420010	290950	208240	420570	1079600	540450	641630	C00089	ko00052,ko00500,ko01100,ko01110,ko02010
mws1080	341.11	179	342.116	C12H22O11	[M-H]-	Galactinol	肌醇半乳糖苷	Others	其它类	Saccharides and Alcohols	糖及醇类	3687-64-7	1	5479400	3970900	2898600	2796500	2439400	3408400	1826400	1340700	1363400	2372800	2038700	2072900	1653200	1387500	1685400	977320	840360	963930	1988600	2969400	2605300	C01235	ko00052,ko01100
mws1333	341.11	113	342.116	C12H22O11	[M-H]-	Melibiose	蜜二糖	Others	其它类	Saccharides and Alcohols	糖及醇类	585-99-9	1	509060	545150	549930	399660	374050	515880	159240	206930	256460	316870	411270	267770	131330	221550	293500	163060	170980	168580	396860	502910	397870	C05402	ko00052,ko01100,ko02010
MA10039641	341.11	89.02	342.116	C12H22O11	[M-H]-	Lactobiose	乳二糖	Others	其它类	Saccharides and Alcohols	糖及醇类	63-42-3	1	1440200	1391800	1355800	1230900	1279800	1792900	745150	733480	667400	842350	977310	602790	465360	479160	611180	322960	289480	292330	1193100	1131100	1210400	C00243	ko00052,ko01100,ko02010
Lmsn000381	341.11	89.02	342.116	C12H22O11	[M-H]-	D-Maltose	麦芽糖	Others	其它类	Saccharides and Alcohols	糖及醇类	133-99-3	1	921890	1081500	955570	780570	731670	788340	406670	319450	326620	662450	889790	613770	237770	310530	393910	145010	147700	124360	993660	1136000	519480	C01971	--
mws0906	341.12	179	342.131	C16H22O8	[M-H]-	Coniferin	松柏苷	Phenolic acids	酚酸类	Phenolic acids	酚酸类	531-29-3	2	557620	556530	610720	567850	701130	799310	547710	468710	581880	644840	541470	510570	377540	469040	509010	419320	547020	523830	507610	687290	559240	C00761	ko00940
pmb2211	343.3	240.7	342.288	C19H38N2O3	[M+H]+	Cocamidopropyl betaine	椰油酰胺丙基甜菜碱	Alkaloids	生物碱	Alkaloids	生物碱	4292-10-8	3	23754	17613	13897	15128	16006	21221	12329	12365	15719	34657	31796	36048	12080	27306	15251	11335	12090	13157	9408	12931	11808	--	--
Hmjp005906	344.15	177.05	343.142	C19H21NO5	[M+H]+	N-Trans-Feruloyl-3'-O-methyldopamine	N-反式阿魏酰基-3'-O-甲基多巴胺	Alkaloids	生物碱	Phenolamine	酚胺	-	1	40095	29350	30651	28459	23768	32765	34710	38397	36945	13413	13365	12699	23239	19282	19785	38234	28903	41323	29151	26427	21291	--	--
Hmjp006104	344.15	177.05	343.142	C19H21NO5	[M+H]+	N-Cis-Feruloyl-3'-O-methyldopamine	N-顺式阿魏酰基-3'-O-甲基多巴胺	Alkaloids	生物碱	Phenolamine	酚胺	-	1	44572	56579	59720	64286	62637	51195	295870	351010	298440	13071	13254	12710	29412	30518	26428	186280	201340	168330	81822	118030	107830	--	--
HJAP050	344.15	177.05	343.142	C19H21NO5	[M+H]+	N-Feruloyl-3-methoxytyramine	N-阿魏酰-3-甲氧基酪胺	Alkaloids	生物碱	Phenolamine	酚胺	78510-19-7	1	19500	17496	20746	17395	12531	20240	24394	15477	25193	7319.3	6181.1	12208	13845	8771.1	9565	25003	20355	28702	15225	17772	19826	--	--
Zmln000899	343.11	181.05	344.111	C15H20O9	[M-H]-	Syringaldehyde-4-O-glucoside	丁香醛-4-O-葡萄糖苷	Phenolic acids	酚酸类	Phenolic acids	酚酸类	-	2	65905	75576	62815	40139	86125	129650	139730	139450	147880	304940	248490	257870	350490	272040	245900	657980	765150	803340	281270	231840	276550	--	--
Lmmn000774	343.1	181.05	344.111	C15H20O9	[M-H]-	Dihydrocaffeoylglucose	二氢咖啡酰葡萄糖	Phenolic acids	酚酸类	Phenolic acids	酚酸类	-	2	66360	130870	56952	83449	80141	97388	150010	166730	186210	331260	332430	265570	368520	345300	306890	652460	790800	704990	220190	259490	332480	--	--
Zmhp004830	345.12	183.07	344.111	C15H20O9	[M+H]+	domesticoside	domesticoside	Phenolic acids	酚酸类	Phenolic acids	酚酸类	-	3	18211	20394	24552	26732	18910	26125	14008	11268	17490	22906	25971	24549	21046	21074	30135	19020	23908	17585	18233	17571	17257	--	--
MWSslk074	343.12	59.01	344.132	C12H24O11	[M-H]-	Lactitol	乳糖醇	Others	其它类	Saccharides and Alcohols	糖及醇类	585-86-4	3	3054600	3399700	3697600	3352900	3644300	4092600	3534500	4925900	3596300	3491700	3758300	2945800	3587900	3399000	3171700	3627100	3235500	3271400	3675100	3597900	3850200	--	--
Hmpn003163	343.16	179.07	344.163	C20H24O5	[M-H]-	5-Hydroxy-1-(4-hydroxy-3-methoxyphenyl)-7-(4-hydroxyphenyl)heptan-3-one	5-羟基-1-(4-羟基-3-甲氧基苯基)-7-(4-羟基苯基)庚-3-酮	Others	其它类	Others	其它	-	3	3125.6	3334.4	3893.5	2771.6	2833	3373.2	4953.7	2270.4	6706.9	12884	12201	12740	5275.6	5107.1	5864	6372	4605	5662	6017.3	3783.1	5606.2	--	--
mws0609	344.04	150	345.047	C10H12N5O7P	[M-H]-	Guanosine 3',5'-cyclic monophosphate	鸟苷 3',5'-环单磷酸	Nucleotides and derivatives	核苷酸及其衍生物	Nucleotides and derivatives	核苷酸及其衍生物	7665-99-8	1	94494	127310	116540	103630	66887	65805	83063	89911	74253	130320	172110	165550	133930	83653	93475	124050	124800	126060	87949	93094	111780	C00942	ko00230,ko01100
pmb0801	346.11	184.1	345.106	C14H19NO9	[M+H]+	4-Pyridoxic acid-O-glucoside	4-吡哆酸-O-葡萄糖苷	Others	其它类	Vitamin	维生素	-	1	414330	472630	557470	560560	468380	563870	571020	616250	485280	693600	604550	580320	599910	783980	724500	719620	760510	641720	474620	535570	412530	--	--
Lmtn000940	345.08	139.04	346.09	C14H18O10	[M-H]-	1-O-(3,4-Dihydroxy-5-methoxy-benzoyl)-glucoside	1-O-(3,4-二羟基-5-甲氧基-苯甲酰)-葡萄糖苷	Phenolic acids	酚酸类	Phenolic acids	酚酸类	-	2	7790.8	10670	9025.8	11950	18022	8105	9460.8	16193	12842	12663	8273.8	11744	7838.9	10337	9291.7	14029	13803	15542	11615	10738	9591.6	--	--
pmb0981	348.07	136	347.063	C10H14N5O7P	[M+H]+	Adenosine 5'-monophosphate	腺苷-5'-单磷酸	Nucleotides and derivatives	核苷酸及其衍生物	Nucleotides and derivatives	核苷酸及其衍生物	61-19-8	1	944120	1028200	1355300	939380	1023000	1044800	1252300	1193400	912070	2988400	2766600	1851800	2057100	1817000	1756500	2323500	2750500	2048300	1415200	1448100	1449000	C00020	ko00230,ko00908,ko01100,ko01110
pmn001381	349.15	187.1	350.158	C15H26O9	[M-H]-	Eucommioside	杜仲苷	Terpenoids	萜类	Terpene	萜类	-	2	332530	289310	350440	326180	413180	447550	430380	471260	394830	260380	229900	298310	146260	274120	258560	250330	272230	226160	320930	318990	321260	--	--
pmb0770	353.15	177.1	352.142	C20H20N2O4	[M+H]+	N-Feruloylserotonin	N-阿魏酰五羟色胺	Alkaloids	生物碱	Plumerane	吲哚类生物碱	68573-23-9	3	35739	39168	47583	22787	20521	30049	140250	153790	153730	44080	50809	44875	21156	16129	16180	194880	180960	165220	49741	56208	60530	--	--
pmp000168	370.25	287.2	352.202	C20H32O5	[M+NH4]+	14-Deoxy-17-hydroxyandrographolide	14-脱氧-17-羟基穿心莲内酯	Others	其它类	Others	其它	869384-82-7	3	9457.2	3748.2	8446.5	17813	16228	18896	18636	18695	14580	12054	25436	29332	26654	31398	16994	23130	18982	45118	8794.4	18349	13620	--	--
Lmhp011562	353.27	261.22	352.261	C21H36O4	[M+H]+	1-α-Linolenoyl-glycerol*	1-α-亚麻酸甘油酯*	Lipids	脂质	Glycerol ester	甘油酯	-	1	564810	471040	454770	496080	502510	459320	269280	285630	334260	473440	338990	454720	336220	309350	323290	360840	375450	301500	469740	400010	308960	--	--
Lmhp011388	353.27	261.22	352.261	C21H36O4	[M+H]+	2-α-Linolenoyl-glycerol*	2-α-亚麻酸甘油酯*	Lipids	脂质	Glycerol ester	甘油酯	55268-58-1	1	268970	280970	256180	247880	242670	229620	247340	224950	199770	240500	213320	258000	247490	236770	220860	235020	229170	224460	260870	206780	182020	--	--
mws0178	353.09	191.01	354.095	C16H18O9	[M-H]-	Chlorogenic acid (3-O-Caffeoylquinic acid)*	绿原酸 (3-O-咖啡酰奎宁酸)*	Phenolic acids	酚酸类	Phenolic acids	酚酸类	327-97-9	1	7320500	8419400	7447800	5810800	6031000	6135900	6533300	6735400	7073000	3448400	3706000	3203800	4996300	4212600	3790800	4776300	4595100	4117500	6676500	6745400	5303500	C00852	ko00940,ko00941,ko00945,ko01110
mws0748	353.09	191.1	354.095	C16H18O9	[M-H]-	1-Caffeoylquinic acid	1-咖啡酰奎宁酸	Phenolic acids	酚酸类	Phenolic acids	酚酸类	1241-87-8	3	462510	536100	508580	645530	556260	634550	726730	504350	591280	311600	306490	274590	409690	395290	487530	476490	515300	418560	437390	457670	394680	--	--
mws2108	353.09	191.05	354.095	C16H18O9	[M-H]-	Cryptochlorogenic acid (4-O-Caffeoylquinic acid)*	隐绿原酸 (4-O-咖啡酰奎宁酸)*	Phenolic acids	酚酸类	Phenolic acids	酚酸类	905-99-7	1	7185600	7305500	7596500	6427800	7306900	7028700	7372100	6606000	6616000	3502000	3942100	4162500	5599800	4419700	4330600	5029400	5359000	4629400	6960900	7164700	6274400	--	--
pme1816	353.09	191	354.095	C16H18O9	[M-H]-	Neochlorogenic acid (5-O-Caffeoylquinic acid)*	新绿原酸 (5-O-咖啡酰奎宁酸)*	Phenolic acids	酚酸类	Phenolic acids	酚酸类	906-33-2	1	7754000	7763100	8435000	6598200	6077500	6048000	5980500	5796300	5718000	3699900	3993200	3762600	4255200	5097400	4768600	5648800	5324300	5076500	6447300	6961200	6087100	C17147	--
mws1077	355.1	193.05	354.095	C16H18O9	[M+H]+	Scopoletin-7-O-glucoside (Scopolin)	东莨菪内酯-7-O-葡萄糖苷 (东莨菪苷)	Lignans and Coumarins	木脂素和香豆素	Coumarins	香豆素	531-44-2	2	134510	126000	111980	142650	151020	191080	123970	118770	126750	179270	199520	170860	196490	165670	174870	189110	190800	189120	108360	131010	107560	C01527	ko00940,ko01110
Lmhp112042	355.28	263.24	354.277	C21H38O4	[M+H]+	1-Linoleoylglycerol*	1-亚油酰甘油酯*	Lipids	脂质	Glycerol ester	甘油酯	2277-28-3	1	675710	750150	678300	609140	655680	682920	601000	479950	513850	528120	653370	692810	504840	474960	538270	445020	385880	420220	522340	627720	584610	--	--
Lmhp012042	355.28	263.24	354.277	C21H38O4	[M+H]+	2-Linoleoylglycerol*	2-亚油酰甘油酯*	Lipids	脂质	Glycerol ester	甘油酯	3443-82-1	1	870120	826540	887180	890010	823560	773990	901610	826870	789700	854330	848970	842500	778190	703780	890350	715740	692640	800180	829850	838090	738470	--	--
Zmhn002334	355.1	193.05	356.111	C16H20O9	[M-H]-	6-O-Feruloyl-D-glucose	6-O-阿魏酰-D-葡萄糖	Phenolic acids	酚酸类	Phenolic acids	酚酸类	137887-25-3	2	61599	57689	32487	57287	118200	81484	9	9	9	9	9	9	9	9	9	9	9	9	30057	46066	23998	--	--
Lmsn003318	355.1	175.04	356.111	C16H20O9	[M-H]-	1-O-Feruloyl-β-D-glucose*	1-O-阿魏酰-β-D-葡萄糖*	Phenolic acids	酚酸类	Phenolic acids	酚酸类	7196-71-6	1	2098000	2120800	1949800	3332100	2795600	2709800	6314700	7209700	5361700	949430	941890	1652800	1881300	954690	1300000	2371000	1911600	3570000	2328900	2771800	2920200	C17759	--
Hmhn003518	355.1	175.04	356.111	C16H20O9	[M-H]-	4-O-β-D-glucopyranosylferulic acid*	4-O-β-D-葡萄糖基阿魏酸*	Phenolic acids	酚酸类	Phenolic acids	酚酸类	-	1	1802900	2150300	1909100	3206000	3156000	3040300	6514300	6737200	6948700	1465900	956040	1099900	2251500	1366700	1249600	2162100	2571200	2602500	2912600	3003700	2373800	--	--
mws1546	357.12	149.06	356.111	C16H20O9	[M+H]+	Gentiopicroside	龙胆苦苷	Terpenoids	萜类	Monoterpenoids	倍萜	20831-76-9	2	29490	30762	24810	11535	16650	20299	11896	20512	14743	24461	28849	26274	17459	12172	23714	20616	31600	21131	19046	32028	30787	C09782	ko01110
pmb0296	357.3	265.4	356.293	C21H40O4	[M+H]+	1-Oleoyl-Sn-Glycerol	单酰甘油酯(18:1)	Lipids	脂质	Glycerol ester	甘油酯	129784-87-8	3	33659	39296	53657	41324	35054	38821	74848	106620	111660	53886	44572	22329	49020	40382	34265	35823	37610	27874	36149	30748	43474	--	--
mws1526	359.13	197	358.126	C16H22O9	[M+H]+	Sweroside	獐牙菜苷	Terpenoids	萜类	Monoterpenoids	倍萜	14215-86-2	2	57504	77412	38896	62960	58480	49328	42543	67808	68624	46213	64601	89633	41295	41254	47514	88305	47688	68074	37182	46692	56530	C17071	--
mws0097	357.13	151	358.142	C20H22O6	[M-H]-	Pinoresinol	松脂醇	Lignans and Coumarins	木脂素和香豆素	Lignans	木脂素	487-36-5	2	27765	32407	29136	17353	21442	23860	27082	26594	27366	18522	20513	14807	17806	14359	19753	13433	12159	12034	16969	19469	18803	C05366	ko00998,ko01100,ko01110
pmb3107	359.1	182.1	360.106	C15H20O10	[M-H]-	Glucosyringic Acid	葡萄糖基丁香酸	Phenolic acids	酚酸类	Phenolic acids	酚酸类	-	2	53594	90067	90210	33657	50057	47072	68281	86144	113810	9	9	9	17662	15450	16454	20674	26697	38833	36179	47460	38472	--	--
Cmsn000894	361.08	211.03	362.084	C14H18O11	[M-H]-	7-O-Galloyl-D-sedoheptulose	7-O-没食子酰-D-景天庚酮糖	Phenolic acids	酚酸类	Phenolic acids	酚酸类	-	2	11766	8221	11059	6775.3	8739.2	6347.2	5613.2	7984.8	7588.2	8043.2	8061.3	6294.7	11613	10590	10940	12936	10502	15896	8860	8333.4	7627.8	--	--
pmb0998	364.07	152.1	363.058	C10H14N5O8P	[M+H]+	Guanosine 5'-monophosphate	鸟苷 5'-单磷酸	Nucleotides and derivatives	核苷酸及其衍生物	Nucleotides and derivatives	核苷酸及其衍生物	85-32-5	1	97519	24291	140800	78306	83778	111500	29359	115510	92106	286600	260530	230600	43788	220110	114450	170560	42030	70720	145950	148550	137370	C00144	ko00230,ko01100
pmb0964	366.2	204.1	365.17	C16H23N5O5	[M+H]+	Isopentenyladenine-7-N-glucoside	异戊烯基腺苷-7-N-葡萄糖苷	Nucleotides and derivatives	核苷酸及其衍生物	Nucleotides and derivatives	核苷酸及其衍生物	-	1	76105	91141	90438	138730	85904	105860	44339	54541	39489	155640	99226	120950	59443	113340	92744	61369	51075	64042	91190	90339	49159	--	--
Lmgp003270	369.16	177.06	368.074	C16H16O10	[M+H]+	Scopoletin-7-O-glucuronide	东莨菪内酯-7-O-葡萄糖醛酸苷	Lignans and Coumarins	木脂素和香豆素	Coumarins	香豆素	132752-65-9	2	23756000	24186000	23679000	13900000	16414000	15370000	27230000	26772000	25973000	9135100	9020700	9562200	12253000	12882000	13375000	12973000	13127000	11923000	14882000	14646000	15932000	--	--
pmb0752	369.12	177.1	368.111	C17H20O9	[M+H]+	3-O-Feruloylquinic acid	3-O-阿魏酰奎宁酸	Phenolic acids	酚酸类	Phenolic acids	酚酸类	1899-29-2	1	23578	21888	12362	17681	12886	28075	24750	20203	16973	16866	12963	8779	9015	11331	8217.1	12936	15192	7875	11270	23565	18568	C02572	--
pma3724	369.1	177.1	368.111	C17H20O9	[M+H]+	1-O-Feruloylquinic acid	1-O-阿魏酰奎宁酸	Phenolic acids	酚酸类	Phenolic acids	酚酸类	-	2	26509000	26052000	29285000	20533000	19136000	20215000	31312000	36904000	31054000	10175000	10282000	11964000	15620000	14712000	14316000	14572000	14383000	13778000	18134000	19452000	20154000	--	--
Lmgn003073	735.22	367.11	368.111	C17H20O9	[2M-H]-	5-O-Feruloylquinic acid	5-O-阿魏酰奎尼酸	Phenolic acids	酚酸类	Phenolic acids	酚酸类	-	1	4686200	5070400	4706800	1787500	1729200	1830600	5503200	4973400	4080300	655690	701420	826650	1485200	1618800	1622100	1647600	1566100	1871900	1847800	2065600	2043200	--	--
mws0179	367.1	190.9	368.111	C17H20O9	[M-H]-	Chlorogenic acid methyl ester	绿原酸甲酯	Phenolic acids	酚酸类	Phenolic acids	酚酸类	29708-87-0	2	24123000	25208000	26133000	14935000	13663000	16373000	24132000	21395000	26231000	9998400	8900500	9340000	12871000	16488000	13995000	13207000	12638000	16135000	13548000	16048000	16874000	--	--
Lmsn004901	367.36	367.36	368.365	C24H48O2	[M-H]-	Tetracosanoic Acid (Lignoceric acid)	二十四烷酸 (木蜡酸)	Lipids	脂质	Free fatty acids	游离脂肪酸	557-59-5	2	7946.1	4438.2	5141.7	2651.7	13686	9348.6	24154	19210	21765	17970	8411.2	6127.7	9805.7	33019	25402	27429	24730	13960	5741.2	6738.1	6008.5	C08320	ko01040
pmp001076	373.13	343.08	372.121	C20H20O7	[M+H]+	Isosinensetin	异甜橙黄酮	Flavonoids	黄酮	Flavones	黄酮	17290-70-9	2	3511.7	5182.4	5560.2	11634	5151.7	7166.3	5283.2	4776.1	3855.5	46487	46981	51360	14339	18328	13694	3018	3165.9	4467.2	13719	9904	9402.1	--	--
mws0055	373.13	343.09	372.121	C20H20O7	[M+H]+	Tangeretin (4',5,6,7,8-Pentamethoxyflavone)	桔皮素 (4',5,6,7,8-五甲氧基黄酮)	Flavonoids	黄酮	Flavones	黄酮	481-53-8	1	325610	332270	305070	893330	325200	342620	313030	295790	317970	1424500	1381500	1369500	506080	544290	481080	290100	336480	306330	580130	507910	510850	C10190	--
Zmsp007375	373.13	343.08	372.121	C20H20O7	[M+H]+	3,5,7,3'4'-Pentamethoxyflavone	3,5,7,3'4'-五甲氧基黄酮	Flavonoids	黄酮	Flavones	黄酮	1247-97-8	1	6736.1	5093.7	7200.6	7500.4	6399.6	5190.2	14931	7578.9	7899.5	111690	116010	114960	31306	29339	35489	6061.6	6280.2	7271.8	28779	28212	26584	--	--
Lmcp007155	373.13	343.08	372.121	C20H20O7	[M+H]+	3',4',5',5,7-Pentamethoxyflavone	3',4',5',5,7-五甲氧基黄酮	Flavonoids	黄酮	Flavones	黄酮	53350-26-8	2	1336.3	1678.2	1354.9	5847.2	3044.4	2303.1	2688.7	2427.6	1112.1	18227	15420	18981	4445.2	6760.4	7000.8	1839.3	1449.3	2501.1	4622.5	5535.6	5026	--	--
mws1313	373.13	312.1	372.121	C20H20O7	[M+H]+	Sinensetin (5,6,7,3',4'-pentamethoxyflavone)	甜橙素 (5,6,7,3',4'-五甲氧基黄酮)	Flavonoids	黄酮	Flavones	黄酮	2306-27-6	1	9100.7	7475.4	11519	15204	11909	8778.2	18964	17094	14545	185280	188040	168360	50663	55677	55582	11898	10984	12562	38669	40563	43898	C10186	--
Cmlp002163	375.13	213.08	374.121	C16H22O10	[M+H]+	Gentioflavoside	Gentioflavoside	Terpenoids	萜类	Monoterpenoids	倍萜	34239-17-3	3	9	9	9	53566	50566	56303	30352	46170	27214	22916	15091	13407	30331	30789	27225	46931	44140	40449	23166	32075	37273	--	--
mws1574	373.11	123	374.121	C16H22O10	[M-H]-	Geniposidic acid	京尼平苷酸	Terpenoids	萜类	Monoterpenoids	倍萜	27741-01-1	2	39087	16924	45248	36899	31338	34709	19784	19412	10593	22762	36069	30884	45249	44185	45359	61788	59724	53803	50040	53880	42568	C11673	ko00902,ko01110
Lmdn001501	373.11	123.05	374.121	C16H22O10	[M-H]-	Gardoside	栀子新苷	Terpenoids	萜类	Monoterpenoids	倍萜	54835-76-6	2	31494	6268.4	67819	29661	25267	26425	14383	11169	13238	9363.5	17469	23876	10080	13324	7049.8	8198.6	9624.7	9870.6	37881	19590	23574	C16963	--
mws0232	377.15	243	376.138	C17H20N4O6	[M+H]+	Riboflavin (Vitamin B2)	核黄素 (维生素 B2)	Others	其它类	Vitamin	维生素	83-88-5	1	127050	137590	168610	103070	108950	109930	199030	202160	360130	197640	200450	213960	257880	202050	258550	227580	242060	221130	154000	162610	136050	C00255	ko00740,ko01100,ko01110,ko02010
Lmmn002776	375.14	215.11	376.152	C20H24O7	[M-H]-	Cycloolivil	环橄榄树脂素	Lignans and Coumarins	木脂素和香豆素	Lignans	木脂素	3064-05-9	2	66815	51666	60639	36834	58865	50061	51742	55809	49117	46655	47542	34504	38819	47380	34823	53573	53464	38512	36741	49016	50059	--	--
MWS0952	380.26	78.96	381.264	C18H40NO5P	[M-H]-	Dihydrosphingosine-1-Phosphate	二氢鞘氨醇-1-磷酸	Lipids	脂质	Sphingolipids	鞘脂	19794-97-9	1	5102.4	3777.4	5338.9	12604	8624.2	12033	7467.4	8026	6197	3476.3	4051.4	3407.5	9025.9	9934.4	10370	6194	6424.4	6745.5	7291.4	6687	6946.3	C01120	ko00600,ko01100
pme3337	384.12	252	383.108	C14H17N5O8	[M+H]+	Succinyladenosine	琥珀酰腺苷	Nucleotides and derivatives	核苷酸及其衍生物	Nucleotides and derivatives	核苷酸及其衍生物	4542-23-8	1	206180	270940	236070	170010	172680	219310	264600	273010	289860	170620	144840	153590	127900	133060	97831	151340	148020	123790	128820	130770	104970	--	--
pme1286	385.13	250	384.122	C14H20N6O5S	[M+H]+	S-(5'-Adenosy)-L-homocysteine	S-(5-腺苷)-L-高半胱氨酸	Amino acids and derivatives	氨基酸及其衍生物	Amino acids and derivatives	氨基酸及其衍生物	979-92-0	2	92134	112560	93586	117160	114810	116090	68922	68997	60647	108600	112970	93809	133820	122710	127260	61718	94482	91495	72543	83576	78045	C00021	ko00270,ko01100,ko01230
pmb2940	385.11	205	386.121	C17H22O10	[M-H]-	1-O-Glucosyl sinapate	1-O-葡萄糖基芥子酸	Phenolic acids	酚酸类	Phenolic acids	酚酸类	78185-48-5	1	1098700	1229400	1118100	1481100	1398300	1332400	1619500	1844100	1343700	814170	1115000	881450	1226200	1311200	1273000	1622000	1486400	1628900	1121400	1229100	1047200	--	--
Lmqp003013	387.2	149.1	386.194	C19H30O8	[M+H]+	Citroside A	柑橘苷 A	Terpenoids	萜类	Terpene	萜类	120330-44-1	2	98716	138220	97338	141320	136620	85889	107680	106390	97657	92414	67948	71894	76646	68870	66086	57515	48196	61940	101080	66410	83988	--	--
Lmmp003215	387.2	207.14	386.194	C19H30O8	[M+H]+	Icariside B2	淫羊藿次苷 B2	Others	其它类	Others	其它	108906-51-0	2	96275	146680	93070	143040	124950	114500	125460	120890	121700	179100	158430	111530	156780	193720	161530	135880	127990	101180	46961	117580	107460	--	--
pmp001161	389.12	328.1	388.116	C20H20O8	[M+H]+	5-Hydroxyauranetin	5-羟基酸橙黄酮	Flavonoids	黄酮	Flavonols	黄酮醇	50439-46-8	1	1379.1	1675.3	1388.6	7537	6887.3	6932.6	1158.4	1058.9	1758.5	5075.7	3758.4	3558.6	1793.5	1983.1	1070.8	9	9	9	3962.7	2715.1	2718.8	--	--
Jmbp006554	389.12	359.07	388.116	C20H20O8	[M+H]+	ethyl rosmarinate	迷迭香酸乙酯	Phenolic acids	酚酸类	Phenolic acids	酚酸类	-	2	6648.6	6353.3	8199.5	38716	34368	34740	7967	5113.1	7843.4	24142	25806	25613	8030.9	10974	9316.6	4560.4	7778.1	5850.1	14063	15374	14430	--	--
Lmcp009530	389.12	359.08	388.116	C20H20O8	[M+H]+	5-Demethylnobiletin	去甲基川陈皮素	Flavonoids	黄酮	Flavones	黄酮	2174-59-6	1	7891.6	5366.7	4612.4	40235	36675	36109	6017.9	7572.4	6237.3	26783	21876	23398	8750.4	9099.4	9873	4463.8	5035.5	6191.7	13663	16453	14839	--	--
Lmzn001582	387.17	207.1	388.174	C18H28O9	[M-H]-	5'-Glucosyloxyjasmanic acid	5'-葡萄糖基氧代茉莉酸	Phenolic acids	酚酸类	Phenolic acids	酚酸类	-	1	233430	217520	265350	187800	209520	249380	181380	211030	202610	88381	92449	84306	184390	231910	193000	302470	322140	299120	199590	193240	177200	--	--
Lmwp011196	391.28	149.02	390.277	C24H38O4	[M+H]+	Bis(2-ethylhexyl)phthalate	二(2-乙基己基)邻苯二甲酸酯	Phenolic acids	酚酸类	Phenolic acids	酚酸类	117-81-7	1	22192000	23680000	24135000	23798000	16186000	16104000	16367000	13944000	16425000	19437000	17189000	17720000	17671000	18956000	19986000	18786000	24965000	26790000	1275500	1046600	1024900	C03690	--
Lmmp006281	396.33	396.33	395.319	C27H41NO	[M+H]+	Solasodiene	澳洲茄烯胺	Alkaloids	生物碱	Steroid alkaloids	甾体类生物碱	3669-17-8	2	9	9	9	9	9	9	70963	76805	69089	9	9	9	9	9	9	9	9	9	20574	24760	14956	--	--
Lmmp004821	400.36	400.36	399.35	C27H45NO	[M+H]+	Demissidine	垂茄次碱	Alkaloids	生物碱	Steroid alkaloids	甾体类生物碱	474-08-8	2	47544	72990	44980	51490	51503	40115	60374	95618	83622	102330	94872	105480	84840	43856	44352	28292	67596	72950	48271	55281	79462	--	--
mws0043	403.14	373.1	402.131	C21H22O8	[M+H]+	Nobiletin (5,6,7,8,3',4'-Hexamethoxyflavone)	川陈皮素 (5,6,7,8,3',4'-六甲氧基黄酮)	Flavonoids	黄酮	Flavones	黄酮	478-01-3	1	284720	282460	336490	678560	427060	384840	407930	379160	355390	2732800	2528100	2506500	772430	897960	870370	357680	433570	311370	725960	742200	758180	C10112	--
Hmln003529	401.15	269.11	402.152	C18H26O10	[M-H]-	Benzyl β-primeveroside	苯甲酰樱草糖苷	Phenolic acids	酚酸类	Phenolic acids	酚酸类	130622-31-0	1	30750	18986	34026	37330	43554	29614	34988	28746	39072	28899	32989	29371	32831	43104	43172	59064	48134	58917	28510	30184	42961	--	--
Jmcn006682	401.25	59.01	402.262	C21H38O7	[M-H]-	pterodontoside C	臭灵丹苷 C	Terpenoids	萜类	Sesquiterpenoids	倍半萜	-	3	9	9	9	9	9	9	9	9	9	147570	118900	156590	229510	295980	194540	199810	215730	211590	70118	96168	72819	--	--
pme3007	402.99	159	404.002	C9H14N2O12P2	[M-H]-	Uridine 5'-diphosphate	尿苷 5'-二磷酸	Nucleotides and derivatives	核苷酸及其衍生物	Nucleotides and derivatives	核苷酸及其衍生物	27821-45-0	3	34175	40544	35349	35648	36736	38001	39653	35554	33351	34417	25478	32458	35446	31251	29611	30366	32535	34748	30162	30403	28596	C00015	ko00240,ko00908,ko01100
Lmjp003402	405.15	387.14	404.147	C21H24O8	[M+H]+	2'-Hydroxy-3,4,5,3',4',6'-hexameth-oxychalcone	2'-羟基-3,4,53'4',6'-六甲氧基查耳酮	Flavonoids	黄酮	Chalcones	查耳酮	-	3	33251	32895	51157	32248	30392	27087	44689	35833	56384	35176	22809	23816	36404	21196	35001	32075	40204	23479	32526	31248	42410	--	--
pmn001394	405.12	243.1	406.126	C20H22O9	[M-H]-	2,3,5,4'-Tetrahydroxystilbene-2-O-glucoside	2,3,5,4'-四羟基二苯乙烯-2-O-葡萄糖苷	Others	其它类	Stilbene	茋类	-	3	971950	920740	1097100	1292100	1612300	1257300	1105800	1006000	835120	125850	95270	105860	75049	73468	76600	9	9	9	592370	692020	598320	--	--
pmn001399	405.12	243.1	406.126	C20H22O9	[M-H]-	2,4,6,4'-Tetrahydroxy-stilbene-2-O-glucoside	2,4,6,4'-四羟基-二苯乙烯-2-O-葡萄糖苷	Others	其它类	Stilbene	茋类	-	3	815150	874150	862330	1629700	1103900	1170400	992890	970580	989900	48671	88080	104000	90849	63658	42083	9	9	9	504010	620890	540280	--	--
Zmhn101746	405.12	243.07	406.126	C20H22O9	[M-H]-	Tetrahydroxy-stilbene-O-glucoside	四羟基-二苯乙烯-O-葡萄糖苷	Others	其它类	Stilbene	茋类	-	3	709800	1124300	813290	871460	1379200	836810	995580	971180	939060	73964	77464	110360	52660	60676	58404	9	9	9	519850	629780	591290	--	--
Zmhn001746	405.12	243.07	406.127	C20H22O9	[M-H]-	Piceatannol-3'-O-glucoside	白皮杉醇-3'-O-葡萄糖苷	Others	其它类	Stilbene	茋类	94356-26-0	3	837590	848190	793100	1100600	1322900	1116400	838730	820180	824860	35953	134690	145340	69400	65628	64050	18982	22878	32466	422830	586680	556700	--	--
Zmsn001980	407.18	203.09	408.178	C21H28O8	[M-H]-	Ixerisoside D	Ixerisoside D	Terpenoids	萜类	Sesquiterpenoids	倍半萜	-	3	422150	621450	692330	400580	287480	311260	1124600	1073500	1068300	195620	265040	234280	137790	145360	144610	202230	221810	209720	332620	351110	363910	--	--
Hmhp002580	413.14	136.07	412.133	C19H24O10	[M+H]+	Methylpicraquassioside A	Methylpicraquassioside A	Lignans and Coumarins	木脂素和香豆素	Coumarins	香豆素	-	3	393850	410960	484470	515930	399510	378650	408070	383400	585950	499030	512810	551730	487720	570350	565080	484300	456800	505550	392740	513450	459540	--	--
Hmcp006520	413.36	395.35	412.355	C25H48O4	[M+H]+	1,3-Dihydroxypropan-2-yl 12-methyl-6-(6-methylheptyl)tridec-12-enoate	1,3-二羟基丙烷-2-基12-甲基-6-(6-甲基庚基)三癸-12-烯酸酯	Others	其它类	Others	其它	-	2	7043.4	7413.9	4866	8445.3	8577	9525	4079	4932.4	4142.5	9	9	9	4172.3	3486.7	2545.3	9	9	9	4103.1	5082.1	4446.2	--	--
Lmmp004621	414.34	414.34	413.329	C27H43NO2	[M+H]+	Leptinidine	莱普替尼定	Alkaloids	生物碱	Steroid alkaloids	甾体类生物碱	24884-17-1	2	2414100	2563200	2228000	2008000	2179000	2209300	1917700	1532700	2021900	631450	745450	573600	688350	745200	695600	814780	654770	745790	1239400	1525300	1232200	--	--
MWSmce685	415.32	271.21	414.313	C27H42O3	[M+H]+	Yamogenin	新薯蓣皂苷元	Steroids	甾体	Steroidal saponins	甾体皂苷	512-06-1	2	8677.7	5770.4	5847.7	5298.1	5863.8	4861.2	53525	50818	41452	10252	8167.2	9494.4	7261.4	7154.4	6415.4	12710	13125	10049	19485	13530	14270	C08918	--
Lmfp006712	416.35	416.35	415.345	C27H45NO2	[M+H]+	Soladulcidine	蜀羊泉次碱	Alkaloids	生物碱	Steroid alkaloids	甾体类生物碱	511-98-8	3	41753	43640	37418	37233	21130	35386	33331	27478	35746	30601	30001	34864	41179	31556	34381	39966	39692	34299	38148	51246	26603	--	--
Hmfp003085	416.34	398.34	415.345	C27H45NO2	[M+H]+	Tomatidine	番茄次碱	Alkaloids	生物碱	Steroid alkaloids	甾体类生物碱	77-59-8	2	27482	15080	3967	21688	25042	14924	27436	8047	14400	17733	20385	19652	13397	25535	19672	8227.2	19557	27007	14096	22359	22889	C10826	--
HJAP012	419.1	383.07	418.09	C20H18O10	[M+H]+	Luteolin-8-C-arabinoside	木犀草素-8-C-阿拉伯糖苷	Flavonoids	黄酮	Flavonoid carbonoside	黄酮碳糖苷	-	2	33213	26220	30564	37366	21092	26319	14103	17582	16306	25260	17491	21192	22800	21147	23340	16037	13438	13933	18964	22348	21806	--	--
pma6218	419.1	383.1	418.126	C21H22O9	[M+H]+	O-MethylNaringenin-8-C-arabinoside	甲基柚皮素-8-C-阿拉伯糖苷	Flavonoids	黄酮	Flavonoid carbonoside	黄酮碳糖苷	-	2	45056	64016	46788	42042	33448	40194	21843	16117	14090	40098	29088	25465	41549	32593	37143	22980	30538	20824	37820	45708	33808	--	--
Hmxp008844	419.13	404.11	418.126	C21H22O9	[M+H]+	Gardenin A	栀子宁 A	Flavonoids	黄酮	Flavones	黄酮	21187-73-5	3	20767	15904	17094	59577	77757	72779	14621	14708	15103	717840	835470	696820	29743	23280	21542	15641	13571	11968	119950	127200	119990	--	--
pmp000115	419.13	404.1	418.126	C21H22O9	[M+H]+	Monohydroxy-hexamethoxyflavone	单羟基六甲氧基黄酮	Flavonoids	黄酮	Flavones	黄酮	-	1	9	9	9	9	9	9	9	9	9	27761	30822	31137	9	9	9	9	9	9	5218.9	5992.3	7288.6	--	--
mws2523	421.08	241.1	422.083	C12H23O14P	[M-H]-	Trehalose 6-phosphate	海藻糖-6-磷酸	Others	其它类	Saccharides and Alcohols	糖及醇类	4484-88-2	2	37252	42171	40593	51249	39429	44646	36471	36438	37545	31394	30040	30590	26188	14715	23665	19763	24469	22149	22817	29310	29366	C00689	ko00500,ko01100,ko01110
Hmcp005589	425.38	203.17	424.37	C30H48O	[M+H]+	β-Amyrenone	β-香树脂酮	Terpenoids	萜类	Triterpene	三萜	638-97-1	2	5994	8167.9	8035.5	8478.5	6416.4	3865.6	4606.2	3888.7	5654.3	3983.2	8406.8	7834.9	5403.6	3933.2	5696.8	3750.5	6018.3	4553.4	6295.4	4860.3	4017.1	--	--
Lmhp008337	426.26	285.24	425.254	C19H40NO7P	[M+H]+	LysoPE 14:0(2n isomer)	溶血磷脂酰乙醇胺 14:0(2n异构)	Lipids	脂质	LPE	溶血磷脂酰乙醇胺	-	2	9568.2	8830.5	8126.9	10101	13044	12719	47387	50598	44835	12687	12246	11562	9692.6	9336.5	7848.5	7336.1	10467	11073	15596	16575	16685	--	--
pmb0864	426.26	285.24	425.254	C19H40NO7P	[M+H]+	LysoPE 14:0	溶血磷脂酰乙醇胺 14:0	Lipids	脂质	LPE	溶血磷脂酰乙醇胺	-	2	69419	75002	70020	70881	62525	66188	77431	84600	88323	56687	57634	56841	41337	50482	52247	47875	38338	44082	56643	59814	67257	--	--
mad1424	427.05	295.05	426.043	C17H14O13	[M+H]+	Ditartaroyl-hydroxycoumarin	二酒石酰-羟基香豆素	Lignans and Coumarins	木脂素和香豆素	Coumarins	香豆素	-	2	218860	202990	219960	205960	194550	212620	208010	206280	232190	230890	255230	217990	236880	178000	209560	153200	195920	167370	181670	212270	190270	--	--
Hmln003729	425.2	263.06	426.21	C18H34O11	[M-H]-	Capsoside B	(2R,3S,4S,5R,6R)-2-(羟甲基)-6-[[[(2R,3S,4S,5R,6R)-3,4,5-三羟基-6-(4-甲基戊氧基)恶烷-2-基]甲氧基]恶烷-3,4,5-三醇	Others	其它类	Others	其它	-	2	45286	51126	53324	42559	51527	73749	50817	34502	59906	30786	35032	40702	34554	43640	34916	61154	45860	39825	42091	40624	48612	--	--
pme2117	426	159	427.029	C10H15N5O10P2	[M-H]-	Adenosine 5'-diphosphate	腺苷-5'-二磷酸	Nucleotides and derivatives	核苷酸及其衍生物	Nucleotides and derivatives	核苷酸及其衍生物	58-64-0	1	41740	41641	40043	55908	65885	55465	61473	75908	70286	81311	59684	64449	48733	49961	56347	69911	77011	82892	56599	50493	61885	C00008	ko00190,ko00195,ko00230,ko00908,ko01100,ko01110
Lmhn004093	429.08	193.05	430.09	C21H18O10	[M-H]-	Benzoylferuloyltartaric acid	苯甲酰阿魏酰酒石酸	Phenolic acids	酚酸类	Phenolic acids	酚酸类	-	2	6211.5	4958	4736.3	4825.4	5528.6	5831.7	5589.6	4064.2	8790.7	9764.7	10272	10146	10150	10081	8537.3	9440.5	12244	7297.5	6861.4	9899	9390.5	--	--
Cmbn007148	429.12	429.12	430.126	C22H22O9	[M-H]-	1-O-Feruloyl-3-O-caffeoylglycerol	1-O-阿魏酰基-3-O-咖啡酰甘油	Lipids	脂质	Glycerol ester	甘油酯	-	1	34918	26020	22083	22294	31549	25262	12092	9787.1	15951	36736	32843	36291	49713	40032	33773	36700	41145	42912	17257	23087	26988	--	--
mws1434	431.1	311	432.106	C21H20O10	[M-H]-	Apigenin-6-C-glucoside (Isovitexin)	芹菜素-6-C-葡萄糖苷 (异牡荆素)	Flavonoids	黄酮	Flavonoid carbonoside	黄酮碳糖苷	38953-85-4	3	2860	8094	4028.2	17160	22519	14941	14093	12694	15576	16168	12188	8110.2	23860	27105	24347	23939	23084	20298	12053	15159	15508	C01714	ko00944
pmp000117	433.15	403.11	432.142	C22H24O9	[M+H]+	3,5,6,7,8,3',4'-Heptamethoxyflavone	3,5,6,7,8,3',4'-七甲氧基黄酮	Flavonoids	黄酮	Flavonols	黄酮醇	1178-24-1	1	16779	17597	18163	23467	22264	21505	35383	29815	32275	525120	510260	515970	119890	137710	139960	27392	23523	26449	98936	121460	109530	--	--
Smnn002694	431.15	149.05	432.163	C19H28O11	[M-H]-	Osmanthuside H [2-(4-Hydroxyphenyl)ethyl-β-D-apiosyl-(1→6)-β-D-glucoside]	桂叶苷 H	Phenolic acids	酚酸类	Phenolic acids	酚酸类	-	3	55693	74688	75216	70249	75295	62253	95748	100800	69841	61307	63012	51726	83891	90957	80224	107240	105170	88710	63846	74646	51078	--	--
Lmdn003868	431.23	161.05	432.236	C21H36O9	[M-H]-	Frehmaglutoside G	地黄新萜 G	Terpenoids	萜类	Monoterpenoids	倍萜	-	3	938440	1025000	975800	1109100	1094500	1072000	971180	949320	912700	234110	203230	215320	136330	128860	150780	133260	132390	132890	318210	405920	466090	--	--
Cmzn005970	433.11	271.06	434.121	C21H22O10	[M-H]-	Dunalianoside A	樟叶越桔苷 A	Phenolic acids	酚酸类	Phenolic acids	酚酸类	-	3	8487.4	26812	22396	37280	44224	30886	32349	49131	25369	18922	12920	15584	20260	19709	17533	10333	12160	15865	26132	22813	13891	--	--
HJN090	433.11	271.06	434.121	C21H22O10	[M-H]-	Butin-7-O-glucoside	紫铆素-7-O-葡萄糖苷	Flavonoids	黄酮	Flavanones	二氢黄酮	-	3	16596	14487	19010	37586	41835	44942	32139	33400	37343	10485	20697	17166	22590	20362	22297	14400	16938	10567	25744	17418	27995	--	--
mws1179	433.11	271	434.121	C21H22O10	[M-H]-	Naringenin-7-O-glucoside (Prunin)	柚皮素-7-O-葡萄糖苷 (樱桃苷)	Flavonoids	黄酮	Flavanones	二氢黄酮	529-55-5	3	22059	11742	16749	16713	22615	16362	24702	17874	12070	12435	14283	10645	16433	18495	11895	13842	14289	10526	8786.4	17006	9661.4	C09099	ko00941
Lmqn008975	433.23	152.99	434.241	C21H39O7P	[M-H]-	PA(18:2/0:0)	磷脂酸(18:2/0:0)	Lipids	脂质	Glycerol ester	甘油酯	-	2	1113300	1712600	1470300	1160900	1093900	886990	4511300	5182400	4881500	2010300	2290100	1920900	1344800	1175700	1282600	2610600	2758200	2932700	2374600	2258300	3167700	--	--
HJN055	435.13	273.08	436.136	C21H24O10	[M-H]-	Dihydrocharcone-4'-O-glucoside	二氢查尔酮-4'-O-葡萄糖苷	Flavonoids	黄酮	Chalcones	查耳酮	-	3	18575	10722	15431	21615	24811	17407	24624	21145	22817	11563	8800.6	10840	2659	6926.5	9344.3	10479	10011	13975	10661	11048	11217	--	--
Lmqn009065	435.24	152.99	436.26	C21H41O7P	[M-H]-	PA(18:1/0:0)	磷脂酸(18:1/0:0)	Lipids	脂质	Glycerol ester	甘油酯	65528-98-5	2	50198	65731	47269	54283	46822	28728	179940	189990	147070	89917	87285	84644	64925	36443	60136	79978	70254	126370	75884	100630	93251	--	--
Lmhp008440	438.26	297.24	437.254	C20H40NO7P	[M+H]+	LysoPE 15:1	溶血磷脂酰乙醇胺 15:1	Lipids	脂质	LPE	溶血磷脂酰乙醇胺	-	2	42979	48928	45644	40896	33914	38744	51931	59958	61942	50284	46932	48770	32403	28244	35456	31726	31240	17048	46856	44348	41961	--	--
Lmhp008273	438.26	297.24	437.254	C20H40NO7P	[M+H]+	LysoPE 15:1(2n isomer)	溶血磷脂酰乙醇胺 15:1(2n异构)	Lipids	脂质	LPE	溶血磷脂酰乙醇胺	-	2	19803	18391	17570	14729	12147	13456	36737	39512	45869	42088	44304	52062	21961	25312	21501	34989	36495	36896	28141	27858	26491	--	--
MWSslk201	437.14	59.01	438.153	C21H26O10	[M-H]-	Sec-O-Glucosylhamaudol	亥茅酚苷	Others	其它类	Others	其它	80681-44-3	2	8913.5	5033.9	6570	9	9	9	9	9	9	12383	18624	9659.4	16341	15246	16115	19868	15009	19907	6945.7	7368.3	13318	C17484	--
pmb0503	439.22	147.04	438.211	C20H30N4O7	[M+H]+	N-(4'-O-glycosyl)-p-coumaroyl agmatine	N-(4'-O-葡萄糖基)-对香豆酰胍丁胺	Alkaloids	生物碱	Phenolamine	酚胺	-	2	9	9	9	9	9	9	9	9	9	37024	30020	32238	13846	9864.5	11988	18837	19509	29731	6726.6	10141	9034.7	--	--
pmb0862	440.28	184.07	439.27	C20H42NO7P	[M+H]+	LysoPC 12:0	溶血磷脂酰胆碱 12:0	Lipids	脂质	LPC	溶血磷脂酰胆碱	20559-18-6	2	2804.9	4871.2	6073.8	9	9	9	9	9	9	7315.7	8066.6	8399.4	1601	3180.1	3248.3	9	9	9	2860.9	3529.2	3034.3	--	--
Lmhp009187	440.28	299.26	439.27	C20H42NO7P	[M+H]+	LysoPE 15:0	溶血磷脂酰乙醇胺 15:0	Lipids	脂质	LPE	溶血磷脂酰乙醇胺	-	1	205880	207100	196530	243080	221690	228500	137840	143420	130690	126810	127390	122050	106390	109430	116390	93868	106110	95527	148280	157250	152310	--	--
Lmhp008885	440.28	299.26	439.27	C20H42NO7P	[M+H]+	LysoPE 15:0(2n isomer)	溶血磷脂酰乙醇胺 15:0(2n异构)	Lipids	脂质	LPE	溶血磷脂酰乙醇胺	-	1	37342	34413	32686	38184	33082	42662	81838	83196	68529	29593	34504	37943	26839	14796	21595	25531	36040	33110	46563	43761	43004	--	--
pme1014	445.3	341.3	444.303	C31H40O2	[M+H]+	Menatetrenone (Vitamin K2)	四烯甲萘醌 (维生素 K2)	Others	其它类	Vitamin	维生素	11032-49-8	2	237230	240950	268920	258350	189540	243280	225750	207380	192840	137690	193370	148050	254720	237790	269070	271960	242150	184390	227350	115460	198990	--	--
pmn001338	445.08	283	446.085	C21H18O11	[M-H]-	Rhein-8-O-glucoside	大黄酸-8-O-葡萄糖苷	Quinones	醌类	Anthraquinone	蒽醌	34298-86-7	3	5513000	5596800	4322900	4922100	5035400	6925600	5204600	6327400	4794900	2926200	2797500	3008100	3916700	3964100	3643700	2815800	2919500	3383400	3669200	3860600	3447400	--	--
pmp000550	447.13	285.07	446.121	C22H22O10	[M+H]+	Calycosin-7-O-glucoside	毛蕊异黄酮苷	Flavonoids	黄酮	Isoflavones	异黄酮	20633-67-4	2	7192.6	11704	18291	38723	28181	13124	281470	280100	326680	9	9	9	9	9	9	122870	90668	88897	80028	81144	79874	--	--
Zmcp008957	447.31	429.3	446.303	C27H42O5	[M+H]+	24-Hydroxypennogenin	24-羟基偏诺皂苷元	Steroids	甾体	Steroidal saponins	甾体皂苷	113960-61-5	2	9	9	9	9	9	9	9	9	9	41295	31703	37599	39546	33270	30445	27504	26729	30391	12109	17619	12544	--	--
mws0913	447.09	285	448.101	C21H20O11	[M-H]-	Kaempferol-3-O-galactoside (Trifolin)*	山奈酚-3-O-半乳糖苷(三叶豆苷)*	Flavonoids	黄酮	Flavonols	黄酮醇	23627-87-4	3	125480	182520	109840	135840	158160	141220	149830	111670	130960	94138	118620	76794	87862	94332	75405	79690	96369	95122	79976	114400	87510	C12626	ko00944
mws0089	447.09	285.04	448.101	C21H20O11	[M-H]-	Kaempferol-7-O-glucoside*	山奈酚-7-O-葡萄糖苷*	Flavonoids	黄酮	Flavonols	黄酮醇	16290-07-6	3	46640	28192	38542	32704	36252	40296	48983	72564	52595	44668	52433	41574	43060	27320	46661	43133	40008	29676	53882	37817	59314	--	--
mws2209	449.11	287.06	448.101	C21H20O11	[M+H]+	Kaempferol-3-O-glucoside (Astragalin)	山奈酚-3-O-葡萄糖苷(紫云英苷)	Flavonoids	黄酮	Flavonols	黄酮醇	480-10-4	3	9	9	9	35024	24556	47606	55450	34013	37457	30494	32943	30149	9	9	9	29384	22887	23752	35116	42040	28430	C12249	ko00944,ko01110
Smnp001863	449.14	287.09	448.137	C22H24O10	[M+H]+	8-O-methyl-7-hydroxyaloin	8-O-甲基-7-羟基芦荟素	Quinones	醌类	Anthraquinone	蒽醌	-	3	152500	168350	179270	168260	148380	186730	156710	125770	179380	161530	148290	112800	91528	97083	100040	9	9	9	88278	97711	122030	--	--
Lmtn002796	449.1	287.05	450.116	C21H22O11	[M-H]-	Aromadendrin-7-O-glucoside	香橙素-7-O-葡萄糖苷	Flavonoids	黄酮	Flavanonols	二氢黄酮醇	28189-90-4	2	282690	274800	287770	278040	270830	305430	219690	198200	154680	26932	31324	34262	28835	22016	22389	12865	25384	18361	146910	125940	143080	--	--
HJN086	449.11	287.06	450.116	C21H22O11	[M-H]-	Eriodictyol-3'-O-glucoside	圣草酚-3'-O-葡萄糖苷	Flavonoids	黄酮	Flavanones	二氢黄酮	-	2	79623	74585	95416	59150	71765	69753	63522	62887	64728	37627	19186	12575	29959	12921	15246	37189	9618.3	23851	28619	57056	47264	--	--
Lmmn004625	449.11	287.06	450.116	C21H22O11	[M-H]-	Dihydrokaempferol-7-O-glucoside	二氢山奈酚-7-O-葡萄糖苷	Flavonoids	黄酮	Flavanonols	二氢黄酮醇	-	2	87187	69753	90038	61438	58056	65161	55094	53942	62276	26164	33674	32848	20348	13494	13775	33170	16545	33796	26539	41804	40833	--	--
Lmhp009034	452.28	311.26	451.27	C21H42NO7P	[M+H]+	LysoPE 16:1	溶血磷脂酰乙醇胺 16:1	Lipids	脂质	LPE	溶血磷脂酰乙醇胺	-	1	30544	27440	26631	34925	30807	29228	63510	86436	94364	21304	27190	27657	21153	12854	21251	20094	24964	26144	43299	37552	43406	--	--
Lmhp008763	452.28	311.26	451.27	C21H42NO7P	[M+H]+	LysoPE 16:1(2n isomer)	溶血磷脂酰乙醇胺 16:1(2n异构)	Lipids	脂质	LPE	溶血磷脂酰乙醇胺	-	1	45831	79497	67617	112950	63402	59731	698250	811910	851530	171000	169840	138300	117900	134860	146170	295320	339170	241980	263260	264600	188330	--	--
Li512113	451.09	391.04	452.095	C20H20O12	[M-H]-	Maleoyl-caffeoylquinic acid	顺丁烯二酰基-咖啡酰奎宁酸	Phenolic acids	酚酸类	Phenolic acids	酚酸类	-	2	189590	196920	196160	181160	193290	205330	237950	212930	279160	178580	179430	186690	264680	225090	174960	182830	235570	243510	286080	190950	242270	--	--
HJN093	451.09	313.05	452.095	C20H20O12	[M-H]-	2-O-Salicyl-6-O-Galloyl-D-Glucose	2-O-水杨酰-6-O-没食子酰-D-葡萄糖	Phenolic acids	酚酸类	Phenolic acids	酚酸类	-	2	11755	19569	10524	17223	11488	11512	9	9	9	10560	12592	11094	10671	15290	11051	14497	9358.8	8092.9	13215	10317	11664	--	--
HJN041	451.12	289.07	452.131	C21H24O11	[M-H]-	Epicatechin glucoside	表儿茶素苷	Flavonoids	黄酮	Flavanols	黄烷醇类	-	2	101520	55523	53957	18638	23157	22192	18019	17642	43687	27735	40076	35143	26685	14011	34817	26122	26902	24279	30624	48537	49860	--	--
Hmpn005101	451.12	289.07	452.131	C21H24O11	[M-H]-	Sieboldin	3-羟基根皮苷	Flavonoids	黄酮	Chalcones	查耳酮	18777-73-6	2	35100	29536	21324	45313	28883	51879	38365	31596	58366	35728	30249	41390	9	9	9	22094	19712	19627	36340	31078	31025	--	--
pmd0160	454.29	313.27	453.286	C21H44NO7P	[M+H]+	LysoPE 16:0(2n isomer)	溶血磷脂酰乙醇胺 16:0(2n异构)	Lipids	脂质	LPE	溶血磷脂酰乙醇胺	-	1	3670000	3249500	3269000	3983000	3491100	3811400	4077400	4316100	4271900	2555500	2360700	2420900	2038200	1983800	1891700	1513600	1509700	1588300	3006100	3282700	3440900	--	--
pmb0876	454.29	313.27	453.286	C21H44NO7P	[M+H]+	LysoPE 16:0	溶血磷脂酰乙醇胺 16:0	Lipids	脂质	LPE	溶血磷脂酰乙醇胺	53862-35-4	1	23792000	27132000	25715000	24814000	25037000	24026000	24753000	24420000	26059000	22783000	25417000	24075000	22602000	23156000	22099000	21663000	21710000	21717000	23122000	20799000	23140000	--	--
Lmzn006829	453.34	453.34	454.345	C30H46O3	[M-H]-	3-Ketoursolic acid	3-酮基熊果酸	Terpenoids	萜类	Triterpene	三萜	-	2	15455	15374	9457.5	13309	14404	12008	25806	26752	25136	25729	30030	16522	12852	18949	18057	24055	27074	23486	16802	20070	28914	--	--
Zmjp011592	455.35	437.34	454.345	C30H46O3	[M+H]+	Kanerodione	Kanerodione	Terpenoids	萜类	Triterpene	三萜	-	3	17465	26089	21903	25585	15608	20613	44969	46440	45106	10173	10432	9428.6	20260	17896	19144	35137	29123	21855	28322	23728	18418	--	--
Zmjp010858	455.35	437.34	454.345	C30H46O3	[M+H]+	Kanerocin	Kanerocin	Terpenoids	萜类	Triterpene	三萜	-	3	39441	43266	40580	39342	41704	47682	39001	46162	47583	42661	37257	33383	37903	39832	41043	40493	36646	31737	37794	42052	42858	--	--
Lmzn106829	453.34	453.34	454.345	C30H46O3	[M-H]-	Betulonic acid	白桦酮酸	Terpenoids	萜类	Triterpene	三萜	4481-62-3	2	19004	16510	10906	15259	22769	14273	31741	45609	32513	35315	30004	34704	31254	27818	28168	31935	36675	28978	26347	25578	26717	--	--
Lmzn206829	453.34	453.34	454.345	C30H46O3	[M-H]-	Oleanonic acid	齐墩果酮酸	Terpenoids	萜类	Triterpene	三萜	17990-42-0	2	16583	15570	18083	19273	18747	20578	28824	37828	34507	28500	22096	35650	24823	20472	22520	24665	33671	25789	18661	17876	32530	--	--
Lmsp013456	455.35	203.18	454.345	C30H46O3	[M+H]+	3β-Hydroxytaraxastan-28,20β-olide	3β-羟基蒲公英甾烷-28,20β-内酯	Terpenoids	萜类	Triterpene	三萜	-	2	5304.1	6933	7957.4	5401.3	5297.6	5085.7	6072.4	5947	6102	6868.9	7075.1	7251.3	5258.4	4527.6	3817.8	5738.1	4775.1	4558.4	7172.6	4030.7	4358.1	--	--
Lmzn006795	453.34	453.34	454.345	C30H46O3	[M-H]-	Ursonic acid	熊果酮酸	Terpenoids	萜类	Triterpene	三萜	6246-46-4	2	57956	63409	59041	54456	60447	50899	67554	66398	74501	63257	64762	52229	70162	49257	61405	53592	64043	47743	77836	61748	62797	--	--
Hmbn004734	455.32	455.32	456.325	C29H44O4	[M-H]-	30-Norhederagenin	30-去甲常春藤皂苷元	Steroids	甾体	Steroidal saponins	甾体皂苷	117654-06-5	2	22022	23361	24992	18641	20514	16447	7790.3	9410.6	12170	45923	45688	42452	44151	40964	50190	41345	39547	43105	28562	24544	25656	--	--
Lmmn008971	455.35	455.35	456.36	C30H48O3	[M-H]-	Isomangiferolic acid	异杧果醇酸	Terpenoids	萜类	Triterpene	三萜	13878-92-7	2	41288	43439	42108	39041	35073	32342	86707	66646	69214	40792	35718	44086	41011	45963	49582	79596	83111	78213	67950	66988	62943	--	--
Lmmn009170	455.35	455.35	456.36	C30H48O3	[M-H]-	Mangiferolic acid	杧果醇酸	Terpenoids	萜类	Triterpene	三萜	4184-34-3	2	1122300	1153900	1192800	942200	882550	1001800	2045000	1775700	1695400	719410	703510	728620	980020	909720	937800	1363300	1434800	1522100	1299400	1307000	1274800	--	--
HJN110	455.36	455.36	456.36	C30H48O3	[M-H]-	Betulinic acid	白桦脂酸	Terpenoids	萜类	Triterpene	三萜	472-15-1	2	221960	210410	244350	206480	199610	179920	221780	256860	226480	202300	226650	205940	202540	196760	197750	219320	201730	232590	307190	282550	280020	C08619	--
MWSmce052	455.36	455.36	456.36	C30H48O3	[M-H]-	3-Epiursolic acid	3-表熊果酸	Terpenoids	萜类	Triterpene	三萜	989-30-0	2	36342	37021	34868	39281	37455	35402	72828	61336	67711	39526	34172	36520	41896	45938	46510	76414	84969	75316	66427	62240	57013	--	--
pmn001700	455.35	455.35	456.36	C30H48O3	[M-H]-	24,30-Dihydroxy-12(13)-enolupinol	24,30-二羟基-12(13)烯羽扇豆醇	Terpenoids	萜类	Triterpene	三萜	-	1	834320	790570	916670	732730	638170	737690	1462500	1317500	1274900	533330	555500	535570	629460	656190	635620	1076200	1011600	1102300	902150	953540	916160	--	--
mws4053	455.35	455.35	456.36	C30H48O3	[M-H]-	Ursolic acid	熊果酸	Terpenoids	萜类	Triterpene	三萜	77-52-1	3	1122800	1088000	1189800	996700	893200	829440	2009300	1798900	1747800	701680	716880	754100	945120	936720	870790	1529300	1515700	1297800	1373000	1230500	1245400	C08988	--
pmb0464	458.1	116.3	457.143	C16H27NO14	[M+H]+	L-Aspartic acid-O-diglucoside	L-天冬氨酸-O-二葡萄糖苷	Amino acids and derivatives	氨基酸及其衍生物	Amino acids and derivatives	氨基酸及其衍生物	-	2	101100	140230	154270	159550	158060	108710	121450	136400	136660	391670	520110	415090	333130	299420	301080	185870	180960	164740	158870	135310	163470	--	--
pmb2654	460.1	117.9	461.153	C19H27NO12	[M-H]-	Anthranilate-1-O-Sophoroside	邻氨基苯甲酸-1-O-槐糖苷	Phenolic acids	酚酸类	Phenolic acids	酚酸类	-	2	63697	68420	64293	69771	120910	177230	82817	94788	64416	43501	55502	19755	17413	31803	21631	51703	28482	21074	61959	59322	73274	--	--
pmp000012	463.09	287.05	462.08	C21H18O12	[M+H]+	Scutellarein-7-O-glucuronide (Scutellarin)	野黄芩素-7-O-葡萄糖醛酸苷 (野黄芩苷)	Flavonoids	黄酮	Flavones	黄酮	27740-01-8	3	9130.8	3647.8	68237	14242	7851.3	11743	16877	10231	11696	9	9	9	37346	11676	9882.3	7277.8	10260	16168	10614	10225	11679	--	--
Smgp004575	465.1	303.05	464.095	C21H20O12	[M+H]+	Quercetin-5-O-β-D-glucoside*	槲皮素-5-O-β-D-葡萄糖苷*	Flavonoids	黄酮	Flavonols	黄酮醇	-	3	534790	554220	637740	661300	729670	680360	616350	894430	581840	693120	685660	567260	497490	478180	446470	403410	453330	388140	653170	492850	554650	--	--
MWSHY0113	465.1	303.06	464.095	C21H20O12	[M+H]+	Quercetin-3-O-galactoside (Hyperin)*	槲皮素-3-O-半乳糖苷 (金丝桃苷)*	Flavonoids	黄酮	Flavonols	黄酮醇	482-36-0	3	465880	549390	490650	635140	740510	705000	653670	632410	710930	692930	727420	1053800	357710	469410	509900	448390	440120	394060	515810	485840	500810	C10073	--
pmp001309	465.1	303.1	464.095	C21H20O12	[M+H]+	6-Hydroxykaempferol-7-O-glucoside	6-羟基山奈酚-7-O-葡萄糖苷	Flavonoids	黄酮	Flavonols	黄酮醇	-	3	21523	34146	22730	25227	40167	23098	29440	60450	31922	30510	44558	28201	24144	20018	20019	18256	31252	10440	30639	28921	37140	--	--
mws0091	463.09	300.03	464.095	C21H20O12	[M-H]-	Quercetin-3-O-glucoside (Isoquercitrin)	槲皮素-3-O-葡萄糖苷(异槲皮苷)	Flavonoids	黄酮	Flavonols	黄酮醇	482-35-9	3	22518	16923	21953	10422	13905	14095	10041	17845	12079	14827	7150.5	8786.8	23711	22482	23206	5490.2	4410.5	4924.8	7134	10977	9971.2	C05623	ko00944,ko01100,ko01110
pme1598	463.12	301	464.132	C22H24O11	[M-H]-	Hesperetin-5-O-glucoside	橙皮素-5-O-葡萄糖苷	Flavonoids	黄酮	Flavanones	二氢黄酮	69651-80-5	2	20932	31507	28692	23051	16760	40783	24752	30259	22708	33966	37220	23881	21184	33613	27780	9	9	9	18138	16979	25656	--	--
Lmhp009769	466.29	325.27	465.286	C22H44NO7P	[M+H]+	LysoPE 17:1	溶血磷脂酰乙醇胺 17:1	Lipids	脂质	LPE	溶血磷脂酰乙醇胺	-	1	100020	117440	103790	97142	88310	85857	80701	100010	79880	79750	82565	74293	78696	80040	85142	86460	83667	87196	85846	98057	84580	--	--
Lmhp009464	466.29	325.27	465.286	C22H44NO7P	[M+H]+	LysoPE 17:1(2n isomer)	溶血磷脂酰乙醇胺 17:1(2n异构)	Lipids	脂质	LPE	溶血磷脂酰乙醇胺	-	1	26846	31588	27313	22891	23225	20101	69254	60587	100650	34012	31975	37615	26861	32811	26971	51089	47195	55464	32809	32576	32361	--	--
Lmhp010162	468.31	327.29	467.301	C22H46NO7P	[M+H]+	LysoPE 17:0	溶血磷脂酰乙醇胺 17:0	Lipids	脂质	LPE	溶血磷脂酰乙醇胺	-	2	316240	343730	333230	357180	374150	344600	393190	370410	405910	147340	185480	174220	154710	154230	152260	144950	161080	149800	261040	272650	305570	--	--
pmd0130	468.31	184.07	467.301	C22H46NO7P	[M+H]+	LysoPC 14:0	溶血磷脂酰胆碱 14:0	Lipids	脂质	LPC	溶血磷脂酰胆碱	20559-16-4	2	24075	22815	27221	25562	25162	15865	185550	181980	196150	34528	36770	38877	28172	29622	28584	36000	41742	33648	50383	54305	46673	--	--
HJAP154	469.13	317.08	468.069	C23H16O11	[M+H]+	Galloylisorhamnetin*	没食子酰异鼠李素*	Flavonoids	黄酮	Flavonols	黄酮醇	-	2	11851	13870	20432	12440	17973	24931	16870	24816	27634	29413	30611	27030	23886	22076	23046	23498	12420	15822	15966	16518	20991	--	--
Hmmp002121	469.12	317.08	468.113	C23H16O11	[M+H]+	Isorhamnetin-3-O-gallate*	异鼠李素-3-O-没食子酸酯*	Flavonoids	黄酮	Flavonols	黄酮醇	-	2	25535	13915	10571	17664	15700	23469	11809	29404	8571	21537	19273	34497	24120	20061	21332	14576	20916	13011	22100	19106	18934	--	--
Hmjn008136	469.33	469.33	470.34	C30H46O4	[M-H]-	Camaldulenic acid	脱氢山楂酸	Terpenoids	萜类	Triterpene	三萜	71850-15-2	2	51499	61471	60048	48347	55602	56298	72609	90332	84903	71238	57983	67560	48025	40840	46412	68494	58898	53380	57063	64009	58314	--	--
pmp000441	471.35	453.34	470.34	C30H46O4	[M+H]+	11-Keto-ursolic acid	11-酮基-熊果酸	Terpenoids	萜类	Triterpene	三萜	105870-59-5	3	10234	8933	15674	9020.4	11113	12703	11954	15770	9866	10721	12914	10437	8821	11585	11402	10758	11992	9662.1	11278	12166	8872.9	--	--
pmn001704	469.33	423.33	470.34	C30H46O4	[M-H]-	2,3-Dihydroxy 5(6),12(13)diene ursolic acid	2,3-二羟基5(6),12(13)-二烯熊果酸	Terpenoids	萜类	Triterpene	三萜	-	2	2911.9	1594.5	1808.1	2629.3	2587.8	1337.2	3386.3	3682.6	3086.4	1618.5	1683.1	2303.2	1760.8	1498.3	1879.5	2310.1	2518.8	2239.2	2829.2	2243.8	2278.4	--	--
Lmzn006582	469.34	469.34	470.34	C30H46O4	[M-H]-	Colubrinic acid	Colubrinic acid	Terpenoids	萜类	Triterpene	三萜	-	3	49557	38297	36778	41476	35637	37356	9	9	9	60924	58301	60853	65561	54743	65589	9	9	9	48437	28466	31372	--	--
Hmgp002950	472.24	220.09	471.237	C25H33O6N3	[M+H]+	N1-Caffeoyl-N3-dihydrocaffeoylspermidine	N1-咖啡酰-N3-二氢咖啡酰亚精胺	Alkaloids	生物碱	Phenolamine	酚胺	-	2	76626	59473	85324	71826	91083	80394	110290	88418	80655	24951	24495	12167	74422	56286	72520	68660	74309	79860	54198	55506	57782	--	--
Lmmp003112	472.24	222.11	471.237	C25H33N3O6	[M+H]+	Caffeoyl-dihydrocaffeoyl spermidine	咖啡酰-二氢咖啡酰亚精胺	Alkaloids	生物碱	Phenolamine	酚胺	-	2	38190	76429	69353	44735	24214	49092	29176	50324	46166	11050	16145	9434.8	9	9	9	28578	22662	50496	28772	22819	24592	--	--
Zmhn002508	471.15	309.1	472.158	C21H28O12	[M-H]-	4-p-Cumaroyl-rhamnosyl-(1→6)-D-glucose	4-对香豆酰鼠李糖基-(1→6)-D-葡萄糖	Phenolic acids	酚酸类	Phenolic acids	酚酸类	-	2	9	9	9	9	9	9	9	9	9	74089	76681	70535	13917	11250	14029	9	9	9	18189	20665	19672	--	--
Lmzn006284	471.35	471.35	472.355	C30H48O4	[M-H]-	2α-Hydroxyursolic acid	2α-羟基熊果酸	Terpenoids	萜类	Triterpene	三萜	-	2	4804800	5024600	4827800	4752600	4588100	4986600	14695000	13102000	14359000	2293300	2449700	2291200	4671400	4466100	4725900	9283800	9227600	9012100	7307500	7145500	6884400	--	--
mws1610	471.35	471.35	472.355	C30H48O4	[M-H]-	Maslinic acid	山楂酸	Terpenoids	萜类	Triterpene	三萜	4373-41-5	1	6346300	6275100	6358700	5957800	5835200	6192300	17777000	17355000	17704000	2970700	3267300	2964600	6147600	6238700	6334500	11942000	12637000	12059000	8786900	8986800	8883800	C16939	--
Hmbn005207	471.35	471.35	472.355	C30H48O4	[M-H]-	Hederagenin	常春藤皂苷元	Terpenoids	萜类	Triterpene	三萜	465-99-6	2	119510	104340	174400	111320	100030	103520	588390	657030	595710	99773	109620	108560	285190	210620	216560	404250	468520	428560	248900	253000	253930	--	--
Zmpn008194	471.35	471.35	472.355	C30H48O4	[M-H]-	Corosolic acid	科罗索酸	Terpenoids	萜类	Triterpene	三萜	4547-24-4	2	6312900	6812200	6477900	5399400	6079900	5501300	16959000	17533000	15965000	2796700	3129700	2960800	6319500	5876200	6174000	11890000	11563000	11484000	8989400	9053000	8634400	--	--
pmn001705	471.35	471.35	472.355	C30H48O4	[M-H]-	3,24-Dihydroxy-17,21-semiacetal-12(13)oleanolic fruit	3,24-二羟基-17,21-半缩醛基-12(13)齐墩果	Terpenoids	萜类	Triterpene	三萜	-	1	4386100	5102300	5140700	4409500	4691800	4393400	13100000	12581000	11561000	2184600	2364600	2310400	4514000	4632100	4245300	9071800	8569600	8039700	7563100	6431100	6269400	--	--
pmn001706	471.35	471.35	472.355	C30H48O4	[M-H]-	2-Hydroxyoleanolic acid	2-羟基齐墩果酸	Terpenoids	萜类	Triterpene	三萜	26707-60-8	1	4553700	5193700	5291100	4579400	4409200	4835400	12737000	12798000	12154000	2149000	2219400	2322800	4645500	4543700	4357400	8795700	8796300	8578900	7651500	7044100	6546300	--	--
Smpn011792	471.34	471.34	472.355	C30H48O4	[M-H]-	2,3-dihydroxy-12-ursen-28-oic acid	2,3-二羟基-12-熊果烯-28-酸	Terpenoids	萜类	Triterpene	三萜	-	2	6214600	6696100	6591300	5549100	5679900	5766300	17371000	16398000	15701000	2963900	2952100	3013300	6345700	6202900	5875900	12486000	11303000	12562000	8140900	9039700	9154100	--	--
pmb1912	474.17	327	473.166	C20H23N7O7	[M+H]+	10-Formyltetrahydrofolic Acid	10-甲酰四氢叶酸	Alkaloids	生物碱	Alkaloids	生物碱	2800-34-2	1	152090	118190	163600	114260	119220	149420	128250	165840	118940	179980	177430	133590	159360	162880	141800	133040	134240	134520	92401	104320	100100	C00234	ko00670,ko00970,ko01100,ko01200
Hmgp002804	474.26	222.11	473.253	C25H35O6N3	[M+H]+	N1,N10-Dihydrocaffeoylspermidine	N1,N10-二氢咖啡酰亚精胺	Alkaloids	生物碱	Phenolamine	酚胺	-	2	929670	933420	1007700	2128700	2680500	2272000	2209200	2289600	2222500	295150	329910	283200	1238300	1254200	1152600	1005000	844960	944370	1107200	1046500	1649400	--	--
Lmmp002914	474.26	222.12	473.253	C25H35N3O6	[M+H]+	Bis(Dihydrocaffeoyl)spermidine	双(二氢咖啡酰)亚精胺	Alkaloids	生物碱	Phenolamine	酚胺	-	1	917310	728460	924700	2495700	2804600	2439900	2455200	2569800	1885500	329480	278700	300600	1325000	1275900	1240800	1018700	952220	957160	1151600	1396500	1301700	--	--
Lmhp008233	474.26	333.24	473.254	C23H40NO7P	[M+H]+	LysoPE 18:4	溶血磷脂酰乙醇胺 18:4	Lipids	脂质	LPE	溶血磷脂酰乙醇胺	-	1	207850	204160	196500	119340	121460	136480	762840	747450	713220	545000	599080	533120	503600	504810	500420	803290	860550	875210	419240	436610	441840	--	--
pmn001727	474.18	312.12	475.184	C24H29NO9	[M-H]-	N-(4-O-(Glucosyl)-E-feruloyl)-tyramine	N-(4-O-(葡萄糖基)-E-阿魏酰)-酪胺	Alkaloids	生物碱	Phenolamine	酚胺	-	1	150810	126590	147890	265370	150060	131460	660060	596090	585500	60569	57576	47634	112130	104350	123220	545090	714960	600760	217170	305880	336080	--	--
Lmhp008589	476.28	335.26	475.27	C23H42NO7P	[M+H]+	LysoPE 18:3(2n isomer)	溶血磷脂酰乙醇胺 18:3(2n异构)	Lipids	脂质	LPE	溶血磷脂酰乙醇胺	-	1	2099900	2156200	2560300	1549200	1629000	1570100	6221800	6247100	6240300	3398600	3500800	3461000	3678400	4079100	3778000	5811000	6553100	6620100	3625600	3487900	3850100	--	--
Lmhp008801	476.28	335.26	475.27	C23H42NO7P	[M+H]+	LysoPE 18:3	溶血磷脂酰乙醇胺 18:3	Lipids	脂质	LPE	溶血磷脂酰乙醇胺	-	1	2099100	2329800	2495100	1481300	1656100	1617000	6262600	6394400	6782200	3189300	3191600	3146600	4037200	4016600	3616100	6181100	7037300	6712100	3833500	3817600	3676700	--	--
Hmgp001902	477.14	315.09	476.132	C23H24O11	[M+H]+	Pectolinarigenin-7-O-glucoside	柳穿鱼黄素-7-O-葡萄糖苷	Flavonoids	黄酮	Flavones	黄酮	-	3	25463	31959	37294	31903	37298	42817	78775	126740	79406	15986	13345	22560	27374	37221	19665	157050	133690	121320	43126	45342	48899	--	--
Jmmn002533	475.18	179.07	476.189	C21H32O12	[M-H]-	coleoside-B	coleoside-B	Terpenoids	萜类	Monoterpenoids	倍萜	-	3	9264100	9511700	9020500	10389000	9664700	10106000	9297600	8717800	8617200	8716800	8359000	8408100	8925500	8500500	9097900	8073300	7929200	7797800	6655000	8527400	8118800	--	--
pmp001181	478.19	162.1	477.179	C27H27NO7	[M+H]+	3-{(2,3-Trans)-2-(4-hydroxy-3-methoxyphenyl)-3-hydroxymethyl-2,3-dihydrobenzo[b][1,4]dioxin-6-yl}-N-(4-hydroxyphenethyl)acrylamide	3-(2,3-反式)-2-(4-羟基-3-甲氧基苯基)-3-羟基甲基-2,3-二氢苯并[b][1,4]二恶英-6-基-n-(4-羟基苯乙基)丙烯酰胺	Alkaloids	生物碱	Alkaloids	生物碱	-	2	15537	22239	17256	19296	19189	19808	20040	16225	19405	5689.2	5684.2	3404.3	10286	8804.5	7504	11156	11347	11701	10171	12236	16757	--	--
pmb0874	478.29	337.27	477.286	C23H44NO7P	[M+H]+	LysoPE 18:2(2n isomer)	溶血磷脂酰乙醇胺 18:2(2n异构)	Lipids	脂质	LPE	溶血磷脂酰乙醇胺	-	1	799650	765490	822970	682650	566360	616650	1252800	1270600	1332700	927030	1046600	953750	864320	959970	910580	1084300	1142900	1137000	1067200	930360	967030	--	--
pmb0881	478.29	337.27	477.286	C23H44NO7P	[M+H]+	LysoPE 18:2	溶血磷脂酰乙醇胺 18:2	Lipids	脂质	LPE	溶血磷脂酰乙醇胺	-	1	98641	103480	101770	87962	87094	88180	104330	110360	112590	86749	89976	94150	68747	89426	82886	84271	72813	74053	123270	94280	98391	--	--
Lmfn003760	477.07	301.04	478.075	C21H18O13	[M-H]-	Quercetin-4'-O-glucuronide	槲皮素-4'-O-葡萄糖醛酸苷	Flavonoids	黄酮	Flavonols	黄酮醇	201463-36-7	1	14282	128730	57135	11536	27100	213100	13618	13192	28223	11352	10441	23103	132190	91826	47118	109640	113160	48415	67561	55448	49859	--	--
Hmjp003123	479.08	303.06	478.075	C21H18O13	[M+H]+	Quercetin-5-O-glucuronide	槲皮素-5-O-葡萄糖醛酸苷	Flavonoids	黄酮	Flavonols	黄酮醇	-	2	6376.5	23350	17916	9475.2	6544	94335	9	9	9	7334.2	4337.4	6584.2	54735	38695	14605	48257	25902	17607	24852	24864	18651	--	--
pmb0856	480.31	339.29	479.301	C23H46NO7P	[M+H]+	LysoPE 18:1(2n isomer)	溶血磷脂酰乙醇胺 18:1(2n异构)	Lipids	脂质	LPE	溶血磷脂酰乙醇胺	-	1	1738000	1653300	1690600	1304600	1328000	1352600	3727400	4037000	4195500	2359600	2410400	2321200	1898200	2131000	1977600	1676300	1827000	1848400	2083200	1992600	2094400	--	--
mws0289	480.31	339.29	479.301	C23H46NO7P	[M+H]+	LysoPE 18:1	溶血磷脂酰乙醇胺 18:1	Lipids	脂质	LPE	溶血磷脂酰乙醇胺	89576-29-4	1	1773900	1941400	1803700	1785600	1554900	1706700	1496900	1580900	1412600	1604800	1617300	1637600	1428400	1460500	1301600	1147500	1122300	1223000	1406300	1471900	1344100	--	--
pmb2260	480.31	184.07	479.301	C23H46NO7P	[M+H]+	LysoPC 15:1	溶血磷脂酰胆碱 15:1	Lipids	脂质	LPC	溶血磷脂酰胆碱	-	2	178580	222420	209980	172850	157720	168900	353790	343520	335730	201210	246940	245440	200600	164130	174050	156370	165020	168910	183220	207480	199650	--	--
Lmhp009129	482.32	184.07	481.317	C23H48NO7P	[M+H]+	LysoPC 15:0(2n isomer)	溶血磷脂酰胆碱 15:0(2n异构)	Lipids	脂质	LPC	溶血磷脂酰胆碱	-	1	598490	651400	637560	528190	473080	516080	2935300	2632200	2899900	1220600	1185800	1257700	775200	744970	855730	1139700	1079800	1081500	971460	1007700	1067900	--	--
pmb2319	482.32	184.07	481.317	C23H48NO7P	[M+H]+	LysoPC 15:0	溶血磷脂酰胆碱 15:0	Lipids	脂质	LPC	溶血磷脂酰胆碱	108273-89-8	1	1048700	1050400	1125600	1086200	973040	1005400	1139800	1151500	1102700	990660	1008000	1008300	936180	1032600	883630	665670	718740	768640	928780	929930	917670	--	--
pmb0880	482.32	341.31	481.317	C23H48NO7P	[M+H]+	LysoPE 18:0(2n isomer)	溶血磷脂酰乙醇胺 18:0(2n异构)	Lipids	脂质	LPE	溶血磷脂酰乙醇胺	-	2	12592	16316	10023	11916	9729.5	9396.7	30854	31621	25194	23795	21025	21168	22148	19844	15102	14144	16092	14686	15639	17363	15453	--	--
pmb0883	482.32	341.31	481.317	C23H48NO7P	[M+H]+	LysoPE 18:0	溶血磷脂酰乙醇胺 18:0	Lipids	脂质	LPE	溶血磷脂酰乙醇胺	69747-55-3	2	1639800	1265200	1447000	1347300	1413200	1215800	1937900	1851600	1859500	1334000	1200600	1207400	1372100	1224900	1136900	1418100	1342700	1256200	1735200	1311300	1384600	--	--
Lmhn000921	481.06	301	482.069	C20H18O14	[M-H]-	3,4,5,3',4',5'-Hexahydroxydiphenoyl Acid-glucose	六羟基联苯二甲酰基葡萄糖	Tannins	鞣质	Tannin	鞣质	-	3	18497	21783	21328	18143	23299	20259	16606	23447	24000	59594	60569	69239	75448	69537	61744	65433	94446	80838	48752	48140	50143	--	--
HJN104	481.14	319.08	482.105	C21H22O13	[M-H]-	Dihydromyricetin-3-O-glucoside	二氢杨梅素-3-O-葡萄糖苷	Flavonoids	黄酮	Flavanonols	二氢黄酮醇	-	2	34448	32649	23917	40320	35844	39526	31463	25519	30565	74777	71231	82306	90653	89211	88873	74006	69577	94668	43603	52165	54615	--	--
pmb3072	481.14	319.3	482.142	C22H26O12	[M-H]-	3-O-p-Coumaroylshikimic acid-O-glucoside	3-O-对香豆酰莽草酸-O-葡萄糖苷	Phenolic acids	酚酸类	Phenolic acids	酚酸类	-	2	36815	23592	30341	32496	38890	31466	23413	29745	21441	64697	70563	87725	65359	70404	61839	58078	66885	56484	33543	39102	45900	--	--
pmb3066	481.14	319.2	482.142	C22H26O12	[M-H]-	5-O-p-Coumaroylshikimic acid O-glucoside	5-O-对香豆酰莽草酸-O-葡萄糖苷	Phenolic acids	酚酸类	Phenolic acids	酚酸类	-	3	10814	11803	16550	9	9	9	15818	20166	18085	9	9	9	9	9	9	9	9	9	17835	19160	16933	--	--
Hmyn007168	483.27	255.23	484.278	C22H45O9P	[M-H]-	LysoPG 16:0	溶血磷脂酰甘油 16:0	Lipids	脂质	Glycerol ester	甘油酯	-	2	854050	929810	918650	688520	676040	689500	1568300	1592300	1694200	1003700	1027900	967160	1229400	1255200	1174100	1560700	1849500	1732000	1188600	1149000	1199000	--	--
Lmzn006024	483.31	483.31	484.319	C30H44O5	[M-H]-	Zizyberanal acid	大枣新酸	Terpenoids	萜类	Triterpene	三萜	1167421-91-1	3	269600	287970	283080	267930	252640	191030	231580	177420	240610	196900	190040	187880	368780	354830	368640	262160	256160	254610	216520	252210	226280	--	--
Lmsn010659	485.33	439.32	486.335	C30H46O5	[M-H]-	Annurcoic acid	Annurcoic acid	Terpenoids	萜类	Triterpene	三萜	877995-09-0	2	1283.7	1968.6	1795.1	1049.5	920.65	1355.8	3725.4	3518.3	4063	560.47	1100.8	895.59	2049.8	1738.8	1415.3	3767.1	3706.5	4263.6	1935.9	2371.3	2311.5	--	--
Li512114	485.36	453.34	486.371	C31H50O4	[M-H]-	Corosolic Acid Methyl Ester	科罗索酸甲酯	Terpenoids	萜类	Triterpene	三萜	4518-70-1	2	1862.8	2115.1	1792.4	1772.5	1997.5	1910.7	7898.9	7296.4	7766.5	1513.6	1439.2	1693.4	1760.3	1836.3	2378.9	4151	3954.8	4657.7	2775.5	3195.4	3143.5	--	--
Lmmn000214	487.17	341.11	488.174	C18H32O15	[M-H]-	Solatriose	茄三糖	Others	其它类	Saccharides and Alcohols	糖及醇类	528-40-5	2	213660	93317	110180	67736	67953	61647	116270	61451	41191	72616	85967	37709	18963	30393	64649	23900	31838	20926	118010	143420	82535	--	--
Hmhn007817	487.34	469.33	488.35	C30H48O5	[M-H]-	2α,3α-Dihydroxyursolic acid	2α,3α-二羟基熊果酸	Terpenoids	萜类	Triterpene	三萜	-	1	8956.9	8415.1	9690.8	11334	11226	10520	43588	50495	42782	8478	4800.5	8339	10180	10390	10380	25939	22658	25808	15832	17355	16023	--	--
Hmjn003948	487.35	487.35	488.35	C30H48O5	[M-H]-	Madasiatic acid	马达积雪草酸	Terpenoids	萜类	Triterpene	三萜	26532-66-1	2	257990	289760	300080	238890	248510	255090	1164900	1195400	1170400	384730	418070	385660	815270	765570	772630	1150400	1455700	1542700	668740	664550	598860	--	--
Smpn009230	487.34	487.34	488.35	C30H48O5	[M-H]-	2α,3α,23-trihydroxyolean-12-en-28-oic acid	2α,3α,23-三羟基齐墩果-12-烯-28-酸	Terpenoids	萜类	Triterpene	三萜	-	2	292940	272930	326610	231980	246220	291500	1131900	1187700	909200	369430	402730	356830	788230	680960	723130	1350900	1431100	1436800	734070	693020	728710	--	--
Zmpn006881	487.34	469.32	488.35	C30H48O5	[M-H]-	Tormentic acid	委陵菜酸(2α,19α-二羟基熊果酸)	Terpenoids	萜类	Triterpene	三萜	13850-16-3	2	8503.5	8636.5	12229	9855	9298.5	15963	6647.8	8292.3	6227	15915	13951	13031	24076	8685.4	6412.2	8525.8	7086.2	13174	9654.9	9574.5	7840.2	--	--
Lmqp008286	489.36	407.33	488.35	C30H48O5	[M+H]+	Arjunolic Acid	Arjunolic Acid	Terpenoids	萜类	Triterpene	三萜	465-00-9	2	1582.4	2846.7	3412.5	1773.5	2877.1	1239.6	15348	12690	10966	1404.4	3326.7	2849.8	5365.3	6428	7824.8	10721	14271	9225.3	7325.9	8081.8	6384.9	--	--
pmn001426	487.34	469.23	488.35	C30H48O5	[M-H]-	Euscaphic acid	蔷薇酸	Terpenoids	萜类	Triterpene	三萜	53155-25-2	2	7860.9	7830.6	7954.3	9809.2	8916	9586.7	44983	42289	35942	6605.2	4736	5439.6	6864	8068	9023.1	23615	23463	26222	15894	17841	15033	C17890	--
pmp001142	492.19	145	491.179	C24H29NO10	[M+H]+	Cimicifugamide A	升麻酰胺 A	Alkaloids	生物碱	Phenolamine	酚胺	-	2	221110	273380	288560	256020	264650	267560	467640	362070	348310	106870	110210	89643	183740	170270	162950	174250	233420	237650	223900	211920	231120	--	--
Hmgp006095	492.2	325.11	491.194	C28H29O7N	[M+H]+	Lyciumamide C	Lyciumamide C	Alkaloids	生物碱	Phenolamine	酚胺	-	2	1475300	1490000	1424500	1622600	1656700	1770000	2050900	2174400	2045200	418450	489130	490230	874670	891550	725050	1551500	1511800	1598300	1210800	1148100	1365000	--	--
pma1303	492.31	184.07	491.301	C24H46NO7P	[M+H]+	LysoPC 16:2	溶血磷脂酰胆碱 16:2	Lipids	脂质	LPC	溶血磷脂酰胆碱	-	1	41250	44231	43553	37739	42284	28709	86205	91135	64349	45100	52195	45804	41435	49708	42810	33309	38579	39387	38032	43479	47263	--	--
pmb0863	492.31	184.07	491.301	C24H46NO7P	[M+H]+	LysoPC 16:2(2n isomer)	溶血磷脂酰胆碱 16:2(2n异构)	Lipids	脂质	LPC	溶血磷脂酰胆碱	-	1	112340	111210	109000	83658	82938	81547	694610	680540	646780	197830	210880	215290	198560	193730	187370	250210	259830	278740	205650	254830	212770	--	--
Lmhp008833	494.32	184.07	493.317	C24H48NO7P	[M+H]+	LysoPC 16:1(2n isomer)	溶血磷脂酰胆碱 16:1(2n异构)	Lipids	脂质	LPC	溶血磷脂酰胆碱	-	1	269070	303790	272850	204900	223700	219690	1347400	1576600	1707400	520220	541080	526710	412560	394440	368760	463130	528780	447220	399990	477590	517060	--	--
pmp001270	494.32	184.07	493.317	C24H48NO7P	[M+H]+	LysoPC 16:1	溶血磷脂酰胆碱 16:1	Lipids	脂质	LPC	溶血磷脂酰胆碱	76790-27-7	1	253440	283290	294660	226910	219860	194640	1527500	1558300	1680000	500710	487500	529050	388590	382730	370280	470750	533980	520770	417810	539290	552650	--	--
Lmtn002997	493.1	331.05	494.106	C22H22O13	[M-H]-	Mearnsetin-3-O-glucoside	3,5,7,3',5'-五羟基-4'-甲氧基黄酮-3-O-葡萄糖苷	Flavonoids	黄酮	Flavones	黄酮	-	3	17457	36451	31938	19757	37691	20681	18565	16801	24209	9	9	9	33133	31585	29508	41778	40420	30365	21431	38485	19276	--	--
pmd0132	496.34	184.07	495.332	C24H50NO7P	[M+H]+	LysoPC 16:0(2n isomer)	溶血磷脂酰胆碱 16:0(2n异构)	Lipids	脂质	LPC	溶血磷脂酰胆碱	-	1	4388900	4300000	4117400	3839400	3651200	3826600	14286000	13843000	15301000	4399900	4917400	4338300	3554300	3627600	3485300	5422600	5718400	5621300	5445100	6739000	6713700	--	--
pmb0855	496.34	184.07	495.332	C24H50NO7P	[M+H]+	LysoPC 16:0	溶血磷脂酰胆碱 16:0	Lipids	脂质	LPC	溶血磷脂酰胆碱	17364-16-8	1	6809700	7057100	6991100	6441200	6288000	6401900	7166100	7517400	7674300	7531800	7711600	7533800	6554100	6805600	6798300	6280900	7162000	6778400	7066600	7066000	6951700	--	--
Lmhp008688	500.28	359.26	499.27	C25H42NO7P	[M+H]+	LysoPE 20:5	溶血磷脂酰乙醇胺 20:5	Lipids	脂质	LPE	溶血磷脂酰乙醇胺	-	1	9	9	9	8564.7	9832.6	9903.1	751510	776620	805890	9	9	9	3830.5	2466.6	4522	10184	18094	7708.3	146180	153180	154140	--	--
Lmhp009497	502.29	361.27	501.286	C25H44NO7P	[M+H]+	LysoPE 20:4	溶血磷脂酰乙醇胺 20:4	Lipids	脂质	LPE	溶血磷脂酰乙醇胺	-	2	9	9	9	3546	2669.3	2421.7	50589	46268	53938	9	9	9	9	9	9	9	9	9	9952.1	14822	10754	--	--
Lmhp009349	502.29	361.27	501.286	C25H44NO7P	[M+H]+	LysoPE 20:4(2n isomer)	溶血磷脂酰乙醇胺 20:4(2n异构)	Lipids	脂质	LPE	溶血磷脂酰乙醇胺	-	2	8327.5	6377.3	8331.3	9753.1	13722	10464	88351	106020	67557	14658	14516	12793	10720	12054	10906	8922.3	15601	8993.7	28962	37220	31365	--	--
Lmhp009802	504.31	363.29	503.301	C25H46NO7P	[M+H]+	LysoPE 20:3(2n isomer)	溶血磷脂酰乙醇胺 20:3(2n异构)	Lipids	脂质	LPE	溶血磷脂酰乙醇胺	-	1	6934.5	6218.1	5469.9	12789	10378	10805	1811700	1808900	2009900	11972	9363.2	12120	9781.7	9700.8	10010	61865	56427	42684	305610	328230	343460	--	--
Lmhp010040	504.31	363.29	503.301	C25H46NO7P	[M+H]+	LysoPE 20:3	溶血磷脂酰乙醇胺 20:3	Lipids	脂质	LPE	溶血磷脂酰乙醇胺	-	1	7087.4	6358.5	9182	14471	11843	9578.6	1823700	1881800	2034100	9606.7	9537.9	10420	9020.2	8878.2	7906.2	61063	61120	48371	290600	312660	349250	--	--
pmn001642	503.08	459.1	504.09	C23H20O13	[M-H]-	Kaempferol-3-O-(2''-O-acetyl)glucuronide	山奈酚-3-O-(2''-O-乙酰)葡萄糖醛酸苷	Flavonoids	黄酮	Flavonols	黄酮醇	-	3	9	9	9	9	9	9	9	9	9	24191	26865	19948	12213	16034	22581	11929	14294	12810	8916.3	7442	9934.1	--	--
pmb3000	503.12	341.1	504.127	C24H24O12	[M-H]-	Chrysoeriol-7-O-(6''-acetyl)glucoside	金圣草黄素-7-O-(6''-乙酰)葡萄糖苷	Flavonoids	黄酮	Flavones	黄酮	-	3	19742	13391	6871.5	22209	27863	18489	9	9	9	31586	16949	21923	20900	13689	16339	14066	16185	14090	13022	19302	14636	--	--
Lmsn004322	503.12	179.03	504.127	C24H24O12	[M-H]-	1,6-Di-O-caffeoyl-β-D-glucose	1,6-二-O-咖啡酰-β-D-葡萄糖	Phenolic acids	酚酸类	Phenolic acids	酚酸类	-	3	21851	18966	19332	33899	23445	16069	12046	17372	14066	22226	9121.5	17055	21136	15371	19389	19523	15837	13670	22633	14221	20624	--	--
pme2125	503.16	179	504.169	C18H32O16	[M-H]-	Raffinose	棉子糖	Others	其它类	Saccharides and Alcohols	糖及醇类	512-69-6	2	9551.8	8233.6	12638	12381	16563	16212	11261	16352	11015	6996.6	6144.1	4793.8	7318.9	6755.5	4561.6	4852.1	6246.4	6908.7	9678.4	3956.2	8791.7	C00492	ko00052,ko01100,ko02010
pme0500	503.16	323	504.169	C18H32O16	[M-H]-	D-Melezitose	D-松三糖	Others	其它类	Saccharides and Alcohols	糖及醇类	597-12-6	3	15859	16631	24165	26081	19648	23414	24556	16261	15897	26801	18114	22260	18130	17361	19214	25304	18152	18131	24887	20938	14012	C08243	--
Lmhp010514	506.32	365.31	505.317	C25H48NO7P	[M+H]+	LysoPE 20:2(2n isomer)	溶血磷脂酰乙醇胺 20:2(2n异构)	Lipids	脂质	LPE	溶血磷脂酰乙醇胺	-	1	126910	128920	117460	91035	81354	92936	338850	343560	336490	106060	119200	111730	115050	125870	122760	193970	220360	206450	154440	140080	159560	--	--
Lmhp008718	506.32	184.07	505.317	C25H48NO7P	[M+H]+	LysoPC 17:2	溶血磷脂酰胆碱 17:2	Lipids	脂质	LPC	溶血磷脂酰胆碱	-	1	802100	838650	843740	642120	637090	591930	3626600	3531500	3343200	1110100	1207700	1169900	983750	1131700	975540	1650200	1548700	1580900	1350500	1310800	1305300	--	--
Lmhp010757	506.32	365.31	505.317	C25H48NO7P	[M+H]+	LysoPE 20:2	溶血磷脂酰乙醇胺 20:2	Lipids	脂质	LPE	溶血磷脂酰乙醇胺	-	1	224320	240430	253040	222900	199610	180860	240400	226830	213460	153910	160030	158450	138560	140270	135500	167030	153050	164710	175850	174150	183820	--	--
Zmsp004363	507.12	303.05	506.106	C23H22O13	[M+H]+	Quercetin-3-O-(6''-acetyl)glucoside	槲皮素-3-O-(6''-乙酰)葡萄糖苷	Flavonoids	黄酮	Flavonols	黄酮醇	-	2	8913.8	5717.5	4432	7604.2	5160	11373	1818.5	3078.2	9	2334.2	9	9	11436	6321	13640	9	9	9	2540	6953	4416	--	--
Lmhp009590	508.34	184.07	507.332	C25H50NO7P	[M+H]+	LysoPC 17:1	溶血磷脂酰胆碱 17:1	Lipids	脂质	LPC	溶血磷脂酰胆碱	-	1	149650	167380	188270	120310	109570	118340	999030	880070	946370	282930	282170	256100	242120	272790	250670	375410	397970	352790	360190	362330	345160	--	--
Hmcp001636	509.13	347.07	508.121	C23H24O13	[M+H]+	Limocitrin-7-O-glucoside	柠檬素-7-O-葡萄糖苷	Flavonoids	黄酮	Flavonols	黄酮醇	-	1	9	9	9	9	9	9	9	9	9	9	9	9	16946	9019.6	8997.4	17842	24514	6967.5	6810.9	9190.6	5436	--	--
Lmhp010515	510.36	184.07	509.348	C25H52NO7P	[M+H]+	LysoPC 17:0(2n isomer)	溶血磷脂酰胆碱 17:0(2n异构)	Lipids	脂质	LPC	溶血磷脂酰胆碱	-	1	4047300	4229700	4238700	3357300	3224800	3367400	13939000	13517000	14487000	4169100	4287500	4154400	3409100	3564900	3341300	6096500	6295400	6495600	5090600	6111900	5932800	--	--
pmb2406	510.36	184.07	509.348	C25H52NO7P	[M+H]+	LysoPC 17:0	溶血磷脂酰胆碱 17:0	Lipids	脂质	LPC	溶血磷脂酰胆碱	50930-23-9	1	11665000	12807000	12899000	12810000	12728000	12779000	16033000	15480000	16017000	10596000	10498000	9939500	9827200	10219000	9392600	10336000	10434000	10407000	10993000	11170000	12443000	--	--
Smlp003327	511.21	349.16	510.21	C25H34O11	[M+H]+	nagilactosides A	竹柏内酯苷A	Terpenoids	萜类	Terpene	萜类	-	3	38692	45267	41730	48701	57718	38970	41780	39142	45160	29729	25543	23878	27513	36101	54125	29855	27025	28401	40715	37034	25480	--	--
Lmhp009526	515.32	261.22	514.314	C27H46O9	[M+H]+	2-α-Linolenoyl-glycerol-1-O-glucoside*	2-α-亚麻酸甘油酯-1-O-葡萄糖苷*	Lipids	脂质	Glycerol ester	甘油酯	-	1	43173	41221	43410	36323	39020	46258	52853	56595	60662	49333	63592	58212	79699	80236	70542	92753	83695	76171	50114	58151	47763	--	--
Lmhp009773	515.32	261.22	514.314	C27H46O9	[M+H]+	1-α-Linolenoyl-glycerol-3-O-glucoside*	1-α-亚麻酸甘油酯-3-O-葡萄糖苷*	Lipids	脂质	Glycerol ester	甘油酯	-	1	32745	28240	34015	27073	25529	18101	46430	51890	30808	27758	33574	32077	40109	36034	31355	36206	49892	34542	33356	44252	36401	--	--
Hmqp006235	516.3	184.07	515.297	C26H46NO7P	[M+H]+	LysoPC 18:4	溶血磷脂酰胆碱 18:4	Lipids	脂质	LPC	溶血磷脂酰胆碱	-	1	2830300	3020600	2940500	1873100	1914300	2063400	17482000	16701000	16063000	9084900	9008500	9249100	8889900	8326300	7740900	14336000	15087000	14431000	7175600	7643500	7408700	--	--
mws1584	515.12	191.05	516.127	C25H24O12	[M-H]-	1,3-O-Dicaffeoylquinic Acid (Cynarin)	1,3-O-双咖啡酰奎宁酸(洋蓟酸)	Phenolic acids	酚酸类	Phenolic acids	酚酸类	30964-13-7	2	144550	129830	170270	66996	103270	107160	74876	85791	81911	25553	13446	25012	19439	17454	15638	15677	15462	16438	63350	58713	56738	C10445	--
Li512115	515.12	353.09	516.127	C25H24O12	[M-H]-	Isochlorogenic acid B	异绿原酸 B	Phenolic acids	酚酸类	Phenolic acids	酚酸类	14534-61-3	3	47242	39532	25158	25660	32088	62650	53737	24363	19876	23280	42074	41413	16189	31911	46404	39831	43983	40993	48607	19418	34081	C10468	--
Lmhp010334	517.34	263.24	516.33	C27H48O9	[M+H]+	2-Linoleoylglycerol-1-O-glucoside	2-亚油酰甘油酯-1-O-葡萄糖苷	Lipids	脂质	Glycerol ester	甘油酯	-	2	112220	126390	109780	85355	78209	94346	121250	151370	130990	160000	121710	158290	119900	161260	118380	83138	104580	80127	106450	93760	118440	--	--
Lmhp010573	517.34	263.24	516.33	C27H48O9	[M+H]+	1-Linoleoylglycerol-3-O-glucoside	1-亚油酰甘油酯-3-O-葡萄糖苷	Lipids	脂质	Glycerol ester	甘油酯	-	1	41746	34764	43270	34154	27930	29418	31292	39687	44277	35152	29133	36027	29781	28536	29094	23635	20332	15582	39797	33022	36264	--	--
pmb0854	518.32	184.07	517.317	C26H48NO7P	[M+H]+	LysoPC 18:3	溶血磷脂酰胆碱 18:3	Lipids	脂质	LPC	溶血磷脂酰胆碱	-	1	902130	815630	959850	581050	675400	660520	5819800	6629000	6923100	1992700	2132200	1589600	1819500	1805500	1832900	2294100	3119200	3548200	1986500	2222100	1955000	--	--
pmb0865	518.32	184.07	517.317	C26H48NO7P	[M+H]+	LysoPC 18:3(2n isomer)	溶血磷脂酰胆碱 18:3(2n异构)	Lipids	脂质	LPC	溶血磷脂酰胆碱	-	1	738270	900040	842610	647070	573510	627800	3938600	3827100	3577200	1454300	1508400	1543900	1554600	1707500	1507300	2711000	2959300	3009900	1632600	1670900	1689100	--	--
pmp000194	519.11	271.05	518.106	C24H22O13	[M+H]+	6''-O-Malonylgenistin	6''-O-丙二酰染料木苷	Flavonoids	黄酮	Isoflavones	异黄酮	51011-05-3	2	9	9	155050	30230	9	9	9	9	9	17461	23206	19400	31152	10014	15009	18058	10176	25581	27672	30536	28817	C16192	ko00943
Lmhn003246	517.1	223.06	518.106	C24H22O13	[M-H]-	Sinapoylcaffeoyltartaric acid	芥子酰咖啡酰酒石酸	Phenolic acids	酚酸类	Phenolic acids	酚酸类	-	2	64474	47528	94804	27469	59501	48350	86666	43699	105080	30000	54494	41381	22371	22392	42110	27159	30509	30310	29869	24626	46526	--	--
pmn001458	517.16	175	518.164	C22H30O14	[M-H]-	Sibiricose A5	西伯利亚远志糖 A5	Phenolic acids	酚酸类	Phenolic acids	酚酸类	107912-97-0	3	38027	42345	53980	56793	54359	64962	61523	49091	58300	8024.7	7862.4	7429.2	10132	11838	4911	9	9	9	36126	37725	19207	--	--
Hmbn002692	517.16	175.04	518.164	C22H30O14	[M-H]-	6'-O-Feruloyl-D-sucrose	6'-O-阿魏酰-D-蔗糖	Phenolic acids	酚酸类	Phenolic acids	酚酸类	118230-77-6	2	34974	63969	54417	62721	43902	54726	55482	42931	34349	5320.9	5643.9	9022.9	8064.1	6196	6969.1	9	9	9	26483	37884	30564	--	--
pmp001251	520.34	184.07	519.332	C26H50NO7P	[M+H]+	LysoPC 18:2(2n isomer)	溶血磷脂酰胆碱 18:2(2n异构)	Lipids	脂质	LPC	溶血磷脂酰胆碱	-	1	1276100	1395300	1356700	1148600	1066900	1002400	2334300	2185000	2160600	1605200	1743200	1602900	1625700	1677400	1451400	1881100	1793000	1736500	1751400	1640300	1562500	--	--
pmp001273	520.34	184.07	519.332	C26H50NO7P	[M+H]+	LysoPC 18:2	溶血磷脂酰胆碱 18:2	Lipids	脂质	LPC	溶血磷脂酰胆碱	-	1	135450	118240	125980	112540	111620	113680	134990	87723	153670	109080	89900	106880	60590	89392	76144	85707	47037	69389	145260	117360	109490	--	--
pmp001059	521.19	209.08	520.179	C22H32O14	[M+H]+	Genipin-1-O-(2''-O-apiosyl)glucoside	京尼平-1-O-(2''-O-芹糖基)葡萄糖苷	Terpenoids	萜类	Monoterpenoids	倍萜	-	3	23482	24900	15640	27586	26155	34441	9	9	9	13881	9526.7	10419	9366.8	9968.5	9931.5	7809.5	8010.8	6944.6	17122	12076	22133	--	--
pmn001378	519.19	357.14	520.194	C26H32O11	[M-H]-	Pinoresinol-4-O-glucoside	松脂醇-4-O-葡萄糖苷	Lignans and Coumarins	木脂素和香豆素	Lignans	木脂素	41607-20-9	2	54078	62563	39242	39194	42526	61670	50497	67916	51924	32922	22532	34582	59576	43237	34031	69844	93654	100560	51010	47655	62201	C17529	--
Cmsp003083	521.2	131.05	520.194	C26H32O11	[M+H]+	Dehydrodiconiferyl alcohol-4-O-glucoside	脱氢二十二烷醇-4-O-葡萄糖苷	Others	其它类	Others	其它	107870-88-2	1	197660	167260	164490	196040	184060	189670	133800	159710	146250	58714	56785	59966	62464	67570	40944	56473	42401	51990	95348	111700	104250	--	--
Lmsp003655	521.2	131.05	520.194	C26H32O11	[M+H]+	Dehydrodiconiferyl alcohol-gamma'-O-glucoside	脱氢二松柏醇-γ'-O-葡萄糖苷	Phenolic acids	酚酸类	Phenolic acids	酚酸类	-	1	200280	150510	172000	194000	220130	187970	129460	177230	156650	50456	69182	60768	75016	70226	78660	52197	58346	58541	111150	127360	110710	--	--
pmp001281	522.36	184.07	521.348	C26H52NO7P	[M+H]+	LysoPC 18:1	溶血磷脂酰胆碱 18:1	Lipids	脂质	LPC	溶血磷脂酰胆碱	-	1	10670000	11457000	11201000	8131600	7367400	7450900	18626000	19506000	16111000	17436000	18334000	16057000	14362000	14292000	14812000	12039000	13131000	12839000	12523000	11941000	11642000	--	--
Lmhp010190	522.36	184.07	521.348	C26H52NO7P	[M+H]+	LysoPC 18:1(2n isomer)	溶血磷脂酰胆碱 18:1(2n异构)	Lipids	脂质	LPC	溶血磷脂酰胆碱	-	1	10311000	10979000	12398000	7801700	7246700	7541200	17497000	17651000	17396000	16334000	17239000	16924000	13722000	13930000	14314000	11377000	12288000	12729000	12003000	12021000	12357000	--	--
mws0126	524.37	184.07	523.364	C26H54NO7P	[M+H]+	LysoPC 18:0	溶血磷脂酰胆碱 18:0	Lipids	脂质	LPC	溶血磷脂酰胆碱	19420-57-6	1	11060000	12578000	13139000	14246000	13760000	12925000	22954000	22718000	22574000	15636000	16446000	15122000	17114000	15708000	15593000	19254000	22660000	20967000	15159000	14698000	15441000	--	--
pmd0136	524.37	184.07	523.364	C26H54NO7P	[M+H]+	LysoPC 18:0(2n isomer)	溶血磷脂酰胆碱 18:0(2n异构)	Lipids	脂质	LPC	溶血磷脂酰胆碱	-	1	1067100	1255500	1200600	1187600	1162500	1096700	3825800	3617200	4104700	1104500	1304700	1076600	998150	1027800	969620	1139100	1587100	1589100	1544700	1720000	1658000	--	--
Lmtn003096	523.21	361.14	524.226	C26H36O11	[M-H]-	Secoisolariciresinol 4-O-glucoside	开环异落叶松脂酚-4-O-葡萄糖苷	Lignans and Coumarins	木脂素和香豆素	Lignans	木脂素	-	2	20237	22219	26393	33511	18980	34775	23248	21480	18947	48769	51609	38493	39154	60704	33023	43202	45946	43236	43481	20804	34475	--	--
Lmhp010041	528.31	387.29	527.301	C27H46NO7P	[M+H]+	LysoPE 22:5	溶血磷脂酰乙醇胺 22:5	Lipids	脂质	LPE	溶血磷脂酰乙醇胺	-	2	3648.6	2646.5	2939.9	3565.6	3156.9	4238.3	9625.8	10779	10938	6588.4	5664.3	7095.5	5906.9	4009.1	5382	6451	6315.9	5743.1	5305.7	4975.5	4743.7	--	--
pmn001732	529.3	365.25	530.31	C28H42N4O6	[M-H]-	Kukoamine B	地骨皮乙素	Alkaloids	生物碱	Phenolamine	酚胺	164991-67-7	3	60258	75982	74354	382140	477230	381970	273080	312770	219630	47875	42901	40587	328140	255580	220160	121150	121840	151500	172970	200520	177140	C17616	--
Lmmp002121	531.32	222.11	530.31	C28H42N4O6	[M+H]+	Bis(Dihydrocaffeoyl)spermine	双(二氢咖啡酰)精胺	Alkaloids	生物碱	Phenolamine	酚胺	-	1	884900	603130	813370	3128600	4122600	2867100	2037900	1652500	1904000	407180	414710	744480	1855900	2017200	1727300	1306800	953060	790710	1166700	2189000	1317700	C17617	--
MWStz057	531.32	293.19	530.31	C28H42N4O6	[M+H]+	Kukoamine A	地骨皮甲素	Alkaloids	生物碱	Phenolamine	酚胺	75288-96-9	2	48853	48597	55366	138440	165250	178260	147800	146070	134900	61121	55007	49956	146160	174200	165320	119540	115900	109880	73813	105910	102400	C17615	--
Lmhp008924	532.34	184.07	531.332	C27H50NO7P	[M+H]+	LysoPC 19:3	溶血磷脂酰胆碱 19:3	Lipids	脂质	LPC	溶血磷脂酰胆碱	-	2	2566.3	2193.3	2288.5	9	9	9	10857	12868	5979.5	8310	12810	13498	18807	36305	22185	58103	67311	55774	16594	22420	13025	--	--
Lmhp007598	534.36	184.07	533.348	C27H52NO7P	[M+H]+	LysoPC 19:2(2n isomer)	溶血磷脂酰胆碱 19:2(2n异构)	Lipids	脂质	LPC	溶血磷脂酰胆碱	-	1	335520	482020	427150	272510	276120	259270	953960	1038900	1027500	833980	865620	949470	814360	595260	718200	1402100	1646700	1571800	597040	733940	727620	--	--
Lmhp007840	534.36	184.07	533.348	C27H52NO7P	[M+H]+	LysoPC 19:2	溶血磷脂酰胆碱 19:2	Lipids	脂质	LPC	溶血磷脂酰胆碱	-	1	151270	190870	166820	135520	155520	126070	450330	434030	446000	280140	266500	270680	248690	282680	270480	371720	402940	407670	257190	240490	248660	--	--
Lmmp003817	535.11	287.05	534.101	C24H22O14	[M+H]+	Kaempferol-3-O-(6''-malonyl)glucoside	山奈酚-3-O-(6''-丙二酰)葡萄糖苷	Flavonoids	黄酮	Flavonols	黄酮醇	-	2	9	9	311470	47370	9	9	9	9	9	9	9	9	81864	5170.5	9	8417.8	9	47811	24632	28588	27232	--	--
Lmdp004892	535.11	287.05	534.101	C24H22O14	[M+H]+	Kaempferol-3-O-(6''-malonyl)galactoside	山奈酚-3-O-(6''-丙二酰)半乳糖苷	Flavonoids	黄酮	Flavonols	黄酮醇	-	2	9	9	305890	58024	14725	3891.8	9	9	9	9	9	9	42873	9	9	9	9	9	33560	19557	26302	--	--
Lmhp010908	536.37	184.07	535.364	C27H54NO7P	[M+H]+	LysoPC 19:1	溶血磷脂酰胆碱 19:1	Lipids	脂质	LPC	溶血磷脂酰胆碱	-	1	3781600	4191000	3843800	2510000	2667800	2568300	9716600	9277000	9383200	4495500	4461400	4610800	3759600	3959300	3793900	4587100	4733700	4713400	4005300	4463300	4279400	--	--
Zmfn000481	535.04	323.03	536.044	C14H22N2O16P2	[M-H]-	Uridine-5'-Diphosphate-D-Xylose	尿苷-5'-二磷酸-D-木糖	Nucleotides and derivatives	核苷酸及其衍生物	Nucleotides and derivatives	核苷酸及其衍生物	3616-06-6	2	132980	169340	184570	132520	165730	146090	175830	155110	180570	204860	195350	204590	293760	233740	227900	387910	489580	403510	187260	167190	177460	C00190	ko00520,ko00908,ko01100
pmb2228	538.39	184.07	537.379	C27H56NO7P	[M+H]+	LysoPC 19:0	溶血磷脂酰胆碱 19:0	Lipids	脂质	LPC	溶血磷脂酰胆碱	108273-88-7	2	57198	55413	62945	58148	69195	68398	160810	143010	141860	61360	75214	51800	77981	79085	73168	81158	94612	87033	63040	80630	68042	--	--
Lmhp008742	542.32	184.07	541.317	C28H48NO7P	[M+H]+	LysoPC 20:5	溶血磷脂酰胆碱 20:5	Lipids	脂质	LPC	溶血磷脂酰胆碱	162440-04-2	1	9	9	9	18720	17337	20242	5659100	5083000	4972300	6362.6	5907.3	6544.1	18997	11702	7626.8	65171	70048	47787	779540	847210	763990	--	--
pmc0960	544.34	184.07	543.332	C28H50NO7P	[M+H]+	LysoPC 20:4	溶血磷脂酰胆碱 20:4	Lipids	脂质	LPC	溶血磷脂酰胆碱	-	2	24558	22944	23092	32610	29358	31299	1234400	1150300	1249700	100870	109180	99757	43016	34233	51366	45826	54463	46538	255810	255190	264660	--	--
pmp001282	544.34	485.27	543.333	C28H50NO7P	[M+H]+	Propyl 2-(trimethylammonio)ethyl phosphate	磷酸丙二(三甲铵)乙酯	Others	其它类	Others	其它	-	1	685110	678420	722860	523570	591310	533400	575450	601460	567810	711140	777840	722630	648400	564120	534930	423010	326750	475200	566900	519140	580830	--	--
Lmhp009890	546.36	184.07	545.348	C28H52NO7P	[M+H]+	LysoPC 20:3	溶血磷脂酰胆碱 20:3	Lipids	脂质	LPC	溶血磷脂酰胆碱	1199257-41-4	1	47484	48886	56471	39267	41054	43980	6618400	6250900	5393200	115730	126130	121310	71541	70323	69984	197780	201400	205450	1060400	1002000	1180600	--	--
pmd0147	548.37	184.07	547.364	C28H54NO7P	[M+H]+	LysoPC 20:2	溶血磷脂酰胆碱 20:2	Lipids	脂质	LPC	溶血磷脂酰胆碱	-	2	1165500	1176100	1296400	932010	892150	895740	1817400	1628100	1563500	1049400	1090600	1016700	1015600	1023100	1008700	1489700	1332500	1404600	1052800	1156000	1200500	--	--
Lmsn003628	547.17	223.06	548.174	C23H32O15	[M-H]-	6'-O-Sinapoylsucrose	6'-O-芥子酰蔗糖	Phenolic acids	酚酸类	Phenolic acids	酚酸类	-	2	11827	10653	18471	9	9	9	9	9	9	20318	28012	24035	15947	18839	18935	11504	10277	7639.3	12446	12099	11431	--	--
pmn001671	547.17	223.1	548.174	C23H32O15	[M-H]-	Furanofructosyl-α-D-(6-mustard acyl)glucoside	呋喃果糖基-α-D-(6-芥子酰基)葡萄糖苷	Phenolic acids	酚酸类	Phenolic acids	酚酸类	-	2	10610	7741.2	7071.4	15987	20367	41150	9	9	9	58140	59589	41613	34326	22843	29555	19063	15948	19373	27254	18102	23895	--	--
pmn001459	547.17	205.1	548.174	C23H32O15	[M-H]-	Sibiricose A6	西伯利亚远志糖 A6	Phenolic acids	酚酸类	Phenolic acids	酚酸类	241125-75-7	3	17140	13389	9178.5	16071	10626	20638	16675	16438	16173	9	9	9	9	9	9	8572.4	16394	8901.7	14700	10118	11810	--	--
Lmhp011549	550.39	184.07	549.379	C28H56NO7P	[M+H]+	LysoPC 20:1	溶血磷脂酰胆碱 20:1	Lipids	脂质	LPC	溶血磷脂酰胆碱	-	1	680160	806560	832720	647580	618840	581810	2490600	2528800	2482800	1555300	1652600	1628800	1646900	1566800	1570800	2213500	2341900	2357500	1217600	1420800	1446000	--	--
pmd0143	552.4	184.07	551.395	C28H58NO7P	[M+H]+	LysoPC 20:0	溶血磷脂酰胆碱 20:0	Lipids	脂质	LPC	溶血磷脂酰胆碱	108341-80-6	2	27509	11791	19963	22977	28669	17251	21068	47988	21898	31556	39486	38697	35964	26448	30826	36027	29759	34951	25413	19285	33828	--	--
Lmmn002260	551.21	389.17	552.221	C27H36O12	[M-H]-	5'-Methoxyisolariciresinol-9'-O-glucoside	5'-甲氧基异落叶松脂醇-9'-O-葡萄糖苷	Lignans and Coumarins	木脂素和香豆素	Lignans	木脂素	-	2	264060	258280	295540	341030	395610	336250	336660	300980	273610	743040	602100	642790	456500	425250	435690	358890	509020	569310	422570	370430	353340	--	--
mws1292	565.16	409.09	564.123	C26H28O14	[M+H]+	Isoschaftoside	异夏佛塔苷	Flavonoids	黄酮	Flavonoid carbonoside	黄酮碳糖苷	52012-29-0	2	1284.2	3858.8	3233.2	9	9	9	9	9	9	23988	21195	19268	8412.5	13159	8993.5	12468	19406	12747	7784.2	9951.2	12195	--	--
Lmtp002474	565.16	427.1	564.148	C26H28O14	[M+H]+	Apigenin-6-C-(2''-glucosyl)arabinoside	芹菜素-6-C-(2''-葡萄糖基)阿拉伯糖苷	Flavonoids	黄酮	Flavonoid carbonoside	黄酮碳糖苷	-	2	9	9	9	9	9	9	9	9	9	34640	42409	43671	20084	19232	28221	26022	28120	18827	9042.2	12801	10912	--	--
Lmnp102580	565.16	433.11	564.148	C26H28O14	[M+H]+	Apigenin-6-C-(2''-xylosyl)glucoside	芹菜素-6-C-(2''-木糖基)葡萄糖苷	Flavonoids	黄酮	Flavonoid carbonoside	黄酮碳糖苷	-	2	9	9	9	3414.2	2038	6293	9	9	9	9	9	9	9	9	9	9	9	9	8221.5	7017.2	7045.5	--	--
pmb2922	565.05	323.1	566.055	C15H24N2O17P2	[M-H]-	Uridine 5'-diphospho-D-glucose	尿苷 5'-二磷酸-D-葡萄糖	Nucleotides and derivatives	核苷酸及其衍生物	Nucleotides and derivatives	核苷酸及其衍生物	133-89-1	1	1544400	2479800	1852800	2516500	2976900	1878200	1718500	2085400	1714500	2740600	2163200	1971700	3811100	3942800	3346500	4299200	4836900	4370400	2100500	1952300	2287300	C00029	ko00040,ko00052,ko00053,ko00240,ko00500,ko00520,ko00561,ko00908,ko01100,ko01110
Lmhp009368	568.34	184.07	567.332	C30H50NO7P	[M+H]+	LysoPC 22:6	溶血磷脂酰胆碱 22:6	Lipids	脂质	LPC	溶血磷脂酰胆碱	-	2	8209.1	5725	7867.7	6580.4	5485	9512.8	46593	34498	40181	13385	15352	14671	9303.9	6370.8	9938	15476	11223	11006	17351	13298	14859	--	--
Lmhp009682	570.36	184.07	569.348	C30H52NO7P	[M+H]+	LysoPC 22:5(2n isomer)	溶血磷脂酰胆碱 22:5(2n异构)	Lipids	脂质	LPC	溶血磷脂酰胆碱	-	2	9	9	9	9	9	9	50481	60721	56983	9	9	9	9	9	9	9	9	9	12318	10746	10207	--	--
Lmhp010099	570.36	184.07	569.348	C30H52NO7P	[M+H]+	LysoPC 22:5	溶血磷脂酰胆碱 22:5	Lipids	脂质	LPC	溶血磷脂酰胆碱	-	2	11033	13154	15414	9373.3	12179	11928	78735	72999	86144	25393	30112	28940	18085	18720	21495	33030	30970	25758	26722	23113	24963	--	--
Lmhp010394	572.37	184.07	571.364	C30H54NO7P	[M+H]+	LysoPC 22:4	溶血磷脂酰胆碱 22:4	Lipids	脂质	LPC	溶血磷脂酰胆碱	-	2	2933.9	5389.5	4904.4	1990.5	2508.3	3426	21320	19379	23156	5967.4	8173.9	8007.2	6952.9	7467.7	7765.5	9050.7	8842.5	8718.5	9010.8	8052.1	6939.5	--	--
Hmfp003025	576.38	558.36	575.381	C33H53NO7	[M+H]+	Solasodine-3-O-glucoside	澳洲茄胺-3-O-葡萄糖苷	Alkaloids	生物碱	Steroid alkaloids	甾体类生物碱	-	2	9	9	9	9	9	9	9	9	9	20014	11915	14988	9	9	9	25014	29117	55088	19380	15339	25059	--	--
Cmlp007995	577.37	397.31	576.357	C33H52O8	[M+H]+	Trillin (Diosgenin-3-O-glucoside)	延龄草苷 (薯蓣皂苷元-3-O-葡萄糖苷)	Steroids	甾体	Steroidal saponins	甾体皂苷	14144-06-0	2	5345.5	5449.3	4991	5913.2	4174.2	4526.7	9	9	9	11080	9814.7	11032	28934	25377	32404	18858	17553	17320	6513.9	7065.9	10419	C20709	--
mws0047	579.17	271.07	578.164	C27H30O14	[M+H]+	Apigenin-7-O-neohesperidoside (Rhoifolin)	芹菜素-7-O-新橙皮糖苷 (野漆树苷)	Flavonoids	黄酮	Flavones	黄酮	17306-46-6	3	62357	48991	82375	138970	212320	21831	177540	95410	74674	112880	118560	34401	50763	63019	81992	85394	86517	86745	57784	96225	61268	C12627	ko00944
Lmqn001932	579.21	417.16	580.216	C28H36O13	[M-H]-	Syringaresinol-4'-O-glucoside	丁香树脂酚-4'-O-葡萄糖苷	Lignans and Coumarins	木脂素和香豆素	Lignans	木脂素	7374-79-0	2	19736	20129	24864	23594	20264	12438	22564	7727.5	17330	14314	19790	11444	4864.1	10928	13266	7710.8	13224	15160	15672	27961	20429	C10890	--
pmb0492	584.28	325	583.268	C34H37N3O6	[M+H]+	N',N'',N'''-p-Coumaroyl-cinnamoyl-caffeoyl spermidine	N',N'',N'''-对香豆酰肉桂酰咖啡酰亚精胺	Alkaloids	生物碱	Phenolamine	酚胺	-	3	9050.5	8543	14934	5857.2	8351.4	14368	35100	36775	29823	11718	17849	7153.2	14380	17038	12796	12538	18437	15094	14941	15467	22823	--	--
MWSmce453	585.32	567.31	584.31	C32H44N2O8	[M+H]+	Lannaconitine	高乌甲素	Alkaloids	生物碱	Terpenoid alkaloids	萜类生物碱	32854-75-4	3	64279	86144	78184	62808	51110	91905	16742	33791	27176	13384	14184	12970	48704	44848	48861	59740	36469	48571	59257	59724	53366	C08694	--
pmf0511	585.43	371	584.423	C40H56O3	[M+H]+	Capsanthin	辣椒红素	Terpenoids	萜类	Tetraterpenes	四萜	465-42-9	2	40201	35825	30994	41402	41102	35979	36367	42843	37692	37102	40980	41791	42713	37593	43773	43025	40155	43519	32537	33539	35975	C08584	ko00906
pmp001288	593.19	285.1	592.179	C28H32O14	[M+H]+	Acacetin-7-O-rutinoside (Linarin)	金合欢素-7-O-芸香糖苷 (蒙花苷)	Flavonoids	黄酮	Flavones	黄酮	480-36-4	3	22062	16660	24787	21293	29319	14063	21873	30614	20068	15555	16994	21118	19504	21252	16960	9	9	9	10898	24074	27135	--	--
Jmyp005224	593.37	413.3	592.361	C33H52O9	[M+H]+	3β,26-diol-25(R)-Δ5,20(22)-diene-furostan-26-O-β-D-glucopyranoside	3β,26-二醇-25(R)-Δ5,20(22)-二烯-呋甾-26-O-β-D吡喃葡萄糖苷	Steroids	甾体	Steroidal saponins	甾体皂苷	-	2	18480	11860	11649	11613	9509	10914	9	9	9	17504	16223	16268	16079	14479	13854	9	9	9	7632.6	9377.3	5985.8	--	--
Hmfp002517	594.39	576.39	593.392	C33H55NO8	[M+H]+	Esculeogenin A-27-O-rhamnoside	番茄皂苷元 A-27-O-鼠李糖苷	Alkaloids	生物碱	Steroid alkaloids	甾体类生物碱	-	2	12371	5259	8392	16525	9814	8401.5	9	9	9	5620	12612	11953	9	9	9	4930	13652	23953	6294.8	12624	16456	--	--
Lmyp004889	595.14	287.05	594.137	C30H26O13	[M+H]+	Kaempferol-3-O-(2''-p-Coumaroyl)glucoside	山奈酚-3-O-(2''-对香豆酰)葡萄糖苷	Flavonoids	黄酮	Flavonols	黄酮醇	137018-32-7	2	39060	40484	40641	37075	35630	40271	4504.3	2902.6	3906	5468.5	9258.7	12133	7977.3	9000.3	5785.2	9	9	9	14406	15097	15013	--	--
Lmyp004407	595.14	287.05	594.137	C30H26O13	[M+H]+	Kaempferol-3-O-(2''-p-Coumaroyl)galactoside	山奈酚-3-O-(2''-对香豆酰)半乳糖苷	Flavonoids	黄酮	Flavonols	黄酮醇	-	2	17652	15365	16132	10484	16609	17827	7884.1	4595.3	4809.6	7493.4	6250.3	7721	4431.1	6880.1	6285.8	5119.9	3706	4343.4	6946.8	5050.1	9357.9	--	--
mws1290	593.13	285	594.137	C30H26O13	[M-H]-	Kaempferol-3-O-(6''-p-Coumaroyl)glucoside (Tiliroside)	山奈酚-3-O-(6''-对香豆酰)葡萄糖苷 (银锻苷)	Flavonoids	黄酮	Flavonols	黄酮醇	20316-62-5	3	18634	6660.3	4839	9	9	9	9	9	9	2060.7	2797	6095.3	9	9	9	1240.3	1762.7	7030.4	2991.2	3313	2153.3	C17140	--
mws1073	595.17	457.2	594.158	C27H30O15	[M+H]+	Apigenin-6,8-di-C-glucoside (Vicenin-2)	芹菜素-6,8-二-C-葡萄糖苷 (新西兰牡荆苷 II)	Flavonoids	黄酮	Flavonoid carbonoside	黄酮碳糖苷	23666-13-9	3	9	9	9	1149	2835.9	2307.5	3442.5	2869.5	2258.8	36270	27489	27686	19543	20131	8107.8	28160	30514	12106	11122	15022	14894	C10195	--
Lmqn009021	597.3	597.3	598.313	C27H51O12P	[M-H]-	PI(18:1/0:0)	磷脂酰肌醇(18:1/0:0)	Lipids	脂质	Glycerol ester	甘油酯	-	2	2134.8	4792.7	3521.2	2511.1	3816.4	2128.9	11617	8524.6	10397	5271.5	4633.8	2681.4	5957.6	1955.3	4385.2	5480.5	5895	3751.5	4641.5	5198	4795.1	--	--
Lmqn000780	606.08	384.98	607.082	C17H27N3O17P2	[M-H]-	Uridine 5'-diphospho-N-acetylglucosamine	尿苷二磷酸乙酰葡萄糖胺	Nucleotides and derivatives	核苷酸及其衍生物	Nucleotides and derivatives	核苷酸及其衍生物	528-04-1	2	43978	40585	37491	26818	27100	39143	31048	28503	38966	70209	62368	83090	60534	71518	53254	87292	90002	115490	45724	51475	47838	C00043	ko00520,ko01100
Hmgp005436	609.22	472.14	608.216	C35H32N2O8	[M+H]+	Lyciumamide N	Lyciumamide N	Alkaloids	生物碱	Phenolamine	酚胺	-	2	7168.1	8006.6	9993.6	14874	15224	15801	63759	65776	70590	2008.5	3145.8	2846.2	8006.2	5702.2	4157.1	33139	28831	24164	18296	16343	30785	--	--
Lmdp004267	611.14	147.04	610.132	C30H26O14	[M+H]+	Quercetin-3-O-(6''-p-Coumaroyl)glucoside	槲皮素-3-O-(6''-对香豆酰)葡萄糖苷	Flavonoids	黄酮	Flavonols	黄酮醇	-	2	9	9	9	9	9	9	18114	25367	19295	9	9	9	9	9	9	11789	14994	10963	9479.9	12742	7760.1	--	--
Lmyp004516	611.14	147.04	610.132	C30H26O14	[M+H]+	Quercetin-3-O-(2''-p-Coumaroyl)galactoside	槲皮素-3-O-(2''-对香豆酰)半乳糖苷	Flavonoids	黄酮	Flavonols	黄酮醇	-	2	9	9	9	9	9	9	25826	21091	27048	9	9	9	9	9	9	6587.1	7070.9	11887	6350	5622.1	11683	--	--
mws0059	609.15	301	610.153	C27H30O16	[M-H]-	Quercetin-3-O-rutinoside (Rutin)	槲皮素-3-O-芸香糖苷 (芦丁)	Flavonoids	黄酮	Flavonols	黄酮醇	153-18-4	3	9773.5	118160	119060	17543	40790	129640	7294.5	8690.2	19702	16624	17545	44726	501730	35558	49346	36133	36695	142560	51710	69166	66964	C05625	ko00944,ko01100,ko01110
Lmjp002461	611.16	303.05	610.153	C27H30O16	[M+H]+	Quercetin-3-O-neohesperidoside*	槲皮素 3-O-新橘皮糖苷*	Flavonoids	黄酮	Flavonols	黄酮醇	117611-67-3	2	2761.5	61466	49212	11025	25581	56092	9	9	15910	7633.8	9682.8	20544	245000	12503	15400	25716	22276	68417	32988	34837	20830	--	--
pmb0711	611.16	303.1	610.153	C27H30O16	[M+H]+	Quercetin-7-O-rutinoside*	槲皮素 7-O-芸香糖苷*	Flavonoids	黄酮	Flavonols	黄酮醇	147714-62-3	2	9	53515	42364	17258	25060	48440	9	9	9	16775	10412	13540	227220	13593	24694	15356	17054	53370	26418	27906	35472	--	--
mws4134	611.14	306.08	612.152	C20H32N6O12S2	[M-H]-	Oxiglutatione	氧化谷胱甘肽	Amino acids and derivatives	氨基酸及其衍生物	Amino acids and derivatives	氨基酸及其衍生物	27025-41-8	1	110430	210350	130880	119120	105430	82305	155360	223670	244130	226680	270070	268520	172370	142870	141880	209250	386210	271700	178480	247120	169760	C00127	ko00480,ko01100
pmp001253	625.25	488.17	624.247	C36H36N2O8	[M+H]+	Cannabisin F	大麻酰胺 F	Alkaloids	生物碱	Phenolamine	酚胺	163136-19-4	2	678500	730500	703450	903940	851390	935590	2903000	2830300	2893400	289920	291500	276680	455840	479910	462400	1914200	2052500	2082800	1108500	1306600	1349500	C17910	--
Hmgp006701	625.25	325.11	624.247	C36H36O8N2	[M+H]+	Lyciumamide A	Lyciumamide A	Alkaloids	生物碱	Phenolamine	酚胺	-	2	2457700	2954800	2653800	3118800	3126900	2863900	10106000	9323800	8369100	1200600	1091400	1072800	1913800	1982600	2072600	6977400	6692400	7267400	4289300	4212400	4971500	--	--
pmp001187	625.25	460.2	624.247	C36H36N2O8	[M+H]+	1-(Dihydroxyphenyl)-N2,N3-bis(4-hydroxyphenethyl)-(5-8)-dimethoxy-1,2dihydronaphthalene-2,3-dicarboxamide	1-(二羟基苯基)-N 2,N 3-双(4-羟基苯乙基)-(5-8)-二甲氧基-1,2-二氢萘-2,3-二甲酰胺	Alkaloids	生物碱	Phenolamine	酚胺	-	2	48184	34873	23525	21085	45494	46709	240890	275070	104750	12140	12166	15299	40731	32606	25896	156260	123360	242900	97800	78876	99776	--	--
pmp001254	625.25	488.17	624.247	C36H36N2O8	[M+H]+	Grossamide	克罗酰胺	Alkaloids	生物碱	Phenolamine	酚胺	80510-06-1	1	874170	889960	896410	1152500	1207400	1233600	4952400	5861700	5041400	302860	280110	342340	619680	804890	694200	4378600	3591200	3972000	1862100	2168700	2239700	--	--
pmb2970	625.18	565.3	626.185	C28H34O16	[M-H]-	Hesperetin-5,7-di-O-glucoside	橙皮素-5,7-二-O-葡萄糖苷	Flavonoids	黄酮	Flavanones	二氢黄酮	-	3	13870	12080	17364	14220	7771.4	14955	10889	13961	6156.1	37689	33253	24547	32897	30845	32449	30288	38522	36241	22166	28142	19439	--	--
Hmfp002434	634.39	574.37	633.386	C35H55NO9	[M+H]+	Hydroxytomatidenol-3-O-(6''-acetyl)glucoside	羟基番茄烯胺-3-O-(6''-乙酰)葡萄糖苷	Alkaloids	生物碱	Steroid alkaloids	甾体类生物碱	-	2	49314	42146	56533	48304	55210	45302	59586	39446	53124	71439	75585	59206	90293	70166	43497	63376	63786	62252	53761	66001	48712	--	--
Lmzp009620	635.39	453.33	634.387	C39H54O7	[M+H]+	2α-Hydroxypyracrenic acid	2α-羟基圆齿火棘酸	Terpenoids	萜类	Triterpene	三萜	-	2	2457.3	2135	3025.1	2022	1096.9	2187.8	901.45	2135.7	1307.1	3610.3	2156.1	3225.5	2095.8	1462.8	1581.5	1887.7	1456.4	1744.7	1418.9	2200.2	2410.1	--	--
Smnp110489	635.39	453.33	634.387	C39H54O7	[M+H]+	3-O-trans-p-Coumaroyltormentic acid*	3-O-反式-香豆酰-委陵菜酸*	Terpenoids	萜类	Triterpene	三萜	-	1	11773	13880	15350	14796	11843	11889	10043	10563	9163.5	22487	19942	19725	11729	10076	11384	14563	14514	13726	11587	12312	11317	--	--
pmp000782	635.39	435.32	634.387	C39H54O7	[M+H]+	Caffeoylhawthorn acid	咖啡酰山楂酸	Terpenoids	萜类	Triterpene	三萜	-	1	22727	25069	22550	21181	23429	22116	15301	15627	18793	27864	30750	27199	16841	21463	18395	17920	18279	19815	18440	18411	21314	--	--
Smnp010489	635.39	453.33	634.387	C39H54O7	[M+H]+	3-O-cis-Coumaroyltormentic acid*	3-O-顺式-香豆酰-委陵菜酸*	Terpenoids	萜类	Triterpene	三萜	-	1	11752	12034	14220	14384	10152	14091	10964	10804	9931.8	22436	22311	21238	13102	9220.6	11129	11840	10023	15438	13915	9373.1	11092	--	--
pmp001186	641.25	504.2	640.242	C36H36N2O9	[M+H]+	7-Hydroxy-1-(3,4-dihydroxyphenyl)-N2,N3-bis(4-hydroxyphenethyl)-6,8-dimethoxy-1,2-dihydronaphthalene-2,3-dicarboxamide	7-羟基-1-(3,4-二羟基苯基)-N2,N3-双(4-羟基苯乙基)-6,8-二甲氧基-1,2-二氢萘-2,3-二甲酰胺	Alkaloids	生物碱	Alkaloids	生物碱	-	2	18299	12864	12422	21726	21530	18599	89098	86952	85837	2337	1556.8	1434.2	3705.4	1713.8	2258.7	31924	47247	42514	20275	34410	25530	--	--
pmp001179	643.26	506.2	642.258	C36H38N2O9	[M+H]+	(E)-2-(4,5-Dihydroxy-2-(3-((4-hydroxyphenethyl)amino)-3-oxopropyl)phenyl)-3-(4-hydroxy-3,5-dimethoxyphenyl)-N-(4-hydroxyphenethyl)acrylamide	(e)-2-(4,5-二羟基-2-(3-((4-羟基苯乙基)氨基)-3-氧代丙基)苯基)-3-(4-羟基-3,5-二甲氧基苯基)-N-(4-羟基苯乙基)丙烯酰胺	Alkaloids	生物碱	Phenolamine	酚胺	-	2	3581.9	6137	5018.4	6678.5	7084.1	6858.1	34529	27091	30394	2236.7	2234.8	2372.8	5867	5732.1	4268.3	19829	16764	20725	11915	14093	11549	--	--
Hmln005776	643.34	643.33	644.341	C32H52O13	[M-H]-	Capsianoside IV	辣椒萜苷 IV	Terpenoids	萜类	Ditepenoids	二萜	-	2	115420	132430	143580	104500	110060	122680	41640	45089	29675	50661	59690	57094	56300	51892	50852	28416	16570	23757	56762	73437	55275	--	--
Hmqp003435	651.15	271.06	650.142	C29H30O17	[M+H]+	Apigenin-7-O-(2''-O-apiosyl)(6''-Malonyl)glucoside	芹菜素-7-O-(2''-O-芹糖基)(6''-丙二酰)葡萄糖苷	Flavonoids	黄酮	Flavones	黄酮	-	2	71946	56221	67246	38760	44520	35642	16873	18385	14649	394900	416350	384820	277910	244570	200500	396540	354160	368790	156950	159460	171910	C05622	ko00944
pmb2653	649.1	145	650.227	C24H42O20	[M-H]-	D(+)-Melezitose O-rhamnoside	松三糖 O-鼠李糖苷	Others	其它类	Saccharides and Alcohols	糖及醇类	-	2	58961	30550	58338	76572	76195	85724	113540	117300	106460	14275	5534.5	9214.8	8380.7	9280.5	14275	4147.6	8369.2	4205.3	36097	32241	37529	--	--
pmp001190	655.26	518.2	654.258	C37H38N2O9	[M+H]+	(5-8)-Hydroxy-1-(hydroxylmethoxyphenyl)-N2,N3-bis(4-hydroxyphenethyl)-(5-8)-dimethoxy-1,2-dihydronaphthalene-2,3-dicarboxamide	(5-8)-羟基-1-(羟基甲氧基苯基)-N2,N3-双(4-羟基苯乙基)-(5-8)-二甲氧基-1,2-二氢萘-2,3-二甲酰胺	Alkaloids	生物碱	Phenolamine	酚胺	-	2	256030	263090	280860	300390	286710	308120	954150	907340	885910	24617	19647	22741	55285	67151	56421	438610	457310	437430	289360	342930	356190	--	--
Hmgp005540	657.28	314.14	656.273	C37H40N2O9	[M+H]+	lyciumamide M(2)	lyciumamide M(2)	Alkaloids	生物碱	Phenolamine	酚胺	-	2	25851	27856	20547	24744	27642	21381	36155	39674	38066	9	9	9	1924.5	2795.3	3347.5	12937	13752	14434	11138	19327	9714.3	--	--
pmb0530	664.12	136.2	663.109	C21H27N7O14P2	[M+H]+	Nicotinic acid adenine dinucleotide	烟酸腺嘌呤二核苷酸	Nucleotides and derivatives	核苷酸及其衍生物	Nucleotides and derivatives	核苷酸及其衍生物	53-84-9	1	304460	207810	242180	225500	221450	379340	170940	241870	237830	171700	205980	174140	302730	228300	274740	301030	312270	248480	163430	150210	187900	C00003	ko00190,ko00730,ko00760,ko01100
mws1153	665.21	161.02	666.216	C31H38O16	[M-H]-	2'-Acetylacteoside	2'-乙酰毛蕊花糖苷	Phenolic acids	酚酸类	Phenolic acids	酚酸类	94492-24-7	3	17222	17681	13292	17741	11275	16153	19186	21279	16604	20004	18200	17508	24265	22247	16168	21228	24265	27800	17560	17215	23812	--	--
Lmhp008744	677.37	261.22	676.367	C33H56O14	[M+H]+	1-α-Linolenoyl-glycerol-2,3-di-O-glucoside	1-α-亚麻酸甘油酯-2,3-二-O-葡萄糖苷	Lipids	脂质	Glycerol ester	甘油酯	-	1	6800.4	6635	6521.6	4485.8	3740.4	4724.5	6584.6	11480	11818	8373.5	8451.6	8544.4	6682.3	11473	8849.7	11376	9118.8	10059	11127	6400	6691.9	--	--
Lmhp008513	677.37	261.22	676.367	C33H56O14	[M+H]+	2-α-Linolenoyl-glycerol-1,3-di-O-glucoside	2-α-亚麻酸甘油酯-1,3-二-O-葡萄糖苷	Lipids	脂质	Glycerol ester	甘油酯	-	1	15279	17395	21651	12864	18188	12837	53595	42728	45048	34955	32078	45062	48959	49698	46987	49162	60976	47390	24061	27210	36538	--	--
pmp001276	677.37	677.37	676.367	C33H56O14	[M+H]+	1-Linolenoyl-rac-glycerol-diglucoside	1-亚麻酰单甘油酯-二葡萄糖苷	Lipids	脂质	Free fatty acids	游离脂肪酸	-	1	1621400	1645000	1434900	1894700	1951000	2175000	2613900	2160400	2421900	1283000	1621000	1523800	1392300	1353400	1141500	1419500	1465700	1328700	1744500	1737400	1867400	--	--
Lmyn005812	675.36	397.14	676.367	C33H56O14	[M-H]-	Gingerglycolipid A	姜糖脂 A	Lipids	脂质	Glycerol ester	甘油酯	145937-22-0	2	23115	18339	28774	25042	35388	25387	44626	59076	34685	47924	44979	39545	30428	32316	37104	38963	44298	47423	36826	42665	37607	--	--
Lmgn002250	677.17	191.06	678.18	C31H34O17	[M-H]-	Dicaffeoylquinic acid-O-glucoside	二咖啡酰基奎宁酸-O-葡萄糖苷	Phenolic acids	酚酸类	Phenolic acids	酚酸类	-	2	66643	87173	71791	55580	56817	48772	26625	31531	34953	9	9	9	9	9	9	9	9	9	18128	23722	20117	--	--
pmp001271	679.39	263.24	678.383	C33H58O14	[M+H]+	1-Linoleoyl-sn-glycerol-diglucoside	1-亚油酸单甘油酯-二葡萄糖苷	Lipids	脂质	Free fatty acids	游离脂肪酸	-	1	19601	22410	20766	15814	27284	20925	37212	57834	50774	18218	18320	15387	11420	22491	11192	10018	10629	11435	16406	21766	22580	--	--
Lmyn006011	677.38	397.13	678.383	C33H58O14	[M-H]-	Gingerglycolipid B	姜糖脂 B	Lipids	脂质	Glycerol ester	甘油酯	88168-90-5	2	73714	56635	69885	75591	71176	72985	194080	143660	183940	58275	68124	52507	52012	46164	57042	45411	46762	41141	53150	84939	91390	--	--
Lmhp009384	679.39	263.24	678.383	C33H58O14	[M+H]+	1-Linoleoylglycerol-2,3-di-O-glucoside	1-亚油酰甘油酯-2,3-二-O-葡萄糖苷	Lipids	脂质	Glycerol ester	甘油酯	-	2	17456	17489	15537	19937	16316	27070	36795	46009	56131	21911	18496	12581	10438	16938	13388	14902	11253	12159	19651	19443	24844	--	--
Lmhp009190	679.39	263.24	678.383	C33H58O14	[M+H]+	2-Linoleoylglycerol-1,3-di-O-glucoside	2-亚油酰甘油酯-1,3-二-O-葡萄糖苷	Lipids	脂质	Glycerol ester	甘油酯	-	1	90339	133400	104820	91433	98451	88046	458380	308300	249820	125430	151770	133470	118630	112130	97817	120670	105920	116320	130400	118000	156740	--	--
Lmyn006221	679.39	397.13	680.398	C33H60O14	[M-H]-	Gingerglycolipid C	姜糖脂 C	Lipids	脂质	Glycerol ester	甘油酯	-	2	12752	8928.3	13157	12879	8931.9	12514	24016	28028	28980	7506.1	12793	9362.4	11863	10283	13298	10627	10916	9848	15359	11768	10517	--	--
pmn001370	681.24	519.19	682.247	C32H42O16	[M-H]-	Pinoresinol-4,4'-O-di-O-glucoside	松脂醇-4,4'-O-二-O-葡萄糖苷	Lignans and Coumarins	木脂素和香豆素	Lignans	木脂素	63902-38-5	2	25943	26643	52658	41545	32909	61553	49455	50153	39972	38573	29682	34720	30794	28377	27915	50893	78654	48310	39819	40316	46806	--	--
pmp001189	685.28	548.2	684.268	C38H40N2O10	[M+H]+	(5-8)-Hydroxy-1-(hydroxyldimethoxyphenyl)-N2,N3-bis(4-hydroxyphenethyl)-(5-8)-dimethoxy-1,2-dihydronaphthalene-2,3-dicarboxamide	(5-8)-羟基-1-(羟基二甲氧基苯基)-N2,N3-双(4-羟基苯乙基)-(5-8)-二甲氧基-1,2-二氢萘-2,3-二甲酰胺	Alkaloids	生物碱	Phenolamine	酚胺	-	2	143250	144650	133300	172270	168870	178280	262370	276110	268460	5986.3	5861.9	5775.8	18006	14786	16489	116500	114230	100620	83661	135780	126580	--	--
pmn001731	691.36	529.3	692.363	C34H52N4O11	[M-H]-	Glucosyl-Kukoamine B	葡萄糖基地骨皮乙素	Alkaloids	生物碱	Phenolamine	酚胺	-	3	6914.4	7652.3	7718	15628	17706	16326	11465	11256	13936	9	9	9	5843.4	13024	6920.7	5639.2	5621.3	5738	7987.6	8325.1	7727.1	--	--
Lmgn002253	695.2	353.09	696.19	C31H36O18	[M-H]-	Syringoylcaffeoylquinic acid-D-glucose	丁香酰咖啡酰奎宁酸葡萄糖	Phenolic acids	酚酸类	Phenolic acids	酚酸类	-	1	365480	250100	483510	465450	461060	351760	296450	359800	333050	179180	184250	359540	288930	186540	309500	209280	307060	202260	203010	309770	253450	--	--
Hmyp007396	702.46	184.07	701.46	C37H68NO9P	[M+H]+	PC(oxo-11:0/18:2)	磷脂酰胆碱(oxo-11:0/18:2)	Lipids	脂质	PC	磷脂酰胆碱	-	2	1851.4	2988.2	3989.3	2856	2723.8	2765.1	3824.3	4317.8	2976.6	7776.3	7515.4	8496.5	8819.6	5563.3	8554.3	6849.5	5682.1	6167.8	2925.3	8118.4	5909.3	--	--
Lmtp004688	706.45	706.45	705.445	C39H63O10N	[M+H]+	β-Chaconine	β-卡茄碱	Alkaloids	生物碱	Steroid alkaloids	甾体类生物碱	472-51-5	2	137820	159980	177990	198150	203250	192410	261420	262470	197910	53964	65461	46802	9	9	9	9	9	9	99155	97626	98891	--	--
Lmmp004831	722.45	722.45	721.44	C39H63NO11	[M+H]+	Khasianine	客西茄碱	Alkaloids	生物碱	Steroid alkaloids	甾体类生物碱	32449-98-2	2	9	9	9	9	9	9	9	9	9	195820	223400	202230	330050	343980	332650	320720	243920	344960	157950	119090	133260	--	--
Hmmp002701	722.44	722.44	721.44	C39H63NO11	[M+H]+	β2-Solanine	β2-茄碱	Alkaloids	生物碱	Steroid alkaloids	甾体类生物碱	61877-94-9	2	9	9	9	86608	55036	41402	54016	61577	83557	202040	211960	264740	322290	301140	253540	203280	323460	258420	131700	125540	142590	--	--
Cmdp004421	737.41	575.36	736.403	C39H60O13	[M+H]+	kingianoside B	滇黄精皂苷 B	Steroids	甾体	Steroidal saponins	甾体皂苷	145867-18-1	3	111710	148140	111840	120760	133730	84649	188470	130120	89370	65090	42990	78212	57757	82260	74452	66043	58913	63641	133210	92491	67172	--	--
Hmdp003401	739.42	577.37	738.413	C39H62O13	[M+H]+	Trillin-6'-O-glucoside	延龄草苷-6'-O-葡萄糖苷	Terpenoids	萜类	Triterpene Saponin	三萜皂苷	-	2	49986	38834	34138	40167	35956	28092	9	9	9	22375	30027	28920	25310	27729	43028	9	9	9	20060	23709	18757	--	--
Jmyp004233	739.43	577.37	738.419	C39H62O13	[M+H]+	(25S)-Spirost-5-en-3β-ol-3-O-β-D-glucopyranosyl-(1→4)-β-D-galactopyranoside	(25R)-螺甾-5-烯-3β-醇-3-O-β-D-吡喃葡萄糖基-(1→4)-β-D-吡喃半乳糖苷	Steroids	甾体	Steroidal saponins	甾体皂苷	-	2	2306000	1797300	1738700	1943200	1738100	1484300	2031100	1538400	801200	1647700	1569700	1498500	1597600	2419000	1519700	2844300	1445900	1560700	1533100	2337600	1431400	--	--
pmp000755	739.43	595.3	738.419	C39H62O13	[M+H]+	HydroxyYamogenin-rhamnosyl(1,2)glucoside*	羟基雅姆皂苷元 鼠李糖基(1,2)葡萄糖苷*	Steroids	甾体	Steroidal saponins	甾体皂苷	-	2	9	9	9	9	9	9	5690.1	5879.3	6798	1871.7	3044.6	1707.5	2739.6	1956.3	1930.1	3900.2	2599	3336.5	2188	1732	1769.2	--	--
pmp000754	739.43	595.3	738.419	C39H62O13	[M+H]+	HydroxyDiosgenin-hamnosyl(1,2)glucoside*	羟基薯蓣皂苷元 鼠李糖基(1,2)葡萄糖苷*	Steroids	甾体	Steroidal saponins	甾体皂苷	-	2	9	9	9	9	9	9	5392.3	9478.7	5421	2231.2	2624.7	1436.4	4562.7	3642.2	3430.7	2299.7	4921.6	3033.1	2366.6	3747.4	3004.3	--	--
Lmfp004911	740.46	740.46	739.451	C39H65NO12	[M+H]+	γ-Tomatine	γ-番茄碱	Alkaloids	生物碱	Steroid alkaloids	甾体类生物碱	81037-16-3	2	950110	592940	1012000	1046400	973980	686630	940130	865470	789330	755140	744770	772270	1285200	1250400	729680	829000	842040	792550	1259400	1073400	1077900	--	--
Zmhp003322	741.2	433.11	740.195	C36H36O17	[M+H]+	Isovitexin-2''-O-(6'''-p-coumaroyl)glucoside	异牡荆素-2''-O-(6'''-对香豆酰)葡萄糖苷	Flavonoids	黄酮	Flavonoid carbonoside	黄酮碳糖苷	-	2	11840	11407	15024	26611	17587	18403	20054	14411	4739.7	26070	28916	20184	9315.5	26808	26543	17456	17223	11332	17838	8000	15107	--	--
pme2651	742.1	620.1	743.075	C21H28N7O17P3	[M-H]-	NADP (Nicotinamide adenine dinucleotide phosphate)	烟酰胺腺嘌呤二核苷酸磷酸	Nucleotides and derivatives	核苷酸及其衍生物	Nucleotides and derivatives	核苷酸及其衍生物	53-59-8	1	85753	81011	100090	128990	108260	85717	72512	137270	200320	91775	146640	88183	139080	209010	149290	148230	211220	198970	214710	94144	120920	C00006	ko00195,ko00480,ko00760,ko01100
Hmdp004121	753.4	429.3	752.392	C39H60O14	[M+H]+	(25S)-Kingianoside A	(25S)-滇黄精皂苷 A	Steroids	甾体	Steroidal saponins	甾体皂苷	1173921-56-6	3	31003	24062	35535	29998	38852	34986	26068	29037	32853	20927	21291	13440	20661	18455	18524	25364	16105	16391	15763	29022	28455	--	--
Hmmp002474	755.21	271.06	754.203	C33H38O20	[M+H]+	Apigenin-7-O-rutinoside-4'-O-glucuronide	芹菜素-7-O-芸香糖苷-4'-O-葡萄糖醛酸苷	Flavonoids	黄酮	Flavones	黄酮	-	2	140130	99713	138330	73192	93819	109210	88983	98536	136540	139530	67992	148940	80091	188370	132550	103560	85975	127760	46292	88219	105810	--	--
pmb0660	757.2	147.1	756.19	C36H36O18	[M+H]+	Isoorientin-7-O-(6''-p-coumaroyl)glucoside	异荭草素-7-O-(6''-对香豆酰)葡萄糖苷	Flavonoids	黄酮	Flavonoid carbonoside	黄酮碳糖苷	-	3	74636	78131	85155	90010	69165	101950	35873	97175	171320	40509	95891	78898	98104	50771	55680	55872	63338	35384	70793	77518	84025	--	--
pmb0678	771.21	177.1	770.206	C37H38O18	[M+H]+	Vitexin-7-O-(6''-feruloyl)glucoside	牡荆素-7-O-(6''-阿魏酰)葡萄糖苷	Flavonoids	黄酮	Flavonoid carbonoside	黄酮碳糖苷	-	3	28288	29520	16998	29957	19739	21752	40159	36388	23802	9	13132	10864	11159	7274.8	15825	12880	17932	10577	11238	19310	27585	--	--
Zmjp013311	771.5	609.45	770.482	C41H70O13	[M+H]+	Gynosid A	Gynosid A	Terpenoids	萜类	Triterpene Saponin	三萜皂苷	157752-01-7	3	80173	85802	93582	39409	35519	38319	15474	13831	12571	39536	48266	49086	42038	36865	46851	51570	43577	40918	41497	39426	38712	--	--
Hmmp006067	798.5	439.36	780.467	C42H68O13	[M+NH4]+	Oleanolic acid-3-O-glucosyl(1→2)glucoside	齐墩果酸-3-O-葡萄糖基(1→2)葡萄糖苷	Terpenoids	萜类	Triterpene Saponin	三萜皂苷	-	2	5026.8	4936.2	5872.4	6627.8	4718.8	4528.9	26121	27260	21395	9	9	9	3688.1	3674.9	2911.3	14978	13365	13777	8692.9	11204	8013.7	--	--
pme2746	784.15	437	785.157	C27H33N9O15P2	[M-H]-	Riboflavin 5'-Adenosine Diphosphate	核黄素-5'-腺嘌呤二磷酸	Nucleotides and derivatives	核苷酸及其衍生物	Nucleotides and derivatives	核苷酸及其衍生物	146-14-5	1	162820	163030	156820	178520	196150	187880	197240	181210	217660	208400	249480	199330	207700	234590	254730	218730	209200	237400	192510	199970	223310	C00016	ko00740,ko01100,ko01110
Hmdp003423	901.48	739.43	900.469	C45H72O18	[M+H]+	Neosibiricoside D	新西伯利亚黄精苷	Steroids	甾体	Steroidal saponins	甾体皂苷	880152-67-0	2	191320	184270	246260	243970	230250	246420	75539	130670	115220	148490	117720	128040	120290	91822	113690	60691	92338	87095	184230	137450	183100	--	--
Hmdp003403	901.48	739.43	900.472	C45H72O18	[M+H]+	Polygonatoside D	Polygonatoside D	Steroids	甾体	Steroidal saponins	甾体皂苷	60454-78-6	3	222340	281350	230450	265160	289240	205920	91351	106370	96226	175090	133950	121990	108960	167300	135330	84906	59628	91241	151350	149260	148910	--	--
pmp000762	901.48	739.4	900.472	C45H72O18	[M+H]+	Ruscogenin-1-O-rhamnosyl(1,2)glucosyl(1,2)glucoside	鲁斯可皂苷元-1-O-鼠李糖基(1,2)葡萄糖基(1,2)葡萄糖苷	Steroids	甾体	Steroidal saponins	甾体皂苷	-	3	73316	64744	58645	41196	64333	60796	82715	73067	59663	83750	41018	46302	77514	38618	61810	57035	35389	62158	44310	30530	56723	--	--
Lmmp004809	902.51	902.51	901.503	C45H75NO17	[M+H]+	β1-Tomatine	β1-番茄碱	Alkaloids	生物碱	Steroid alkaloids	甾体类生物碱	17406-46-1	2	872870	1124000	1050500	885960	1053900	1081900	471590	487280	447780	470630	544160	549860	466010	591000	576490	234140	364440	279870	314150	432680	452630	--	--
Cmlp005083	903.49	741.44	902.488	C45H74O18	[M+H]+	Asparasaponin II	Asparasaponin II	Steroids	甾体	Steroidal saponins	甾体皂苷	-	3	586320	445740	565050	647530	803500	621440	296940	247600	212590	350800	316850	358690	464630	321660	535170	333370	208860	175730	411750	508320	395560	C17470	--
Hmmp002322	917.29	755.21	916.285	C40H52O24	[M+H]+	Chrysoeriol-5,7-di-O-rutinoside	金圣草黄素-5,7-二-O-芸香糖苷	Flavonoids	黄酮	Flavones	黄酮	-	2	2812.2	6316.8	5965.2	4928.8	7687.5	16205	5605	8462.5	9091	9	9	9	9	9	9	9897.8	12619	9155	13280	10537	9829.5	--	--
Hmln005569	937.47	937.47	938.472	C44H74O21	[M-H]-	Capsianoside IX	辣椒萜苷 IX	Terpenoids	萜类	Ditepenoids	二萜	-	2	36195	36968	35866	9	9	9	17680	13292	16487	162430	119830	179180	37433	43840	42983	9	9	9	27753	47307	54769	--	--
Lmmn005092	955.46	955.46	956.462	C47H72O20	[M-H]-	Medicagenic acid-3-O-glucuronide-28-O-rhamnosyl(1,2)-arabinoside	苜蓿酸-3-O-葡萄糖醛酸苷-28-O-鼠李糖基(1,2)-阿拉伯糖苷	Terpenoids	萜类	Triterpene Saponin	三萜皂苷	-	2	78319	80125	97908	99630	72848	86312	73831	68821	91212	37130	40956	40207	50503	41022	35305	61067	41271	35637	63908	63027	67668	--	--
Lmzn004691	955.49	793.44	956.498	C48H76O19	[M-H]-	Saponin V	皂角苷 V	Terpenoids	萜类	Triterpene Saponin	三萜皂苷	-	3	3284.5	3517.9	3879.5	5952.7	6361.7	7013.5	8131.3	7366	5378.9	37364	52960	42552	26332	25718	25898	8281.5	13785	9568	11002	11784	12148	--	--
Lmxn007617	955.49	793.44	956.498	C48H76O19	[M-H]-	3-O-Rhamnosyl(1→2)glucosyl-2β,3β-dihydroxy-23-oxoolean-l2-en-28-oic acid-28-O-glucosyl ester	3-O-鼠李糖基(1→2)葡萄糖基-2β,3β-二羟基-23-氧化齐墩果-12-烯-28-酸-28-O-葡萄糖酯	Terpenoids	萜类	Triterpene Saponin	三萜皂苷	-	2	5067.9	4649.2	3261.9	8318.2	6495	5783.3	7866.3	8841.3	6945.8	37345	43898	46039	32444	25312	21162	15728	14794	15066	13633	17059	19477	--	--
Lmfp005484	1018.56	1018.56	1017.55	C50H83NO20	[M+H]+	Demissine	垂茄碱	Alkaloids	生物碱	Steroid alkaloids	甾体类生物碱	6077-69-6	2	115020	98675	110910	102790	98476	150810	181120	174400	181920	26672	38552	35742	42735	36468	34519	54370	55010	65911	68455	80347	85574	C10803	--
Jmyn005535	1017.49	957.48	1018.5	C49H78O22	[M-H]-	3-O-β-D-glucopyranosyl-(1→2)-[β-D-xylopyranosyl-(1→3)]-β-D-glucopyranosyl-(1→4)-β-D-galacopyranoside-yamogenin	3-O-β-D-吡喃葡萄糖苷-(1→2)-[β-D-木吡喃糖-(1→3)]-β-D-吡喃葡萄糖-(1→4)-β-D-半乳糖苷-薯蓣皂苷	Steroids	甾体	Steroidal saponins	甾体皂苷	-	2	175640	190620	174700	145890	145790	158800	402830	338490	325890	74566	83483	76502	198220	229590	210830	480900	490190	446390	215080	240120	237750	--	--
Jmyp005686	1033.52	415.32	1032.51	C50H80O22	[M+H]+	3-O-β-D-glucopyranosyl-(1→2)-[β-D-xylopyranosyl-(1→3)]-β-D-glucopyranosyl-(1→4)-galactopyranoside-25(S)-spirost-5(6)-en-3-ol	3-O-β-D-吡喃葡萄糖-(1→2)-[β-D-木吡喃糖-(1→3)]-β-D-吡喃葡萄糖-(1→4)-半乳吡喃糖苷-25(S)-螺甾-5(6)-烯-3-醇	Steroids	甾体	Steroidal saponins	甾体皂苷	-	2	9	9	9	9	9	9	16992	32562	21632	5398.2	6255.7	2895.2	9526.9	8892.6	7559.3	10253	5987.2	9289.3	4524.9	8308.5	5719.6	--	--
Hmbn006558	1043.51	983.48	1044.51	C51H80O22	[M-H]-	27-O-(3-Hydroxy-3-methylglutaroyl)spirost-5-ene-3β,27-diol(isonarthogenin)-3-O-rha-(1→2)-O-[glu-(1→4)]-glucoside	27-O-(3-羟基-3-甲基戊二酰)螺柱-5-烯-3β,27-二醇(异炔醇酮)-3-O-鼠李糖-(1→2)-O-[葡萄糖-(1→4)]-葡萄糖苷	Steroids	甾体	Steroidal saponins	甾体皂苷	-	2	9	9	9	9	9	9	3977	5300.5	4969.9	2716	3547.3	5581.8	4860.5	4691.9	3993.9	7285.8	5351	5889.6	3324.9	4307.8	6517.3	--	--
Hmbn006860	1043.51	983.48	1044.51	C51H80O22	[M-H]-	27-O-[(3S)-3-O-Glu-3-methylglutaroyl]isonarthogenin-3-O-[rha-(1→2)]-glucoside	27-O-[(3S)-3-O-葡萄糖-3-甲基戊二酸]异那红素-3-O-[鼠李糖-(1→2)]-葡萄糖苷	Steroids	甾体	Steroidal saponins	甾体皂苷	-	2	5267.2	5065.4	5334.4	6229.9	5084.1	4986.6	5406.6	6528.2	5839	3392.8	4653	5251.1	4341.6	4909.3	6246.1	6054	6305	5722	5754.1	5777.3	6245	--	--
Hmdp003288	1063.53	577.37	1062.52	C51H82O23	[M+H]+	Trillin-6'-O-sophorotrioside	延龄草苷-6'-O-槐三糖苷	Terpenoids	萜类	Triterpene Saponin	三萜皂苷	-	2	217510	254030	191140	168720	244160	177860	116550	101660	148570	183050	359990	152470	170240	212270	230530	124470	183790	113290	131120	194240	114290	--	--
Jmyp004236	1063.53	577.37	1062.53	C51H82O23	[M+H]+	(25R)-Spirost-5-en-3β,14α-diol-3-O-β-D-glucopyranosyl-(1→2)-[β-D-glucopyranosyl-(1→3)]-β-D-galactopyranoside-(1→4)-β-D-galactopyranoside	(25R)-螺甾-5-烯-3β,14α-二醇-3-O-β-D-吡喃葡萄糖基-(1→2)-[β-D-吡喃葡萄糖基-(1→3)]-β-D-吡喃半乳糖基-(1→4)-β-D-吡喃半乳糖苷	Steroids	甾体	Steroidal saponins	甾体皂苷	-	2	283980	236030	200370	174350	187520	132330	125670	107450	50448	188960	171050	194270	182570	235680	268060	131880	184380	121420	123350	232910	192600	--	--
Jmyp003897	1079.53	413.31	1078.52	C51H82O24	[M+H]+	(25s)-Spirost-5-en-3β,14α-diol-3-O-β-D-glucopyranosyl-(1→2)-[β-D-glucopyranosyl-(1→3)]-β-D-glucopyranosyl-(1→4)-β-D-galactopyranoside	(25S)-螺甾-5-烯-3β,14α-二醇-3-O-β-D-吡喃葡萄糖基-(1→2)-[β-D-吡喃葡萄糖基-(1→3)]-β-D-吡喃葡萄糖基-(1→4)-β-D-吡喃半乳糖苷	Steroids	甾体	Steroidal saponins	甾体皂苷	-	2	9	9	9	9	9	9	11229	11057	4915.8	6326.8	13714	4798.5	9129.8	9833.2	8406	8450	11913	8342.6	11211	14730	13328	--	--
Hmln005573	1083.53	1083.53	1084.53	C50H84O25	[M-H]-	Capsianoside II	辣椒萜苷 II	Terpenoids	萜类	Ditepenoids	二萜	121961-80-6	2	1205900	1114700	1187200	1194000	1156300	1098000	1168500	1155600	1125800	408840	489680	413640	465030	489470	447400	636680	671010	690400	710710	941940	811630	--	--
Lmfp005064	1229.58	1229.58	1228.57	C56H92O29	[M+H]+	Digitonin	毛地黄皂苷	Steroids	甾体	Steroidal saponins	甾体皂苷	11024-24-1	2	342040	295860	313310	417470	287500	407330	181230	391990	282900	841660	632220	955730	655810	808900	737780	1070900	768120	717690	503520	503770	393760	C00765	--
