# Supplementary material for: Comparative proteomic and metabolomic analyses reveal resistance mechanisms in Chilli pepper roots of resistant and susceptible varieties to Phytophthora capsici infection
Source: Front Plant Sci. 2025 Oct 20;16:1638114. doi: 10.3389/fpls.2025.1638114 (PMC12583989; doi:10.3389/fpls.2025.1638114)
Supplement: Supplementary file 5 [file Table3.xlsx]

## Sheet: Sheet1
ID	Uniprot_Accession	GO-BiologicalProcess	GO-CellularComponent	GO-MolecularFunction	KEGG_Entry	ko_ID	KOG_ID	KOG_Function	IPR_ID	Domain_description	Subcellular_localization
sp|Q42435|CCS_CAPAN	Q42435	GO:0016117	GO:0009509	GO:0016705;GO:0052727;GO:0052728	K14593	ko00906			IPR036188;IPR010108	FAD/NAD-bd_sf;Lycopene_cyclase_b/e	chloroplast
sp|Q43415|LCYB_CAPAN	Q43415	GO:0016117	GO:0009507;GO:0009509	GO:0016705;GO:0016853	K06443	ko00906;ko01100;ko01110			IPR036188;IPR010108	FAD/NAD-bd_sf;Lycopene_cyclase_b/e	chloroplast
tr|A0A023H832|A0A023H832_CAPAN	A0A1U8FLT6			GO:0046872;GO:0016491;GO:0031418	K05933	ko00270;ko01100;ko01110	KOG0143;KOG0143	Iron/ascorbate family oxidoreductases;Iron/ascorbate family oxidoreductases	IPR026992;IPR027443;IPR005123	DIOX_N;IPNS-like;Oxoglu/Fe-dep_dioxygenase	peroxisomal
tr|A0A023JGD5|A0A023JGD5_CAPAN	A0A1U8GCF2				K14319	ko03013			IPR025265;IPR038214	WPP_dom;WPP_sf	cytoplasmic
tr|A0A023JGD7|A0A023JGD7_CAPAN	A0A1U8FSR6	GO:0015979;GO:0009853;GO:0015977	GO:0009507	GO:0004497;GO:0016984	K01602	ko00630;ko00710;ko01100;ko01110;ko01120;ko01200			IPR024681;IPR000894;IPR024680;IPR036385	RuBisCO_sc;RuBisCO_sc_dom;RuBisCO_ssu_N;RuBisCO_ssu_sf	chloroplast
tr|A0A023JGD8|A0A023JGD8_CAPAN	A0A023JGD8		GO:0005634	GO:0003700	K20557	ko04016			IPR004827	bZIP	nuclear
tr|A0A023JGE8|A0A023JGE8_CAPAN	A0A1U8HK12	GO:0010270	GO:0016021;GO:0009535;GO:0009654		K03541	ko00195			IPR006814	PSII_PsbR	chloroplast
tr|A0A059P1E3|A0A059P1E3_CAPAN	A0A1U8FXG1	GO:0016042	GO:0005773	GO:0016787;GO:0045735			KOG0513	Ca2+-independent phospholipase A2	IPR016035;IPR002641	Acyl_Trfase/lysoPLipase;PNPLA_dom	vacuolar
tr|A0A075B8I5|A0A075B8I5_CAPAN	A0A1U8GEB3								IPR037848;IPR004182	GEM-like;GRAM	cytoplasmic
tr|A0A075VSP5|A0A075VSP5_CAPAN	A0A3G0TE01	GO:0015979	GO:0016021;GO:0005739;GO:0009579		K02690	ko00195;ko01100			IPR001280;IPR036408	PSI_PsaA/B;PSI_PsaA/B_sf	Golgi apparatus
tr|A0A075VV08|A0A075VV08_CAPAN	A0A3G0TE72	GO:0006412	GO:0005739;GO:0005840	GO:0003723;GO:0003735	K02952	ko03010	KOG3311	Ribosomal protein S18	IPR027437;IPR001892;IPR010979;IPR018269	30s_Rbsml_prot_S13_C;Ribosomal_S13;Ribosomal_S13-like_H2TH;Ribosomal_S13_CS	cytoplasmic
tr|A0A075VVW7|A0A075VVW7_CAPAN	A0A7D7K254										cytoplasmic
tr|A0A075VWF9|A0A075VWF9_CAPAN	A0A3G0TDZ9	GO:0006099	GO:0016021;GO:0005743;GO:0045281	GO:0046872;GO:0009055;GO:0000104	K00236	ko00020;ko00190;ko01100;ko01110;ko01120;ko01200;ko04714;ko04932;ko05010;ko05012;ko05014;ko05016;ko05020	KOG0449	Succinate dehydrogenase, cytochrome b subunit	IPR034804;IPR018495;IPR014314;IPR000701	SQR/QFR_C/D;Succ_DH_cyt_bsu_CS;Succ_DH_cytb556;SuccDH_FuR_B_TM-su	endoplasmic reticulum
tr|A0A075VWW8|A0A075VWW8_CAPAN	A0A5P9S0P4	GO:0006412	GO:0016021;GO:0005739;GO:0005840	GO:0003735	K02703	ko00195;ko01100	KOG0438	Mitochondrial/chloroplast ribosomal protein L2	IPR012340;IPR022666;IPR002171	NA-bd_OB-fold;Rbsml_prot_L2_RNA-bd_dom;Ribosomal_L2	mitochondrial
tr|A0A075VX69|A0A075VX69_CAPAN	A0A3G0TE19	GO:0006412	GO:0005739;GO:0005840	GO:0003735	K03935	ko00190;ko01100;ko04714;ko04723;ko04932;ko05010;ko05012;ko05014;ko05016;ko05020			IPR002132;IPR022803	Ribosomal_L5;Ribosomal_L5_dom_sf	cytoplasmic
tr|A0A075W1C1|A0A075W1C1_CAPAN	A0A075W1C1	GO:0015986	GO:0005753;GO:0000276	GO:0015078					IPR008688	ATP_synth_Bsub_B/MI25	extracellular
tr|A0A075W1P9|A0A075W1P9_CAPAN	A0A1S4CHY8	GO:0005987;GO:0045903	GO:0015935	GO:0003735;GO:0019843;GO:0004575;GO:0033926	K02986	ko03010			IPR024746;IPR022801;IPR002942;IPR036986	Glyco_hydro_100;Ribosomal_S4/S9;S4_RNA-bd;S4_RNA-bd_sf	mitochondrial
tr|A0A075W1Y6|A0A075W1Y6_CAPAN	A0A3G0TE05	GO:0022904	GO:0016021;GO:0005743;GO:0045275	GO:0046872;GO:0008121	K00412	ko00190;ko01100;ko02020;ko04260;ko04714;ko04932;ko05010;ko05012;ko05014;ko05016;ko05020	KOG4663	Cytochrome b	IPR005798;IPR036150;IPR005797;IPR027387;IPR030689;IPR016174	Cyt_b/b6_C;Cyt_b/b6_C_sf;Cyt_b/b6_N;Cytb/b6-like_sf;Cytochrome_b;Di-haem_cyt_TM	Golgi apparatus
tr|A0A075W230|A0A075W230_CAPAN	A0A7D7FBY2				K03936	ko00190;ko01100;ko04714;ko04723;ko04932;ko05010;ko05012;ko05014;ko05016;ko05020	KOG1713	NADH-ubiquinone oxidoreductase, NDUFS3/30 kDa subunit			cytoplasmic
tr|A0A088D9X5|A0A088D9X5_CAPAN	A0A1U8FNC5	GO:0006457	GO:0005737	GO:0005524;GO:0051082	K09498		KOG0359	Chaperonin complex component, TCP-1 zeta subunit (CCT6)	IPR012722;IPR017998;IPR002194;IPR002423;IPR027409;IPR027413;IPR027410	Chap_CCT_zeta;Chaperone_TCP-1;Chaperonin_TCP-1_CS;Cpn60/TCP-1;GroEL-like_apical_dom_sf;GROEL-like_equatorial_sf;TCP-1-like_intermed_sf	cytoplasmic
tr|A0A088DA02|A0A088DA02_CAPAN	A0A1U8EVB4	GO:0008295		GO:0004766	K00797	ko00270;ko00330;ko00480;ko01100	KOG1562	Spermidine synthase	IPR030374;IPR030373;IPR029063;IPR001045;IPR030668;IPR035246;IPR037163	PABS;PABS_CS;SAM-dependent_MTases;Spermi_synthase;Spermi_synthase_euk;Spermidine_synt_N;Spermidine_synt_N_sf	cytoplasmic
tr|A0A089FZ95|A0A089FZ95_CAPAN	A0A1U8GZY4	GO:0033355		GO:0016740;GO:0045174	K21888	ko00053;ko00480;ko01100	KOG1422	Intracellular Cl- channel CLIC, contains GST domain	IPR010987;IPR036282;IPR040079;IPR004045;IPR036249	Glutathione-S-Trfase_C-like;Glutathione-S-Trfase_C_sf;Glutathione_S-Trfase;Glutathione_S-Trfase_N;Thioredoxin-like_sf	cytoplasmic
tr|A0A0A8K9V1|A0A0A8K9V1_CAPAN	A0A1U8E2Y6	GO:0009651;GO:0034599;GO:0010224;GO:0010193;GO:0034051;GO:0010225;GO:1902065	GO:0005634;GO:0005829;GO:0005886	GO:0004725;GO:0017017	K20551	ko04016	KOG1716	Dual specificity phosphatase	IPR000340;IPR029021;IPR016130;IPR000387;IPR020422	Dual-sp_phosphatase_cat-dom;Prot-tyrosine_phosphatase-like;Tyr_Pase_AS;TYR_PHOSPHATASE_dom;TYR_PHOSPHATASE_DUAL_dom	nuclear
tr|A0A0G2RJN8|A0A0G2RJN8_CAPAN	A0A1U8E3C4			GO:0004252	K01354	ko05142;ko05143	KOG2237	Predicted serine protease	IPR029058;IPR023302;IPR001375;IPR002470	AB_hydrolase;Pept_S9A_N;Peptidase_S9;Peptidase_S9A	cytoplasmic
tr|A0A0H3TYE5|A0A0H3TYE5_CAPAN	A0A2G3BU69	GO:0042742;GO:0050832		GO:0008061	K20547	ko00520;ko01100;ko04016	KOG4742	Predicted chitinase	IPR018226;IPR001153;IPR001002;IPR018371;IPR036861;IPR036908	Barwin_CS;Barwin_dom;Chitin-bd_1;Chitin-binding_1_CS;Endochitinase-like_sf;RlpA-like_sf	extracellular
tr|A0A0K0K9J6|A0A0K0K9J6_CAPAN	A0A1U8G8T0	GO:0009738	GO:0005737;GO:0005886	GO:0004864	K14496	ko04016;ko04075			IPR019587;IPR023393	Polyketide_cyclase/dehydratase;START-like_dom_sf	cytoplasmic
tr|A0A0K0NKZ6|A0A0K0NKZ6_CAPAN	A0A1U8DT56	GO:0009738	GO:0005737;GO:0005886	GO:0004864	K14496	ko04016;ko04075			IPR019587;IPR023393	Polyketide_cyclase/dehydratase;START-like_dom_sf	cytoplasmic
tr|A0A0U4J3B9|A0A0U4J3B9_CAPAN	A0A1U8E5E0			GO:0016787	K14493	ko04075	KOG1515	Arylacetamide deacetylase	IPR029058;IPR013094;IPR002168;IPR033140	AB_hydrolase;AB_hydrolase_3;Lipase_GDXG_HIS_AS;Lipase_GDXG_put_SER_AS	cytoplasmic
tr|A0A172QZV1|A0A172QZV1_CAPAN	A0A1U8FYC6	GO:0006355	GO:0016021	GO:0003677	K00521				IPR003441;IPR036093	NAC-dom;NAC_dom_sf	cytoplasmic
tr|A0A1D5AHY8|A0A1D5AHY8_CAPAN	A0A1D5AHY8			GO:0043531	K13459	ko04626	KOG4658	Apoptotic ATPase	IPR032675;IPR002182;IPR027417	LRR_dom_sf;NB-ARC;P-loop_NTPase	peroxisomal
tr|A0A1U8DQR5|A0A1U8DQR5_CAPAN	A0A1U8DQR5	GO:0006355;GO:0006457	GO:0005737;GO:0005829;GO:0016272	GO:0051082	K04797		KOG3048	Molecular chaperone Prefoldin, subunit 5	IPR011599;IPR009053;IPR004127	PFD_alpha_archaea;Prefoldin;Prefoldin_subunit_alpha	cytoplasmic
tr|A0A1U8DQT0|A0A1U8DQT0_CAPAN	A0A2G2YVT0		GO:0016021	GO:0005524;GO:0004672	K20606	ko04016			IPR002902;IPR038408;IPR011009;IPR000719;IPR017441;IPR008271	GNK2;GNK2_sf;Kinase-like_dom_sf;Prot_kinase_dom;Protein_kinase_ATP_BS;Ser/Thr_kinase_AS	plasma membrane
tr|A0A1U8DQT7|A0A1U8DQT7_CAPAN	A0A2G2YVR6		GO:0005634	GO:0003700	K16221	ko04712			IPR017887;IPR005333	TF_TCP_subgr;Transcription_factor_TCP	nuclear
tr|A0A1U8DQW0|A0A1U8DQW0_CAPAN	A0A1U8DQW0	GO:0055114;GO:0016126;GO:0016125	GO:0005886;GO:0005783	GO:0016491;GO:0020037;GO:0005506;GO:0016705;GO:0004497	K05917	ko00100;ko01100;ko01110	KOG0684	Cytochrome P450	IPR001128;IPR017972;IPR002403;IPR036396	Cyt_P450;Cyt_P450_CS;Cyt_P450_E_grp-IV;Cyt_P450_sf	endoplasmic reticulum
tr|A0A1U8DQY0|A0A1U8DQY0_CAPAN	A0A2G2YW37	GO:0006629	GO:0016021	GO:0016627			KOG4650	Predicted steroid reductase	IPR001104;IPR010721	3-oxo-5_a-steroid_4-DH_C;DUF1295	endoplasmic reticulum
tr|A0A1U8DQZ0|A0A1U8DQZ0_CAPAN	A0A1U8DQZ0	GO:0009089;GO:0009088;GO:0009090	GO:0005737;GO:0009570	GO:0005524;GO:0004072	K00928	ko00260;ko00261;ko00270;ko00300;ko01100;ko01110;ko01120;ko01210;ko01230	KOG0456	Aspartate kinase	IPR036393;IPR002912;IPR041746;IPR001048;IPR001341;IPR042199;IPR018042	AceGlu_kinase-like_sf;ACT_dom;AK-LysC-like;Asp/Glu/Uridylate_kinase;Asp_kinase;AsparK_Bifunc_asparK/hSer_DH;Aspartate_kinase_CS	chloroplast
tr|A0A1U8DQZ8|A0A1U8DQZ8_CAPAN	A0A1U8DQZ8	GO:0007010		GO:0008017					IPR009768	MAP70	cytoplasmic
tr|A0A1U8DR35|A0A1U8DR35_CAPAN	A0A1U8DR35	GO:0018026	GO:0009507	GO:0016279	K19199		KOG1337	N-methyltransferase	IPR015353;IPR036464;IPR001214	Rubisco_LSMT_subst-bd;Rubisco_LSMT_subst-bd_sf;SET_dom	cytoplasmic
tr|A0A1U8DR46|A0A1U8DR46_CAPAN	A0A2G2YW03	GO:0006400		GO:0003723					IPR004114;IPR040183	THUMP_dom;THUMPD1-like	cytoplasmic
tr|A0A1U8DRB7|A0A1U8DRB7_CAPAN	A0A2G2YWT1	GO:0015031;GO:0007264		GO:0005093	K17255		KOG1439	RAB proteins geranylgeranyltransferase component A (RAB escort protein)	IPR036188;IPR018203;IPR000806	FAD/NAD-bd_sf;GDP_dissociation_inhibitor;RabGDI	cytoplasmic
tr|A0A1U8DRC4|A0A1U8DRC4_CAPAN	A0A2G3AK97			GO:0016740	K00799	ko00480;ko00980;ko00982;ko00983;ko01100;ko01524;ko04212;ko05200;ko05204;ko05225;ko05418	KOG0406	Glutathione S-transferase	IPR010987;IPR036282;IPR040079;IPR004045;IPR004046;IPR036249	Glutathione-S-Trfase_C-like;Glutathione-S-Trfase_C_sf;Glutathione_S-Trfase;Glutathione_S-Trfase_N;GST_C;Thioredoxin-like_sf	cytoplasmic
tr|A0A1U8DRD4|A0A1U8DRD4_CAPAN	A0A1U8DRD4	GO:0046512;GO:0046513	GO:0005783	GO:0030170;GO:0004758	K00654	ko00600;ko01100;ko04071;ko04138	KOG1358	Serine palmitoyltransferase	IPR004839;IPR015424;IPR015422;IPR015421	Aminotransferase_I/II;PyrdxlP-dep_Trfase;PyrdxlP-dep_Trfase_dom1;PyrdxlP-dep_Trfase_major	endoplasmic reticulum
tr|A0A1U8DRF0|A0A1U8DRF0_CAPAN	A0A2G2Y0S3	GO:0009658;GO:0010239	GO:0042644;GO:0042651	GO:0003727	K17710		KOG4197	FOG: PPR repeat	IPR002885;IPR011990	Pentatricopeptide_repeat;TPR-like_helical_dom_sf	mitochondrial
tr|A0A1U8DRF1|A0A1U8DRF1_CAPAN	A0A2G2YWH7	GO:0019509;GO:0019284	GO:0005634;GO:0005737;GO:0009506	GO:0046523	K08963	ko00270;ko01100	KOG1468	Predicted translation initiation factor related to eIF-2B alpha/beta/delta subunits (CIG2/IDI2)	IPR000649;IPR005251;IPR042529;IPR011559;IPR037171	IF-2B-related;IF-M1Pi;IF_2B-like_C;Initiation_fac_2B_a/b/d;NagB/RpiA_transferase-like	cytoplasmic
tr|A0A1U8DRF6|A0A1U8DRF6_CAPAN	A0A2G2YWU9			GO:0005524;GO:0004674	K00924		KOG1187	Serine/threonine protein kinase	IPR011009;IPR000719;IPR017441;IPR001245;IPR008271	Kinase-like_dom_sf;Prot_kinase_dom;Protein_kinase_ATP_BS;Ser-Thr/Tyr_kinase_cat_dom;Ser/Thr_kinase_AS	cytoplasmic
tr|A0A1U8DRG8|A0A1U8DRG8_CAPAN	A0A1U8DRG8	GO:0009247;GO:0046506		GO:0046507	K06118	ko00520;ko00561;ko01100	KOG1371	UDP-glucose 4-epimerase/UDP-sulfoquinovose synthase	IPR001509;IPR036291	Epimerase_deHydtase;NAD(P)-bd_dom_sf	chloroplast
tr|A0A1U8DRK9|A0A1U8DRK9_CAPAN	A0A2G2YWJ2	GO:0006396;GO:0006402		GO:0003723;GO:0004518;GO:0004654	K00962	ko03018	KOG1067	Predicted RNA-binding polyribonucleotide nucleotidyltransferase	IPR001247;IPR015847;IPR036345;IPR004087;IPR004088;IPR036612;IPR012340;IPR012162;IPR027408;IPR036456;IPR020568;IPR022967;IPR003029	ExoRNase_PH_dom1;ExoRNase_PH_dom2;ExoRNase_PH_dom2_sf;KH_dom;KH_dom_type_1;KH_dom_type_1_sf;NA-bd_OB-fold;PNPase;PNPase/RNase_PH_dom_sf;PNPase_PH_RNA-bd_sf;Ribosomal_S5_D2-typ_fold;S1_dom;S1_domain	chloroplast
tr|A0A1U8DRR7|A0A1U8DRR7_CAPAN	A0A1U8DRR7	GO:0032259;GO:0006730;GO:0035999;GO:0019264;GO:1904482;GO:0046655;GO:0006544;GO:0006565;GO:0046653		GO:0008270;GO:0008168;GO:0030170;GO:0050897;GO:0016597;GO:0004372;GO:0070905	K00600	ko00260;ko00460;ko00630;ko00670;ko00680;ko01100;ko01110;ko01120;ko01200;ko01230;ko01523	KOG2467	Glycine/serine hydroxymethyltransferase	IPR015424;IPR015422;IPR015421;IPR001085;IPR019798;IPR039429	PyrdxlP-dep_Trfase;PyrdxlP-dep_Trfase_dom1;PyrdxlP-dep_Trfase_major;Ser_HO-MeTrfase;Ser_HO-MeTrfase_PLP_BS;SHMT-like_dom	chloroplast
tr|A0A1U8DRS4|A0A1U8DRS4_CAPAN	A0A1U8DRS4		GO:0016020	GO:0016757	K09775				IPR003406	Glyco_trans_14	Golgi apparatus
tr|A0A1U8DRS8|A0A1U8DRS8_CAPAN	A0A1U8DRS8	GO:0006783	GO:0009507;GO:0005739	GO:0004325	K01772	ko00860;ko01100;ko01110	KOG1321	Protoheme ferro-lyase (ferrochelatase)	IPR001015;IPR019772;IPR033644;IPR033659	Ferrochelatase;Ferrochelatase_AS;Ferrochelatase_C;Ferrochelatase_N	chloroplast
tr|A0A1U8DRU2|A0A1U8DRU2_CAPAN	A0A2G2YX40	GO:0009058;GO:0046686;GO:0009409;GO:0006520	GO:0009570;GO:0009941;GO:0048046;GO:0010319	GO:0030170;GO:0004069	K00811	ko00220;ko00250;ko00270;ko00330;ko00350;ko00360;ko00400;ko00950;ko00960;ko01100;ko01110;ko01210;ko01230	KOG1411	Aspartate aminotransferase/Glutamic oxaloacetic transaminase AAT1/GOT2	IPR004839;IPR000796;IPR004838;IPR015424;IPR015422;IPR015421	Aminotransferase_I/II;Asp_trans;NHTrfase_class1_PyrdxlP-BS;PyrdxlP-dep_Trfase;PyrdxlP-dep_Trfase_dom1;PyrdxlP-dep_Trfase_major	chloroplast
tr|A0A1U8DRV7|A0A1U8DRV7_CAPAN	A0A2G2YX48		GO:0016021	GO:0019706	K20003		KOG1312	DHHC-type Zn-finger proteins	IPR001594	Palmitoyltrfase_DHHC	Golgi apparatus
tr|A0A1U8DRY4|A0A1U8DRY4_CAPAN	A0A2G2YWR6		GO:0016021	GO:0020037;GO:0005506;GO:0016705;GO:0004497	K20771		KOG0158	Cytochrome P450 CYP3/CYP5/CYP6/CYP9 subfamilies	IPR001128;IPR017972;IPR002401;IPR036396	Cyt_P450;Cyt_P450_CS;Cyt_P450_E_grp-I;Cyt_P450_sf	endoplasmic reticulum
tr|A0A1U8DRZ4|A0A1U8DRZ4_CAPAN	A0A1U8DRZ4		GO:0005634;GO:0005829	GO:0046872;GO:0004722	K14497	ko04016;ko04075;ko04931	KOG0698	Serine/threonine protein phosphatase	IPR015655;IPR000222;IPR036457;IPR001932	PP2C;PP2C_BS;PPM-type_dom_sf;PPM-type_phosphatase_dom	cytoplasmic
tr|A0A1U8DRZ6|A0A1U8DRZ6_CAPAN	A0A2G2YXH6		GO:0005829;GO:0005886;GO:0043231;GO:0031090	GO:0008270;GO:0008237;GO:0004177;GO:0010013	K08776		KOG1046;KOG1046	Puromycin-sensitive aminopeptidase and related aminopeptidases;Puromycin-sensitive aminopeptidase and related aminopeptidases	IPR042097;IPR024571;IPR034016;IPR001930;IPR014782	Aminopeptidase_N-like_N;ERAP1-like_C_dom;M1_APN-typ;Peptidase_M1;Peptidase_M1_dom	cytoplasmic
tr|A0A1U8DS04|A0A1U8DS04_CAPAN	A0A1U8DS04	GO:0006457;GO:0000413	GO:0009506	GO:0003755	K12737		KOG0885	Peptidyl-prolyl cis-trans isomerase	IPR029000;IPR020892;IPR002130	Cyclophilin-like_dom_sf;Cyclophilin-type_PPIase_CS;Cyclophilin-type_PPIase_dom	nuclear
tr|A0A1U8DS17|A0A1U8DS17_CAPAN	A0A1U8DS17				K04506	ko04013;ko04115;ko04120;ko04310			IPR001623;IPR024593;IPR036869	DnaJ_domain;DUF3444;J_dom_sf	nuclear
tr|A0A1U8DS26|A0A1U8DS26_CAPAN	A0A1U8DS26	GO:0006414	GO:1990904	GO:0005525;GO:0003924;GO:0003746;GO:0043022	K03234	ko04152;ko04921	KOG0469	Elongation factor 2	IPR041095;IPR035647;IPR000640;IPR004161;IPR031157;IPR027417;IPR020568;IPR014721;IPR005225;IPR000795;IPR009000;IPR005517	EFG_II;EFG_III/V;EFG_V-like;EFTu-like_2;G_TR_CS;P-loop_NTPase;Ribosomal_S5_D2-typ_fold;Ribosomal_S5_D2-typ_fold_subgr;Small_GTP-bd_dom;TF_GTP-bd_dom;Transl_B-barrel_sf;Transl_elong_EFG/EF2_IV	cytoplasmic
tr|A0A1U8DS29|A0A1U8DS29_CAPAN	A0A1U8DS29										plasma membrane
tr|A0A1U8DS53|A0A1U8DS53_CAPAN	A0A2G2YX53	GO:0006817	GO:0016021;GO:0005886	GO:0015098			KOG4332	Predicted sugar transporter	IPR036259;IPR008509	MFS_trans_sf;MOT2/MFSD5	plasma membrane
tr|A0A1U8DS55|A0A1U8DS55_CAPAN	A0A1U8DS55	GO:0019243	GO:0005737	GO:0046872;GO:0004462	K01759	ko00620;ko01100	KOG2943	Predicted glyoxalase	IPR029068;IPR004360;IPR004361;IPR018146;IPR037523	Glyas_Bleomycin-R_OHBP_Dase;Glyas_Fos-R_dOase_dom;Glyoxalase_1;Glyoxalase_1_CS;VOC	cytoplasmic
tr|A0A1U8DS79|A0A1U8DS79_CAPAN	A0A1U8DS79			GO:0004190	K22683		KOG1339	Aspartyl protease	IPR001461;IPR033873;IPR033121;IPR021109;IPR032799;IPR032861	Aspartic_peptidase_A1;CND41-like;PEPTIDASE_A1;Peptidase_aspartic_dom_sf;TAXi_C;TAXi_N	extracellular
tr|A0A1U8DS82|A0A1U8DS82_CAPAN	A0A2G2YX80	GO:0006633	GO:0016021	GO:0102336;GO:0102337;GO:0102338;GO:0102756	K15397	ko00062;ko01100;ko01110;ko04626			IPR012392;IPR013747;IPR013601;IPR016039	3-ktacl-CoA_syn;ACP_syn_III_C;FAE1_typ3_polyketide_synth;Thiolase-like	Golgi apparatus
tr|A0A1U8DS87|A0A1U8DS87_CAPAN	A0A2G2YX56			GO:0003755	K09566		KOG0865	Cyclophilin type peptidyl-prolyl cis-trans isomerase	IPR029000;IPR002130	Cyclophilin-like_dom_sf;Cyclophilin-type_PPIase_dom	nuclear
tr|A0A1U8DSA1|A0A1U8DSA1_CAPAN	A0A1U8DSA1				K03097	ko03008;ko04064;ko04137;ko04139;ko04310;ko04520;ko04712;ko05010;ko05020;ko05162;ko05235			IPR006946;IPR008979	DUF642;Galactose-bd-like_sf	endoplasmic reticulum
tr|A0A1U8DSC6|A0A1U8DSC6_CAPAN	A0A2G2YXF0		GO:0016021								cytoplasmic
tr|A0A1U8DSH7|A0A1U8DSH7_CAPAN	A0A2G2YXF9	GO:0006817	GO:0016021		K11996	ko04122			IPR036259;IPR002781	MFS_trans_sf;TM_pro_TauE-like	Golgi apparatus
tr|A0A1U8DSI6|A0A1U8DSI6_CAPAN	A0A2G2YXT2						KOG3272	Predicted coiled-coil protein	IPR039730;IPR008532	Jlp2/Ccd25;NFACT_RNA-bd	cytoplasmic
tr|A0A1U8DSI7|A0A1U8DSI7_CAPAN	A0A2G2YXF6	GO:0006886	GO:0016020		K13141		KOG1087	Cytosolic sorting protein GGA2/TOM1	IPR008942;IPR004152;IPR038425;IPR002014	ENTH_VHS;GAT_dom;GAT_sf;VHS_dom	cytoplasmic
tr|A0A1U8DSJ1|A0A1U8DSJ1_CAPAN	A0A2G2YXE2	GO:0009058;GO:0006520;GO:0010150	GO:0005777;GO:0009536	GO:0030170;GO:0004069	K14454	ko00220;ko00250;ko00270;ko00330;ko00350;ko00360;ko00400;ko00710;ko00950;ko00960;ko01100;ko01110;ko01120;ko01200;ko01210;ko01230	KOG1411	Aspartate aminotransferase/Glutamic oxaloacetic transaminase AAT1/GOT2	IPR004839;IPR000796;IPR004838;IPR015424;IPR015422;IPR015421	Aminotransferase_I/II;Asp_trans;NHTrfase_class1_PyrdxlP-BS;PyrdxlP-dep_Trfase;PyrdxlP-dep_Trfase_dom1;PyrdxlP-dep_Trfase_major	chloroplast
tr|A0A1U8DSM1|A0A1U8DSM1_CAPAN	A0A2G2YXJ7				K10755	ko03030;ko03420;ko03430	KOG1430;KOG1430	C-3 sterol dehydrogenase/3-beta-hydroxysteroid dehydrogenase and related dehydrogenases;C-3 sterol dehydrogenase/3-beta-hydroxysteroid dehydrogenase and related dehydrogenases	IPR036291;IPR029903	NAD(P)-bd_dom_sf;RmlD-like-bd	cytoplasmic
tr|A0A1U8DSP8|A0A1U8DSP8_CAPAN	A0A1U8DSP8				K08360				IPR005516;IPR005518	Remorin_C;Remorin_N	cytoplasmic
tr|A0A1U8DSR3|A0A1U8DSR3_CAPAN	A0A2G2YY23	GO:0016042			K13806	ko04723;ko04745;ko04925	KOG2088;KOG2088;KOG2088	Predicted lipase/calmodulin-binding heat-shock protein;Predicted lipase/calmodulin-binding heat-shock protein;Predicted lipase/calmodulin-binding heat-shock protein	IPR029058;IPR002921;IPR005592	AB_hydrolase;Fungal_lipase-like;Mono/diacylglycerol_lipase_N	extracellular
tr|A0A1U8DST5|A0A1U8DST5_CAPAN	A0A2G2YXT8		GO:0016021;GO:0010008	GO:0004190	K09597		KOG2442	Uncharacterized conserved protein, contains PA domain	IPR003137;IPR007369;IPR006639	PA_domain;Peptidase_A22B_SPP;Preselin/SPP	plasma membrane
tr|A0A1U8DSU5|A0A1U8DSU5_CAPAN	A0A1U8DSU5	GO:0006535	GO:0005737	GO:0030170;GO:0004124	K13034	ko00270;ko00460;ko00920;ko01100;ko01110;ko01120;ko01200;ko01230	KOG1252	Cystathionine beta-synthase and related enzymes	IPR005856;IPR005859;IPR001216;IPR001926;IPR036052	Cys_synth;CysK;P-phosphate_BS;PLP-dep;Trypto_synt_PLP_dependent	mitochondrial
tr|A0A1U8DSV5|A0A1U8DSV5_CAPAN	A0A1U8DSV5			GO:0046872;GO:0003677	K15172		KOG1595	CCCH-type Zn-finger protein	IPR002110;IPR020683;IPR036770;IPR041367;IPR000571	Ankyrin_rpt;Ankyrin_rpt-contain_dom;Ankyrin_rpt-contain_sf;Znf-CCCH_4;Znf_CCCH	cytoplasmic
tr|A0A1U8DSW7|A0A1U8DSW7_CAPAN	A0A2G2YXQ9										cytoplasmic
tr|A0A1U8DSX2|A0A1U8DSX2_CAPAN	A0A3G0TEA2			GO:0005524;GO:0004707	K20600	ko04016;ko04626	KOG0660	Mitogen-activated protein kinase	IPR011009;IPR003527;IPR000719;IPR017441;IPR008271	Kinase-like_dom_sf;MAP_kinase_CS;Prot_kinase_dom;Protein_kinase_ATP_BS;Ser/Thr_kinase_AS	cytoplasmic
tr|A0A1U8DSX6|A0A1U8DSX6_CAPAN	A0A2G2YXS0		GO:0016021	GO:0005524;GO:0004672	K13430	ko04626	KOG1187	Serine/threonine protein kinase	IPR011009;IPR000719;IPR017441;IPR008271	Kinase-like_dom_sf;Prot_kinase_dom;Protein_kinase_ATP_BS;Ser/Thr_kinase_AS	endoplasmic reticulum
tr|A0A1U8DT12|A0A1U8DT12_CAPAN	A0A2G2YY76	GO:0071555	GO:0016021;GO:0000139	GO:0016757	K11714				IPR005069;IPR029044	Nucl-diP-sugar_transferase;Nucleotide-diphossugar_trans	Golgi apparatus
tr|A0A1U8DT23|A0A1U8DT23_CAPAN	A0A1U8DT23	GO:0006355	GO:0005634	GO:0003700;GO:0043565	K09060				IPR004827;IPR012900	bZIP;MFMR	nuclear
tr|A0A1U8DT48|A0A1U8DT48_CAPAN	A0A1U8DT48	GO:0071555;GO:0030244;GO:0009833	GO:0016021;GO:0005886;GO:0005794;GO:0005802	GO:0046872;GO:0016760;GO:0016759	K10999				IPR005150;IPR027934;IPR029044;IPR013083	Cellulose_synth;CES_Znf_RING;Nucleotide-diphossugar_trans;Znf_RING/FYVE/PHD	cytoplasmic
tr|A0A1U8DT53|A0A1U8DT53_CAPAN	A0A1U8DT53		GO:0016021	GO:0005347	K14684		KOG0752	Mitochondrial solute carrier protein	IPR002067;IPR018108;IPR023395	Mit_carrier;Mitochondrial_sb/sol_carrier;Mt_carrier_dom_sf	cytoplasmic
tr|A0A1U8DT92|A0A1U8DT92_CAPAN	A0A1U8DT92		GO:0009507	GO:0005524;GO:0003676;GO:0004386	K17679		KOG0342	ATP-dependent RNA helicase pitchoune	IPR011545;IPR014001;IPR001650;IPR027417;IPR014014	DEAD/DEAH_box_helicase_dom;Helicase_ATP-bd;Helicase_C;P-loop_NTPase;RNA_helicase_DEAD_Q_motif	nuclear
tr|A0A1U8DTA1|A0A1U8DTA1_CAPAN	A0A1U8DTA1	GO:0009698	GO:0016020;GO:0005783	GO:0016207;GO:0004467	K01897	ko00061;ko00071;ko01100;ko01212;ko02024;ko03320;ko04146;ko04216;ko04714;ko04920	KOG1256	Long-chain acyl-CoA synthetases (AMP-forming)	IPR020845;IPR000873;IPR042099	AMP-binding_CS;AMP-dep_Synth/Lig;AMP-dep_Synthh-like_sf	cytoplasmic
tr|A0A1U8DTB9|A0A1U8DTB9_CAPAN	A0A2G2YYP5		GO:0016021;GO:0005741	GO:0004842	K08332		KOG0167	FOG: Armadillo/beta-catenin-like repeats	IPR011989;IPR006911;IPR016024;IPR000225;IPR003613;IPR013083	ARM-like;ARM-rpt_dom;ARM-type_fold;Armadillo;Ubox_domain;Znf_RING/FYVE/PHD	cytoplasmic
tr|A0A1U8DTC0|A0A1U8DTC0_CAPAN	A0A1U8DTC0		GO:0009507						IPR029058;IPR010765	AB_hydrolase;DUF1350	mitochondrial
tr|A0A1U8DTG3|A0A1U8DTG3_CAPAN	A0A1U8DTG3		GO:0005737;GO:0005829	GO:0003824	K16055	ko00500;ko01100;ko01110	KOG1050	Trehalose-6-phosphate synthase component TPS1 and related subunits	IPR001830;IPR036412;IPR006379;IPR023214;IPR003337	Glyco_trans_20;HAD-like_sf;HAD-SF_hydro_IIB;HAD_sf;Trehalose_PPase	peroxisomal
tr|A0A1U8DTH1|A0A1U8DTH1_CAPAN	A0A1U8DTH1	GO:0006817;GO:0090333	GO:0016021;GO:0005886;GO:0009705	GO:0022821	K12818	ko03040	KOG2615	Permease of the major facilitator superfamily	IPR011701;IPR020846;IPR036259	MFS;MFS_dom;MFS_trans_sf	Golgi apparatus
tr|A0A1U8DTH5|A0A1U8DTH5_CAPAN	A0A2G2YYN9				K14859		KOG2963	RNA-binding protein required for 60S ribosomal subunit biogenesis	IPR007109	Brix	cytoplasmic
tr|A0A2G2YP27|A0A2G2YP27_CAPAN	A0A2G2YP27	GO:0006355	GO:0005634	GO:0003700;GO:0000978	K08064	ko04612;ko05017;ko05152	KOG1561	CCAAT-binding factor, subunit B (HAP2)	IPR001289	NFYA	nuclear
tr|A0A1U8DTJ6|A0A1U8DTJ6_CAPAN	A0A1U8DTJ6	GO:0006434	GO:0005829	GO:0005524;GO:0000049;GO:0004828	K01875	ko00970	KOG2509	Seryl-tRNA synthetase	IPR002314;IPR006195;IPR002317;IPR015866;IPR042103;IPR033729;IPR010978	aa-tRNA-synt_IIb;aa-tRNA-synth_II;Ser-tRNA-ligase_type_1;Ser-tRNA-synth_1_N;SerRS_1_N_sf;SerRS_core;tRNA-bd_arm	cytoplasmic
tr|A0A1U8DTK0|A0A1U8DTK0_CAPAN	A0A1U8DTK0	GO:0006886	GO:0005802;GO:0000325	GO:0005089	K20131		KOG2319	Vacuolar assembly/sorting protein VPS9	IPR041545;IPR003123;IPR037191	DUF5601;VPS9;VPS9_dom_sf	cytoplasmic
tr|A0A1U8DTK7|A0A1U8DTK7_CAPAN	A0A1U8DTK7	GO:0050982;GO:0006820	GO:0016021;GO:0005886	GO:0008381	K22048		KOG4629	Predicted mechanosensitive ion channel	IPR011992;IPR010920;IPR016688;IPR006685;IPR023408	EF-hand-dom_pair;LSM_dom_sf;MscS-like_plants/fungi;MscS_channel;MscS_dom_sf	cytoplasmic
tr|A0A1U8DTK8|A0A1U8DTK8_CAPAN	A0A1U8DTK8	GO:0009251	GO:0005576	GO:0008422	K05349	ko00460;ko00500;ko00940;ko01100;ko01110			IPR002772;IPR036881;IPR001764;IPR036962;IPR017853	Glyco_hydro_3_C;Glyco_hydro_3_C_sf;Glyco_hydro_3_N;Glyco_hydro_3_N_sf;Glycoside_hydrolase_SF	extracellular
tr|A0A1U8DTM0|A0A1U8DTM0_CAPAN	A0A2G2YYP3	GO:0006468;GO:0046685	GO:0009507;GO:0005739	GO:0004725	K18065		KOG3772	M-phase inducer phosphatase	IPR001763;IPR036873	Rhodanese-like_dom;Rhodanese-like_dom_sf	mitochondrial
tr|A0A1U8DTN0|A0A1U8DTN0_CAPAN	A0A1U8DTN0	GO:0010206	GO:0009543	GO:0004252	K08669	ko04210;ko04214;ko04215;ko05012	KOG1320	Serine protease	IPR009003;IPR043504;IPR001940	Peptidase_S1_PA;Peptidase_S1_PA_chymotrypsin;Peptidase_S1C	mitochondrial
tr|A0A1U8DTN9|A0A1U8DTN9_CAPAN	A0A2G2YZ74		GO:0005829	GO:0051287;GO:0047918	K10046	ko00053;ko00520;ko01100;ko01110	KOG1429;KOG1429	dTDP-glucose 4-6-dehydratase/UDP-glucuronic acid decarboxylase;dTDP-glucose 4-6-dehydratase/UDP-glucuronic acid decarboxylase	IPR001509;IPR033890;IPR036291	Epimerase_deHydtase;GDP-Man_epi;NAD(P)-bd_dom_sf	cytoplasmic
tr|A0A1U8DTP2|A0A1U8DTP2_CAPAN	A0A1U8DTP2	GO:0043953	GO:0016021;GO:0009941;GO:0009535;GO:0033281		K03116	ko03060;ko03070			IPR003369;IPR006312	TatA/B/E;TatA/E	chloroplast
tr|A0A1U8DTP6|A0A1U8DTP6_CAPAN	A0A1U8DTP6										cytoplasmic
tr|A0A1U8DTQ7|A0A1U8DTQ7_CAPAN	A0A2G2YWF6		GO:0005634;GO:0005737	GO:0031625;GO:0015631;GO:0044548	K04507	ko04310	KOG3260	Calcyclin-binding protein CacyBP	IPR037201;IPR037893;IPR007052;IPR008978;IPR007699;IPR015120	CacyBP_N;CS_CacyBP;CS_dom;HSP20-like_chaperone;SGS_dom;Siah-Interact_N	cytoplasmic
tr|A0A1U8DTR2|A0A1U8DTR2_CAPAN	A0A2G2YWD1			GO:0000049	K15437		KOG2241	tRNA-binding protein	IPR012340;IPR002547	NA-bd_OB-fold;tRNA-bd_dom	mitochondrial
tr|A0A1U8DTR4|A0A1U8DTR4_CAPAN	A0A1U8DTR4		GO:0005634						IPR004082;IPR032535;IPR032881	OBERON;Oberon_cc;Oberon_PHD	nuclear
tr|A0A1U8DTR9|A0A1U8DTR9_CAPAN	A0A2G2YYT0			GO:0005509;GO:0005544	K17098		KOG0819	Annexin	IPR001464;IPR018502;IPR018252;IPR037104;IPR009118	Annexin;Annexin_repeat;Annexin_repeat_CS;Annexin_sf;AnnexinD_plant	peroxisomal
tr|A0A1U8DTU5|A0A1U8DTU5_CAPAN	A0A1U8DTU5		GO:0005634;GO:0072546		K23563		KOG3060	Uncharacterized conserved protein	IPR039856;IPR013026;IPR011990	EMC2-like;TPR-contain_dom;TPR-like_helical_dom_sf	nuclear
tr|A0A1U8DTV1|A0A1U8DTV1_CAPAN	A0A2G2YWI7		GO:0016021;GO:0005739;GO:0009941	GO:0005347	K14684		KOG0752	Mitochondrial solute carrier protein	IPR002067;IPR018108;IPR023395	Mit_carrier;Mitochondrial_sb/sol_carrier;Mt_carrier_dom_sf	nuclear
tr|A0A1U8DTY9|A0A1U8DTY9_CAPAN	A0A1U8DTY9				K08740		KOG2401	Predicted MutS-related protein involved in mismatch repair	IPR041806;IPR013899;IPR002625;IPR036063	CID5/6/7_CUE;DUF1771;Smr_dom;Smr_dom_sf	cytoplasmic
tr|A0A1U8DU09|A0A1U8DU09_CAPAN	A0A2G2YWX0		GO:0005737;GO:0005856	GO:0003779	K05759	ko04013;ko04015;ko04810;ko05014;ko05131;ko05132	KOG1755	Profilin	IPR005455;IPR036140;IPR027310	PFN;PFN_sf;Profilin_CS	cytoplasmic
tr|A0A1U8DU22|A0A1U8DU22_CAPAN	A0A1U8DU22				K08241	ko00592;ko01110			IPR005050	Enod93	cytoplasmic
tr|A0A1U8DU43|A0A1U8DU43_CAPAN	A0A2G2YWI2						KOG2422	Uncharacterized conserved protein	IPR006994	TCF25/Rqc1	nuclear
tr|A0A1U8DU50|A0A1U8DU50_CAPAN	A0A1U8DU50			GO:0016791					IPR013078;IPR029033;IPR001345	His_Pase_superF_clade-1;His_PPase_superfam;PG/BPGM_mutase_AS	cytoplasmic
tr|A0A1U8DU54|A0A1U8DU54_CAPAN	A0A1U8DU54				K16569		KOG1823	DRIM (Down-regulated in metastasis)-like proteins	IPR010471	DUF1068	endoplasmic reticulum
tr|A0A1U8DU57|A0A1U8DU57_CAPAN	A0A1U8DU57			GO:0016491	K08081	ko00960;ko01100;ko01110	KOG0725	Reductases with broad range of substrate specificities	IPR036291;IPR020904;IPR002347	NAD(P)-bd_dom_sf;Sc_DH/Rdtase_CS;SDR_fam	mitochondrial
tr|A0A1U8DU79|A0A1U8DU79_CAPAN	A0A1U8DU79				K00600	ko00260;ko00460;ko00630;ko00670;ko00680;ko01100;ko01110;ko01120;ko01200;ko01230;ko01523	KOG1730	Thioredoxin-like protein	IPR008979;IPR010400;IPR037047	Galactose-bd-like_sf;PITH_dom;PITH_dom_sf	cytoplasmic
tr|A0A1U8DU83|A0A1U8DU83_CAPAN	A0A2G2XZX3	GO:0016192	GO:0016021;GO:0005794	GO:0017137			KOG3114	Uncharacterized conserved protein	IPR006977;IPR039765	Yip1;Yip5/YIPF1/YIPF2	cytoplasmic
tr|A0A1U8DU88|A0A1U8DU88_CAPAN	A0A1U8DU88								IPR019448;IPR039614	NT-C2;PMI1-like	cytoplasmic
tr|A0A1U8DU89|A0A1U8DU89_CAPAN	A0A2G2XZW0		GO:0016021						IPR035940	CAP_sf	plasma membrane
tr|A0A1U8DU94|A0A1U8DU94_CAPAN	A0A1U8DU94	GO:0006635;GO:0007031;GO:0015866;GO:0015867	GO:0005779	GO:0005347;GO:0015217	K13354	ko04146	KOG0769	Predicted mitochondrial carrier protein	IPR018108;IPR023395	Mitochondrial_sb/sol_carrier;Mt_carrier_dom_sf	peroxisomal
tr|A0A1U8DUB7|A0A1U8DUB7_CAPAN	A0A2G2Y094				K07200	ko04068;ko04152;ko04211;ko04213;ko04371;ko04530;ko04710;ko04714;ko04910;ko04920;ko04921;ko04922;ko04931;ko04932;ko05410	KOG1764	5'-AMP-activated protein kinase, gamma subunit	IPR032640;IPR000644;IPR013783;IPR014756	AMPK1_CBM;CBS_dom;Ig-like_fold;Ig_E-set	cytoplasmic
tr|A0A1U8DUB8|A0A1U8DUB8_CAPAN	A0A1U8DUB8			GO:0004252	K15333				IPR000209;IPR036852;IPR022398;IPR023828;IPR015500;IPR034197;IPR010259;IPR037045;IPR041469	Peptidase_S8/S53_dom;Peptidase_S8/S53_dom_sf;Peptidase_S8_His-AS;Peptidase_S8_Ser-AS;Peptidase_S8_subtilisin-rel;Peptidases_S8_3;S8pro/Inhibitor_I9;S8pro/Inhibitor_I9_sf;Subtilisin-like_FN3	extracellular
tr|A0A1U8DUE2|A0A1U8DUE2_CAPAN	A0A2G3AKC3								IPR005049	STL-like	endoplasmic reticulum
tr|A0A1U8DUE7|A0A1U8DUE7_CAPAN	A0A2G2ZB83		GO:0005576						IPR008801	RALF	extracellular
tr|A0A1U8DUF0|A0A1U8DUF0_CAPAN	A0A2G2YX58			GO:0005524;GO:0004674	K08790		KOG0605	NDR and related serine/threonine kinases	IPR000961;IPR011009;IPR000719;IPR017441;IPR008271	AGC-kinase_C;Kinase-like_dom_sf;Prot_kinase_dom;Protein_kinase_ATP_BS;Ser/Thr_kinase_AS	cytoplasmic
tr|A0A1U8DUI9|A0A1U8DUI9_CAPAN	A0A1U8DUI9	GO:0000398;GO:0006464	GO:0005634;GO:0005737	GO:0031386	K13113	ko04212	KOG3493	Ubiquitin-like protein	IPR039732;IPR000626;IPR029071	Hub1/Ubl5;Ubiquitin-like_dom;Ubiquitin-like_domsf	cytoplasmic
tr|A0A1U8DUK0|A0A1U8DUK0_CAPAN	A0A1U8DUK0	GO:0001510	GO:0005634;GO:0016607;GO:0036396	GO:0008168	K05925		KOG2098	Predicted N6-adenine RNA methylase	IPR007757;IPR029063	MT-A70-like;SAM-dependent_MTases	nuclear
tr|A0A1U8DUK2|A0A1U8DUK2_CAPAN	A0A1U8DUK2	GO:0002181	GO:0022625	GO:0003723;GO:0003735	K02891	ko03010	KOG3434	60S ribosomal protein L22	IPR002671;IPR038526	Ribosomal_L22e;Ribosomal_L22e_sf	cytoplasmic
tr|A0A1U8DUK6|A0A1U8DUK6_CAPAN	A0A2G2YET2	GO:0008643	GO:0016021		K15382		KOG1623	Multitransmembrane protein	IPR004316	SWEET_sugar_transpr	plasma membrane
tr|A0A1U8DUK9|A0A1U8DUK9_CAPAN	A0A1U8DUK9		GO:0005634;GO:0005737	GO:0004722	K06269	ko03015;ko04022;ko04024;ko04113;ko04114;ko04218;ko04261;ko04270;ko04390;ko04510;ko04611;ko04720;ko04728;ko04750;ko04810;ko04910;ko04921;ko04931;ko05031;ko05034;ko05168;ko05205	KOG0374;KOG0374	Serine/threonine specific protein phosphatase PP1, catalytic subunit;Serine/threonine specific protein phosphatase PP1, catalytic subunit	IPR004843;IPR029052;IPR006186;IPR031675	Calcineurin-like_PHP_ApaH;Metallo-depent_PP-like;Ser/Thr-sp_prot-phosphatase;STPPase_N	cytoplasmic
tr|A0A1U8DUL4|A0A1U8DUL4_CAPAN	A0A1U8DUL4	GO:0006412	GO:0022625	GO:0003723;GO:0003735	K02883	ko03010	KOG1714	60s ribosomal protein L18	IPR036227;IPR000039;IPR021131	L18e/L15P_sf;Ribosomal_L18e;Ribosomal_L18e/L15P	cytoplasmic
tr|A0A1U8DUP2|A0A1U8DUP2_CAPAN	A0A1U8DUP2				K01366	ko04142;ko04210			IPR005134;IPR016804	UPF0114;UPF0114_pln	chloroplast
tr|A0A1U8DUQ5|A0A1U8DUQ5_CAPAN	A0A1U8DUQ5			GO:0016787					IPR005181;IPR036514	SASA;SGNH_hydro_sf	endoplasmic reticulum
tr|A0A1U8DUR9|A0A1U8DUR9_CAPAN	A0A2G2XY88		GO:0005783	GO:0003756	K09584	ko04141	KOG0191	Thioredoxin/protein disulfide isomerase	IPR005788;IPR011679;IPR036356;IPR036249;IPR017937;IPR013766	Disulphide_isomerase;ERp29_C;ERp29_C_sf;Thioredoxin-like_sf;Thioredoxin_CS;Thioredoxin_domain	endoplasmic reticulum
tr|A0A1U8DUS0|A0A1U8DUS0_CAPAN	A0A1U8DUS0	GO:0000398	GO:0005681;GO:0046540	GO:0008270;GO:0003676	K12848	ko03040	KOG4727	U1-like Zn-finger protein	IPR003604;IPR040107;IPR022755;IPR036236	Matrin/U1-like-C_Znf_C2H2;Snu23;Znf_C2H2_jaz;Znf_C2H2_sf	nuclear
tr|A0A1U8DUS5|A0A1U8DUS5_CAPAN	A0A1U8DUS5				K06674	ko04111			IPR014729;IPR006015;IPR006016	Rossmann-like_a/b/a_fold;Universal_stress_UspA;UspA	cytoplasmic
tr|A0A1U8DUS7|A0A1U8DUS7_CAPAN	A0A2G2XVQ7		GO:0016021	GO:0004427;GO:0009678	K01507	ko00190			IPR004131	PPase-energised_H-pump	Golgi apparatus
tr|A0A1U8DUT0|A0A1U8DUT0_CAPAN	A0A2G2YY21	GO:0009793	GO:0009507		K21768		KOG2982	Uncharacterized conserved protein	IPR036859;IPR000938;IPR001611;IPR032675;IPR029071;IPR044079	CAP-Gly_dom_sf;CAP-Gly_domain;Leu-rich_rpt;LRR_dom_sf;Ubiquitin-like_domsf;Ubl_TBCE	cytoplasmic
tr|A0A1U8DUV2|A0A1U8DUV2_CAPAN	A0A1U8DUV2	GO:0000398	GO:0005684		K13110		KOG1425	Microfibrillar-associated protein MFAP1	IPR033194;IPR009730	MFAP1;MFAP1_C	cytoplasmic
tr|A0A1U8DUW6|A0A1U8DUW6_CAPAN	A0A1U8DUW6	GO:0042254	GO:0032040;GO:0031428	GO:0030515	K14564	ko03008;ko05017	KOG2573;KOG2573	Ribosome biogenesis protein - Nop56p/Sik1p;Ribosome biogenesis protein - Nop56p/Sik1p	IPR029012;IPR012974;IPR042239;IPR002687;IPR036070;IPR012976	Helix_hairpin_bin_sf;NOP5_N;Nop_C;Nop_dom;Nop_dom_sf;NOSIC	nuclear
tr|A0A1U8DUZ1|A0A1U8DUZ1_CAPAN	A0A2G2XZZ5								IPR036758;IPR007493	At5g01610-like;DUF538	cytoplasmic
tr|A0A1U8DUZ4|A0A1U8DUZ4_CAPAN	A0A1U8DUZ4	GO:0050821	GO:0005739	GO:0030145;GO:0008233;GO:0070006;GO:0004177	K01262		KOG2414	Putative Xaa-Pro aminopeptidase	IPR007865;IPR029149;IPR036005;IPR000994	Aminopep_P_N;Creatin/AminoP/Spt16_NTD;Creatinase/aminopeptidase-like;Pept_M24	mitochondrial
tr|A0A1U8DV09|A0A1U8DV09_CAPAN	A0A1U8DV09			GO:0005524;GO:0004672	K13430	ko04626	KOG1187	Serine/threonine protein kinase	IPR011009;IPR000719;IPR017441;IPR008271	Kinase-like_dom_sf;Prot_kinase_dom;Protein_kinase_ATP_BS;Ser/Thr_kinase_AS	endoplasmic reticulum
tr|A0A1U8DV19|A0A1U8DV19_CAPAN	A0A2G2XYK0			GO:0046872					IPR011011	Znf_FYVE_PHD	cytoplasmic
tr|A0A1U8DV20|A0A1U8DV20_CAPAN	A0A1U8DV20	GO:0006629		GO:0004190	K08245		KOG1339	Aspartyl protease	IPR001461;IPR001969;IPR033121;IPR021109;IPR033869;IPR007856;IPR008138;IPR011001;IPR008139	Aspartic_peptidase_A1;Aspartic_peptidase_AS;PEPTIDASE_A1;Peptidase_aspartic_dom_sf;Phytepsin;SapB_1;SapB_2;Saposin-like;SaposinB_dom	extracellular
tr|A0A1U8DV23|A0A1U8DV23_CAPAN	A0A1U8DV23										Golgi apparatus
tr|A0A1U8DV28|A0A1U8DV28_CAPAN	A0A1U8DV28	GO:0006412	GO:0009536;GO:0005762	GO:0003735;GO:0070180	K02874	ko03010	KOG0901	60S ribosomal protein L14/L17/L23	IPR036853;IPR000218;IPR005745;IPR019972	Ribosomal_L14_sf;Ribosomal_L14P;Ribosomal_L14P_bac-type;Ribosomal_L14P_CS	mitochondrial
tr|A0A1U8DV30|A0A1U8DV30_CAPAN	A0A1U8DV30			GO:0016787					IPR005181;IPR036514	SASA;SGNH_hydro_sf	endoplasmic reticulum
tr|A0A1U8DV33|A0A1U8DV33_CAPAN	A0A1U8DV33	GO:0055114	GO:0016020		K15095	ko00902;ko01110	KOG1208	Dehydrogenases with different specificities (related to short-chain alcohol dehydrogenases)	IPR036291;IPR002347	NAD(P)-bd_dom_sf;SDR_fam	cytoplasmic
tr|A0A1U8DV73|A0A1U8DV73_CAPAN	A0A2G2XXJ4		GO:0016021	GO:0005524;GO:0004674	K19613	ko04014			IPR011009;IPR032675;IPR013210;IPR000719;IPR017441;IPR001245;IPR008271	Kinase-like_dom_sf;LRR_dom_sf;LRR_N_plant-typ;Prot_kinase_dom;Protein_kinase_ATP_BS;Ser-Thr/Tyr_kinase_cat_dom;Ser/Thr_kinase_AS	endoplasmic reticulum
tr|A0A1U8DV81|A0A1U8DV81_CAPAN	A0A1U8DV81	GO:0008299		GO:0050518	K00991	ko00900;ko01100;ko01110			IPR001228;IPR034683;IPR029044	IspD;IspD/TarI;Nucleotide-diphossugar_trans	chloroplast
tr|A0A1U8DV83|A0A1U8DV83_CAPAN	A0A1U8DV83	GO:0032543;GO:0006427	GO:0005737;GO:0005829;GO:0005739	GO:0005524;GO:0045548;GO:0004821	K01892	ko00970	KOG1936	Histidyl-tRNA synthetase	IPR006195;IPR004154;IPR036621;IPR001106;IPR015807;IPR041715;IPR008948	aa-tRNA-synth_II;Anticodon-bd;Anticodon-bd_dom_sf;Aromatic_Lyase;His-tRNA-ligase;HisRS-like_core;L-Aspartase-like	cytoplasmic
tr|A0A2G2WP33|A0A2G2WP33_CAPAN	A0A2G2WP33		GO:0005618;GO:0048046	GO:0045735;GO:0030145	K00384	ko00450			IPR006045;IPR001929;IPR019780;IPR014710;IPR011051	Cupin_1;Germin;Germin_Mn-BS;RmlC-like_jellyroll;RmlC_Cupin_sf	extracellular
tr|A0A1U8DVD1|A0A1U8DVD1_CAPAN	A0A1U8DVD1	GO:0071586	GO:0030176	GO:0046872;GO:0004222	K06013	ko00900;ko01110	KOG2719	Metalloprotease	IPR027057;IPR001915;IPR032456	CAXX_Prtase_1;Peptidase_M48;Peptidase_M48_N	endoplasmic reticulum
tr|A0A1U8DVD3|A0A1U8DVD3_CAPAN	A0A2G2Y1Q2		GO:0070469;GO:0005758	GO:0046872;GO:0020037;GO:0009055	K08738	ko01524;ko02020;ko04115;ko04210;ko04214;ko04215;ko04932;ko05010;ko05012;ko05014;ko05016;ko05017;ko05020;ko05130;ko05131;ko05132;ko05134;ko05145;ko05152;ko05160;ko05161;ko05162;ko05163;ko05164;ko05167;ko05168;ko05169;ko05170;ko05200;ko05210;ko05222;ko05416	KOG3453	Cytochrome c	IPR009056;IPR036909;IPR002327	Cyt_c-like_dom;Cyt_c-like_dom_sf;Cyt_c_1A/1B	cytoplasmic
tr|A0A1U8DVE2|A0A1U8DVE2_CAPAN	A0A2G2Y1N5	GO:0032259;GO:0045492	GO:0000139	GO:0008168	K18801				IPR006514;IPR021148	IRX15/IRX15L/IGXM;Polysacc_synth_dom	plasma membrane
tr|A0A1U8DVF8|A0A1U8DVF8_CAPAN	A0A1U8DVF8	GO:0006412;GO:0000027	GO:0022625	GO:0003723;GO:0003735	K02925	ko03010	KOG0746	60S ribosomal protein L3 and related proteins	IPR000597;IPR019926;IPR009000	Ribosomal_L3;Ribosomal_L3_CS;Transl_B-barrel_sf	cytoplasmic
tr|A0A1U8DVK6|A0A1U8DVK6_CAPAN	A0A1U8DVK6	GO:0006412	GO:0022627	GO:0003735	K02951	ko03010	KOG3406	40S ribosomal protein S12	IPR029064;IPR004038;IPR000530	L30e-like;Ribosomal_L7Ae/L30e/S12e/Gad45;Ribosomal_S12e	cytoplasmic
tr|A0A1U8DVK9|A0A1U8DVK9_CAPAN	A0A1U8DVK9								IPR006766	EXORDIUM-like	extracellular
tr|A0A1U8DVM9|A0A1U8DVM9_CAPAN	A0A2G2YYA9		GO:0005634	GO:0046983	K13422	ko04016;ko04075			IPR011598;IPR036638;IPR025610	bHLH_dom;HLH_DNA-bd_sf;MYC/MYB_N	nuclear
tr|A0A1U8DVN3|A0A1U8DVN3_CAPAN	A0A2G2Y1V7	GO:0032259;GO:0035999;GO:0019264		GO:0008168;GO:0030170;GO:0004372	K00600	ko00260;ko00460;ko00630;ko00670;ko00680;ko01100;ko01110;ko01120;ko01200;ko01230;ko01523	KOG2467	Glycine/serine hydroxymethyltransferase	IPR015424;IPR015422;IPR015421;IPR001085;IPR019798;IPR039429;IPR019775	PyrdxlP-dep_Trfase;PyrdxlP-dep_Trfase_dom1;PyrdxlP-dep_Trfase_major;Ser_HO-MeTrfase;Ser_HO-MeTrfase_PLP_BS;SHMT-like_dom;WD40_repeat_CS	cytoplasmic
tr|A0A1U8DVQ2|A0A1U8DVQ2_CAPAN	A0A1U8E374			GO:0016779	K09264		KOG1906	DNA polymerase sigma	IPR043519;IPR002934	NT_sf;Polymerase_NTP_transf_dom	cytoplasmic
tr|A0A1U8DVU7|A0A1U8DVU7_CAPAN	A0A1U8DVU7	GO:0006888;GO:0006891	GO:0005829;GO:0005783;GO:0005794;GO:0030008;GO:0033106		K20302		KOG3330	Transport protein particle (TRAPP) complex subunit	IPR016721;IPR024096;IPR007194	Bet3;NO_sig/Golgi_transp_ligand-bd;TRAPP_component	cytoplasmic
tr|A0A1U8DVW0|A0A1U8DVW0_CAPAN	A0A1U8DVW0		GO:0005634		K10752	ko04218	KOG0264	Nucleosome remodeling factor, subunit CAF1/NURF55/MSI1	IPR020472;IPR022052;IPR015943;IPR001680;IPR019775;IPR017986;IPR036322	G-protein_beta_WD-40_rep;Histone-bd_RBBP4_N;WD40/YVTN_repeat-like_dom_sf;WD40_repeat;WD40_repeat_CS;WD40_repeat_dom;WD40_repeat_dom_sf	nuclear
tr|A0A1U8DVW7|A0A1U8DVW7_CAPAN	A0A2G3AWH4	GO:0006412	GO:0005840	GO:0003735	K02925	ko03010	KOG0746	60S ribosomal protein L3 and related proteins	IPR000597;IPR019926;IPR009000	Ribosomal_L3;Ribosomal_L3_CS;Transl_B-barrel_sf	cytoplasmic
tr|A0A1U8DW12|A0A1U8DW12_CAPAN	A0A1U8DW12	GO:0010468	GO:0005634;GO:0005737	GO:0003729	K21444		KOG2190;KOG2190	PolyC-binding proteins alphaCP-1 and related KH domain proteins;PolyC-binding proteins alphaCP-1 and related KH domain proteins	IPR004087;IPR004088;IPR036612	KH_dom;KH_dom_type_1;KH_dom_type_1_sf	cytoplasmic
tr|A0A1U8DW16|A0A1U8DW16_CAPAN	A0A2G2Y366				K02885	ko03010			IPR021099	PORR_domain	mitochondrial
tr|A0A1U8DW23|A0A1U8DW23_CAPAN	A0A1U8DW23	GO:0006979;GO:0042744	GO:0005576;GO:0009506;GO:0009505	GO:0046872;GO:0020037;GO:0004601	K00430	ko00940;ko01100;ko01110			IPR002016;IPR010255;IPR000823;IPR019794;IPR019793;IPR033905	Haem_peroxidase;Haem_peroxidase_sf;Peroxidase_pln;Peroxidases_AS;Peroxidases_heam-ligand_BS;Secretory_peroxidase	extracellular
tr|A0A1U8DW27|A0A1U8DW27_CAPAN	A0A1U8DW27				K17710		KOG4197	FOG: PPR repeat	IPR002885;IPR011990	Pentatricopeptide_repeat;TPR-like_helical_dom_sf	mitochondrial
tr|A0A1U8DW33|A0A1U8DW33_CAPAN	A0A2G2Y345										cytoplasmic
tr|A0A1U8DW50|A0A1U8DW50_CAPAN	A0A2G2Y334		GO:0016021;GO:0005774						IPR009457;IPR040226	DUF1084;THH1/TOM1/TOM3	Golgi apparatus
tr|A0A2G2Y306|A0A2G2Y306_CAPAN	A0A2G2Y306	GO:0009231	GO:0005737;GO:0009507	GO:0046872;GO:0005525;GO:0008686;GO:0003935	K14652	ko00740;ko00790;ko01100;ko01110	KOG1284	Bifunctional GTP cyclohydrolase II/3,4-dihydroxy-2butanone-4-phosphate synthase	IPR017945;IPR000422;IPR032677;IPR000926;IPR036144;IPR016299	DHBP_synth_RibB-like_a/b_dom;DHBP_synthase_RibB;GTP_cyclohydro_II;RibA;RibA-like_sf;Riboflavin_synth_RibBA	cytoplasmic
tr|A0A1U8DW99|A0A1U8DW99_CAPAN	A0A1U8DW99	GO:0000413;GO:0061077	GO:0005737	GO:0003755	K01802		KOG0544	FKBP-type peptidyl-prolyl cis-trans isomerase	IPR001179	PPIase_FKBP_dom	cytoplasmic
tr|A0A1U8DWB3|A0A1U8DWB3_CAPAN	A0A2G2ZAE9				K17278		KOG1110	Putative steroid membrane receptor Hpr6.6/25-Dx	IPR001199;IPR036400	Cyt_B5-like_heme/steroid-bd;Cyt_B5-like_heme/steroid_sf	cytoplasmic
tr|A0A1U8FF14|A0A1U8FF14_CAPAN	A0A2G3AL94		GO:0005634;GO:0000786	GO:0003677;GO:0046982	K11253	ko05034;ko05131;ko05202;ko05322	KOG1745	Histones H3 and H4	IPR009072;IPR007125;IPR000164	Histone-fold;Histone_H2A/H2B/H3;Histone_H3/CENP-A	nuclear
tr|A0A1U8DWC4|A0A1U8DWC4_CAPAN	A0A1U8DWC4								IPR000868;IPR036380	Isochorismatase-like;Isochorismatase-like_sf	cytoplasmic
tr|A0A1U8DWE0|A0A1U8DWE0_CAPAN	A0A1U8DWE0	GO:0048564	GO:0009570;GO:0009535;GO:0019898;GO:0009543;GO:0009654	GO:0005509	K02717	ko00195			IPR016123;IPR002683	Mog1/PsbP_a/b/a-sand;PsbP_C	chloroplast
tr|A0A1U8DWE8|A0A1U8DWE8_CAPAN	A0A1U8DWE8	GO:0006468;GO:0032968;GO:0070816	GO:0005634;GO:0000790;GO:0000307	GO:0005524;GO:0004693;GO:0008353	K08819		KOG0600	Cdc2-related protein kinase	IPR011009;IPR000719;IPR017441;IPR008271	Kinase-like_dom_sf;Prot_kinase_dom;Protein_kinase_ATP_BS;Ser/Thr_kinase_AS	nuclear
tr|A0A1U8DWF0|A0A1U8DWF0_CAPAN	A0A2G2Y3E5		GO:0016021	GO:0019706	K20032		KOG0509	Ankyrin repeat and DHHC-type Zn-finger domain containing proteins	IPR002110;IPR020683;IPR036770;IPR001594	Ankyrin_rpt;Ankyrin_rpt-contain_dom;Ankyrin_rpt-contain_sf;Palmitoyltrfase_DHHC	cytoplasmic
tr|A0A1U8DWI6|A0A1U8DWI6_CAPAN	A0A1U8DWI6	GO:0016310;GO:0009736;GO:0000160	GO:0005634;GO:0005737;GO:0005829	GO:0043424;GO:0009927	K14490	ko04075	KOG4747	Two-component phosphorelay intermediate involved in MAP kinase cascade regulation	IPR036641;IPR008207	HPT_dom_sf;Sig_transdc_His_kin_Hpt_dom	cytoplasmic
tr|A0A1U8DWJ4|A0A1U8DWJ4_CAPAN	A0A2G3AKQ1	GO:1904667;GO:0080022;GO:0010099;GO:0055121	GO:0016607				KOG3345	Uncharacterized conserved protein	IPR010756	Tls1	cytoplasmic
tr|A0A1U8DWQ0|A0A1U8DWQ0_CAPAN	A0A2G2Y093			GO:0005524;GO:0016887	K08900		KOG0743	AAA+-type ATPase	IPR003593;IPR025753;IPR003959;IPR003960;IPR027417	AAA+_ATPase;AAA_N_dom;ATPase_AAA_core;ATPase_AAA_CS;P-loop_NTPase	cytoplasmic
tr|A0A1U8DWR1|A0A1U8DWR1_CAPAN	A0A2G2Y2E6		GO:0005737		K13993	ko04141	KOG0710	Molecular chaperone (small heat-shock protein Hsp26/Hsp42)	IPR002068;IPR031107;IPR008978	A-crystallin/Hsp20_dom;HSP20;HSP20-like_chaperone	cytoplasmic
tr|A0A1U8DWU8|A0A1U8DWU8_CAPAN	A0A1U8DWU8	GO:0009086	GO:0005829	GO:0042802;GO:0046522	K00899	ko00270;ko01100			IPR002575;IPR011009;IPR009212	Aminoglycoside_PTrfase;Kinase-like_dom_sf;Methylthioribose_kinase	cytoplasmic
tr|A0A1U8DWV6|A0A1U8DWV6_CAPAN	A0A2G3AKB8	GO:0009793;GO:0051781	GO:0005773	GO:0016787	K01205	ko00531;ko01100;ko04142	KOG2233	Alpha-N-acetylglucosaminidase	IPR017853;IPR029018;IPR007781;IPR024732;IPR024240;IPR024733	Glycoside_hydrolase_SF;Hex-like_dom2;NAGLU;NAGLU_C;NAGLU_N;NAGLU_tim-barrel	extracellular
tr|A0A1U8DWX0|A0A1U8DWX0_CAPAN	A0A2G2XZ62	GO:0009611;GO:0071486;GO:0071492	GO:0016021;GO:0009535		K07937	ko04072;ko04144;ko05110;ko05130;ko05131;ko05132;ko05134					chloroplast
tr|A0A1U8DWX6|A0A1U8DWX6_CAPAN	A0A1U8DWX6	GO:0009651;GO:0046856;GO:0016311	GO:0005829	GO:0004725;GO:0016314;GO:0070300	K01110	ko00562;ko01100;ko01521;ko04068;ko04070;ko04071;ko04115;ko04140;ko04150;ko04151;ko04212;ko04218;ko04361;ko04510;ko04931;ko05165;ko05166;ko05200;ko05206;ko05213;ko05214;ko05215;ko05218;ko05222;ko05224;ko05225;ko05230;ko05235	KOG2283;KOG2283	Clathrin coat dissociation kinase GAK/PTEN/Auxilin and related tyrosine phosphatases;Clathrin coat dissociation kinase GAK/PTEN/Auxilin and related tyrosine phosphatases	IPR029021;IPR014020;IPR029023;IPR016130	Prot-tyrosine_phosphatase-like;Tensin_C2-dom;Tensin_phosphatase;Tyr_Pase_AS	cytoplasmic
tr|A0A1U8DWY6|A0A1U8DWY6_CAPAN	A0A1U8DWY6										vacuolar
tr|A0A1U8DWY9|A0A1U8DWY9_CAPAN	A0A2G3AKL2			GO:0008270;GO:0003676			KOG2030	Predicted RNA-binding protein	IPR021846;IPR008532;IPR001878;IPR036875	NFACT-C;NFACT_RNA-bd;Znf_CCHC;Znf_CCHC_sf	nuclear
tr|A0A1U8DX14|A0A1U8DX14_CAPAN	A0A1U8DX14	GO:0006629		GO:0008081					IPR017946	PLC-like_Pdiesterase_TIM-brl	extracellular
tr|A0A1U8DX18|A0A1U8DX18_CAPAN	A0A1U8DX18	GO:0010468	GO:0005777		K17573				IPR041966;IPR024768;IPR021139;IPR025605	LOTUS-like;Marf1;NYN_limkain-b1;OST-HTH/LOTUS_dom	peroxisomal
tr|A0A1U8DX33|A0A1U8DX33_CAPAN	A0A1U8DX33	GO:0006486;GO:0036065	GO:0016021;GO:0032580	GO:0046920	K00753	ko00513;ko01100	KOG2619;KOG2619	Fucosyltransferase;Fucosyltransferase	IPR001503;IPR038577	Glyco_trans_10;GT10-like_sf	Golgi apparatus
tr|A0A1U8DX39|A0A1U8DX39_CAPAN	A0A1U8DX39	GO:0009793	GO:0009507;GO:0005739	GO:0008270	K22733		KOG4197	FOG: PPR repeat	IPR032867;IPR002885;IPR011990	DYW_dom;Pentatricopeptide_repeat;TPR-like_helical_dom_sf	mitochondrial
tr|A0A1U8DX54|A0A1U8DX54_CAPAN	A0A2G2Y031			GO:0016787	K13258	ko00943;ko01100;ko01110	KOG1515	Arylacetamide deacetylase	IPR029058;IPR013094	AB_hydrolase;AB_hydrolase_3	cytoplasmic
tr|A0A1U8DX63|A0A1U8DX63_CAPAN	A0A2G2XVP2	GO:0006886;GO:0016192	GO:0005783;GO:0005794	GO:0005525	K07953	ko04141;ko05134	KOG0077	Vesicle coat complex COPII, GTPase subunit SAR1	IPR027417;IPR005225;IPR006689;IPR006687	P-loop_NTPase;Small_GTP-bd_dom;Small_GTPase_ARF/SAR;Small_GTPase_SAR1	endoplasmic reticulum
tr|A0A1U8DX89|A0A1U8DX89_CAPAN	A0A1U8DX89	GO:0006979;GO:0042744	GO:0005576	GO:0046872;GO:0020037;GO:0004601	K00430	ko00940;ko01100;ko01110			IPR002016;IPR010255;IPR000823;IPR019794;IPR019793;IPR033905	Haem_peroxidase;Haem_peroxidase_sf;Peroxidase_pln;Peroxidases_AS;Peroxidases_heam-ligand_BS;Secretory_peroxidase	extracellular
tr|A0A1U8DXB0|A0A1U8DXB0_CAPAN	A0A1U8DXB0	GO:0055114		GO:0046872;GO:0020037					IPR019020	Cyt-c552/DMSO_Rdtase_haem-bd	extracellular
tr|A0A1U8DXB3|A0A1U8DXB3_CAPAN	A0A2G2Y3Q9		GO:0016021;GO:0005886	GO:0005524;GO:0004672	K00924				IPR011009;IPR025875;IPR003591;IPR032675;IPR013210;IPR000719;IPR017441;IPR008271	Kinase-like_dom_sf;Leu-rich_rpt_4;Leu-rich_rpt_typical-subtyp;LRR_dom_sf;LRR_N_plant-typ;Prot_kinase_dom;Protein_kinase_ATP_BS;Ser/Thr_kinase_AS	endoplasmic reticulum
tr|A0A1U8DXC5|A0A1U8DXC5_CAPAN	A0A1U8DXC5								IPR019083	IGR_protein_motif	mitochondrial
tr|A0A1U8DXD5|A0A1U8DXD5_CAPAN	A0A1U8DXD5	GO:0042742;GO:0007188	GO:0005634;GO:0005834	GO:0005525;GO:0003924;GO:0031683;GO:0001664	K19729	ko04742;ko04973	KOG0082;KOG0082	G-protein alpha subunit (small G protein superfamily);G-protein alpha subunit (small G protein superfamily)	IPR001019;IPR011025;IPR027417	Gprotein_alpha_su;GproteinA_insert;P-loop_NTPase	nuclear
tr|A0A1U8DXE9|A0A1U8DXE9_CAPAN	A0A1U8DXE9		GO:0005742						IPR034554	TOM6_plants	extracellular
tr|A0A1U8DXH7|A0A1U8DXH7_CAPAN	A0A1U8DXH7	GO:0071555	GO:0005576;GO:0009505	GO:0052689;GO:0052793	K19882	ko04310	KOG4287	Pectin acetylesterase and similar proteins	IPR004963	PAE/NOTUM	extracellular
tr|A0A1U8DXI0|A0A1U8DXI0_CAPAN	A0A1U8DXI0								IPR007749	DUF677	cytoplasmic
tr|A0A1U8DXI4|A0A1U8DXI4_CAPAN	A0A2G2Y405				K12472	ko04144			IPR004873	BURP_dom	endoplasmic reticulum
tr|A0A1U8DXI7|A0A1U8DXI7_CAPAN	A0A2G3AKJ6	GO:0032259		GO:0008168	K20177	ko04138	KOG2352	Predicted spermine/spermidine synthase	IPR013216;IPR029063	Methyltransf_11;SAM-dependent_MTases	cytoplasmic
tr|A0A1U8DXJ8|A0A1U8DXJ8_CAPAN	A0A1U8DXJ8								IPR032816	SNARE_assoc	plasma membrane
tr|A0A1U8DXM1|A0A1U8DXM1_CAPAN	A0A1U8DXM1	GO:0032259;GO:0006730;GO:0046654;GO:0006231	GO:0005829;GO:0005739	GO:0004146;GO:0004799	K13998	ko00240;ko00670;ko00790;ko01100	KOG0673	Thymidylate synthase	IPR024072;IPR012262;IPR017925;IPR001796;IPR023451;IPR036926;IPR000398;IPR020940	DHFR-like_dom_sf;DHFR-TS;DHFR_CS;DHFR_dom;Thymidate_synth/dCMP_Mease;Thymidate_synth/dCMP_Mease_sf;Thymidylate_synthase;Thymidylate_synthase_AS	cytoplasmic
tr|A0A1U8DXM3|A0A1U8DXM3_CAPAN	A0A2G2XXF6	GO:0006355	GO:0005634	GO:0046872;GO:0042393	K00521		KOG1632	Uncharacterized PHD Zn-finger protein	IPR021998;IPR044104;IPR019786;IPR011011;IPR001965;IPR019787;IPR013083	Alfin;PHD_AL_plant;Zinc_finger_PHD-type_CS;Znf_FYVE_PHD;Znf_PHD;Znf_PHD-finger;Znf_RING/FYVE/PHD	nuclear
tr|A0A1U8DXN4|A0A1U8DXN4_CAPAN	A0A2G2XWS0	GO:0006355	GO:0005634	GO:0003677			KOG0773	Transcription factor MEIS1 and related HOX domain proteins	IPR009057;IPR001356;IPR008422;IPR006563	Homeobox-like_sf;Homeobox_dom;Homeobox_KN_domain;POX_dom	nuclear
tr|A0A1U8DXN9|A0A1U8DXN9_CAPAN	A0A2G2XWQ4	GO:0006325		GO:0046872;GO:0003682	K03283	ko03040;ko04010;ko04141;ko04144;ko04213;ko04612;ko04915;ko05020;ko05134;ko05145;ko05162	KOG1886	BAH domain proteins	IPR001025;IPR043151;IPR019786;IPR011011;IPR001965;IPR019787	BAH_dom;BAH_sf;Zinc_finger_PHD-type_CS;Znf_FYVE_PHD;Znf_PHD;Znf_PHD-finger	cytoplasmic
tr|A0A1U8DXQ9|A0A1U8DXQ9_CAPAN	A0A2G3AH13			GO:0046872;GO:0003993	K22390		KOG1378	Purple acid phosphatase	IPR004843;IPR029052;IPR041792;IPR039331;IPR008963;IPR015914;IPR025733	Calcineurin-like_PHP_ApaH;Metallo-depent_PP-like;MPP_PAP;PPA-like;Purple_acid_Pase-like_N;Purple_acid_Pase_N;Purple_acid_PPase_C_dom	extracellular
tr|A0A1U8DXS5|A0A1U8DXS5_CAPAN	A0A2G3AKT1	GO:0006520		GO:0016491	K00262	ko00220;ko00250;ko00910;ko01100;ko01120	KOG2250	Glutamate/leucine/phenylalanine/valine dehydrogenases	IPR006095;IPR006096;IPR006097;IPR036291	Glu/Leu/Phe/Val_DH;Glu/Leu/Phe/Val_DH_C;Glu/Leu/Phe/Val_DH_dimer_dom;NAD(P)-bd_dom_sf	cytoplasmic
tr|A0A1U8DXT0|A0A1U8DXT0_CAPAN	A0A2G3AH07								IPR027267;IPR036028;IPR001452	AH/BAR_dom_sf;SH3-like_dom_sf;SH3_domain	mitochondrial
tr|A0A1U8DXT9|A0A1U8DXT9_CAPAN	A0A2G2Y1L0			GO:0003723	K14945		KOG1588	RNA-binding protein Sam68 and related KH domain proteins	IPR004087;IPR036612;IPR032377	KH_dom;KH_dom_type_1_sf;STAR_dimer	cytoplasmic
tr|A0A1U8DXV8|A0A1U8DXV8_CAPAN	A0A1U8DXV8		GO:0005634;GO:0005829	GO:0003755	K09578	ko04622	KOG3259	Peptidyl-prolyl cis-trans isomerase	IPR000297;IPR023058	PPIase_PpiC;PPIase_PpiC_CS	nuclear
tr|A0A1U8DXY8|A0A1U8DXY8_CAPAN	A0A1U8DXY8	GO:0000463;GO:0000466	GO:0009506;GO:0005730;GO:0005654;GO:0030687	GO:0043021	K14863		KOG0313	Microtubule binding protein YTM1 (contains WD40 repeats)	IPR020472;IPR012972;IPR015943;IPR001680;IPR019775;IPR017986;IPR036322;IPR028599	G-protein_beta_WD-40_rep;NLE;WD40/YVTN_repeat-like_dom_sf;WD40_repeat;WD40_repeat_CS;WD40_repeat_dom;WD40_repeat_dom_sf;WDR12/Ytm1	nuclear
tr|A0A1U8DXZ8|A0A1U8DXZ8_CAPAN	A0A1U8DXZ8		GO:0048046		K19027				IPR004265	Dirigent	extracellular
tr|A0A1U8DY00|A0A1U8DY00_CAPAN	A0A2G2Y343	GO:0015031;GO:0006621	GO:0016021;GO:0005789	GO:0046923	K10949	ko05110	KOG3106	ER lumen protein retaining receptor	IPR000133	ER_ret_rcpt	Golgi apparatus
tr|A0A1U8DY04|A0A1U8DY04_CAPAN	A0A1U8DY04	GO:0005987	GO:0005829	GO:0004575;GO:0033926	K03884	ko00190;ko01100;ko04714;ko04723;ko05010;ko05012;ko05014;ko05016;ko05020			IPR008928;IPR012341;IPR024746	6-hairpin_glycosidase_sf;6hp_glycosidase-like_sf;Glyco_hydro_100	cytoplasmic
tr|A0A1U8DY12|A0A1U8DY12_CAPAN	A0A1U8DY12	GO:0045036	GO:0009707	GO:0005525;GO:0016817					IPR006703;IPR027417;IPR024283;IPR005690	G_AIG1;P-loop_NTPase;TOC159_MAD;Toc86_159	cytoplasmic
tr|A0A1U8DY17|A0A1U8DY17_CAPAN	A0A2G2Y2N4	GO:0006629		GO:0008081			KOG4306	Glycosylphosphatidylinositol-specific phospholipase C	IPR017946;IPR000909	PLC-like_Pdiesterase_TIM-brl;PLipase_C_PInositol-sp_X_dom	mitochondrial
tr|A0A1U8DY34|A0A1U8DY34_CAPAN	A0A1U8DY34	GO:0006457;GO:0000413	GO:0005737;GO:0043231	GO:0003755;GO:0016018	K01802		KOG0865	Cyclophilin type peptidyl-prolyl cis-trans isomerase	IPR029000;IPR002130	Cyclophilin-like_dom_sf;Cyclophilin-type_PPIase_dom	endoplasmic reticulum
tr|A0A1U8DY44|A0A1U8DY44_CAPAN	A0A2G2Y2N7				K19366	ko04144			IPR009686	Senescence/spartin	nuclear
tr|A0A1U8DY46|A0A1U8DY46_CAPAN	A0A1U8DY46	GO:0006869	GO:0016020;GO:0005783	GO:0008289	K03511	ko03460;ko05169;ko05200;ko05202;ko05210;ko05212;ko05213;ko05214;ko05216;ko05217;ko05218;ko05220;ko05222;ko05223;ko05224;ko05225;ko05226	KOG1012	Ca2+-dependent lipid-binding protein CLB1/vesicle protein vp115/Granuphilin A, contains C2 domain	IPR000008;IPR035892;IPR031468;IPR039010	C2_dom;C2_domain_sf;SMP_LBD;Synaptotagmin_SMP	endoplasmic reticulum
tr|A0A1U8DY53|A0A1U8DY53_CAPAN	A0A1U8DY53	GO:0042744;GO:0034599;GO:0000302	GO:0009507;GO:0005576	GO:0046872;GO:0020037;GO:0004601;GO:0016688	K00434	ko00053;ko00480;ko01100			IPR002016;IPR010255;IPR002207;IPR019794;IPR019793	Haem_peroxidase;Haem_peroxidase_sf;Peroxidase_I;Peroxidases_AS;Peroxidases_heam-ligand_BS	cytoplasmic
tr|A0A1U8DY73|A0A1U8DY73_CAPAN	A0A2G2XWP4		GO:0005739;GO:0009706						IPR021825	RETICULATA-related	chloroplast
tr|A0A1U8DY77|A0A1U8DY77_CAPAN	A0A2G2Y2X9	GO:0006606	GO:0005634;GO:0005737	GO:0008536	K18752		KOG2023;KOG2023	Nuclear transport receptor Karyopherin-beta2/Transportin (importin beta superfamily);Nuclear transport receptor Karyopherin-beta2/Transportin (importin beta superfamily)	IPR011989;IPR016024;IPR000357;IPR001494;IPR040122	ARM-like;ARM-type_fold;HEAT;Importin-beta_N;Importin_beta	cytoplasmic
tr|A0A1U8DY78|A0A1U8DY78_CAPAN	A0A2G2Y3B3	GO:0042176	GO:0000502	GO:0030234	K03033	ko03050;ko05010;ko05012;ko05014;ko05016;ko05017;ko05020;ko05169	KOG2581	26S proteasome regulatory complex, subunit RPN3/PSMD3	IPR013586;IPR000717;IPR036390	26S_Psome_reg_C;PCI_dom;WH_DNA-bd_sf	cytoplasmic
tr|A0A1U8DYA0|A0A1U8DYA0_CAPAN	A0A2G2XYQ4			GO:0016491;GO:0005507	K19791		KOG1263	Multicopper oxidases	IPR001117;IPR011706;IPR011707;IPR008972;IPR034275	Cu-oxidase;Cu-oxidase_2;Cu-oxidase_3;Cupredoxin;CuRO_3_AO-like	extracellular
tr|A0A1U8DYC5|A0A1U8DYC5_CAPAN	A0A2G2XYI8			GO:0050660;GO:0050661;GO:0004499	K00485	ko00982	KOG1399	Flavin-containing monooxygenase	IPR036188;IPR000960;IPR020946	FAD/NAD-bd_sf;Flavin_mOase;Flavin_mOase-like	cytoplasmic
tr|A0A1U8DYC8|A0A1U8DYC8_CAPAN	A0A1U8DYC8	GO:0008033;GO:0006400		GO:0005525;GO:0000287;GO:0008193	K10761		KOG2721	Uncharacterized conserved protein	IPR025845;IPR024956;IPR007537;IPR038469	Thg1_C_dom;tRNAHis_GuaTrfase_cat;tRNAHis_GuaTrfase_Thg1;tRNAHis_GuaTrfase_Thg1_sf	cytoplasmic
tr|A0A1U8DYD0|A0A1U8DYD0_CAPAN	A0A1U8DYD0	GO:0006886;GO:0016192;GO:0006888;GO:0006904	GO:0005829;GO:0000139	GO:0019905	K19998		KOG1301	Vesicle trafficking protein Sly1 (Sec1 family)	IPR043154;IPR027482;IPR043127;IPR001619;IPR036045	Sec-1-like_dom1;Sec-1-like_dom2;Sec-1-like_dom3a;Sec1-like;Sec1-like_sf	cytoplasmic
tr|A0A1U8DYD4|A0A1U8DYD4_CAPAN	A0A2G2XYL9		GO:0016021;GO:0009506;GO:0046658	GO:0008061	K13473	ko04626			IPR018392;IPR036779	LysM_dom;LysM_dom_sf	endoplasmic reticulum
tr|A0A1U8DYD9|A0A1U8DYD9_CAPAN	A0A2G3AJZ6	GO:0019450	GO:0005829	GO:0080146	K22207	ko00270;ko01100	KOG1549	Cysteine desulfurase NFS1	IPR000192;IPR015424;IPR015421	Aminotrans_V_dom;PyrdxlP-dep_Trfase;PyrdxlP-dep_Trfase_major	cytoplasmic
tr|A0A1U8DYE9|A0A1U8DYE9_CAPAN	A0A2G3AK04	GO:0006886;GO:0006888;GO:0010584;GO:0048658	GO:0005829;GO:0005789;GO:0070971;GO:0030127	GO:0008270	K01881	ko00970	KOG1986	Vesicle coat complex COPII, subunit SEC23	IPR029006;IPR036180;IPR037364;IPR006900;IPR036175;IPR006896;IPR012990;IPR036465;IPR006895;IPR036174	ADF-H/Gelsolin-like_dom_sf;Gelsolin-like_dom_sf;Sec23;Sec23/24_helical_dom;Sec23/24_helical_dom_sf;Sec23/24_trunk_dom;Sec23_24_beta_S;vWFA_dom_sf;Znf_Sec23_Sec24;Znf_Sec23_Sec24_sf	cytoplasmic
tr|A0A1U8DYF4|A0A1U8DYF4_CAPAN	A0A2G2XVP0		GO:0005829		K15634	ko00010;ko00260;ko00680;ko01100;ko01110;ko01120;ko01200;ko01230			IPR013078;IPR029033	His_Pase_superF_clade-1;His_PPase_superfam	cytoplasmic
tr|A0A1U8DYF5|A0A1U8DYF5_CAPAN	A0A2G2XW62			GO:0003677			KOG2744	DNA-binding proteins Bright/BRCAA1/RBP1 and related proteins containing BRIGHT domain	IPR002068;IPR001606;IPR036431;IPR008978	A-crystallin/Hsp20_dom;ARID_dom;ARID_dom_sf;HSP20-like_chaperone	nuclear
tr|A0A1U8DYH7|A0A1U8DYH7_CAPAN	A0A1U8DYH7			GO:0005524;GO:0003723;GO:0003724	K12835	ko03040	KOG0339	ATP-dependent RNA helicase	IPR011545;IPR014001;IPR001650;IPR027417;IPR000629;IPR014014	DEAD/DEAH_box_helicase_dom;Helicase_ATP-bd;Helicase_C;P-loop_NTPase;RNA-helicase_DEAD-box_CS;RNA_helicase_DEAD_Q_motif	cytoplasmic
tr|A0A1U8DYI8|A0A1U8DYI8_CAPAN	A0A1U8DYI8	GO:0046777;GO:0035556;GO:0018105	GO:0005634;GO:0005737	GO:0005524;GO:0005509;GO:0005516;GO:0009931	K13412	ko04626;ko05145	KOG0032	Ca2+/calmodulin-dependent protein kinase, EF-Hand protein superfamily	IPR011992;IPR018247;IPR002048;IPR011009;IPR000719;IPR017441;IPR008271	EF-hand-dom_pair;EF_Hand_1_Ca_BS;EF_hand_dom;Kinase-like_dom_sf;Prot_kinase_dom;Protein_kinase_ATP_BS;Ser/Thr_kinase_AS	cytoplasmic
tr|A0A1U8DYL6|A0A1U8DYL6_CAPAN	A0A1U8DYL6	GO:0006952		GO:0043531	K13453	ko04626	KOG4658	Apoptotic ATPase	IPR032675;IPR002182;IPR027417;IPR038005;IPR036388	LRR_dom_sf;NB-ARC;P-loop_NTPase;RX-like_CC;WH-like_DNA-bd_sf	cytoplasmic
tr|A0A1U8DYM0|A0A1U8DYM0_CAPAN	A0A1U8DYM0	GO:0009408;GO:0051085;GO:0042026	GO:0005737;GO:0009535	GO:0005524;GO:0046872;GO:0051082;GO:0031072	K03686		KOG0715	Molecular chaperone (DnaJ superfamily)	IPR012724;IPR002939;IPR001623;IPR018253;IPR008971;IPR001305;IPR036410;IPR036869	DnaJ;DnaJ_C;DnaJ_domain;DnaJ_domain_CS;HSP40/DnaJ_pept-bd;HSP_DnaJ_Cys-rich_dom;HSP_DnaJ_Cys-rich_dom_sf;J_dom_sf	chloroplast
tr|A0A1U8DYM7|A0A1U8DYM7_CAPAN	A0A2G2Y314	GO:0045493		GO:0004553	K01181				IPR003305;IPR008979;IPR001000;IPR017853	CenC_carb-bd;Galactose-bd-like_sf;GH10;Glycoside_hydrolase_SF	vacuolar
tr|A0A2G2ZG92|A0A2G2ZG92_CAPAN	A0A2G2ZG92	GO:0016567			K03063	ko03050;ko05010;ko05012;ko05014;ko05016;ko05017;ko05020;ko05169			IPR043454;IPR027356;IPR011333	NPH3/RPT2-like;NPH3_dom;SKP1/BTB/POZ_sf	cytoplasmic
tr|A0A1U8DYR9|A0A1U8DYR9_CAPAN	A0A1U8DYR9	GO:0015979;GO:0006788	GO:0009507	GO:0004392	K21480	ko00860;ko01100;ko01110	KOG4480	Heme oxygenase	IPR016053;IPR016084;IPR016951	Haem_Oase-like;Haem_Oase-like_multi-hlx;Haem_Oase_decyc_pln	chloroplast
tr|A0A1U8DYS5|A0A1U8DYS5_CAPAN	A0A2G2XU54	GO:0010343	GO:0042651		K18681	ko03018			IPR021894	DUF3506	chloroplast
tr|A0A1U8DYV0|A0A1U8DYV0_CAPAN	A0A1U8DYV0	GO:0005975;GO:0006099;GO:0019752	GO:0005737;GO:0009507	GO:0030060	K00026	ko00020;ko00270;ko00620;ko00630;ko00710;ko01100;ko01110;ko01120;ko01200	KOG1494	NAD-dependent malate dehydrogenase	IPR001557;IPR022383;IPR001236;IPR015955;IPR010097;IPR036291	L-lactate/malate_DH;Lactate/malate_DH_C;Lactate/malate_DH_N;Lactate_DH/Glyco_Ohase_4_C;Malate_DH_type1;NAD(P)-bd_dom_sf	cytoplasmic
tr|A0A1U8DYX6|A0A1U8DYX6_CAPAN	A0A2G2Y3U9				K03122	ko03022;ko05203			IPR000270	PB1_dom	cytoplasmic
tr|A0A1U8DYY7|A0A1U8DYY7_CAPAN	A0A1U8DYY7										cytoplasmic
tr|A0A1U8DZ17|A0A1U8DZ17_CAPAN	A0A2G2YVB4		GO:0016021		K08679	ko00520;ko00541;ko01100	KOG1371	UDP-glucose 4-epimerase/UDP-sulfoquinovose synthase	IPR016040;IPR036291	NAD(P)-bd_dom;NAD(P)-bd_dom_sf	Golgi apparatus
tr|A0A1U8DZ46|A0A1U8DZ46_CAPAN	A0A1U8DZ46	GO:0016567;GO:0009958			K03063	ko03050;ko05010;ko05012;ko05014;ko05016;ko05017;ko05020;ko05169			IPR000210;IPR029960;IPR043454;IPR027356;IPR011333	BTB/POZ_dom;BTB/POZ_NPY2;NPH3/RPT2-like;NPH3_dom;SKP1/BTB/POZ_sf	cytoplasmic
tr|A0A1U8DZ62|A0A1U8DZ62_CAPAN	A0A2G3ALA5				K14319	ko03013	KOG1909;KOG1909;KOG1909	Ran GTPase-activating protein;Ran GTPase-activating protein;Ran GTPase-activating protein	IPR001611;IPR032675;IPR025265;IPR038214	Leu-rich_rpt;LRR_dom_sf;WPP_dom;WPP_sf	cytoplasmic
tr|A0A1U8DZ67|A0A1U8DZ67_CAPAN	A0A2G2YVF4	GO:0006633		GO:0004315	K09458	ko00061;ko00780;ko01100;ko01212	KOG1394;KOG1394	3-oxoacyl-(acyl-carrier-protein) synthase (I and II);3-oxoacyl-(acyl-carrier-protein) synthase (I and II)	IPR017568;IPR000794;IPR018201;IPR014031;IPR014030;IPR020841;IPR016039	3-oxoacyl-ACP_synth-2;Beta-ketoacyl_synthase;Ketoacyl_synth_AS;Ketoacyl_synth_C;Ketoacyl_synth_N;PKS_Beta-ketoAc_synthase_dom;Thiolase-like	chloroplast
tr|A0A1U8DZ76|A0A1U8DZ76_CAPAN	A0A1U8DZ76		GO:0005829		K09705				IPR009327;IPR014710;IPR011051;IPR039935	Cupin_DUF985;RmlC-like_jellyroll;RmlC_Cupin_sf;YML079W-like	cytoplasmic
tr|A0A1U8DZ77|A0A1U8DZ77_CAPAN	A0A2G2Y2F1				K15223		KOG1946	RNA polymerase I transcription factor UAF	IPR019835;IPR036885;IPR003121	SWIB_domain;SWIB_MDM2_dom_sf;SWIB_MDM2_domain	chloroplast
tr|A0A1U8DZ84|A0A1U8DZ84_CAPAN	A0A2G2YUZ5	GO:0032259		GO:0046983;GO:0008171	K22588	ko00380;ko01100	KOG3178	Hydroxyindole-O-methyltransferase and related SAM-dependent methyltransferases	IPR016461;IPR001077;IPR012967;IPR029063;IPR036388;IPR036390	COMT-like;O_MeTrfase_dom;Plant_MeTrfase_dimerisation;SAM-dependent_MTases;WH-like_DNA-bd_sf;WH_DNA-bd_sf	cytoplasmic
tr|A0A1U8DZ87|A0A1U8DZ87_CAPAN	A0A1U8DZ87	GO:0006355;GO:0006325	GO:0005634	GO:0046872;GO:0003677;GO:0003682	K16732		KOG4299	PHD Zn-finger protein	IPR009057;IPR001356;IPR019786;IPR011011;IPR001965;IPR019787;IPR013083	Homeobox-like_sf;Homeobox_dom;Zinc_finger_PHD-type_CS;Znf_FYVE_PHD;Znf_PHD;Znf_PHD-finger;Znf_RING/FYVE/PHD	nuclear
tr|A0A1U8DZ99|A0A1U8DZ99_CAPAN	A0A1U8DZ99	GO:0015031;GO:0045324;GO:0032509	GO:0005771;GO:0000815		K12191	ko04144;ko04217	KOG3230	Vacuolar assembly/sorting protein DID4	IPR005024	Snf7_fam	cytoplasmic
tr|A0A1U8DZA9|A0A1U8DZA9_CAPAN	A0A2G3DIR8	GO:0006412	GO:0005840	GO:0003735	K02960	ko03010	KOG1753	40S ribosomal protein S16	IPR020568;IPR014721;IPR000754;IPR020574	Ribosomal_S5_D2-typ_fold;Ribosomal_S5_D2-typ_fold_subgr;Ribosomal_S9;Ribosomal_S9_CS	cytoplasmic
tr|A0A1U8DZC1|A0A1U8DZC1_CAPAN	A0A2G2YUV7		GO:0005737;GO:0005840	GO:0003743			KOG3239	Density-regulated protein related to translation initiation factor 1 (eIF-1/SUI1)	IPR005873;IPR001950;IPR036877	DENR_eukaryotes;SUI1;SUI1_dom_sf	cytoplasmic
tr|A0A1U8DZC5|A0A1U8DZC5_CAPAN	A0A2G2XYN6		GO:0016021;GO:0005789		K20723	ko05010	KOG1792	Reticulon	IPR003388	Reticulon	Golgi apparatus
tr|A0A1U8DZD5|A0A1U8DZD5_CAPAN	A0A1U8DZD5	GO:0019441		GO:0004061					IPR007325;IPR037175	KFase/CYL;KFase_sf	extracellular
tr|A0A1U8DZD6|A0A1U8DZD6_CAPAN	A0A1U8DZD6	GO:0009850	GO:0005783	GO:0016787;GO:0010179	K14664				IPR017439;IPR036264;IPR002933;IPR011650	Amidohydrolase;Bact_exopeptidase_dim_dom;Peptidase_M20;Peptidase_M20_dimer	endoplasmic reticulum
tr|A0A1U8DZF4|A0A1U8DZF4_CAPAN	A0A1U8DZF4		GO:0005634;GO:0005737;GO:0005829;GO:1990904	GO:0003723;GO:0008143;GO:0003730;GO:0008266	K13126	ko03013;ko03015;ko03018	KOG0123;KOG0123	Polyadenylate-binding protein (RRM superfamily);Polyadenylate-binding protein (RRM superfamily)	IPR012677;IPR036053;IPR006515;IPR002004;IPR035979;IPR000504;IPR003954	Nucleotide-bd_a/b_plait_sf;PABP-dom;PABP_1234;PABP_HYD;RBD_domain_sf;RRM_dom;RRM_dom_euk	cytoplasmic
tr|A0A1U8DZI7|A0A1U8DZI7_CAPAN	A0A2G2Y080		GO:0009507	GO:0005524;GO:0016874	K01969	ko00280;ko01100	KOG0540;KOG0540	3-Methylcrotonyl-CoA carboxylase, non-biotin containing subunit/Acetyl-CoA carboxylase carboxyl transferase, subunit beta;3-Methylcrotonyl-CoA carboxylase, non-biotin containing subunit/Acetyl-CoA carboxylase carboxyl transferase, subunit beta	IPR034733;IPR029045;IPR011763;IPR011762	AcCoA_carboxyl;ClpP/crotonase-like_dom_sf;COA_CT_C;COA_CT_N	mitochondrial
tr|A0A1U8DZK8|A0A1U8DZK8_CAPAN	A0A1U8DZK8		GO:0005634;GO:0005737				KOG2395	Protein involved in vacuole import and degradation	IPR040458;IPR013863;IPR015943;IPR036322	Vid27;VID27_C;WD40/YVTN_repeat-like_dom_sf;WD40_repeat_dom_sf	cytoplasmic
tr|A0A1U8DZL0|A0A1U8DZL0_CAPAN	A0A2G3AHJ5	GO:0005975	GO:0005576	GO:0004553	K15920	ko00520;ko01100			IPR026891;IPR002772;IPR036881;IPR001764;IPR036962;IPR017853;IPR013783	Fn3-like;Glyco_hydro_3_C;Glyco_hydro_3_C_sf;Glyco_hydro_3_N;Glyco_hydro_3_N_sf;Glycoside_hydrolase_SF;Ig-like_fold	vacuolar
tr|A0A1U8DZM1|A0A1U8DZM1_CAPAN	A0A1U8DZM1	GO:0006635;GO:0007031;GO:0015866;GO:0015867	GO:0005779	GO:0005347;GO:0015217	K13354	ko04146	KOG0769	Predicted mitochondrial carrier protein	IPR018108;IPR023395	Mitochondrial_sb/sol_carrier;Mt_carrier_dom_sf	peroxisomal
tr|A0A1U8DZQ5|A0A1U8DZQ5_CAPAN	A0A1U8DZQ5	GO:0006457;GO:0000413;GO:0010582;GO:0010050	GO:0005737;GO:0005829	GO:0003755;GO:0016018	K05864	ko04217;ko04218;ko05010;ko05131	KOG0546	HSP90 co-chaperone CPR7/Cyclophilin	IPR029000;IPR020892;IPR002130;IPR013026;IPR011990;IPR001440;IPR019734	Cyclophilin-like_dom_sf;Cyclophilin-type_PPIase_CS;Cyclophilin-type_PPIase_dom;TPR-contain_dom;TPR-like_helical_dom_sf;TPR_1;TPR_repeat	cytoplasmic
tr|A0A1U8DZS5|A0A1U8DZS5_CAPAN	A0A2G2XWR9			GO:0005524;GO:0016887	K06694		KOG0730	AAA+-type ATPase	IPR003593;IPR002110;IPR020683;IPR036770;IPR003959;IPR000641;IPR027417	AAA+_ATPase;Ankyrin_rpt;Ankyrin_rpt-contain_dom;Ankyrin_rpt-contain_sf;ATPase_AAA_core;CbxX/CfxQ;P-loop_NTPase	mitochondrial
tr|A0A1U8DZV9|A0A1U8DZV9_CAPAN	A0A2G2Y3S8			GO:0020037;GO:0005506;GO:0016705;GO:0004497	K17874				IPR001128;IPR002403;IPR036396	Cyt_P450;Cyt_P450_E_grp-IV;Cyt_P450_sf	cytoplasmic
tr|A0A1U8E000|A0A1U8E000_CAPAN	A0A1U8E000	GO:0055114		GO:0010181;GO:0003955	K03809	ko00130;ko01100;ko01110	KOG3135	1,4-benzoquinone reductase-like; Trp repressor binding protein-like/protoplast-secreted protein	IPR008254;IPR029039;IPR010089;IPR005025	Flavodoxin/NO_synth;Flavoprotein-like_sf;Flavoprotein_WrbA-like;FMN_Rdtase-like	peroxisomal
tr|A0A1U8E004|A0A1U8E004_CAPAN	A0A1U8E004	GO:0016226;GO:0097428	GO:0009507;GO:0005739	GO:0005506;GO:0051539	K22074		KOG2358	NifU-like domain-containing proteins	IPR034904;IPR001075	FSCA_dom_sf;NIF_FeS_clus_asmbl_NifU_C	chloroplast
tr|A0A1U8E012|A0A1U8E012_CAPAN	A0A1U8E012		GO:0016021	GO:0005524;GO:0004672	K13420	ko04016;ko04626			IPR011009;IPR001611;IPR003591;IPR032675;IPR000719;IPR001245	Kinase-like_dom_sf;Leu-rich_rpt;Leu-rich_rpt_typical-subtyp;LRR_dom_sf;Prot_kinase_dom;Ser-Thr/Tyr_kinase_cat_dom	endoplasmic reticulum
tr|A0A1U8E016|A0A1U8E016_CAPAN	A0A1U8E016								IPR014729;IPR006015;IPR006016	Rossmann-like_a/b/a_fold;Universal_stress_UspA;UspA	cytoplasmic
tr|A0A1U8E025|A0A1U8E025_CAPAN	A0A2G3AEQ8	GO:0006886	GO:0005802;GO:0030124		K12403	ko04142	KOG0934	Clathrin adaptor complex, small subunit	IPR016635;IPR022775;IPR011012	AP_complex_ssu;AP_mu_sigma_su;Longin-like_dom_sf	cytoplasmic
tr|A0A1U8E030|A0A1U8E030_CAPAN	A0A2G3AEQ6		GO:0016021		K02433	ko00970;ko01100	KOG1471	Phosphatidylinositol transfer protein SEC14 and related proteins	IPR001251;IPR036865;IPR011074;IPR036273	CRAL-TRIO_dom;CRAL-TRIO_dom_sf;CRAL/TRIO_N_dom;CRAL/TRIO_N_dom_sf	nuclear
tr|A0A1U8E037|A0A1U8E037_CAPAN	A0A2G2XWX2	GO:0030163	GO:0005737;GO:0000502	GO:0005524;GO:0016887;GO:0008233	K03064	ko03050;ko05010;ko05012;ko05014;ko05016;ko05017;ko05020;ko05169	KOG0651	26S proteasome regulatory complex, ATPase RPT4	IPR005937;IPR003593;IPR041569;IPR003959;IPR003960;IPR027417;IPR032501	26S_Psome_P45-like;AAA+_ATPase;AAA_lid_3;ATPase_AAA_core;ATPase_AAA_CS;P-loop_NTPase;Prot_ATP_ID_OB	cytoplasmic
tr|A0A1U8E0C5|A0A1U8E0C5_CAPAN	A0A2G2XXY9		GO:0016021								endoplasmic reticulum
tr|A0A1U8E0D5|A0A1U8E0D5_CAPAN	A0A1U8E0D5	GO:0006355	GO:0005634	GO:0046982;GO:0000978;GO:0001228	K08066	ko04612;ko05152	KOG1657	CCAAT-binding factor, subunit C (HAP5)	IPR003958;IPR009072	CBFA_NFYB_domain;Histone-fold	nuclear
tr|A0A1U8E0E8|A0A1U8E0E8_CAPAN	A0A2G3AK29	GO:0006914	GO:0016020		K08341	ko04068;ko04136;ko04137;ko04138;ko04139;ko04140;ko04212;ko04371;ko04621;ko04727;ko05014;ko05131;ko05167	KOG1654	Microtubule-associated anchor protein involved in autophagy and membrane trafficking	IPR004241;IPR029071	Atg8-like;Ubiquitin-like_domsf	cytoplasmic
tr|A0A1U8E0G8|A0A1U8E0G8_CAPAN	A0A1U8E0G8	GO:0010197	GO:0005634	GO:0003677	K10802	ko03410;ko04140;ko04217	KOG0381	HMG box-containing protein	IPR009071;IPR036910	HMG_box_dom;HMG_box_dom_sf	nuclear
tr|A0A1U8E0J9|A0A1U8E0J9_CAPAN	A0A1U8E0J9	GO:0018342	GO:0005737	GO:0008318	K14137		KOG0529	Protein geranylgeranyltransferase type II, alpha subunit	IPR002088	Prenyl_trans_a	cytoplasmic
tr|A0A1U8E0N4|A0A1U8E0N4_CAPAN	A0A1U8E0N4		GO:0005829	GO:0061631	K10581	ko04120	KOG0895	Ubiquitin-conjugating enzyme	IPR000608;IPR016135	UBQ-conjugat_E2;UBQ-conjugating_enzyme/RWD	nuclear
tr|A0A1U8E0N9|A0A1U8E0N9_CAPAN	A0A2G2Y2X4	GO:0006888	GO:0005737		K20301		KOG3444	Uncharacterized conserved protein	IPR011012;IPR006722	Longin-like_dom_sf;Sedlin	cytoplasmic
tr|A0A1U8E0S1|A0A1U8E0S1_CAPAN	A0A1U8E0S1	GO:0043161	GO:0000502;GO:0005838	GO:0008237;GO:0070122	K03038	ko03050;ko05010;ko05012;ko05014;ko05016;ko05017;ko05020;ko05169	KOG1556	26S proteasome regulatory complex, subunit RPN8/PSMD7	IPR000555;IPR037518;IPR033858;IPR024969	JAMM/MPN+_dom;MPN;MPN_RPN7_8;Rpn11/EIF3F_C	cytoplasmic
tr|A0A1U8E0S7|A0A1U8E0S7_CAPAN	A0A1U8E0S7		GO:0005739		K17710		KOG4197	FOG: PPR repeat	IPR002885;IPR033443;IPR011990	Pentatricopeptide_repeat;PPR_long;TPR-like_helical_dom_sf	mitochondrial
tr|A0A1U8E0Z0|A0A1U8E0Z0_CAPAN	A0A1U8E0Z0	GO:0035556		GO:0009055;GO:0015035					IPR000591;IPR006869;IPR002109;IPR036249;IPR036388;IPR036390	DEP_dom;DUF547;Glutaredoxin;Thioredoxin-like_sf;WH-like_DNA-bd_sf;WH_DNA-bd_sf	cytoplasmic
tr|A0A1U8E113|A0A1U8E113_CAPAN	A0A2G2YVZ7				K19996		KOG1470	Phosphatidylinositol transfer protein PDR16 and related proteins	IPR001251;IPR036865;IPR036273	CRAL-TRIO_dom;CRAL-TRIO_dom_sf;CRAL/TRIO_N_dom_sf	cytoplasmic
tr|A0A1U8E136|A0A1U8E136_CAPAN	A0A2G2YVF2		GO:0005886;GO:0005794						IPR006342;IPR029063	FkbM_mtfrase;SAM-dependent_MTases	extracellular
tr|A0A1U8E141|A0A1U8E141_CAPAN	A0A2G2YVY1	GO:0006814	GO:0016021	GO:0015299	K14726		KOG1965	Sodium/hydrogen exchanger protein	IPR006153;IPR018422;IPR018490;IPR000595;IPR014710	Cation/H_exchanger;Cation/H_exchanger_CPA1;cNMP-bd-like;cNMP-bd_dom;RmlC-like_jellyroll	Golgi apparatus
tr|A0A1U8E166|A0A1U8E166_CAPAN	A0A1U8E166	GO:0006629;GO:0006552;GO:0046951	GO:0005739	GO:0004419	K01640	ko00072;ko00280;ko00281;ko00650;ko01100;ko01110;ko04146	KOG2368;KOG2368	Hydroxymethylglutaryl-CoA lyase;Hydroxymethylglutaryl-CoA lyase	IPR013785;IPR030020;IPR043594;IPR000891	Aldolase_TIM;HL_mitochondrial;HMGL;PYR_CT	peroxisomal
tr|A0A1U8E192|A0A1U8E192_CAPAN	A0A1U8E192	GO:0009854		GO:0010181;GO:0052853;GO:0052854;GO:0052852	K11517	ko00630;ko01100;ko01110;ko01120;ko01200;ko04146	KOG0538	Glycolate oxidase	IPR013785;IPR012133;IPR000262;IPR037396;IPR008259	Aldolase_TIM;Alpha-hydoxy_acid_DH_FMN;FMN-dep_DH;FMN_HAD;FMN_hydac_DH_AS	cytoplasmic
tr|A0A1U8E1A1|A0A1U8E1A1_CAPAN	A0A1U8E1A1	GO:0006607	GO:0005634;GO:0005737	GO:0061608;GO:0008139	K15042	ko05164	KOG0166	Karyopherin (importin) alpha	IPR011989;IPR016024;IPR032413;IPR000225;IPR002652;IPR036975;IPR024931	ARM-like;ARM-type_fold;Arm_3;Armadillo;Importin-a_IBB;Importin-a_IBB_sf;Importin_alpha	cytoplasmic
tr|A0A1U8E1B5|A0A1U8E1B5_CAPAN	A0A2G2YWG3	GO:0045048			K23387		KOG3024	Uncharacterized conserved protein	IPR007317;IPR011990	GET4;TPR-like_helical_dom_sf	cytoplasmic
tr|A0A1U8E1D0|A0A1U8E1D0_CAPAN	A0A2G2YVG2		GO:0016021;GO:0000139;GO:0010008		K17086		KOG1278	Endosomal membrane proteins, EMP70	IPR004240	EMP70	Golgi apparatus
tr|A0A1U8E1F5|A0A1U8E1F5_CAPAN	A0A1U8E1F5		GO:0005730;GO:0071013	GO:0005524;GO:0003723;GO:0003729;GO:0003743;GO:0003724	K03257	ko03013	KOG0327	Translation initiation factor 4F, helicase subunit (eIF-4A) and related helicases	IPR011545;IPR014001;IPR001650;IPR027417;IPR000629;IPR014014	DEAD/DEAH_box_helicase_dom;Helicase_ATP-bd;Helicase_C;P-loop_NTPase;RNA-helicase_DEAD-box_CS;RNA_helicase_DEAD_Q_motif	cytoplasmic
tr|A0A1U8E1G8|A0A1U8E1G8_CAPAN	A0A1U8E1G8								IPR000644	CBS_dom	mitochondrial
tr|A0A1U8E1I0|A0A1U8E1I0_CAPAN	A0A2G3AL25	GO:0032259		GO:0008168	K09142		KOG3925	Uncharacterized conserved protein	IPR029028;IPR012340;IPR003750;IPR029026	Alpha/beta_knot_MTases;NA-bd_OB-fold;Put_MeTrfase;tRNA_m1G_MTases_N	nuclear
tr|A0A1U8E1K2|A0A1U8E1K2_CAPAN	A0A2G2YRY3	GO:0006511;GO:0016579		GO:0004843;GO:0008234	K05610		KOG2778	Ubiquitin C-terminal hydrolase	IPR038765;IPR001578;IPR036959;IPR017390;IPR041507	Papain-like_cys_pep_sf;Peptidase_C12_UCH;Peptidase_C12_UCH_sf;Ubiquitinyl_hydrolase_UCH37;UCH_C	nuclear
tr|A0A1U8E1L9|A0A1U8E1L9_CAPAN	A0A2G2YX10	GO:0006364		GO:0046872;GO:0004222;GO:0004519	K07042				IPR000150;IPR036412;IPR006379;IPR023214;IPR023091;IPR002036;IPR020549	Cof;HAD-like_sf;HAD-SF_hydro_IIB;HAD_sf;MetalPrtase_cat_dom_sf_prd;YbeY;YbeY_CS	mitochondrial
tr|A0A1U8E1M2|A0A1U8E1M2_CAPAN	A0A1U8E1M2								IPR021475	DUF3128	cytoplasmic
tr|A0A1U8E1N8|A0A1U8E1N8_CAPAN	A0A1U8E1N8	GO:0006952;GO:0009607	GO:0016021	GO:0005516	K08472				IPR004326	Mlo	Golgi apparatus
tr|A0A1U8E1Q7|A0A1U8E1Q7_CAPAN	A0A3G0TEA3			GO:0005524;GO:0004674	K20603	ko04016	KOG0581	Mitogen-activated protein kinase kinase (MAP2K)	IPR011009;IPR000719;IPR017441;IPR001245;IPR008271	Kinase-like_dom_sf;Prot_kinase_dom;Protein_kinase_ATP_BS;Ser-Thr/Tyr_kinase_cat_dom;Ser/Thr_kinase_AS	cytoplasmic
tr|A0A1U8E1S6|A0A1U8E1S6_CAPAN	A0A1U8E1S6	GO:0006420	GO:0005737	GO:0005524;GO:0004814	K01887	ko00970	KOG4426	Arginyl-tRNA synthetase	IPR001412;IPR001278;IPR005148;IPR036695;IPR035684;IPR008909;IPR014729;IPR009080	aa-tRNA-synth_I_CS;Arg-tRNA-ligase;Arg-tRNA-synth_N;Arg-tRNA-synth_N_sf;ArgRS_core;DALR_anticod-bd;Rossmann-like_a/b/a_fold;tRNAsynth_Ia_anticodon-bd	chloroplast
tr|A0A1U8E1T0|A0A1U8E1T0_CAPAN	P35057	GO:0006334	GO:0005634;GO:0000786	GO:0003677;GO:0046982	K11254	ko05034;ko05203;ko05322	KOG3467	Histone H4	IPR035425;IPR009072;IPR001951;IPR019809	CENP-T/H4_C;Histone-fold;Histone_H4;Histone_H4_CS	nuclear
tr|A0A1U8E1T5|A0A1U8E1T5_CAPAN	A0A2G2YUW7	GO:0006627	GO:0005743	GO:0046872	K01412		KOG2067	Mitochondrial processing peptidase, alpha subunit	IPR011249;IPR011765;IPR001431;IPR007863;IPR037715	Metalloenz_LuxS/M16;Pept_M16_N;Pept_M16_Zn_BS;Peptidase_M16_C;PMPCA	mitochondrial
tr|A0A1U8E1W0|A0A1U8E1W0_CAPAN	A0A2G3AHM8		GO:0016021;GO:0005783				KOG2886	Uncharacterized conserved protein	IPR025423	DUF4149	endoplasmic reticulum
tr|A0A1U8E1X2|A0A1U8E1X2_CAPAN	A0A1U8E1X2	GO:0043967;GO:0006348	GO:0005829;GO:0000790;GO:0000781	GO:0010485	K11303	ko05034	KOG2696	Histone acetyltransferase type b catalytic subunit	IPR016181;IPR000182;IPR019467;IPR037113;IPR017380	Acyl_CoA_acyltransferase;GNAT_dom;Hat1_N;Hat1_N_sf;Hist_AcTrfase_B-typ_cat-su	endoplasmic reticulum
tr|A0A1U8E206|A0A1U8E206_CAPAN	A0A1U8E206	GO:0006486	GO:0016021;GO:0000139	GO:0016757	K18789		KOG1021;KOG1021;KOG1021	Acetylglucosaminyltransferase EXT1/exostosin 1;Acetylglucosaminyltransferase EXT1/exostosin 1;Acetylglucosaminyltransferase EXT1/exostosin 1	IPR004263;IPR040911	Exostosin;Exostosin_GT47	Golgi apparatus
tr|A0A1U8E220|A0A1U8E220_CAPAN	A0A1U8E220	GO:0006207;GO:0044205;GO:0009220	GO:0005739;GO:0005743	GO:0004152	K00254	ko00240;ko01100	KOG1436	Dihydroorotate dehydrogenase	IPR013785;IPR005720;IPR005719;IPR001295	Aldolase_TIM;Dihydroorotate_DH;Dihydroorotate_DH_2;Dihydroorotate_DH_CS	mitochondrial
tr|A0A1U8FAB5|A0A1U8FAB5_CAPAN	A0A2G2Z6G5	GO:0006886;GO:0016192	GO:0005783;GO:0005794	GO:0005525	K07953	ko04141;ko05134	KOG0077	Vesicle coat complex COPII, GTPase subunit SAR1	IPR027417;IPR005225;IPR006689;IPR006687	P-loop_NTPase;Small_GTP-bd_dom;Small_GTPase_ARF/SAR;Small_GTPase_SAR1	cytoplasmic
tr|A0A1U8E224|A0A1U8E224_CAPAN	A0A1U8E224	GO:0045454;GO:0006662	GO:0005737;GO:0009570	GO:0015035;GO:0016671;GO:0008047;GO:0047134	K03671	ko04621;ko05012;ko05132;ko05418	KOG0910	Thioredoxin-like protein	IPR005746;IPR036249;IPR013766	Thioredoxin;Thioredoxin-like_sf;Thioredoxin_domain	chloroplast
tr|A0A1U8E233|A0A1U8E233_CAPAN	A0A2G2YX02			GO:0005525;GO:0003924;GO:0003746	K03234	ko04152;ko04921	KOG0469	Elongation factor 2	IPR041095;IPR035647;IPR000640;IPR004161;IPR031157;IPR027417;IPR020568;IPR014721;IPR005225;IPR000795;IPR009000;IPR005517	EFG_II;EFG_III/V;EFG_V-like;EFTu-like_2;G_TR_CS;P-loop_NTPase;Ribosomal_S5_D2-typ_fold;Ribosomal_S5_D2-typ_fold_subgr;Small_GTP-bd_dom;TF_GTP-bd_dom;Transl_B-barrel_sf;Transl_elong_EFG/EF2_IV	cytoplasmic
tr|A0A1U8E241|A0A1U8E241_CAPAN	A0A1U8E241	GO:0006817;GO:0008643	GO:0016021	GO:0022857	K08139	ko04113	KOG0254	Predicted transporter (major facilitator superfamily)	IPR020846;IPR005828;IPR036259;IPR003663;IPR005829	MFS_dom;MFS_sugar_transport-like;MFS_trans_sf;Sugar/inositol_transpt;Sugar_transporter_CS	Golgi apparatus
tr|A0A1U8E258|A0A1U8E258_CAPAN	A0A2G2YX24			GO:0005524;GO:0004674	K08959	ko04340;ko04390;ko04540;ko04710	KOG1164	Casein kinase (serine/threonine/tyrosine protein kinase)	IPR011009;IPR000719;IPR017441;IPR008271	Kinase-like_dom_sf;Prot_kinase_dom;Protein_kinase_ATP_BS;Ser/Thr_kinase_AS	cytoplasmic
tr|A0A1U8E264|A0A1U8E264_CAPAN	A0A1U8E264	GO:0045944;GO:0016573	GO:0005667;GO:0000123	GO:0008270;GO:0003713;GO:0031490;GO:0001085;GO:0004402	K04498	ko04024;ko04066;ko04068;ko04110;ko04310;ko04330;ko04350;ko04520;ko04630;ko04720;ko04916;ko04919;ko04922;ko04935;ko05016;ko05152;ko05161;ko05164;ko05165;ko05166;ko05167;ko05200;ko05203;ko05206;ko05211;ko05215	KOG1778	CREB binding protein/P300 and related TAZ Zn-finger proteins	IPR031162;IPR013178;IPR035898;IPR019786;IPR011011;IPR001965;IPR019787;IPR013083;IPR000197;IPR000433;IPR043145	CBP_P300_HAT;Histone_AcTrfase_Rtt109/CBP;TAZ_dom_sf;Zinc_finger_PHD-type_CS;Znf_FYVE_PHD;Znf_PHD;Znf_PHD-finger;Znf_RING/FYVE/PHD;Znf_TAZ;Znf_ZZ;Znf_ZZ_sf	cytoplasmic
tr|A0A1U8E2B0|A0A1U8E2B0_CAPAN	A0A1U8E2B0	GO:0009060;GO:0006122;GO:0034551	GO:0005750		K00417	ko00190;ko01100;ko04260;ko04714;ko04932;ko05010;ko05012;ko05014;ko05016;ko05020	KOG3440	Ubiquinol cytochrome c reductase, subunit QCR7	IPR003197;IPR036544	QCR7;QCR7_sf	mitochondrial
tr|A0A1U8E2F0|A0A1U8E2F0_CAPAN	A0A2G2YWD4			GO:0005524;GO:0003723;GO:0008270;GO:0003724	K16911		KOG0331	ATP-dependent RNA helicase	IPR011545;IPR012562;IPR014001;IPR001650;IPR027417;IPR014014;IPR001878;IPR036875	DEAD/DEAH_box_helicase_dom;GUCT;Helicase_ATP-bd;Helicase_C;P-loop_NTPase;RNA_helicase_DEAD_Q_motif;Znf_CCHC;Znf_CCHC_sf	chloroplast
tr|A0A2G2ZXN4|A0A2G2ZXN4_CAPAN	A0A6N2BLD1				K11251	ko04217;ko05034;ko05322	KOG1757	Histone 2A	IPR009072;IPR002119;IPR007125;IPR032454;IPR032458	Histone-fold;Histone_H2A;Histone_H2A/H2B/H3;Histone_H2A_C;Histone_H2A_CS	cytoplasmic
tr|A0A1U8E2F7|A0A1U8E2F7_CAPAN	A0A1U8E2F7	GO:0046777	GO:0005886	GO:0005524;GO:0004674	K13430	ko04626	KOG1187	Serine/threonine protein kinase	IPR011009;IPR000719;IPR017441;IPR008271	Kinase-like_dom_sf;Prot_kinase_dom;Protein_kinase_ATP_BS;Ser/Thr_kinase_AS	cytoplasmic
tr|A0A1U8E2G5|A0A1U8E2G5_CAPAN	A0A1U8DR72			GO:0003723	K21444		KOG2190;KOG2190	PolyC-binding proteins alphaCP-1 and related KH domain proteins;PolyC-binding proteins alphaCP-1 and related KH domain proteins	IPR004087;IPR004088;IPR036612	KH_dom;KH_dom_type_1;KH_dom_type_1_sf	cytoplasmic
tr|A0A1U8E2G8|A0A1U8E2G8_CAPAN	A0A1U8E2G8	GO:0006886;GO:0006888;GO:0048278;GO:0006906	GO:0016021;GO:0000139;GO:0012505;GO:0031201	GO:0000149;GO:0005484	K08490	ko04130	KOG0812	SNARE protein SED5/Syntaxin 5	IPR010989;IPR021538;IPR006012;IPR000727	SNARE;Syntaxin-5_N;Syntaxin/epimorphin_CS;T_SNARE_dom	cytoplasmic
tr|A0A1U8E2H1|A0A1U8E2H1_CAPAN	A0A1U8E2H1			GO:0004190	K22683		KOG1339	Aspartyl protease	IPR001461;IPR033121;IPR021109;IPR032799;IPR032861;IPR033868	Aspartic_peptidase_A1;PEPTIDASE_A1;Peptidase_aspartic_dom_sf;TAXi_C;TAXi_N;Xylanase_inhibitor_I-like	plasma membrane
tr|A0A1U8E2I0|A0A1U8E2I0_CAPAN	A0A1U8E2I0	GO:0010020	GO:0009941;GO:0009706						IPR034572	MCD1	endoplasmic reticulum
tr|A0A1U8E2J1|A0A1U8E2J1_CAPAN	A0A2G2YXF3	GO:0006364	GO:0005829;GO:0005730;GO:0005618;GO:0005654;GO:1990904	GO:0003723	K11090	ko05322	KOG0118	FOG: RRM domain	IPR006630;IPR014886;IPR002344;IPR012677;IPR035979;IPR000504;IPR036388;IPR036390	La_HTH;La_RRM;Lupus_La;Nucleotide-bd_a/b_plait_sf;RBD_domain_sf;RRM_dom;WH-like_DNA-bd_sf;WH_DNA-bd_sf	cytoplasmic
tr|A0A1U8E2K1|A0A1U8E2K1_CAPAN	A0A1U8E2K1	GO:0006048	GO:0005783;GO:0005794;GO:0005793	GO:0008080;GO:0048029;GO:0004343	K00621	ko00520;ko01100	KOG3396	Glucosamine-phosphate N-acetyltransferase	IPR016181;IPR000182;IPR039143	Acyl_CoA_acyltransferase;GNAT_dom;GNPNAT1	cytoplasmic
tr|A0A1U8E2K4|A0A1U8E2K4_CAPAN	A0A2G3AJU0	GO:0050832	GO:0005634		K11267		KOG4675	Uncharacterized conserved protein, contains ENT domain	IPR033485;IPR005491;IPR036142	EMSY-LIKE_plant;ENT_dom;ENT_dom-like_sf	nuclear
tr|A0A1U8E2K7|A0A1U8E2K7_CAPAN	A0A2G2YPG5			GO:0046872;GO:0016491;GO:0031418	K13229	ko00402	KOG0143;KOG0143	Iron/ascorbate family oxidoreductases;Iron/ascorbate family oxidoreductases	IPR026992;IPR027443;IPR005123	DIOX_N;IPNS-like;Oxoglu/Fe-dep_dioxygenase	peroxisomal
tr|A0A1U8E2N7|A0A1U8E2N7_CAPAN	A0A2G2ZY99			GO:0003700	K16241	ko04712	KOG1414	Transcriptional activator FOSB/c-Fos and related bZIP transcription factors	IPR004827	bZIP	nuclear
tr|A0A1U8E2Q2|A0A1U8E2Q2_CAPAN	A0A1U8E2Q2	GO:0042744;GO:0034599;GO:0000302	GO:0005576	GO:0046872;GO:0020037;GO:0004601;GO:0016688	K00434	ko00053;ko00480;ko01100			IPR002016;IPR010255;IPR002207;IPR019794;IPR019793	Haem_peroxidase;Haem_peroxidase_sf;Peroxidase_I;Peroxidases_AS;Peroxidases_heam-ligand_BS	extracellular
tr|A0A1U8E2Q4|A0A1U8E2Q4_CAPAN	A0A2G2YTX0	GO:0006817	GO:0016021	GO:0022857	K08150		KOG0254	Predicted transporter (major facilitator superfamily)	IPR020846;IPR005828;IPR036259;IPR003663;IPR005829	MFS_dom;MFS_sugar_transport-like;MFS_trans_sf;Sugar/inositol_transpt;Sugar_transporter_CS	cytoplasmic
tr|A0A1U8E2R8|A0A1U8E2R8_CAPAN	A0A2G2YWK7				K06889		KOG4667	Predicted esterase	IPR029058;IPR022742	AB_hydrolase;Hydrolase_4	peroxisomal
tr|A0A1U8E2S3|A0A1U8E2S3_CAPAN	A0A1U8E2S3	GO:0019464	GO:0005739;GO:0009941;GO:0048046;GO:0005960	GO:0030170;GO:0016594;GO:0004375	K00281	ko00260;ko00630;ko01100;ko01110;ko01200	KOG2040	Glycine dehydrogenase (decarboxylating)	IPR003437;IPR020581;IPR015424;IPR015422;IPR015421	GcvP;GDC_P;PyrdxlP-dep_Trfase;PyrdxlP-dep_Trfase_dom1;PyrdxlP-dep_Trfase_major	mitochondrial
tr|A0A1U8E2T3|A0A1U8E2T3_CAPAN	A0A2G2YWJ0				K15397	ko00062;ko01100;ko01110;ko04626	KOG2439	Nuclear architecture related protein	IPR009016;IPR004108;IPR003149	Fe_hydrogenase;Fe_hydrogenase_lsu_C;Fe_hydrogenase_ssu	cytoplasmic
tr|A0A1U8E2T5|A0A1U8E2T5_CAPAN	A0A1U8E2T5			GO:0005524;GO:0004672;GO:0004842	K17609				IPR011009;IPR000719;IPR017441;IPR014729;IPR008271;IPR003613;IPR013083	Kinase-like_dom_sf;Prot_kinase_dom;Protein_kinase_ATP_BS;Rossmann-like_a/b/a_fold;Ser/Thr_kinase_AS;Ubox_domain;Znf_RING/FYVE/PHD	nuclear
tr|A0A1U8E2U1|A0A1U8E2U1_CAPAN	A0A1U8E2U1	GO:0006355;GO:0009658;GO:0032502;GO:0006353	GO:0009507	GO:0003690	K15032		KOG1267;KOG1267	Mitochondrial transcription termination factor, mTERF;Mitochondrial transcription termination factor, mTERF	IPR003690;IPR038538	MTERF;MTERF_sf	mitochondrial
tr|A0A1U8E2W4|A0A1U8E2W4_CAPAN	A0A2G2YTI3		GO:0005634;GO:0000786	GO:0003677;GO:0046982	K11251	ko04217;ko05034;ko05322	KOG1756	Histone 2A	IPR009072;IPR002119;IPR007125;IPR032454;IPR032458	Histone-fold;Histone_H2A;Histone_H2A/H2B/H3;Histone_H2A_C;Histone_H2A_CS	nuclear
tr|A0A1U8E2W8|A0A1U8E2W8_CAPAN	A0A1U8E2W8	GO:0006886;GO:0042147	GO:0005829;GO:0000139;GO:0034066	GO:0017137;GO:0017112	K20476		KOG2006	WD40 repeat protein	IPR009771;IPR040096;IPR015943	Ribosome_control_1;Ric1;WD40/YVTN_repeat-like_dom_sf	endoplasmic reticulum
tr|A0A1U8E2X4|A0A1U8E2X4_CAPAN	A0A1U8E2X4	GO:0009969	GO:0016021;GO:0000139;GO:0005768;GO:0005802	GO:0016758;GO:0035252;GO:0033843	K08238		KOG4748;KOG4748	Subunit of Golgi mannosyltransferase complex;Subunit of Golgi mannosyltransferase complex	IPR008630;IPR029044	Glyco_trans_34;Nucleotide-diphossugar_trans	Golgi apparatus
tr|A0A1U8E2X9|A0A1U8E2X9_CAPAN	A0A1U8E2X9		GO:0005634	GO:0046983;GO:0001228	K18878	ko04626			IPR011598;IPR036638	bHLH_dom;HLH_DNA-bd_sf	nuclear
tr|A0A1U8E2Z7|A0A1U8E2Z7_CAPAN	A0A2G2YY86			GO:0003743	K03236	ko03013	KOG3403	Translation initiation factor 1A (eIF-1A)	IPR012340;IPR006196;IPR001253;IPR018104	NA-bd_OB-fold;RNA-binding_domain_S1_IF1;TIF_eIF-1A;TIF_eIF-1A_CS	cytoplasmic
tr|A0A1U8E306|A0A1U8E306_CAPAN	A0A1U8E306	GO:0006397;GO:0008380	GO:0005634	GO:0003723	K13096		KOG0965	Predicted RNA-binding protein, contains SWAP and G-patch domains	IPR000467;IPR040169;IPR000061;IPR035967	G_patch_dom;SUGP1/2;Surp;SWAP/Surp_sf	nuclear
tr|A0A1U8E353|A0A1U8E353_CAPAN	A0A2G2YWW9		GO:0016021		K15285		KOG1441;KOG1441	Glucose-6-phosphate/phosphate and phosphoenolpyruvate/phosphate antiporter;Glucose-6-phosphate/phosphate and phosphoenolpyruvate/phosphate antiporter	IPR004853	Sugar_P_trans_dom	Golgi apparatus
tr|A0A1U8E360|A0A1U8E360_CAPAN	A0A1U8E360		GO:0016021;GO:0005789		K20723	ko05010	KOG1792	Reticulon	IPR003388	Reticulon	Golgi apparatus
tr|A0A1U8E385|A0A1U8E385_CAPAN	A0A2G2YSW6		GO:0005634						IPR022228;IPR009057;IPR001005	DUF3755;Homeobox-like_sf;SANT/Myb	nuclear
tr|A0A1U8E392|A0A1U8E392_CAPAN	A0A1U8E392		GO:0005737	GO:0016491					IPR006076;IPR036188	FAD-dep_OxRdtase;FAD/NAD-bd_sf	peroxisomal
tr|A0A1U8E398|A0A1U8E398_CAPAN	A0A1U8E398	GO:0046907;GO:0043547	GO:0005634;GO:0005737;GO:0005643	GO:0008536	K15306	ko05166;ko05203	KOG0864	Ran-binding protein RANBP1 and related RanBD domain proteins	IPR011993;IPR000156	PH-like_dom_sf;Ran_bind_dom	cytoplasmic
tr|A0A1U8E3B9|A0A1U8E3B9_CAPAN	A0A1U8E3B9	GO:0006900;GO:0032511	GO:0005771;GO:0000815;GO:0009898		K12194	ko04144;ko04217	KOG1656	Protein involved in glucose derepression and pre-vacuolar endosome protein sorting	IPR005024	Snf7_fam	cytoplasmic
tr|A0A1U8E3D2|A0A1U8E3D2_CAPAN	A0A2G2YYJ0	GO:0006412	GO:0015935	GO:0003723;GO:0003735	K02969	ko03010	KOG0900	40S ribosomal protein S20	IPR001848;IPR018268;IPR027486;IPR036838;IPR005729	Ribosomal_S10;Ribosomal_S10_CS;Ribosomal_S10_dom;Ribosomal_S10_dom_sf;Ribosomal_S10_euk/arc	cytoplasmic
tr|A0A1U8E3D5|A0A1U8E3D5_CAPAN	A0A1U8E3D5		GO:0005886;GO:0016020;GO:0009506						IPR040283	DDB_G0292058-like	plasma membrane
tr|A0A1U8E3E9|A0A1U8E3E9_CAPAN	A0A2G2YTC1			GO:0005524;GO:0004674	K14510	ko04016;ko04075	KOG0192	Tyrosine kinase specific for activated (GTP-bound) p21cdc42Hs	IPR011009;IPR000270;IPR000719;IPR017441;IPR001245;IPR008271	Kinase-like_dom_sf;PB1_dom;Prot_kinase_dom;Protein_kinase_ATP_BS;Ser-Thr/Tyr_kinase_cat_dom;Ser/Thr_kinase_AS	cytoplasmic
tr|A0A1U8E3G7|A0A1U8E3G7_CAPAN	A0A2G2YYN4	GO:0006265	GO:0005694	GO:0005524;GO:0003677;GO:0003918	K02469		KOG0355	DNA topoisomerase type II	IPR005743;IPR006691;IPR035516;IPR013760;IPR002205;IPR013758;IPR013757	GyrA;GyrA/parC_rep;Gyrase/topoIV_suA_C;Topo_IIA-like_dom_sf;Topo_IIA_A/C;Topo_IIA_A/C_ab;Topo_IIA_A_a_sf	chloroplast
tr|A0A1U8E3G8|A0A1U8E3G8_CAPAN	A0A1U8E3G8	GO:0046294;GO:0006069	GO:0005829	GO:0008270;GO:0004024;GO:0051903	K00121	ko00010;ko00071;ko00350;ko00625;ko00626;ko00680;ko00830;ko00980;ko00982;ko01100;ko01110;ko01120;ko01200;ko01220;ko05204	KOG0022	Alcohol dehydrogenase, class III	IPR014183;IPR013149;IPR013154;IPR002328;IPR011032;IPR036291	ADH_3;ADH_C;ADH_N;ADH_Zn_CS;GroES-like_sf;NAD(P)-bd_dom_sf	cytoplasmic
tr|A0A1U8E3H0|A0A1U8E3H0_CAPAN	A0A1U8E3H0			GO:0046872	K19720	ko04611;ko04926;ko04933;ko04974;ko05146	KOG4198	RNA-binding Ran Zn-finger protein and related proteins	IPR001876;IPR036443	Znf_RanBP2;Znf_RanBP2_sf	cytoplasmic
tr|A0A1U8E3H6|A0A1U8E3H6_CAPAN	A0A2G2YSR0		GO:0005886	GO:0005525;GO:0003924	K07976		KOG0087	GTPase Rab11/YPT3, small G protein superfamily	IPR027417;IPR005225;IPR001806	P-loop_NTPase;Small_GTP-bd_dom;Small_GTPase	cytoplasmic
tr|A0A1U8E3H8|A0A1U8E3H8_CAPAN	A0A1U8E3H8	GO:0090158;GO:0061817	GO:0005886;GO:0005789		K20222		KOG0439	VAMP-associated protein involved in inositol metabolism	IPR013783;IPR000535;IPR008962;IPR016763	Ig-like_fold;MSP_dom;PapD-like_sf;VAP	cytoplasmic
tr|A0A1U8E3M7|A0A1U8E3M7_CAPAN	A0A2G2YYS3	GO:0005975;GO:0006952		GO:0042973	K19891	ko00500;ko01100			IPR000490;IPR017853;IPR012946	Glyco_hydro_17;Glycoside_hydrolase_SF;X8	vacuolar
tr|A0A1U8E3M8|A0A1U8E3M8_CAPAN	A0A1U8E3M8			GO:0005524;GO:0004672	K13418				IPR011009;IPR032675;IPR013210;IPR000719;IPR017441;IPR001245	Kinase-like_dom_sf;LRR_dom_sf;LRR_N_plant-typ;Prot_kinase_dom;Protein_kinase_ATP_BS;Ser-Thr/Tyr_kinase_cat_dom	plasma membrane
tr|A0A1U8E3P8|A0A1U8E3P8_CAPAN	A0A2G2YYV5			GO:0005509;GO:0005544	K17098		KOG0819	Annexin	IPR001464;IPR018502;IPR018252;IPR037104	Annexin;Annexin_repeat;Annexin_repeat_CS;Annexin_sf	peroxisomal
tr|A0A1U8E3Q9|A0A1U8E3Q9_CAPAN	A0A1U8E3Q9	GO:0048510;GO:0000395	GO:0005829;GO:0005685;GO:0071004;GO:0000243		K13217		KOG1258	mRNA processing protein	IPR003107;IPR011990	HAT;TPR-like_helical_dom_sf	cytoplasmic
tr|A0A1U8E3S1|A0A1U8E3S1_CAPAN	A0A2G3AKD9	GO:0015979							IPR008990;IPR004207	Elect_transpt_acc-like_dom_sf;Fd_thioredoxin_Rdtase_alpha	chloroplast
tr|A0A1U8E3T7|A0A1U8E3T7_CAPAN	A0A2G2YSM9			GO:0046872;GO:0009055;GO:0015035;GO:0051536	K07390		KOG0911	Glutaredoxin-related protein	IPR035901;IPR002109;IPR033658;IPR004480;IPR036249	GIY-YIG_endonuc_sf;Glutaredoxin;GRX_PICOT-like;Monothiol_GRX-rel;Thioredoxin-like_sf	cytoplasmic
tr|A0A1U8E3U2|A0A1U8E3U2_CAPAN	A0A2G2YRT4								IPR008914;IPR036610;IPR005247	PEBP;PEBP-like_sf;YbhB_YbcL	cytoplasmic
tr|A0A1U8E3W8|A0A1U8E3W8_CAPAN	A0A1U8E3W8		GO:0016020;GO:0005794;GO:0005768;GO:0005802	GO:0022857;GO:0015297	K15285		KOG1441;KOG1441	Glucose-6-phosphate/phosphate and phosphoenolpyruvate/phosphate antiporter;Glucose-6-phosphate/phosphate and phosphoenolpyruvate/phosphate antiporter	IPR040189;IPR004853	Probable_P_translocator;Sugar_P_trans_dom	Golgi apparatus
tr|A0A1U8E3W9|A0A1U8E3W9_CAPAN	A0A2G2YZ10			GO:0016747					IPR029058;IPR000073;IPR007130	AB_hydrolase;AB_hydrolase_1;DAGAT	mitochondrial
tr|A0A1U8E3X1|A0A1U8E3X1_CAPAN	A0A1U8E3X1	GO:0019375	GO:0009707	GO:0035250	K09480	ko00561;ko01100					cytoplasmic
tr|A0A1U8E3Z7|A0A1U8E3Z7_CAPAN	A0A2G2YRY9	GO:0006412	GO:0005840	GO:0003735	K02974	ko03010	KOG3424	40S ribosomal protein S24	IPR012678;IPR001976;IPR018098	Ribosomal_L23/L15e_core_dom_sf;Ribosomal_S24e;Ribosomal_S24e_CS	cytoplasmic
tr|A0A1U8E404|A0A1U8E404_CAPAN	A0A1U8E404		GO:0005829	GO:0051287;GO:0050661;GO:0016616;GO:0003858	K18121	ko00630;ko00650;ko01100;ko01120;ko01200	KOG0409	Predicted dehydrogenase	IPR008927;IPR013328;IPR006115;IPR015815;IPR036291;IPR029154	6-PGluconate_DH-like_C_sf;6PGD_dom2;6PGDH_NADP-bd;HIBADH-related;NAD(P)-bd_dom_sf;NADP-bd	mitochondrial
tr|A0A1U8E415|A0A1U8E415_CAPAN	A0A1U8E415	GO:0015986;GO:0042776	GO:0005886;GO:0009507;GO:0045261;GO:0000274	GO:0008270;GO:0046933;GO:0050897	K02137	ko00190;ko01100;ko04714;ko05010;ko05012;ko05014;ko05016;ko05020	KOG1662	Mitochondrial F1F0-ATP synthase, subunit OSCP/ATP5	IPR026015;IPR020781;IPR000711	ATP_synth_OSCP/delta_N_sf;ATPase_OSCP/d_CS;ATPase_OSCP/dsu	mitochondrial
tr|A0A1U8E418|A0A1U8E418_CAPAN	A0A1U8E418	GO:0005980	GO:0005737	GO:0030170;GO:0008184;GO:0102250;GO:0102499	K00688	ko00500;ko01100;ko01110;ko02026;ko04217;ko04910;ko04922;ko04931	KOG2099	Glycogen phosphorylase	IPR011833;IPR000811;IPR035090	Glycg_phsphrylas;Glyco_trans_35;Pyridoxal_P_attach_site	cytoplasmic
tr|A0A1U8E430|A0A1U8E430_CAPAN	A0A2G2YSE2		GO:0005777	GO:0047617	K17362		KOG3328	HGG motif-containing thioesterase	IPR039298;IPR029069;IPR003736;IPR006683	ACOT13;HotDog_dom_sf;PAAI_dom;Thioestr_dom	peroxisomal
tr|A0A1U8E439|A0A1U8E439_CAPAN	A0A2G2YXR6		GO:0016021	GO:0015267	K09872		KOG0223	Aquaporin (major intrinsic protein family)	IPR023271;IPR034294;IPR000425;IPR022357	Aquaporin-like;Aquaporin_transptr;MIP;MIP_CS	Golgi apparatus
tr|A0A1U8E442|A0A1U8E442_CAPAN	A0A2G2XZA2								IPR002068;IPR008978;IPR039321	A-crystallin/Hsp20_dom;HSP20-like_chaperone;IDM2/3-like	cytoplasmic
tr|A0A1U8E444|A0A1U8E444_CAPAN	A0A1U8E444		GO:0043231				KOG1347	Uncharacterized membrane protein, predicted efflux pump	IPR040304	ATG8-IP-1/2	cytoplasmic
tr|A0A1U8E473|A0A1U8E473_CAPAN	A0A2G2YSB1		GO:0005634	GO:0003677	K10802	ko03410;ko04140;ko04217	KOG0381	HMG box-containing protein	IPR009071;IPR036910	HMG_box_dom;HMG_box_dom_sf	nuclear
tr|A0A1U8E474|A0A1U8E474_CAPAN	A0A2G2YXR8		GO:0016021	GO:0016301					IPR024788	Malectin-like_Carb-bd_dom	Golgi apparatus
tr|A0A1U8E480|A0A1U8E480_CAPAN	A0A1U8E480	GO:0006606	GO:0005634;GO:0005737;GO:0005829	GO:0008536;GO:0061608;GO:0008139	K14293	ko03013	KOG1241;KOG1241	Karyopherin (importin) beta 1;Karyopherin (importin) beta 1	IPR011989;IPR016024;IPR001494;IPR040122	ARM-like;ARM-type_fold;Importin-beta_N;Importin_beta	cytoplasmic
tr|A0A1U8E496|A0A1U8E496_CAPAN	A0A1U8E496			GO:0046872;GO:0016491;GO:0031418	K13229	ko00402	KOG0143;KOG0143	Iron/ascorbate family oxidoreductases;Iron/ascorbate family oxidoreductases	IPR026992;IPR027443;IPR005123	DIOX_N;IPNS-like;Oxoglu/Fe-dep_dioxygenase	peroxisomal
tr|A0A1U8E4A4|A0A1U8E4A4_CAPAN	A0A2G3AL46		GO:0016021		K17499		KOG2322	N-methyl-D-aspartate receptor glutamate-binding subunit	IPR006214	Bax_inhibitor_1-related	Golgi apparatus
tr|A0A1U8E4A8|A0A1U8E4A8_CAPAN	A0A2G2YXW5								IPR011705;IPR000210;IPR011333;IPR008974	BACK;BTB/POZ_dom;SKP1/BTB/POZ_sf;TRAF-like	nuclear
tr|A0A1U8E4B6|A0A1U8E4B6_CAPAN	A0A1U8E4B6	GO:0006325;GO:0006342	GO:0000786;GO:0000790	GO:0003677;GO:0046982	K11251	ko04217;ko05034;ko05322	KOG1756	Histone 2A	IPR009072;IPR002119;IPR007125;IPR032454;IPR032458	Histone-fold;Histone_H2A;Histone_H2A/H2B/H3;Histone_H2A_C;Histone_H2A_CS	nuclear
tr|A0A1U8E4C0|A0A1U8E4C0_CAPAN	A0A1U8E4C0			GO:0046872;GO:0003677;GO:0003729	K13832	ko00400;ko01100;ko01110;ko01230	KOG1677	CCCH-type Zn-finger protein	IPR000571;IPR036855	Znf_CCCH;Znf_CCCH_sf	cytoplasmic
tr|A0A1U8E4C4|A0A1U8E4C4_CAPAN	A0A1U8E4C4		GO:0016021;GO:0042651	GO:0005347	K14684		KOG0752	Mitochondrial solute carrier protein	IPR002067;IPR018108;IPR023395	Mit_carrier;Mitochondrial_sb/sol_carrier;Mt_carrier_dom_sf	nuclear
tr|A0A1U8E4C7|A0A1U8E4C7_CAPAN	A0A2G2YSL9				K00988	ko00230;ko00920;ko01100;ko01120	KOG2294	Transcription factor of the Forkhead/HNF3 family	IPR000253;IPR008984	FHA_dom;SMAD_FHA_dom_sf	cytoplasmic
tr|A0A1U8E4C9|A0A1U8E4C9_CAPAN	A0A1U8E4C9	GO:0051301;GO:0016567;GO:0031145;GO:0007091;GO:0045842	GO:0005737;GO:0005680		K03354	ko04110;ko04111;ko04113;ko04114;ko04120;ko04914;ko05166	KOG1174;KOG1174	Anaphase-promoting complex (APC), subunit 7;Anaphase-promoting complex (APC), subunit 7	IPR013026;IPR011990;IPR019734	TPR-contain_dom;TPR-like_helical_dom_sf;TPR_repeat	cytoplasmic
tr|A0A1U8E4E7|A0A1U8E4E7_CAPAN	A0A1U8E4E7	GO:0055114;GO:0009408;GO:0009845	GO:0016021;GO:0005886	GO:0005509;GO:0004601;GO:0016174	K13447	ko04016;ko04626	KOG0039;KOG0039	Ferric reductase, NADH/NADPH oxidase and related proteins;Ferric reductase, NADH/NADPH oxidase and related proteins	IPR000778;IPR011992;IPR018247;IPR002048;IPR013112;IPR017927;IPR013130;IPR013121;IPR039261;IPR013623;IPR029654;IPR017938	Cyt_b245_heavy_chain;EF-hand-dom_pair;EF_Hand_1_Ca_BS;EF_hand_dom;FAD-bd_8;FAD-bd_FR_type;Fe3_Rdtase_TM_dom;Fe_red_NAD-bd_6;FNR_nucleotide-bd;NADPH_Ox;RBOHB;Riboflavin_synthase-like_b-brl	cytoplasmic
tr|A0A1U8E4F4|A0A1U8E4F4_CAPAN	A0A1U8E4F4		GO:0005737	GO:0016881	K14506	ko04075			IPR004993	GH3	cytoplasmic
tr|A0A1U8E4F5|A0A1U8E4F5_CAPAN	A0A1U8E4F5	GO:0006515	GO:0005739;GO:0009570;GO:0009941;GO:0009579;GO:0009368	GO:0004252;GO:0004176;GO:0051117	K01358	ko04112;ko04212	KOG0840	ATP-dependent Clp protease, proteolytic subunit	IPR001907;IPR029045;IPR023562	ClpP;ClpP/crotonase-like_dom_sf;ClpP/TepA	chloroplast
tr|A0A1U8E4G2|A0A1U8E4G2_CAPAN	A0A2G2YY63				K02885	ko03010			IPR021099;IPR040293	PORR_domain;WTF1-like	nuclear
tr|A0A1U8E4H3|A0A1U8E4H3_CAPAN	A0A2G3AKG2			GO:0003824	K09753	ko00940;ko01100;ko01110	KOG1502	Flavonol reductase/cinnamoyl-CoA reductase	IPR001509;IPR036291	Epimerase_deHydtase;NAD(P)-bd_dom_sf	vacuolar
tr|A0A1U8E4I5|A0A1U8E4I5_CAPAN	A0A1U8E4I5		GO:0016021	GO:0005524;GO:0004672	K16224	ko04016;ko04626			IPR011009;IPR001611;IPR003591;IPR032675;IPR024788;IPR000719;IPR017441;IPR008271	Kinase-like_dom_sf;Leu-rich_rpt;Leu-rich_rpt_typical-subtyp;LRR_dom_sf;Malectin-like_Carb-bd_dom;Prot_kinase_dom;Protein_kinase_ATP_BS;Ser/Thr_kinase_AS	vacuolar
tr|A0A1U8E4I6|A0A1U8E4I6_CAPAN	A0A2G2XYA1	GO:0045490;GO:0042545	GO:0005576	GO:0045330;GO:0030599;GO:0004857	K01051	ko00040;ko01100;ko02020			IPR035513;IPR012334;IPR011050;IPR033131;IPR000070;IPR006501	Invertase/methylesterase_inhib;Pectin_lyas_fold;Pectin_lyase_fold/virulence;Pectinesterase_Asp_AS;Pectinesterase_cat;Pectinesterase_inhib_dom	extracellular
tr|A0A1U8E4I9|A0A1U8E4I9_CAPAN	A0A1U8E4I9		GO:0016021	GO:0005524;GO:0004674	K20718	ko04016			IPR011009;IPR032675;IPR013210;IPR000719;IPR017441;IPR001245;IPR008271	Kinase-like_dom_sf;LRR_dom_sf;LRR_N_plant-typ;Prot_kinase_dom;Protein_kinase_ATP_BS;Ser-Thr/Tyr_kinase_cat_dom;Ser/Thr_kinase_AS	endoplasmic reticulum
tr|A0A1U8E4J4|A0A1U8E4J4_CAPAN	A0A1U8E4J4			GO:0035091	K17917	ko04144	KOG2273	Membrane coat complex Retromer, subunit VPS5/SNX1, Sorting nexins, and related PX domain-containing proteins	IPR027267;IPR001683;IPR036871;IPR015404	AH/BAR_dom_sf;PX_dom;PX_dom_sf;Vps5_C	cytoplasmic
tr|A0A1U8E4K1|A0A1U8E4K1_CAPAN	A0A1U8E4K1	GO:0000398	GO:0071011		K12849	ko03040	KOG2889	Predicted PRP38-like splicing factor	IPR005037;IPR024767	PRP38;PRP38_C	nuclear
tr|A0A1U8E4M7|A0A1U8E4M7_CAPAN	A0A1U8E4M7		GO:0005794;GO:0005768	GO:0005525;GO:0003924	K07904	ko04144;ko04961;ko04962;ko04972;ko05164	KOG0087	GTPase Rab11/YPT3, small G protein superfamily	IPR027417;IPR005225;IPR001806	P-loop_NTPase;Small_GTP-bd_dom;Small_GTPase	cytoplasmic
tr|A0A1U8E4N5|A0A1U8E4N5_CAPAN	A0A2G3ALI4				K19073	ko00860;ko01100;ko01110	KOG1203	Predicted dehydrogenase	IPR016040;IPR036291	NAD(P)-bd_dom;NAD(P)-bd_dom_sf	chloroplast
tr|A0A1U8E4P3|A0A1U8E4P3_CAPAN	A0A1U8E4P3	GO:0042352		GO:0005524;GO:0050201	K05305	ko00051;ko00520;ko01100	KOG4644	L-fucose kinase	IPR012887;IPR013750;IPR036554;IPR006204;IPR020568	Fucokinase;GHMP_kinase_C_dom;GHMP_kinase_C_sf;GHMP_kinase_N_dom;Ribosomal_S5_D2-typ_fold	cytoplasmic
tr|A0A1U8E4P5|A0A1U8E4P5_CAPAN	A0A1U8E4P5	GO:0006886;GO:0072583;GO:0048268	GO:0005886;GO:0030125;GO:0030132;GO:0030130	GO:0005198;GO:0032050	K04645	ko04142;ko04144;ko04721;ko04961;ko05016;ko05100			IPR000996	Clathrin_L-chain	cytoplasmic
tr|A0A1U8E4S8|A0A1U8E4S8_CAPAN	A0A1U8E4S8			GO:0046872;GO:0016491;GO:0031418	K05933	ko00270;ko01100;ko01110	KOG0143;KOG0143	Iron/ascorbate family oxidoreductases;Iron/ascorbate family oxidoreductases	IPR026992;IPR027443;IPR005123	DIOX_N;IPNS-like;Oxoglu/Fe-dep_dioxygenase	peroxisomal
tr|A0A1U8E4T4|A0A1U8E4T4_CAPAN	A0A2G2YSF9	GO:0006886;GO:0006888;GO:0070973	GO:0016021;GO:0005789		K14009	ko04141;ko05165	KOG1962	B-cell receptor-associated protein and related proteins	IPR008417	BAP29/BAP31	endoplasmic reticulum
tr|A0A1U8E4W1|A0A1U8E4W1_CAPAN	A0A2G2YRJ8	GO:0046274	GO:0048046	GO:0005507;GO:0052716	K05909		KOG1263	Multicopper oxidases	IPR001117;IPR011706;IPR011707;IPR033138;IPR002355;IPR008972;IPR034288;IPR034285;IPR034289;IPR017761	Cu-oxidase;Cu-oxidase_2;Cu-oxidase_3;Cu_oxidase_CS;Cu_oxidase_Cu_BS;Cupredoxin;CuRO_1_LCC;CuRO_2_LCC;CuRO_3_LCC;Laccase	extracellular
tr|A0A1U8E4X2|A0A1U8E4X2_CAPAN	A0A1U8E4X2		GO:0016021						IPR013517;IPR015943	FG-GAP;WD40/YVTN_repeat-like_dom_sf	Golgi apparatus
tr|A0A1U8E4Y3|A0A1U8E4Y3_CAPAN	A0A2G2YRH9		GO:0016021;GO:0005789		K20723	ko05010	KOG1792	Reticulon	IPR003388	Reticulon	Golgi apparatus
tr|A0A1U8E4Z5|A0A1U8E4Z5_CAPAN	A0A1U8DTJ1	GO:0006351;GO:0006289	GO:0005675;GO:0000439	GO:0008270	K03142	ko03022;ko03420;ko05203	KOG2807;KOG2807	RNA polymerase II transcription initiation/nucleotide excision repair factor TFIIH, subunit SSL1;RNA polymerase II transcription initiation/nucleotide excision repair factor TFIIH, subunit SSL1	IPR007198;IPR004595;IPR012170;IPR002035;IPR036465;IPR013087;IPR013083	Ssl1-like;TFIIH_C1-like_dom;TFIIH_SSL1/p44;VWF_A;vWFA_dom_sf;Znf_C2H2_type;Znf_RING/FYVE/PHD	cytoplasmic
tr|A0A1U8E502|A0A1U8E502_CAPAN	A0A2G2YRI2	GO:0006839	GO:0016021;GO:0031966		K15103		KOG0753	Mitochondrial fatty acid anion carrier protein/Uncoupling protein	IPR002030;IPR018108;IPR023395	Mit_uncoupling_UCP-like;Mitochondrial_sb/sol_carrier;Mt_carrier_dom_sf	cytoplasmic
tr|A0A1U8E514|A0A1U8E514_CAPAN	A0A2G2YZ84						KOG0908	Thioredoxin-like protein	IPR008979;IPR010400;IPR037047	Galactose-bd-like_sf;PITH_dom;PITH_dom_sf	cytoplasmic
tr|A0A1U8E527|A0A1U8E527_CAPAN	A0A2G2YRD6	GO:0009058		GO:0016779	K00966	ko00051;ko00520;ko01100;ko01110	KOG1322	GDP-mannose pyrophosphorylase/mannose-1-phosphate guanylyltransferase	IPR001451;IPR005835;IPR029044	Hexapep;NTP_transferase_dom;Nucleotide-diphossugar_trans	cytoplasmic
tr|A0A1U8E530|A0A1U8E530_CAPAN	A0A1U8E530		GO:0005737	GO:0005509;GO:0005544	K17098		KOG0819	Annexin	IPR001464;IPR018502;IPR037104;IPR009118	Annexin;Annexin_repeat;Annexin_sf;AnnexinD_plant	cytoplasmic
tr|A0A1U8E536|A0A1U8E536_CAPAN	A0A1U8E536		GO:0016021;GO:0016020		K20393				IPR004895	Prenylated_rab_accept_PRA1	Golgi apparatus
tr|A0A1U8E553|A0A1U8E553_CAPAN	A0A1U8E553								IPR014729;IPR006015;IPR006016	Rossmann-like_a/b/a_fold;Universal_stress_UspA;UspA	cytoplasmic
tr|A0A1U8E577|A0A1U8E577_CAPAN	A0A1U8E577	GO:0006952;GO:0042742;GO:0002229	GO:0016021;GO:0005886	GO:0005524;GO:0030246;GO:0004675	K22133	ko00630;ko01100			IPR013320;IPR011009;IPR019825;IPR001220;IPR000719;IPR017441;IPR008271	ConA-like_dom_sf;Kinase-like_dom_sf;Lectin_legB_Mn/Ca_BS;Legume_lectin_dom;Prot_kinase_dom;Protein_kinase_ATP_BS;Ser/Thr_kinase_AS	endoplasmic reticulum
tr|A0A1U8E591|A0A1U8E591_CAPAN	A0A1U8E591	GO:0006535	GO:0005737	GO:0030170;GO:0004124	K01738	ko00270;ko00920;ko01100;ko01110;ko01120;ko01200;ko01230	KOG1252	Cystathionine beta-synthase and related enzymes	IPR005856;IPR005859;IPR001216;IPR001926;IPR036052	Cys_synth;CysK;P-phosphate_BS;PLP-dep;Trypto_synt_PLP_dependent	cytoplasmic
tr|A0A1U8E596|A0A1U8E596_CAPAN	A0A2G2Y263			GO:0005525;GO:0003924	K07874	ko04140;ko05014;ko05130;ko05134	KOG0084;KOG0084	GTPase Rab1/YPT1, small G protein superfamily, and related GTP-binding proteins;GTPase Rab1/YPT1, small G protein superfamily, and related GTP-binding proteins	IPR027417;IPR005225;IPR001806	P-loop_NTPase;Small_GTP-bd_dom;Small_GTPase	cytoplasmic
tr|A0A1U8E5A0|A0A1U8E5A0_CAPAN	A0A1U8E5A0	GO:0000184;GO:0045727	GO:0005737;GO:0005730	GO:0003729	K14328	ko03013;ko03015	KOG1295	Nonsense-mediated decay protein Upf3	IPR012677;IPR035979;IPR039722;IPR005120	Nucleotide-bd_a/b_plait_sf;RBD_domain_sf;Upf3;UPF3_dom	cytoplasmic
tr|A0A1U8E5A6|A0A1U8E5A6_CAPAN	A0A1U8E5A6	GO:0042273;GO:0042255	GO:0005730;GO:0030687	GO:0003723	K07565		KOG3492	Ribosome biogenesis protein NIP7	IPR002478;IPR015947;IPR036974;IPR016686;IPR040598;IPR005155	PUA;PUA-like_sf;PUA_sf;Ribosomal_synth_fac_NIP7;UPF0113_N;UPF0113_PUA	cytoplasmic
tr|A0A1U8E5A7|A0A1U8E5A7_CAPAN	A0A2G2Y1M6								IPR020864	MACPF	cytoplasmic
tr|A0A1U8E5A8|A0A1U8E5A8_CAPAN	A0A2G2YTG3	GO:0006412	GO:0005840	GO:0003735	K02871	ko03010	KOG3203	Mitochondrial/chloroplast ribosomal protein L13	IPR005822;IPR005823;IPR023563;IPR036899	Ribosomal_L13;Ribosomal_L13_bac-type;Ribosomal_L13_CS;Ribosomal_L13_sf	chloroplast
tr|A0A1U8E5B1|A0A1U8E5B1_CAPAN	A0A2G2Y1L1			GO:0003723	K20102		KOG1901	Uncharacterized high-glucose-regulated protein	IPR007275	YTH_domain	cytoplasmic
tr|A0A1U8E5B7|A0A1U8E5B7_CAPAN	A0A1U8E5B7	GO:0006796	GO:0005829	GO:0000287;GO:0004427	K01507	ko00190	KOG1626	Inorganic pyrophosphatase/Nucleosome remodeling factor, subunit NURF38	IPR008162;IPR036649	Pyrophosphatase;Pyrophosphatase_sf	cytoplasmic
tr|A0A1U8E5B9|A0A1U8E5B9_CAPAN	A0A1U8E5B9				K04506	ko04013;ko04115;ko04120;ko04310			IPR001623;IPR024593;IPR036869	DnaJ_domain;DUF3444;J_dom_sf	nuclear
tr|A0A1U8E5D0|A0A1U8E5D0_CAPAN	A0A2G2YQK4			GO:0046872;GO:0004722	K01102		KOG0700	Protein phosphatase 2C/pyruvate dehydrogenase (lipoamide) phosphatase	IPR015655;IPR000222;IPR036457;IPR001932	PP2C;PP2C_BS;PPM-type_dom_sf;PPM-type_phosphatase_dom	cytoplasmic
tr|A0A1U8E5D6|A0A1U8E5D6_CAPAN	A0A1U8E5D6		GO:0016021						IPR007621	TPM_dom	chloroplast
tr|A0A1U8E5E3|A0A1U8E5E3_CAPAN	A0A1U8E5E3	GO:0048364;GO:0006163;GO:0009132;GO:0048367;GO:0008652	GO:0005634;GO:0005737;GO:0005739;GO:0009570	GO:0005524;GO:0004017	K00939	ko00230;ko00730;ko01100;ko01110	KOG3078	Adenylate kinase	IPR006259;IPR000850;IPR033690;IPR027417	Adenyl_kin_sub;Adenylat/UMP-CMP_kin;Adenylat_kinase_CS;P-loop_NTPase	mitochondrial
tr|A0A1U8E5E7|A0A1U8E5E7_CAPAN	A0A1U8E5E7	GO:0000105	GO:0005737	GO:0000287;GO:0003879	K00765	ko00340;ko01100;ko01110;ko01230	KOG2831	ATP phosphoribosyltransferase	IPR013820;IPR018198;IPR001348;IPR013115;IPR011322	ATP_PRibTrfase_cat;ATP_PRibTrfase_CS;ATP_PRibTrfase_HisG;HisG_C;N-reg_PII-like_a/b	cytoplasmic
tr|A0A1U8E5G1|A0A1U8E5G1_CAPAN	A0A2G2XUV6		GO:0005737	GO:0004834;GO:0033984	K01695	ko00260;ko00400;ko01100;ko01110;ko01230	KOG4175	Tryptophan synthase alpha chain	IPR013785;IPR011060;IPR018204;IPR002028	Aldolase_TIM;RibuloseP-bd_barrel;Trp_synthase_alpha_AS;Trp_synthase_suA	chloroplast
tr|A0A1U8E5I6|A0A1U8E5I6_CAPAN	A0A1U8E5I6	GO:0017004;GO:0017003	GO:0016021;GO:0005886;GO:0005743	GO:0020037					IPR004329;IPR036127	CcmE;CcmE-like_sf	peroxisomal
tr|A0A1U8E5I9|A0A1U8E5I9_CAPAN	A0A1U8E5I9	GO:0045490		GO:0046872;GO:0030570	K01728	ko00040;ko01100;ko02024			IPR018082;IPR002022;IPR012334;IPR011050	AmbAllergen;Pec_lyase;Pectin_lyas_fold;Pectin_lyase_fold/virulence	cytoplasmic
tr|A0A1U8E5J0|A0A1U8E5J0_CAPAN	A0A1U8E5J0			GO:0046872;GO:0003677	K13832	ko00400;ko01100;ko01110;ko01230	KOG1677	CCCH-type Zn-finger protein	IPR000571;IPR036855	Znf_CCCH;Znf_CCCH_sf	cytoplasmic
tr|A0A1U8E5K0|A0A1U8E5K0_CAPAN	A0A1U8E5K0								IPR008978	HSP20-like_chaperone	cytoplasmic
tr|A0A1U8E5K5|A0A1U8E5K5_CAPAN	A0A1U8E5K5	GO:0055114			K11153	ko00830;ko01100	KOG1208	Dehydrogenases with different specificities (related to short-chain alcohol dehydrogenases)	IPR036291;IPR002347	NAD(P)-bd_dom_sf;SDR_fam	cytoplasmic
tr|A0A1U8E5M7|A0A1U8E5M7_CAPAN	A0A1U8E5M7			GO:0030170;GO:0003824;GO:0030151	K15631	ko00790	KOG2362	Uncharacterized Fe-S protein	IPR005302;IPR005303;IPR011037	MoCF_Sase_C;MOSC_N;Pyrv_Knase-like_insert_dom_sf	cytoplasmic
tr|A0A1U8E5N8|A0A1U8E5N8_CAPAN	A0A1U8E5N8	GO:0007093	GO:0005634		K13105	ko05202;ko05211	KOG3903	Mitotic checkpoint protein PRCC	IPR018800	PRCC	nuclear
tr|A0A1U8E5P6|A0A1U8E5P6_CAPAN	A0A2G2YT65	GO:0055114	GO:0016021	GO:0046872			KOG4293	Predicted membrane protein, contains DoH and Cytochrome b-561/ferric reductase transmembrane domains	IPR006593;IPR005018;IPR017214	Cyt_b561/ferric_Rdtase_TM;DOMON_domain;UCP037471	Golgi apparatus
tr|A0A1U8E5Q7|A0A1U8E5Q7_CAPAN	A0A2G2YSX6		GO:0016021		K19984	ko05132	KOG1922;KOG1922	Rho GTPase effector BNI1 and related formins;Rho GTPase effector BNI1 and related formins	IPR015425;IPR042201	FH2_Formin;FH2_Formin_sf	Golgi apparatus
tr|A0A1U8E5R0|A0A1U8E5R0_CAPAN	A0A1U8E5R0			GO:0005096	K12492	ko04144	KOG0704;KOG0704;KOG0704	ADP-ribosylation factor GTPase activator;ADP-ribosylation factor GTPase activator;ADP-ribosylation factor GTPase activator	IPR037278;IPR001164;IPR038508	ARFGAP/RecO;ArfGAP_dom;ArfGAP_dom_sf	mitochondrial
tr|A0A1U8E5R6|A0A1U8E5R6_CAPAN	A0A1U8E5R6	GO:0006817	GO:0016021	GO:0022857	K08150		KOG0254	Predicted transporter (major facilitator superfamily)	IPR020846;IPR005828;IPR036259;IPR003663;IPR005829	MFS_dom;MFS_sugar_transport-like;MFS_trans_sf;Sugar/inositol_transpt;Sugar_transporter_CS	mitochondrial
tr|A0A1U8E5T1|A0A1U8E5T1_CAPAN	A0A2G2XWA1		GO:0016021						IPR008511	Protein_BYPASS-related	cytoplasmic
tr|A0A1U8E5T6|A0A1U8E5T6_CAPAN	A0A2G2YR37	GO:0006979	GO:0016021								Golgi apparatus
tr|A0A1U8E5U8|A0A1U8E5U8_CAPAN	A0A1U8E5U8			GO:0005524;GO:0003878	K01648	ko00020;ko00720;ko01100;ko01110;ko01120	KOG1254	ATP-citrate lyase	IPR013650;IPR013815;IPR032263;IPR016102	ATP-grasp_succ-CoA_synth-type;ATP_grasp_subdomain_1;Citrate-bd;Succinyl-CoA_synth-like	cytoplasmic
tr|A0A1U8E5V0|A0A1U8E5V0_CAPAN	A0A1U8E5V0				K12160	ko03013;ko05418	KOG1769	Ubiquitin-like proteins	IPR022617;IPR029071	Rad60/SUMO-like_dom;Ubiquitin-like_domsf	cytoplasmic
tr|A0A1U8E5V9|A0A1U8E5V9_CAPAN	A0A1U8E5V9		GO:0016021;GO:0016020;GO:0009706						IPR005349	TMEM14	chloroplast
tr|A0A1U8E5W4|A0A1U8E5W4_CAPAN	A0A1U8E5W4								IPR008406	DRM/ARP	cytoplasmic
tr|A0A1U8E5X0|A0A1U8E5X0_CAPAN	A0A2G2Y351	GO:0018298;GO:0009765	GO:0009535;GO:0009523;GO:0009522	GO:0016168	K08917	ko00196;ko01100			IPR001344;IPR022796;IPR023329	Chloro_AB-bd_pln;Chloroa_b-bind;Chlorophyll_a/b-bd_dom_sf	chloroplast
tr|A0A1U8E5Y1|A0A1U8E5Y1_CAPAN	A0A2G2XY83	GO:0015940		GO:0005524;GO:0004592	K01918	ko00410;ko00770;ko01100;ko01110	KOG3042	Panthothenate synthetase	IPR004821;IPR003721;IPR042176;IPR014729	Cyt_trans-like;Pantoate_ligase;Pantoate_ligase_C;Rossmann-like_a/b/a_fold	cytoplasmic
tr|A0A1U8E5Z1|A0A1U8E5Z1_CAPAN	A0A1U8E5Z1		GO:0016021;GO:0005794	GO:0004252	K08653	ko04141	KOG4266	Subtilisin kexin isozyme-1/site 1 protease, subtilase superfamily	IPR000209;IPR036852;IPR022398;IPR023828;IPR015500;IPR034185	Peptidase_S8/S53_dom;Peptidase_S8/S53_dom_sf;Peptidase_S8_His-AS;Peptidase_S8_Ser-AS;Peptidase_S8_subtilisin-rel;Site-1_peptidase_cat_dom	Golgi apparatus
tr|A0A2G2Y0H4|A0A2G2Y0H4_CAPAN	A0A1U8GYF9	GO:2000762	GO:0016592						IPR039638	MED33A/B	mitochondrial
tr|A0A1U8E600|A0A1U8E600_CAPAN	A0A2G2Y3K7			GO:0004722	K17506		KOG0698	Serine/threonine protein phosphatase	IPR015655;IPR036457;IPR001932	PP2C;PPM-type_dom_sf;PPM-type_phosphatase_dom	cytoplasmic
tr|A0A1U8E601|A0A1U8E601_CAPAN	A0A1U8E601	GO:0006487;GO:0008610	GO:0043231;GO:0030176	GO:0047874	K07252	ko00510	KOG3146	Dolichyl pyrophosphate phosphatase and related acid phosphatases	IPR039667;IPR039666;IPR036938;IPR000326	Dolichyldiphosphatase_PAP2;Dolpp1/Cax4;P_Acid_Pase_2/haloperoxi_sf;P_Acid_Pase_2/haloperoxidase	endoplasmic reticulum
tr|A0A1U8E616|A0A1U8E616_CAPAN	A0A2G3ALI6	GO:0015031;GO:0016192	GO:0016021		K08511		KOG0859	Synaptobrevin/VAMP-like protein	IPR011012;IPR010908;IPR001388;IPR042855	Longin-like_dom_sf;Longin_dom;Synaptobrevin;V_SNARE_CC	cytoplasmic
tr|A0A1U8E641|A0A1U8E641_CAPAN	A0A1U8E641	GO:0006486	GO:0016021;GO:0000139	GO:0016757	K20888		KOG1021;KOG1021;KOG1021	Acetylglucosaminyltransferase EXT1/exostosin 1;Acetylglucosaminyltransferase EXT1/exostosin 1;Acetylglucosaminyltransferase EXT1/exostosin 1	IPR004263;IPR040911	Exostosin;Exostosin_GT47	Golgi apparatus
tr|A0A1U8E651|A0A1U8E651_CAPAN	A0A2G2YSQ6	GO:0045490		GO:0046872;GO:0030570	K01728	ko00040;ko01100;ko02024			IPR018082;IPR002022;IPR012334;IPR011050	AmbAllergen;Pec_lyase;Pectin_lyas_fold;Pectin_lyase_fold/virulence	extracellular
tr|A0A1U8E669|A0A1U8E669_CAPAN	A0A1U8E669			GO:0003993	K17619		KOG4549	Magnesium-dependent phosphatase	IPR036412;IPR023214;IPR010033;IPR035679;IPR010036	HAD-like_sf;HAD_sf;HAD_SF_ppase_IIIC;MDP-1_euk;MDP_1_eu_arc	cytoplasmic
tr|A0A1U8E675|A0A1U8E675_CAPAN	A0A1U8E675	GO:0006002;GO:0006094;GO:0005986;GO:0006000;GO:0030388	GO:0005737;GO:0005829	GO:0042132	K03841	ko00010;ko00030;ko00051;ko00680;ko00710;ko01100;ko01110;ko01120;ko01200;ko04152;ko04910;ko04922	KOG1458	Fructose-1,6-bisphosphatase	IPR044015;IPR000146;IPR033391;IPR028343	FBPase_C_dom;FBPase_class-1;FBPase_N;FBPtase	cytoplasmic
tr|A0A1U8E677|A0A1U8E677_CAPAN	A0A2G2YQ16	GO:0006869	GO:0016021	GO:0008289	K03511	ko03460;ko05169;ko05200;ko05202;ko05210;ko05212;ko05213;ko05214;ko05216;ko05217;ko05218;ko05220;ko05222;ko05223;ko05224;ko05225;ko05226	KOG1012	Ca2+-dependent lipid-binding protein CLB1/vesicle protein vp115/Granuphilin A, contains C2 domain	IPR000008;IPR035892;IPR031468;IPR039010	C2_dom;C2_domain_sf;SMP_LBD;Synaptotagmin_SMP	endoplasmic reticulum
tr|A0A1U8E684|A0A1U8E684_CAPAN	A0A1U8E684	GO:0006541	GO:0005737;GO:0005829		K22314		KOG3179	Predicted glutamine synthetase	IPR029062;IPR017926	Class_I_gatase-like;GATASE	cytoplasmic
tr|A0A1U8E692|A0A1U8E692_CAPAN	A0A2G2YQ41				K09527		KOG4234	TPR repeat-containing protein	IPR013026;IPR011990;IPR013105;IPR019734	TPR-contain_dom;TPR-like_helical_dom_sf;TPR_2;TPR_repeat	nuclear
tr|A0A1U8E6C0|A0A1U8E6C0_CAPAN	A0A2G2YPW5		GO:0016021		K14649	ko03022					Golgi apparatus
tr|A0A1U8E6C6|A0A1U8E6C6_CAPAN	A0A1U8E6C6			GO:0008270;GO:0003676	K14821		KOG3408	U1-like Zn-finger-containing protein, probabl erole in RNA processing/splicing	IPR003604;IPR022755;IPR036236;IPR013087	Matrin/U1-like-C_Znf_C2H2;Znf_C2H2_jaz;Znf_C2H2_sf;Znf_C2H2_type	nuclear
tr|A0A1U8E6C7|A0A1U8E6C7_CAPAN	A0A1U8E6C7			GO:0008270	K17604				IPR018289;IPR000270;IPR004332;IPR006564;IPR007527	MULE_transposase_dom;PB1_dom;Transposase_MuDR;Znf_PMZ;Znf_SWIM	cytoplasmic
tr|A0A1U8E6E5|A0A1U8E6E5_CAPAN	A0A2G2YSL0				K23978		KOG3035	Isoamyl acetate-hydrolyzing esterase	IPR013830;IPR036514	SGNH_hydro;SGNH_hydro_sf	mitochondrial
tr|A0A1U8E6E6|A0A1U8E6E6_CAPAN	A0A2G2YPT5		GO:0016021	GO:0003755	K12733	ko03040	KOG0882	Cyclophilin-related peptidyl-prolyl cis-trans isomerase	IPR029000;IPR002130	Cyclophilin-like_dom_sf;Cyclophilin-type_PPIase_dom	Golgi apparatus
tr|A0A1U8E6F2|A0A1U8E6F2_CAPAN	A0A2G2YPU3								IPR040217;IPR002912	ACR1-12;ACT_dom	plasma membrane
tr|A0A1U8E6F3|A0A1U8E6F3_CAPAN	A0A1U8E6F3	GO:0006096	GO:0005737	GO:0005524;GO:0000287;GO:0016301;GO:0030955;GO:0004743	K00873	ko00010;ko00230;ko00620;ko01100;ko01110;ko01120;ko01200;ko01230;ko04922;ko04930;ko05165;ko05203;ko05230	KOG2323	Pyruvate kinase	IPR001697;IPR015813;IPR040442;IPR011037;IPR018209;IPR015793;IPR015795;IPR036918;IPR015806	Pyr_Knase;Pyrv/PenolPyrv_Kinase-like_dom;Pyrv_Kinase-like_dom_sf;Pyrv_Knase-like_insert_dom_sf;Pyrv_Knase_AS;Pyrv_Knase_brl;Pyrv_Knase_C;Pyrv_Knase_C_sf;Pyrv_Knase_insert_dom_sf	cytoplasmic
tr|A0A1U8E6G6|A0A1U8E6G6_CAPAN	A0A1U8E6G6	GO:0030245		GO:0008810	K01179	ko00500;ko01100;ko02020			IPR008928;IPR012341;IPR001701;IPR033126;IPR018221	6-hairpin_glycosidase_sf;6hp_glycosidase-like_sf;Glyco_hydro_9;Glyco_hydro_9_Asp/Glu_AS;Glyco_hydro_9_His_AS	Golgi apparatus
tr|A0A1U8E6G8|A0A1U8E6G8_CAPAN	A0A1U8E6G8			GO:0005524;GO:0004672	K13430	ko04626	KOG1187	Serine/threonine protein kinase	IPR011009;IPR000719;IPR017441;IPR008271	Kinase-like_dom_sf;Prot_kinase_dom;Protein_kinase_ATP_BS;Ser/Thr_kinase_AS	cytoplasmic
tr|A0A1U8E6I8|A0A1U8E6I8_CAPAN	A0A1U8E6I8	GO:0000226;GO:0030865;GO:0035303	GO:0005737;GO:0005819	GO:0005509	K11583	ko03015;ko04071;ko04151;ko04152;ko04261;ko04728;ko05165	KOG2562	Protein phosphatase 2 regulatory subunit	IPR011992;IPR018247;IPR002048;IPR039865	EF-hand-dom_pair;EF_Hand_1_Ca_BS;EF_hand_dom;PPP2R3C	cytoplasmic
tr|A0A1U8E6J2|A0A1U8E6J2_CAPAN	A0A1U8E6J2	GO:0032981;GO:0022900	GO:0016021;GO:0005747		K03959	ko00190;ko01100;ko04714;ko04723;ko04932;ko05010;ko05012;ko05014;ko05016;ko05020			IPR012576	NDUFB3	Golgi apparatus
tr|A0A1U8E6L7|A0A1U8E6L7_CAPAN	A0A1U8E6L7	GO:0016567;GO:0010228;GO:0009733;GO:0010051;GO:0010265	GO:0005634;GO:0005829;GO:0005886;GO:0005618		K17263		KOG1824	TATA-binding protein-interacting protein	IPR016024;IPR039852;IPR013932	ARM-type_fold;CAND1/CAND2;TATA-bd_TIP120	nuclear
tr|A0A1U8E6N3|A0A1U8E6N3_CAPAN	A0A1U8E6N3			GO:0005524;GO:0004674;GO:0004672	K14510	ko04016;ko04075	KOG0192	Tyrosine kinase specific for activated (GTP-bound) p21cdc42Hs	IPR028324;IPR011009;IPR000719;IPR017441;IPR001245;IPR008271	CTR1;Kinase-like_dom_sf;Prot_kinase_dom;Protein_kinase_ATP_BS;Ser-Thr/Tyr_kinase_cat_dom;Ser/Thr_kinase_AS	cytoplasmic
tr|A0A1U8E6N5|A0A1U8E6N5_CAPAN	A0A2G2Y1M8		GO:0005739		K18172		KOG4148	Uncharacterized conserved protein	IPR013892	Cyt_c_biogenesis_Cmc1-like	nuclear
tr|A0A1U8E6P0|A0A1U8E6P0_CAPAN	A0A2G2YS72	GO:0016255	GO:0042765		K05292	ko00563;ko01100	KOG2407;KOG2407	GPI transamidase complex, GPI16/PIG-T component, involved in glycosylphosphatidylinositol anchor biosynthesis;GPI transamidase complex, GPI16/PIG-T component, involved in glycosylphosphatidylinositol anchor biosynthesis	IPR007245	PIG-T	endoplasmic reticulum
tr|A0A1U8E6P9|A0A1U8E6P9_CAPAN	A0A2G2Y1Q0			GO:0005525;GO:0003924	K07904	ko04144;ko04961;ko04962;ko04972;ko05164	KOG0087	GTPase Rab11/YPT3, small G protein superfamily	IPR027417;IPR005225;IPR001806	P-loop_NTPase;Small_GTP-bd_dom;Small_GTPase	cytoplasmic
tr|A0A1U8E6Q2|A0A1U8E6Q2_CAPAN	A0A1U8E6Q2	GO:0006874;GO:0070588	GO:0016021;GO:0009705	GO:0015369	K07300		KOG1397	Ca2+/H+ antiporter VCX1 and related proteins	IPR004713;IPR004798;IPR004837	CaH_exchang;CAX;NaCa_Exmemb	peroxisomal
tr|A0A1U8E6Q9|A0A1U8E6Q9_CAPAN	A0A2G2Y1M7	GO:0006457		GO:0005524;GO:0051082	K03283	ko03040;ko04010;ko04141;ko04144;ko04213;ko04612;ko04915;ko05020;ko05134;ko05145;ko05162	KOG0102	Molecular chaperones mortalin/PBP74/GRP75, HSP70 superfamily	IPR043129;IPR012725;IPR018181;IPR029048;IPR029047;IPR013126	ATPase_NBD;Chaperone_DnaK;Heat_shock_70_CS;HSP70_C_sf;HSP70_peptide-bd_sf;Hsp_70_fam	chloroplast
tr|A0A1U8E6T4|A0A1U8E6T4_CAPAN	A0A2G2XYU7			GO:0008234	K16292		KOG1543	Cysteine proteinase Cathepsin L	IPR000118;IPR037277;IPR038765;IPR025661;IPR000169;IPR025660;IPR000668;IPR039417;IPR013201	Granulin;Granulin_sf;Papain-like_cys_pep_sf;Pept_asp_AS;Pept_cys_AS;Pept_his_AS;Peptidase_C1A_C;Peptidase_C1A_papain-like;Prot_inhib_I29	endoplasmic reticulum
tr|A0A1U8E6U2|A0A1U8E6U2_CAPAN	A0A1U8E6U2	GO:0006468;GO:0050790;GO:0042149	GO:0005634;GO:0005737;GO:0031588	GO:0019901;GO:0019887;GO:0016208	K07200	ko04068;ko04152;ko04211;ko04213;ko04371;ko04530;ko04710;ko04714;ko04910;ko04920;ko04921;ko04922;ko04931;ko04932;ko05410	KOG1764	5'-AMP-activated protein kinase, gamma subunit	IPR032640;IPR000644;IPR013783;IPR014756	AMPK1_CBM;CBS_dom;Ig-like_fold;Ig_E-set	cytoplasmic
tr|A0A1U8E6V8|A0A1U8E6V8_CAPAN	A0A2G2Y1V9		GO:0016021;GO:0005886;GO:0005769	GO:0015095	K22733		KOG2922	Uncharacterized conserved protein	IPR008521	Mg_trans_NIPA	Golgi apparatus
tr|A0A1U8E6Y3|A0A1U8E6Y3_CAPAN	A0A2G2Y0M3			GO:0008047	K03671	ko04621;ko05012;ko05132;ko05418	KOG0910	Thioredoxin-like protein	IPR036249;IPR017937;IPR013766	Thioredoxin-like_sf;Thioredoxin_CS;Thioredoxin_domain	chloroplast
tr|A0A1U8E6Y8|A0A1U8E6Y8_CAPAN	A0A1U8E6Y8	GO:0045893	GO:0005634	GO:0003700	K14432	ko04075			IPR004827;IPR043452	bZIP;BZIP46-like	nuclear
tr|A0A1U8E714|A0A1U8E714_CAPAN	A0A1U8E714	GO:0032511;GO:2000009	GO:0016021;GO:0005773;GO:0005768				KOG2174	Leptin receptor gene-related protein	IPR007262	Vps55/LEPROT	plasma membrane
tr|A0A1U8E721|A0A1U8E721_CAPAN	A0A1U8E721		GO:0005774;GO:0033176	GO:0046961	K02149	ko00190;ko01100;ko04145;ko04150;ko04721;ko04966;ko05110;ko05120;ko05165;ko05323	KOG1647	Vacuolar H+-ATPase V1 sector, subunit D	IPR002699	V_ATPase_D	mitochondrial
tr|A0A1U8E723|A0A1U8E723_CAPAN	A0A2G2Y3P2		GO:0005576	GO:0004185	K16297		KOG1282;KOG1282	Serine carboxypeptidases (lysosomal cathepsin A);Serine carboxypeptidases (lysosomal cathepsin A)	IPR029058;IPR001563;IPR033124;IPR018202	AB_hydrolase;Peptidase_S10;Ser_caboxypep_his_AS;Ser_caboxypep_ser_AS	vacuolar
tr|A0A1U8E731|A0A1U8E731_CAPAN	A0A2G2YLJ1		GO:0005856	GO:0005524	K10355		KOG0676	Actin and related proteins	IPR004000;IPR020902;IPR004001;IPR043129	Actin;Actin/actin-like_CS;Actin_CS;ATPase_NBD	cytoplasmic
tr|A0A1U8E747|A0A1U8E747_CAPAN	A0A1U8E747		GO:0046658	GO:0009055	K01426	ko00330;ko00360;ko00380;ko00627;ko00643;ko01100;ko01120			IPR028871;IPR008972;IPR039391;IPR003245;IPR041844	BlueCu_1_BS;Cupredoxin;Phytocyanin;Phytocyanin_dom;Plantacyanin	extracellular
tr|A0A1U8E748|A0A1U8E748_CAPAN	A0A2G2YLH0	GO:0055114			K11153	ko00830;ko01100	KOG1208	Dehydrogenases with different specificities (related to short-chain alcohol dehydrogenases)	IPR036291;IPR002347	NAD(P)-bd_dom_sf;SDR_fam	mitochondrial
tr|A0A1U8E751|A0A1U8E751_CAPAN	A0A2G2Y475				K15223		KOG1946	RNA polymerase I transcription factor UAF	IPR014876;IPR019835;IPR036885;IPR003121	DEK_C;SWIB_domain;SWIB_MDM2_dom_sf;SWIB_MDM2_domain	cytoplasmic
tr|A0A1U8E755|A0A1U8E755_CAPAN	A0A1U8E755				K01426	ko00330;ko00360;ko00380;ko00627;ko00643;ko01100;ko01120	KOG1211	Amidases	IPR020556;IPR023631;IPR036928	Amidase_CS;Amidase_dom;AS_sf	cytoplasmic
tr|A0A1U8E760|A0A1U8E760_CAPAN	A0A1U8DX95				K20802	ko00460;ko01100;ko01110			IPR029058;IPR000073	AB_hydrolase;AB_hydrolase_1	extracellular
tr|A0A1U8E762|A0A1U8E762_CAPAN	A0A1U8E762	GO:0009611		GO:0004867	K20769	ko00073			IPR000864;IPR036354	Prot_inh_pot1;Prot_inh_pot1_sf	extracellular
tr|A0A1U8E774|A0A1U8E774_CAPAN	A0A1U8E774								IPR029688	ICR	cytoplasmic
tr|A0A1U8E792|A0A1U8E792_CAPAN	A0A2G2YRU9			GO:0046872;GO:0061630	K15685		KOG2932	E3 ubiquitin ligase involved in ubiquitination of E-cadherin complex	IPR040380;IPR040383;IPR013087;IPR013083	HAKAI-like_RING-HC;HAKAI/CBLL2;Znf_C2H2_type;Znf_RING/FYVE/PHD	cytoplasmic
tr|A0A1U8E7A2|A0A1U8E7A2_CAPAN	A0A1U8E7A2				K17402						mitochondrial
tr|A0A1U8E7B6|A0A1U8E7B6_CAPAN	A0A2G2Y418				K20177	ko04138	KOG2352	Predicted spermine/spermidine synthase	IPR025714;IPR029063	Methyltranfer_dom;SAM-dependent_MTases	cytoplasmic
tr|A0A1U8E7C4|A0A1U8E7C4_CAPAN	A0A1U8E7C4	GO:0043161;GO:0010992	GO:0005634;GO:0005737;GO:0005829;GO:0009506	GO:0043130	K14018	ko04141	KOG0301	Phospholipase A2-activating protein (contains WD40 repeats)	IPR011989;IPR020472;IPR015155;IPR038122;IPR033510;IPR013535;IPR015943;IPR001680;IPR019775;IPR017986;IPR036322	ARM-like;G-protein_beta_WD-40_rep;PFU;PFU_sf;PLAA/Doa1/Lub1;PUL_dom;WD40/YVTN_repeat-like_dom_sf;WD40_repeat;WD40_repeat_CS;WD40_repeat_dom;WD40_repeat_dom_sf	cytoplasmic
tr|A0A1U8E7C6|A0A1U8E7C6_CAPAN	A0A2G2Y350	GO:0006869		GO:0008289					IPR036312;IPR016140;IPR043325;IPR000528	Bifun_inhib/LTP/seed_sf;Bifunc_inhib/LTP/seed_store;LTSS;Plant_LTP	extracellular
tr|A0A1U8E7D5|A0A1U8E7D5_CAPAN	A0A1U8E7D5	GO:0006457;GO:0007021;GO:0007023	GO:0005829;GO:0005874;GO:0015630	GO:0015631;GO:0048487	K17292		KOG3470	Beta-tubulin folding cofactor A	IPR004226;IPR036126	TBCA;TBCA_sf	cytoplasmic
tr|A0A1U8E7E2|A0A1U8E7E2_CAPAN	A0A1U8E7E2				K12472	ko04144			IPR004873	BURP_dom	endoplasmic reticulum
tr|A0A1U8E7F1|A0A1U8E7F1_CAPAN	A0A2G2YRA7			GO:0016740	K00799	ko00480;ko00980;ko00982;ko00983;ko01100;ko01524;ko04212;ko05200;ko05204;ko05225;ko05418	KOG0406	Glutathione S-transferase	IPR010987;IPR036282;IPR004045;IPR004046;IPR036249	Glutathione-S-Trfase_C-like;Glutathione-S-Trfase_C_sf;Glutathione_S-Trfase_N;GST_C;Thioredoxin-like_sf	cytoplasmic
tr|A0A1U8E7F6|A0A1U8E7F6_CAPAN	A0A2G2Y333		GO:0005634	GO:0003677;GO:0005516	K21596		KOG0520	Uncharacterized conserved protein, contains IPT/TIG domain	IPR002110;IPR020683;IPR036770;IPR005559;IPR013783;IPR014756;IPR002909;IPR000048;IPR027417	Ankyrin_rpt;Ankyrin_rpt-contain_dom;Ankyrin_rpt-contain_sf;CG-1_dom;Ig-like_fold;Ig_E-set;IPT_dom;IQ_motif_EF-hand-BS;P-loop_NTPase	nuclear
tr|A0A1U8E7F7|A0A1U8E7F7_CAPAN	A0A2G2YRN3								IPR014729;IPR006015;IPR006016	Rossmann-like_a/b/a_fold;Universal_stress_UspA;UspA	cytoplasmic
tr|A0A1U8E7H7|A0A1U8E7H7_CAPAN	A0A2G2YQY8			GO:0016787	K07025		KOG3109	Haloacid dehalogenase-like hydrolase	IPR036412;IPR006439;IPR010237	HAD-like_sf;HAD-SF_hydro_IA;Pyr-5-nucltdase	cytoplasmic
tr|A0A1U8E7J8|A0A1U8E7J8_CAPAN	A0A2G2YR56	GO:0009664	GO:0016020;GO:0005576;GO:0005618		K20628				IPR007118;IPR002963;IPR007112;IPR007117;IPR036749;IPR009009;IPR036908	Expan_Lol_pI;Expansin;Expansin/allergen_DPBB_dom;Expansin_CBD;Expansin_CBD_sf;RlpA-like_DPBB;RlpA-like_sf	extracellular
tr|A0A1U8E7L7|A0A1U8E7L7_CAPAN	A0A2G3AGZ0	GO:0007018		GO:0005524;GO:0008017;GO:0003777	K11498		KOG0242	Kinesin-like protein	IPR027640;IPR019821;IPR001752;IPR036961;IPR027417;IPR001841;IPR013083	Kinesin-like_fam;Kinesin_motor_CS;Kinesin_motor_dom;Kinesin_motor_dom_sf;P-loop_NTPase;Znf_RING;Znf_RING/FYVE/PHD	cytoplasmic
tr|A0A1U8E7L8|A0A1U8E7L8_CAPAN	A0A2G3ALN0				K03386	ko04214			IPR009291	Vps62	cytoplasmic
tr|A0A1U8E7M0|A0A1U8E7M0_CAPAN	A0A2G2YLV0								IPR007612;IPR038595;IPR025659	LOR;LOR_sf;Tubby-like_C	cytoplasmic
tr|A0A1U8E7M2|A0A1U8E7M2_CAPAN	A0A2G2Y7A7		GO:0016021;GO:0005774		K19613	ko04014					Golgi apparatus
tr|A0A1U8E7N0|A0A1U8E7N0_CAPAN	A0A1U8E7N0	GO:0009737	GO:0005829						IPR038956;IPR022377;IPR000389	LEA_5;Sm_Hydphi_plant_seed_CS;Small_hydrophilic_seed_prot	cytoplasmic
tr|A0A1U8E7N6|A0A1U8E7N6_CAPAN	A0A2G3AH46	GO:0005975;GO:0006120	GO:0005774;GO:0005743;GO:0045271		K03965	ko00190;ko01100;ko04714;ko04723;ko04932;ko05010;ko05012;ko05014;ko05016;ko05020	KOG3466	NADH:ubiquinone oxidoreductase, NDUFB9/B22 subunit	IPR008011;IPR033034	Complex1_LYR;NDUFB9	mitochondrial
tr|A0A1U8E7N7|A0A1U8E7N7_CAPAN	A0A1U8E7N7			GO:0016787	K18551	ko00760	KOG3109	Haloacid dehalogenase-like hydrolase	IPR036412;IPR006439;IPR041492;IPR023214;IPR010237	HAD-like_sf;HAD-SF_hydro_IA;HAD_2;HAD_sf;Pyr-5-nucltdase	cytoplasmic
tr|A0A1U8E7N8|A0A1U8E7N8_CAPAN	A0A2G2YM04		GO:0016021	GO:0005347	K15100		KOG0756	Mitochondrial tricarboxylate/dicarboxylate carrier proteins	IPR002067;IPR018108;IPR023395	Mit_carrier;Mitochondrial_sb/sol_carrier;Mt_carrier_dom_sf	cytoplasmic
tr|A0A1U8E7P7|A0A1U8E7P7_CAPAN	A0A2G2Y3C8		GO:0005783		K03100	ko03060					endoplasmic reticulum
tr|A0A1U8E7S7|A0A1U8E7S7_CAPAN	A0A2G2Y3B0	GO:0006457		GO:0005524;GO:0051082	K04043	ko03018;ko04212;ko05152	KOG0102	Molecular chaperones mortalin/PBP74/GRP75, HSP70 superfamily	IPR043129;IPR012725;IPR018181;IPR029048;IPR029047;IPR013126	ATPase_NBD;Chaperone_DnaK;Heat_shock_70_CS;HSP70_C_sf;HSP70_peptide-bd_sf;Hsp_70_fam	mitochondrial
tr|A0A1U8E7T6|A0A1U8E7T6_CAPAN	A0A1U8E7T6			GO:0005509					IPR011992;IPR018247;IPR002048	EF-hand-dom_pair;EF_Hand_1_Ca_BS;EF_hand_dom	cytoplasmic
tr|A0A1U8E7U0|A0A1U8E7U0_CAPAN	A0A1U8E7U0	GO:0006412	GO:0005763	GO:0003735;GO:0070181	K03544	ko04112	KOG3162	Mitochondrial/chloroplast ribosomal protein S18	IPR001648;IPR036870	Ribosomal_S18;Ribosomal_S18_sf	mitochondrial
tr|A0A1U8E7U2|A0A1U8E7U2_CAPAN	A0A2G3ALY2			GO:0016301;GO:0030246	K13420	ko04016;ko04626			IPR001480;IPR036426	Bulb-type_lectin_dom;Bulb-type_lectin_dom_sf	extracellular
tr|A0A1U8E7U9|A0A1U8E7U9_CAPAN	A0A2G2Y3C7				K23877				IPR026057;IPR025846;IPR029962;IPR029968	PC-Esterase;PMR5_N_dom;TBL;TBL13	extracellular
tr|A0A1U8E7V6|A0A1U8E7V6_CAPAN	A0A2G2ZID9	GO:0006629	GO:0016021	GO:0016491	K21734		KOG4232	Delta 6-fatty acid desaturase/delta-8 sphingolipid desaturase	IPR001199;IPR036400;IPR005804;IPR012171	Cyt_B5-like_heme/steroid-bd;Cyt_B5-like_heme/steroid_sf;FA_desaturase_dom;Fatty_acid_desaturase	peroxisomal
tr|A0A1U8E7W0|A0A1U8E7W0_CAPAN	A0A2G2Y2M4	GO:0042742;GO:0050832					KOG4742	Predicted chitinase	IPR018226;IPR001153;IPR036908	Barwin_CS;Barwin_dom;RlpA-like_sf	extracellular
tr|A0A1U8E7W4|A0A1U8E7W4_CAPAN	A0A1U8E7W4	GO:0006412;GO:0000447;GO:0000461	GO:0022627	GO:0003735	K02971	ko03010	KOG3486	40S ribosomal protein S21	IPR001931;IPR018279;IPR038579	Ribosomal_S21e;Ribosomal_S21e_CS;Ribosomal_S21e_sf	cytoplasmic
tr|A0A1U8E7W8|A0A1U8E7W8_CAPAN	A0A1U8E7W8	GO:0006108;GO:0006090	GO:0009507	GO:0046872;GO:0051287;GO:0004471;GO:0004470;GO:0004473	K00029	ko00620;ko00710;ko01100;ko01120;ko01200;ko03320	KOG1257	NADP+-dependent malic enzyme	IPR015884;IPR012301;IPR037062;IPR012302;IPR001891;IPR036291	Malic_enzyme_CS;Malic_N_dom;Malic_N_dom_sf;Malic_NAD-bd;Malic_OxRdtase;NAD(P)-bd_dom_sf	cytoplasmic
tr|A0A1U8E7Y7|A0A1U8E7Y7_CAPAN	A0A2G2Y2R9	GO:0006511	GO:0005634;GO:0005737;GO:0019773	GO:0004298	K02731	ko03050;ko05010;ko05012;ko05014;ko05016;ko05017;ko05020	KOG0183	20S proteasome, regulatory subunit alpha type PSMA7/PRE6	IPR029055;IPR023332;IPR000426;IPR001353	Ntn_hydrolases_N;Proteasome_alpha-type;Proteasome_asu_N;Proteasome_sua/b	cytoplasmic
tr|A0A1U8E802|A0A1U8E802_CAPAN	A0A2G2Y2S5	GO:0007264		GO:0005525;GO:0003924	K04392	ko04010;ko04013;ko04014;ko04015;ko04024;ko04062;ko04071;ko04145;ko04151;ko04310;ko04360;ko04361;ko04370;ko04380;ko04510;ko04520;ko04530;ko04620;ko04650;ko04662;ko04664;ko04666;ko04670;ko04722;ko04810;ko04932;ko04933;ko04972;ko05014;ko05020;ko05100;ko05120;ko05130;ko05131;ko05132;ko05135;ko05163;ko05167;ko05169;ko05170;ko05200;ko05203;ko05205;ko05210;ko05211;ko05212;ko05231;ko05416;ko05418	KOG0393	Ras-related small GTPase, Rho type	IPR027417;IPR005225;IPR001806;IPR003578	P-loop_NTPase;Small_GTP-bd_dom;Small_GTPase;Small_GTPase_Rho	cytoplasmic
tr|A0A1U8E820|A0A1U8E820_CAPAN	A0A1U8E820	GO:0006457;GO:0009408;GO:0009651;GO:0000302;GO:0042542;GO:0051259	GO:0005737	GO:0051082;GO:0043621	K13993	ko04141	KOG0710	Molecular chaperone (small heat-shock protein Hsp26/Hsp42)	IPR002068;IPR031107;IPR008978	A-crystallin/Hsp20_dom;HSP20;HSP20-like_chaperone	cytoplasmic
tr|A0A1U8E831|A0A1U8E831_CAPAN	A0A2G2YMJ3	GO:0051301;GO:0007049		GO:0005524;GO:0016887	K13525	ko04141;ko05014;ko05134	KOG0730	AAA+-type ATPase	IPR003593;IPR005938;IPR041569;IPR009010;IPR003959;IPR003960;IPR004201;IPR029067;IPR003338;IPR027417;IPR015415	AAA+_ATPase;AAA_ATPase_CDC48;AAA_lid_3;Asp_de-COase-like_dom_sf;ATPase_AAA_core;ATPase_AAA_CS;Cdc48_dom2;CDC48_domain_2-like_sf;CDC4_N-term_subdom;P-loop_NTPase;Vps4_C	cytoplasmic
tr|A0A1U8E835|A0A1U8E835_CAPAN	A0A2G2Y2B7	GO:0043666			K17607	ko04138	KOG3224	Uncharacterized conserved protein	IPR007303	TIP41-like	cytoplasmic
tr|A0A1U8E839|A0A1U8E839_CAPAN	A0A1U8E839		GO:0016020	GO:0016757	K20891		KOG0799	Branching enzyme	IPR003406	Glyco_trans_14	Golgi apparatus
tr|A0A1U8E849|A0A1U8E849_CAPAN	A0A1U8E849			GO:0008233					IPR007541	Uncharacterised_BSP	extracellular
tr|A0A1U8E862|A0A1U8E862_CAPAN	A0A1U8E862	GO:0019953	GO:0005576;GO:0009506;GO:0009505		K20628				IPR007118;IPR007112;IPR007117;IPR036749;IPR005795;IPR009009;IPR036908	Expan_Lol_pI;Expansin/allergen_DPBB_dom;Expansin_CBD;Expansin_CBD_sf;LolPI;RlpA-like_DPBB;RlpA-like_sf	extracellular
tr|A0A1U8E867|A0A1U8E867_CAPAN	A0A2G2XZ28				K03029	ko03050;ko05010;ko05012;ko05014;ko05016;ko05017;ko05020;ko05169			IPR006868;IPR006867	DUF630;DUF632	cytoplasmic
tr|A0A1U8E869|A0A1U8E869_CAPAN	A0A1U8E869		GO:0016021	GO:0005524;GO:0004672	K00924				IPR011009;IPR001611;IPR032675;IPR013210;IPR000719	Kinase-like_dom_sf;Leu-rich_rpt;LRR_dom_sf;LRR_N_plant-typ;Prot_kinase_dom	plasma membrane
tr|A0A1U8E874|A0A1U8E874_CAPAN	A0A2G2YN33			GO:0005524;GO:0016887	K06184		KOG0066	eIF2-interacting protein ABC50 (ABC superfamily)	IPR003593;IPR003439;IPR017871;IPR027417	AAA+_ATPase;ABC_transporter-like;ABC_transporter_CS;P-loop_NTPase	cytoplasmic
tr|A0A1U8E877|A0A1U8E877_CAPAN	A0A1U8E877			GO:0050660;GO:0050661;GO:0004499	K00485	ko00982	KOG1399	Flavin-containing monooxygenase	IPR036188;IPR000960;IPR020946	FAD/NAD-bd_sf;Flavin_mOase;Flavin_mOase-like	cytoplasmic
tr|A0A1U8E896|A0A1U8E896_CAPAN	A0A1U8E896	GO:0051096;GO:0006264	GO:0005739;GO:0042645;GO:0009295	GO:0003697	K01051	ko00040;ko01100;ko02020			IPR012340;IPR000424;IPR011344	NA-bd_OB-fold;Primosome_PriB/ssb;ssDNA-bd	mitochondrial
tr|A0A1U8E8A4|A0A1U8E8A4_CAPAN	A0A1U8E8A4			GO:0046872;GO:0016491;GO:0031418	K14976	ko00950;ko01100;ko01110	KOG0143;KOG0143	Iron/ascorbate family oxidoreductases;Iron/ascorbate family oxidoreductases	IPR026992;IPR027443;IPR005123	DIOX_N;IPNS-like;Oxoglu/Fe-dep_dioxygenase	peroxisomal
tr|A0A1U8E8C4|A0A1U8E8C4_CAPAN	A0A1U8E8C4	GO:0006424		GO:0005524;GO:0008270;GO:0000049;GO:0004818	K01885	ko00860;ko00970;ko01100;ko01110;ko01120	KOG1149	Glutamyl-tRNA synthetase (mitochondrial)	IPR008925;IPR020751;IPR001412;IPR004527;IPR000924;IPR020058;IPR033910;IPR014729	aa-tRNA-synth_I_codon-bd;aa-tRNA-synth_I_codon-bd_sub2;aa-tRNA-synth_I_CS;Glu-tRNA-ligase_bac/mito;Glu/Gln-tRNA-synth;Glu/Gln-tRNA-synth_Ib_cat-dom;GluRS_core;Rossmann-like_a/b/a_fold	mitochondrial
tr|A0A1U8E8E6|A0A1U8E8E6_CAPAN	A0A1U8E8E6	GO:0051301;GO:0048285;GO:0010020	GO:0005737;GO:0009507	GO:0005525;GO:0003924	K03531	ko04112			IPR000158;IPR020805;IPR024757;IPR008280;IPR018316;IPR037103;IPR036525;IPR003008	Cell_div_FtsZ;Cell_div_FtsZ_CS;FtsZ_C;Tub_FtsZ_C;Tubulin/FtsZ_2-layer-sand-dom;Tubulin/FtsZ_C_sf;Tubulin/FtsZ_GTPase_sf;Tubulin_FtsZ_GTPase	cytoplasmic
tr|A0A1U8E8E8|A0A1U8E8E8_CAPAN	A0A2G2YQD5		GO:0016021	GO:0015267	K09872		KOG0223	Aquaporin (major intrinsic protein family)	IPR023271;IPR034294;IPR000425;IPR022357	Aquaporin-like;Aquaporin_transptr;MIP;MIP_CS	Golgi apparatus
tr|A0A1U8E8F3|A0A1U8E8F3_CAPAN	A0A1U8E8F3		GO:0005634	GO:0003677	K10405				IPR003340;IPR015300	B3_DNA-bd;DNA-bd_pseudobarrel_sf	nuclear
tr|A0A1U8E8G3|A0A1U8E8G3_CAPAN	A0A2G2Y033		GO:0016021		K04710	ko00600;ko01100;ko04071	KOG1607	Protein transporter of the TRAM (translocating chain-associating membrane) superfamily	IPR016439;IPR006634	Lag1/Lac1-like;TLC-dom	Golgi apparatus
tr|A0A1U8E8K2|A0A1U8E8K2_CAPAN	A0A1U8E8K2								IPR010410	DUF1005	mitochondrial
tr|A0A1U8E8L1|A0A1U8E8L1_CAPAN	A0A1U8E8L1	GO:0006526		GO:0051287;GO:0046983;GO:0003942	K00145	ko00220;ko01100;ko01110;ko01210;ko01230	KOG4354	N-acetyl-gamma-glutamyl-phosphate reductase	IPR023013;IPR000706;IPR036291;IPR000534;IPR012280	AGPR_AS;AGPR_type-1;NAD(P)-bd_dom_sf;Semialdehyde_DH_NAD-bd;Semialdhyde_DH_dimer_dom	chloroplast
tr|A0A1U8E8L6|A0A1U8E8L6_CAPAN	A0A1U8E8L6	GO:0005975;GO:0006006	GO:0005829	GO:0000287;GO:0004614	K01835	ko00010;ko00030;ko00052;ko00230;ko00500;ko00520;ko00521;ko01100;ko01110;ko01120	KOG0625	Phosphoglucomutase	IPR005844;IPR016055;IPR005845;IPR005846;IPR005843;IPR036900;IPR016066;IPR005841	A-D-PHexomutase_a/b/a-I;A-D-PHexomutase_a/b/a-I/II/III;A-D-PHexomutase_a/b/a-II;A-D-PHexomutase_a/b/a-III;A-D-PHexomutase_C;A-D-PHexomutase_C_sf;A-D-PHexomutase_CS;Alpha-D-phosphohexomutase_SF	cytoplasmic
tr|A0A1U8E8M2|A0A1U8E8M2_CAPAN	A0A1U8E8M2	GO:0000209;GO:0006301;GO:0070534	GO:0005634	GO:0061631	K10704	ko04624;ko05131	KOG0896	Ubiquitin-conjugating enzyme E2	IPR000608;IPR016135	UBQ-conjugat_E2;UBQ-conjugating_enzyme/RWD	nuclear
tr|A0A1U8E8P0|A0A1U8E8P0_CAPAN	A0A2G2YN86		GO:0016021						IPR004864	LEA_2	Golgi apparatus
tr|A0A1U8E8P1|A0A1U8E8P1_CAPAN	A0A2G2YVG4		GO:0016021		K07297	ko04152;ko04211;ko04920;ko04932	KOG0748;KOG0748	Predicted membrane proteins, contain hemolysin III domain;Predicted membrane proteins, contain hemolysin III domain	IPR004254	AdipoR/HlyIII-related	peroxisomal
tr|A0A1U8E8P3|A0A1U8E8P3_CAPAN	A0A1U8E8P3	GO:0005975		GO:0004553					IPR006710;IPR023296	Glyco_hydro_43;Glyco_hydro_beta-prop_sf	vacuolar
tr|A0A1U8E8Q2|A0A1U8E8Q2_CAPAN	A0A1U8E8Q2	GO:0043248	GO:0005634;GO:0005829		K11876		KOG3112	Uncharacterized conserved protein	IPR019151;IPR016562	Proteasome_assmbl_chaperone_2;Proteasome_assmbl_chp_2_euk	nuclear
tr|A0A1U8E8S2|A0A1U8E8S2_CAPAN	A0A2G2YVQ2	GO:0120029	GO:0016021;GO:0005886	GO:0005524;GO:0008553	K01535	ko00190;ko01100	KOG0205	Plasma membrane H+-transporting ATPase	IPR004014;IPR023299;IPR018303;IPR023298;IPR008250;IPR036412;IPR006534;IPR001757	ATPase_P-typ_cation-transptr_N;ATPase_P-typ_cyto_dom_N;ATPase_P-typ_P_site;ATPase_P-typ_TM_dom_sf;ATPase_P-typ_transduc_dom_A_sf;HAD-like_sf;P-type_ATPase_IIIA;P_typ_ATPase	cytoplasmic
tr|A0A1U8E8S9|A0A1U8E8S9_CAPAN	A0A2G2Y3V0	GO:0006418		GO:0005524;GO:0004831	K01866	ko00970	KOG2144	Tyrosyl-tRNA synthetase, cytoplasmic	IPR002305;IPR014729;IPR023617	aa-tRNA-synth_Ic;Rossmann-like_a/b/a_fold;Tyr-tRNA-ligase_arc/euk-type	cytoplasmic
tr|A0A1U8E8T0|A0A1U8E8T0_CAPAN	A0A1U8E8T0	GO:0043161;GO:0010499;GO:0010498	GO:0005634;GO:0005737;GO:0005839;GO:0019773	GO:0004298;GO:0004175	K02727	ko03050;ko05010;ko05012;ko05014;ko05016;ko05017;ko05020	KOG0184	20S proteasome, regulatory subunit alpha type PSMA3/PRE10	IPR029055;IPR023332;IPR035150;IPR000426;IPR001353	Ntn_hydrolases_N;Proteasome_alpha-type;Proteasome_alpha3_plant;Proteasome_asu_N;Proteasome_sua/b	cytoplasmic
tr|A0A1U8E8T7|A0A1U8E8T7_CAPAN	A0A2G2Y3Z5	GO:0018279	GO:0016021;GO:0005789	GO:0016740	K12670	ko00510;ko00513;ko01100;ko04141	KOG2754	Oligosaccharyltransferase, beta subunit	IPR005013	DDOST_48_kDa_subunit	Golgi apparatus
tr|A0A1U8E8U4|A0A1U8E8U4_CAPAN	A0A1U8E8U4	GO:0007165;GO:0009934	GO:0005886	GO:0046872;GO:0004722;GO:0004724	K01090		KOG0698	Serine/threonine protein phosphatase	IPR000253;IPR015655;IPR000222;IPR036457;IPR001932;IPR008984	FHA_dom;PP2C;PP2C_BS;PPM-type_dom_sf;PPM-type_phosphatase_dom;SMAD_FHA_dom_sf	endoplasmic reticulum
tr|A0A1U8E8U9|A0A1U8E8U9_CAPAN	A0A2G3AGC9		GO:0009507						IPR010765	DUF1350	chloroplast
tr|A0A1U8E8Y3|A0A1U8E8Y3_CAPAN	A0A1U8E8Y3	GO:0000184	GO:0005697	GO:0042162;GO:0070034	K14409	ko03015	KOG2162	Nonsense-mediated mRNA decay protein	IPR018834;IPR019458;IPR011990	DNA/RNA-bd_Est1-type;EST1;TPR-like_helical_dom_sf	cytoplasmic
tr|A0A1U8E8Y6|A0A1U8E8Y6_CAPAN	A0A2G2YNP5			GO:0005524;GO:0004672	K20476		KOG1164	Casein kinase (serine/threonine/tyrosine protein kinase)	IPR011009;IPR000719;IPR017441;IPR008271	Kinase-like_dom_sf;Prot_kinase_dom;Protein_kinase_ATP_BS;Ser/Thr_kinase_AS	cytoplasmic
tr|A0A1U8E8Z3|A0A1U8E8Z3_CAPAN	A0A1U8E8Z3	GO:1904659									cytoplasmic
tr|A0A1U8E8Z4|A0A1U8E8Z4_CAPAN	A0A2G2XWQ9	GO:0005975		GO:0004565	K12309	ko00052;ko00511;ko00531;ko00600;ko00604;ko01100;ko04142	KOG0496	Beta-galactosidase	IPR008979;IPR041392;IPR031330;IPR019801;IPR001944;IPR017853	Galactose-bd-like_sf;GHD;Gly_Hdrlase_35_cat;Glyco_hydro_35_CS;Glycoside_Hdrlase_35;Glycoside_hydrolase_SF	extracellular
tr|A0A1U8E900|A0A1U8E900_CAPAN	A0A2G2YV45	GO:0006457;GO:1901671		GO:0005524;GO:0046914	K04078		KOG1641	Mitochondrial chaperonin	IPR020818;IPR037124;IPR018369;IPR017416;IPR011032	Chaperonin_GroES;Chaperonin_GroES_sf;Chaprnonin_Cpn10_CS;Cpn20;GroES-like_sf	chloroplast
tr|A0A1U8E901|A0A1U8E901_CAPAN	A0A1U8E901	GO:0010468	GO:0005634;GO:0005737	GO:0046872;GO:0003677;GO:0003729	K13210		KOG1677	CCCH-type Zn-finger protein	IPR004087;IPR004088;IPR036612;IPR000571;IPR036855	KH_dom;KH_dom_type_1;KH_dom_type_1_sf;Znf_CCCH;Znf_CCCH_sf	nuclear
tr|A0A1U8E914|A0A1U8E914_CAPAN	A0A2G2YV11	GO:0006511	GO:0005634;GO:0005737;GO:0019773	GO:0004298	K02730	ko03050;ko05010;ko05012;ko05014;ko05016;ko05017;ko05020	KOG0182	20S proteasome, regulatory subunit alpha type PSMA6/SCL1	IPR029055;IPR023332;IPR000426;IPR001353;IPR034642	Ntn_hydrolases_N;Proteasome_alpha-type;Proteasome_asu_N;Proteasome_sua/b;Proteasome_subunit_alpha6	cytoplasmic
tr|A0A1U8E935|A0A1U8E935_CAPAN	A0A1U8E935				K22455	ko04915			IPR005516	Remorin_C	cytoplasmic
tr|A0A1U8E946|A0A1U8E946_CAPAN	A0A2G2YNS1		GO:0016021				KOG4491	Predicted membrane protein	IPR002794	DUF92_TMEM19	Golgi apparatus
tr|A0A1U8E953|A0A1U8E953_CAPAN	A0A2G3AH12	GO:0009409;GO:0008295;GO:0006527		GO:0008792	K01583	ko00330;ko01100			IPR009006;IPR002985;IPR022657;IPR022644;IPR022653;IPR000183;IPR029066	Ala_racemase/Decarboxylase_C;Arg_decrbxlase;De-COase2_CS;De-COase2_N;De-COase2_pyr-phos_BS;Orn/DAP/Arg_de-COase;PLP-binding_barrel	cytoplasmic
tr|A0A1U8E958|A0A1U8E958_CAPAN	A0A1U8E958	GO:0055085	GO:0016021;GO:0009941	GO:0005524;GO:0016887;GO:0042626	K02021		KOG0058	Peptide exporter, ABC superfamily	IPR003593;IPR011527;IPR036640;IPR003439;IPR017871;IPR027417;IPR039421	AAA+_ATPase;ABC1_TM_dom;ABC1_TM_sf;ABC_transporter-like;ABC_transporter_CS;P-loop_NTPase;Type_I_exporter	chloroplast
tr|A0A1U8E9A3|A0A1U8E9A3_CAPAN	A0A2G2YP00	GO:0006364;GO:0009561	GO:0005730;GO:0032040		K14769		KOG3237	Uncharacterized conserved protein	IPR007144	SSU_processome_Utp11	nuclear
tr|A0A1U8E9B3|A0A1U8E9B3_CAPAN	A0A2G2YP67		GO:0016021				KOG4267	Predicted membrane protein	IPR005349	TMEM14	chloroplast
tr|A0A1U8E9D3|A0A1U8E9D3_CAPAN	A0A1U8E9D3	GO:0006351	GO:0005634	GO:0003714					IPR022709	SCAI	nuclear
tr|A0A1U8E9F6|A0A1U8E9F6_CAPAN	A0A1U8E9F6			GO:0004842	K10590	ko04120	KOG0168	Putative ubiquitin fusion degradation protein	IPR011989;IPR016024;IPR000225;IPR000569;IPR035983	ARM-like;ARM-type_fold;Armadillo;HECT_dom;Hect_E3_ubiquitin_ligase	chloroplast
tr|A0A1U8E9G8|A0A1U8E9G8_CAPAN	A0A1U8E9G8	GO:0030001		GO:0046872	K12848	ko03040	KOG1603	Copper chaperone	IPR006121;IPR036163	HMA_dom;HMA_dom_sf	cytoplasmic
tr|A0A1U8E9H2|A0A1U8E9H2_CAPAN	A0A2G2Y2R1		GO:0016021	GO:0015267	K09872		KOG0223	Aquaporin (major intrinsic protein family)	IPR023271;IPR034294;IPR000425;IPR022357	Aquaporin-like;Aquaporin_transptr;MIP;MIP_CS	Golgi apparatus
tr|A0A1U8E9I3|A0A1U8E9I3_CAPAN	A0A2G2YP60			GO:0046872;GO:0004722	K01102		KOG0700	Protein phosphatase 2C/pyruvate dehydrogenase (lipoamide) phosphatase	IPR015655;IPR000222;IPR036457;IPR001932	PP2C;PP2C_BS;PPM-type_dom_sf;PPM-type_phosphatase_dom	cytoplasmic
tr|A0A1U8E9I6|A0A1U8E9I6_CAPAN	A0A2G2YPC1	GO:0045039	GO:0016021;GO:0042721		K17790		KOG3225	Mitochondrial import inner membrane translocase, subunit TIM22	IPR039175	TIM22	cytoplasmic
tr|A0A1U8E9J7|A0A1U8E9J7_CAPAN	A0A1U8E9J7	GO:0010468	GO:0005634;GO:0005737	GO:0046872;GO:0003677;GO:0003729	K00963	ko00040;ko00052;ko00500;ko00520;ko00541;ko01100;ko01110	KOG1677	CCCH-type Zn-finger protein	IPR004087;IPR004088;IPR036612;IPR000571;IPR036855	KH_dom;KH_dom_type_1;KH_dom_type_1_sf;Znf_CCCH;Znf_CCCH_sf	nuclear
tr|A0A1U8E9K1|A0A1U8E9K1_CAPAN	A0A1U8E9K1	GO:0009555;GO:0072583	GO:0005886		K15450		KOG2398	Predicted proline-serine-threonine phosphatase-interacting protein (PSTPIP)	IPR028565;IPR018808	MHD;Muniscin_C	chloroplast
tr|A0A1U8E9L7|A0A1U8E9L7_CAPAN	A0A2G2XYL5	GO:0006419	GO:0009507;GO:0005739	GO:0005524;GO:0008270;GO:0000049;GO:0004813	K01872	ko00970	KOG0188	Alanyl-tRNA synthetase	IPR002318;IPR018162;IPR018165;IPR018164;IPR023033;IPR027522;IPR003156;IPR018163;IPR009000;IPR012947	Ala-tRNA-lgiase_IIc;Ala-tRNA-ligase_IIc_anticod-bd;Ala-tRNA-synth_IIc_core;Ala-tRNA-synth_IIc_N;Ala_tRNA_ligase_euk/bac;Ala_tRNA_synth_plant;DHHA1_dom;Thr/Ala-tRNA-synth_IIc_edit;Transl_B-barrel_sf;tRNA_SAD	chloroplast
tr|A0A1U8E9L8|A0A1U8E9L8_CAPAN	A0A1U8E9L8	GO:0006412	GO:0022625	GO:0003735	K02889	ko03010	KOG1732	60S ribosomal protein L21	IPR036948;IPR001147;IPR018259;IPR008991	Ribosomal_L21_sf;Ribosomal_L21e;Ribosomal_L21e_CS;Translation_prot_SH3-like_sf	mitochondrial
tr|A0A1U8E9M2|A0A1U8E9M2_CAPAN	A0A1U8E9M2	GO:0006412;GO:0000028;GO:0030490	GO:0022627	GO:0003735	K02979	ko03010	KOG3502	40S ribosomal protein S28	IPR012340;IPR000289;IPR028626	NA-bd_OB-fold;Ribosomal_S28e;Ribosomal_S28e_CS	cytoplasmic
tr|A0A1U8E9N3|A0A1U8E9N3_CAPAN	A0A1U8E9N3	GO:0006995;GO:0006538;GO:1901698	GO:0005739	GO:0000166;GO:0004352;GO:0004354	K00261	ko00220;ko00250;ko00471;ko00910;ko01100;ko01120;ko01200;ko04217;ko04964	KOG2250	Glutamate/leucine/phenylalanine/valine dehydrogenases	IPR006095;IPR033524;IPR006096;IPR006097;IPR014362;IPR036291;IPR033922	Glu/Leu/Phe/Val_DH;Glu/Leu/Phe/Val_DH_AS;Glu/Leu/Phe/Val_DH_C;Glu/Leu/Phe/Val_DH_dimer_dom;Glu_DH;NAD(P)-bd_dom_sf;NAD_bind_Glu_DH	cytoplasmic
tr|A0A1U8E9N8|A0A1U8E9N8_CAPAN	A0A2G2Y116		GO:0016021	GO:0020037;GO:0005506;GO:0016705;GO:0004497	K20769	ko00073	KOG0157;KOG0157	Cytochrome P450 CYP4/CYP19/CYP26 subfamilies;Cytochrome P450 CYP4/CYP19/CYP26 subfamilies	IPR001128;IPR017972;IPR002401;IPR036396	Cyt_P450;Cyt_P450_CS;Cyt_P450_E_grp-I;Cyt_P450_sf	endoplasmic reticulum
tr|A0A1U8E9P1|A0A1U8E9P1_CAPAN	A0A2G2XYJ5			GO:0050660;GO:0050661;GO:0004499	K00485	ko00982	KOG1399	Flavin-containing monooxygenase	IPR036188;IPR000960;IPR020946	FAD/NAD-bd_sf;Flavin_mOase;Flavin_mOase-like	peroxisomal
tr|A0A1U8E9Q0|A0A1U8E9Q0_CAPAN	A0A2G2Y0Y9	GO:0000398	GO:0005681;GO:0005732		K12625	ko03018;ko03040	KOG1783	Small nuclear ribonucleoprotein F	IPR016487;IPR001163;IPR010920	Lsm6/sSmF;LSM_dom_euk/arc;LSM_dom_sf	cytoplasmic
tr|A0A1U8E9R3|A0A1U8E9R3_CAPAN	A0A1U8E9R3		GO:0005737;GO:0009507;GO:0009535	GO:0005524;GO:0016887;GO:0005516	K14575	ko03008	KOG0733	Nuclear AAA ATPase (VCP subfamily)	IPR003593;IPR041569;IPR003959;IPR003960;IPR027417	AAA+_ATPase;AAA_lid_3;ATPase_AAA_core;ATPase_AAA_CS;P-loop_NTPase	cytoplasmic
tr|A0A1U8E9T2|A0A1U8E9T2_CAPAN	A0A2G3AL78			GO:0004190	K22683		KOG1339	Aspartyl protease	IPR001461;IPR033121;IPR021109;IPR032799;IPR032861;IPR033868	Aspartic_peptidase_A1;PEPTIDASE_A1;Peptidase_aspartic_dom_sf;TAXi_C;TAXi_N;Xylanase_inhibitor_I-like	endoplasmic reticulum
tr|A0A1U8E9V7|A0A1U8E9V7_CAPAN	A0A1U8E9V7	GO:0006612	GO:0005737;GO:0005854	GO:0051082	K03626	ko04928	KOG2239	Transcription factor containing NAC and TS-N domains	IPR016641;IPR044034;IPR038187;IPR002715	EGD2/NACA;NAC-like_UBA;NAC_A/B_dom_sf;Nas_poly-pep-assoc_cplx_dom	cytoplasmic
tr|A0A1U8E9W3|A0A1U8E9W3_CAPAN	A0A2G2Y142	GO:0006511	GO:0005634;GO:0005737;GO:0019773	GO:0004298	K02727	ko03050;ko05010;ko05012;ko05014;ko05016;ko05017;ko05020	KOG0184	20S proteasome, regulatory subunit alpha type PSMA3/PRE10	IPR029055;IPR023332;IPR035150;IPR000426;IPR001353	Ntn_hydrolases_N;Proteasome_alpha-type;Proteasome_alpha3_plant;Proteasome_asu_N;Proteasome_sua/b	cytoplasmic
tr|A0A1U8E9W4|A0A1U8E9W4_CAPAN	A0A1U8E9W4		GO:0005777	GO:0050660;GO:0003995	K00232	ko00071;ko00410;ko00592;ko00640;ko01040;ko01100;ko01110;ko01200;ko01212;ko03320;ko04024;ko04146	KOG0138	Glutaryl-CoA dehydrogenase	IPR006089;IPR006091;IPR036250;IPR009075;IPR013786;IPR037069;IPR009100	Acyl-CoA_DH_CS;Acyl-CoA_Oxase/DH_cen-dom;AcylCo_DH-like_C;AcylCo_DH/oxidase_C;AcylCoA_DH/ox_N;AcylCoA_DH/ox_N_sf;AcylCoA_DH/oxidase_NM_dom	peroxisomal
tr|A0A1U8E9Y1|A0A1U8E9Y1_CAPAN	A0A1U8E9Y1	GO:0006281;GO:0006261	GO:0005634;GO:0005663	GO:0003677	K10756	ko03030;ko03420;ko03430	KOG2035;KOG2035	Replication factor C, subunit RFC3;Replication factor C, subunit RFC3	IPR003593;IPR008921;IPR027417	AAA+_ATPase;DNA_pol3_clamp-load_cplx_C;P-loop_NTPase	nuclear
tr|A0A1U8E9Y3|A0A1U8E9Y3_CAPAN	A0A1U8E9Y3	GO:0006355	GO:0005634	GO:0046872;GO:0003712;GO:0042393;GO:0000976	K06889		KOG1632	Uncharacterized PHD Zn-finger protein	IPR021998;IPR044104;IPR019786;IPR011011;IPR001965;IPR019787;IPR013083	Alfin;PHD_AL_plant;Zinc_finger_PHD-type_CS;Znf_FYVE_PHD;Znf_PHD;Znf_PHD-finger;Znf_RING/FYVE/PHD	nuclear
tr|A0A1U8E9Z1|A0A1U8E9Z1_CAPAN	A0A1U8E9Z1		GO:0016021;GO:0016020		K20393				IPR004895	Prenylated_rab_accept_PRA1	Golgi apparatus
tr|A0A1U8E9Z5|A0A1U8E9Z5_CAPAN	A0A2G3AM00	GO:0001732	GO:0033290;GO:0016282;GO:0005852	GO:0003743;GO:0031369	K03253	ko03013	KOG2314	Translation initiation factor 3, subunit b (eIF-3b)	IPR011400;IPR034363;IPR012677;IPR035979;IPR000504;IPR013979;IPR015943	EIF3B;eIF3B_RRM;Nucleotide-bd_a/b_plait_sf;RBD_domain_sf;RRM_dom;TIF_beta_prop-like;WD40/YVTN_repeat-like_dom_sf	cytoplasmic
tr|A0A1U8E9Z7|A0A1U8E9Z7_CAPAN	A0A1U8E9Z7	GO:0005975		GO:0004563;GO:0102148	K12373	ko00511;ko00513;ko00520;ko00531;ko00603;ko00604;ko01100;ko04142	KOG2499	Beta-N-acetylhexosaminidase	IPR025705;IPR015883;IPR017853;IPR029018;IPR029019	Beta_hexosaminidase_sua/sub;Glyco_hydro_20_cat;Glycoside_hydrolase_SF;Hex-like_dom2;HEX_eukaryotic_N	plasma membrane
tr|A0A1U8EA19|A0A1U8EA19_CAPAN	A0A2G3AL79	GO:0045116		GO:0019781	K10686	ko04120	KOG2015	NEDD8-activating complex, catalytic component UBA3	IPR014929;IPR000594;IPR023318;IPR030468;IPR035985;IPR033127	E2-binding;ThiF_NAD_FAD-bd;Ub_act_enz_dom_a_sf;Uba3;Ubiquitin-activating_enz;UBQ-activ_enz_E1_Cys_AS	cytoplasmic
tr|A0A1U8EA26|A0A1U8EA26_CAPAN	A0A2G2YMN9			GO:0005096	K12492	ko04144	KOG0704;KOG0704;KOG0704	ADP-ribosylation factor GTPase activator;ADP-ribosylation factor GTPase activator;ADP-ribosylation factor GTPase activator	IPR037278;IPR001164;IPR038508	ARFGAP/RecO;ArfGAP_dom;ArfGAP_dom_sf	mitochondrial
tr|A0A1U8EA32|A0A1U8EA32_CAPAN	A0A1U8EA32	GO:0009742	GO:0005886	GO:0005524;GO:0004672	K14500	ko04075			IPR011009;IPR000719;IPR001245;IPR011990	Kinase-like_dom_sf;Prot_kinase_dom;Ser-Thr/Tyr_kinase_cat_dom;TPR-like_helical_dom_sf	cytoplasmic
tr|A0A1U8EAC7|A0A1U8EAC7_CAPAN	A0A2G2YVH3	GO:0040008	GO:0005737	GO:0003747	K03265	ko03015	KOG0688	Peptide chain release factor 1 (eRF1)	IPR042226;IPR005140;IPR005141;IPR005142;IPR029064;IPR004403;IPR024049	eFR1_2_sf;eRF1_1_Pelota;eRF1_2;eRF1_3;L30e-like;Peptide_chain-rel_eRF1/aRF1;Release_factor_eRF1/aRF1_N	cytoplasmic
tr|A0A1U8EAC9|A0A1U8EAC9_CAPAN	A0A1U8EAC9	GO:0006730;GO:0006556	GO:0005829	GO:0005524;GO:0046872;GO:0004478	K00789	ko00270;ko01100;ko01110;ko01230	KOG1506	S-adenosylmethionine synthetase	IPR022631;IPR022630;IPR022629;IPR022628;IPR002133;IPR022636	ADOMET_SYNTHASE_CS;S-AdoMet_synt_C;S-AdoMet_synt_central;S-AdoMet_synt_N;S-AdoMet_synthetase;S-AdoMet_synthetase_sfam	cytoplasmic
tr|A0A1U8EAH1|A0A1U8EAH1_CAPAN	A0A2G2YMM5			GO:0046872	K08343	ko04136;ko04138;ko04140;ko05167			IPR016181;IPR032308;IPR019786;IPR011011;IPR001965;IPR019787;IPR013083	Acyl_CoA_acyltransferase;Jas;Zinc_finger_PHD-type_CS;Znf_FYVE_PHD;Znf_PHD;Znf_PHD-finger;Znf_RING/FYVE/PHD	nuclear
tr|A0A1U8EAH7|A0A1U8EAH7_CAPAN	A0A2G2YMU6			GO:0005524;GO:0000287;GO:0016301;GO:0030955;GO:0004743	K00873	ko00010;ko00230;ko00620;ko01100;ko01110;ko01120;ko01200;ko01230;ko04922;ko04930;ko05165;ko05203;ko05230	KOG2323	Pyruvate kinase	IPR001697;IPR015813;IPR040442;IPR011037;IPR015793;IPR015795;IPR036918;IPR015806	Pyr_Knase;Pyrv/PenolPyrv_Kinase-like_dom;Pyrv_Kinase-like_dom_sf;Pyrv_Knase-like_insert_dom_sf;Pyrv_Knase_brl;Pyrv_Knase_C;Pyrv_Knase_C_sf;Pyrv_Knase_insert_dom_sf	chloroplast
tr|A0A1U8EAL0|A0A1U8EAL0_CAPAN	A0A1U8EAL0		GO:0005739	GO:0000036;GO:0000035	K03955	ko00190;ko01100;ko04714;ko04723;ko04932;ko05010;ko05012;ko05014;ko05016;ko05020	KOG1748;KOG1748;KOG1748	Acyl carrier protein/NADH-ubiquinone oxidoreductase, NDUFAB1/SDAP subunit;Acyl carrier protein/NADH-ubiquinone oxidoreductase, NDUFAB1/SDAP subunit;Acyl carrier protein/NADH-ubiquinone oxidoreductase, NDUFAB1/SDAP subunit	IPR036736;IPR003231;IPR009081;IPR006162	ACP-like_sf;Acyl_carrier;PP-bd_ACP;Ppantetheine_attach_site	mitochondrial
tr|A0A1U8EAM6|A0A1U8EAM6_CAPAN	A0A1U8EAM6	GO:0000027;GO:0000463;GO:0032774	GO:0005730	GO:0019843	K14847		KOG3031	Protein required for biogenesis of the ribosomal 60S subunit	IPR007109;IPR039770	Brix;Rpf2	cytoplasmic
tr|A0A1U8EAP7|A0A1U8EAP7_CAPAN	A0A2G2YUU6	GO:0006412	GO:0005840	GO:0003735	K02910	ko03010	KOG0893	60S ribosomal protein L31	IPR000054;IPR020052;IPR023621	Ribosomal_L31e;Ribosomal_L31e_CS;Ribosomal_L31e_dom_sf	cytoplasmic
tr|A0A1U8EAT2|A0A1U8EAT2_CAPAN	A0A2G2YUS6			GO:0046872;GO:0020037	K23490		KOG0537	Cytochrome b5	IPR001199;IPR036400;IPR018506	Cyt_B5-like_heme/steroid-bd;Cyt_B5-like_heme/steroid_sf;Cyt_B5_heme-BS	extracellular
tr|A0A1U8EAT6|A0A1U8EAT6_CAPAN	A0A1U8EAT6		GO:0009535;GO:0010287						IPR011256;IPR006917	Reg_factor_effector_dom_sf;SOUL_haem-bd	mitochondrial
tr|A0A1U8EB01|A0A1U8EB01_CAPAN	A0A1U8EB01				K23553						extracellular
tr|A0A1U8EB05|A0A1U8EB05_CAPAN	A0A1U8EB05	GO:0006749	GO:0005737	GO:0004364	K00799	ko00480;ko00980;ko00982;ko00983;ko01100;ko01524;ko04212;ko05200;ko05204;ko05225;ko05418	KOG0406	Glutathione S-transferase	IPR010987;IPR036282;IPR004045;IPR004046;IPR036249	Glutathione-S-Trfase_C-like;Glutathione-S-Trfase_C_sf;Glutathione_S-Trfase_N;GST_C;Thioredoxin-like_sf	cytoplasmic
tr|A0A1U8EB09|A0A1U8EB09_CAPAN	A0A1U8EB09	GO:0005975		GO:0030246;GO:0004553	K05546	ko00510;ko01100;ko04141	KOG1066;KOG1066;KOG1066	Glucosidase II catalytic (alpha) subunit and related enzymes, glycosyl hydrolase family 31;Glucosidase II catalytic (alpha) subunit and related enzymes, glycosyl hydrolase family 31;Glucosidase II catalytic (alpha) subunit and related enzymes, glycosyl hydrolase family 31	IPR011013;IPR000322;IPR030458;IPR025887;IPR013780;IPR017853	Gal_mutarotase_sf_dom;Glyco_hydro_31;Glyco_hydro_31_AS;Glyco_hydro_31_N_dom;Glyco_hydro_b;Glycoside_hydrolase_SF	vacuolar
tr|A0A1U8EB38|A0A1U8EB38_CAPAN	A0A1U8EB38			GO:0020037;GO:0005506;GO:0016705;GO:0004497	K20666		KOG0157;KOG0157	Cytochrome P450 CYP4/CYP19/CYP26 subfamilies;Cytochrome P450 CYP4/CYP19/CYP26 subfamilies	IPR001128;IPR017972;IPR002401;IPR036396	Cyt_P450;Cyt_P450_CS;Cyt_P450_E_grp-I;Cyt_P450_sf	endoplasmic reticulum
tr|A0A1U8EB53|A0A1U8EB53_CAPAN	A0A1U8EB53	GO:0006730;GO:0035999	GO:0005829	GO:0004477;GO:0004488	K00288	ko00670;ko01100;ko01120	KOG0089	Methylenetetrahydrofolate dehydrogenase/methylenetetrahydrofolate cyclohydrolase	IPR036291;IPR000672;IPR020630;IPR020867;IPR020631	NAD(P)-bd_dom_sf;THF_DH/CycHdrlase;THF_DH/CycHdrlase_cat_dom;THF_DH/CycHdrlase_CS;THF_DH/CycHdrlase_NAD-bd_dom	cytoplasmic
tr|A0A1U8EB70|A0A1U8EB70_CAPAN	A0A1U8EB70	GO:0042744;GO:0034599;GO:0045454	GO:0005737;GO:0005739	GO:0008379	K11187	ko04146	KOG0541	Alkyl hydroperoxide reductase/peroxiredoxin	IPR037944;IPR013740;IPR036249;IPR013766	PRX5-like;Redoxin;Thioredoxin-like_sf;Thioredoxin_domain	mitochondrial
tr|A0A1U8EB74|A0A1U8EB74_CAPAN	A0A1U8EB74	GO:0019760	GO:0005634	GO:0043565;GO:0000976	K22366		KOG4282	Transcription factor GT-2 and related proteins, contains trihelix DNA-binding/SANT domain	IPR006578;IPR017877	MADF-dom;Myb-like_dom	nuclear
tr|A0A1U8EBG3|A0A1U8EBG3_CAPAN	A0A1U8EBG3								IPR008390	AWPM-19	extracellular
tr|A0A1U8EBG6|A0A1U8EBG6_CAPAN	A0A2G2YNV9	GO:0019346;GO:0071266		GO:0030170;GO:0004121	K01760	ko00270;ko00450;ko01100;ko01110;ko01230	KOG0053	Cystathionine beta-lyases/cystathionine gamma-synthases	IPR000277;IPR006238;IPR015424;IPR015422;IPR015421	Cys/Met-Metab_PyrdxlP-dep_enz;Cys_b_lyase_euk;PyrdxlP-dep_Trfase;PyrdxlP-dep_Trfase_dom1;PyrdxlP-dep_Trfase_major	peroxisomal
tr|A0A1U8EBI0|A0A1U8EBI0_CAPAN	A0A2G3AME4		GO:0009507	GO:0003860	K05605	ko00280;ko00410;ko00640;ko01100;ko01200	KOG1684	Enoyl-CoA hydratase	IPR029045;IPR032259	ClpP/crotonase-like_dom_sf;HIBYL-CoA-H	mitochondrial
tr|A0A1U8EBI7|A0A1U8EBI7_CAPAN	A0A1U8EBI7				K01513	ko00230;ko00240;ko00500;ko00740;ko00760;ko00770;ko01100;ko01110			IPR006476	CHP01589_pln	cytoplasmic
tr|A0A1U8EBI9|A0A1U8EBI9_CAPAN	A0A2G3AIJ8		GO:0005886		K01953	ko00250;ko01100;ko01110;ko01230			IPR024286;IPR029055	DUF3700;Ntn_hydrolases_N	chloroplast
tr|A0A1U8EBJ1|A0A1U8EBJ1_CAPAN	A0A2G3AME5	GO:0005975;GO:0006099;GO:0006108		GO:0030060	K00025	ko00020;ko00270;ko00620;ko00630;ko00710;ko01100;ko01110;ko01120;ko01200;ko04964	KOG1496	Malate dehydrogenase	IPR001557;IPR022383;IPR001236;IPR015955;IPR001252;IPR011274;IPR010945;IPR036291	L-lactate/malate_DH;Lactate/malate_DH_C;Lactate/malate_DH_N;Lactate_DH/Glyco_Ohase_4_C;Malate_DH_AS;Malate_DH_NAD-dep_euk;Malate_DH_type2;NAD(P)-bd_dom_sf	cytoplasmic
tr|A0A1U8EBN6|A0A1U8EBN6_CAPAN	A0A2G2YP09	GO:0070897		GO:0046872;GO:0003743;GO:0017025	K03124	ko03022;ko05017;ko05203	KOG1597	Transcription initiation factor TFIIB	IPR013763;IPR036915;IPR000812;IPR023486;IPR013150;IPR013137	Cyclin-like;Cyclin-like_sf;TFIIB;TFIIB_CS;TFIIB_cyclin;Znf_TFIIB	cytoplasmic
tr|A0A1U8EBP2|A0A1U8EBP2_CAPAN	A0A1U8EBP2	GO:0006606;GO:0006405	GO:0044613	GO:0017056;GO:0005543	K14306	ko03013;ko05014	KOG2196	Nuclear porin	IPR026010;IPR007758	NSP1/NUP62;Nucleoporin_NSP1_C	chloroplast
tr|A0A1U8EBP9|A0A1U8EBP9_CAPAN	A0A1U8EBP9						KOG4293	Predicted membrane protein, contains DoH and Cytochrome b-561/ferric reductase transmembrane domains	IPR005018;IPR017214	DOMON_domain;UCP037471	endoplasmic reticulum
tr|A0A1U8EBR2|A0A1U8EBR2_CAPAN	A0A2G2YIX7		GO:0016021		K17279		KOG1725	Protein involved in membrane traffic (YOP1/TB2/DP1/HVA22 family)	IPR004345	TB2_DP1_HVA22	Golgi apparatus
tr|A0A1U8EBR3|A0A1U8EBR3_CAPAN	A0A1U8EBR3	GO:0006396		GO:0003723;GO:0008173			KOG0838	RNA Methylase, SpoU family	IPR029028;IPR001537;IPR029026	Alpha/beta_knot_MTases;SpoU_MeTrfase;tRNA_m1G_MTases_N	cytoplasmic
tr|A0A1U8EBW0|A0A1U8EBW0_CAPAN	A0A2G2Y1C0		GO:0005829	GO:0051087;GO:0051879;GO:0001671	K20224		KOG2936	Uncharacterized conserved protein	IPR013538;IPR036338;IPR039981;IPR015310;IPR023393	Activator_of_Hsp90_ATPase;Aha1;AHSA-like;AHSA1_N;START-like_dom_sf	cytoplasmic
tr|A0A1U8EBY5|A0A1U8EBY5_CAPAN	A0A1U8EBY5	GO:0016310;GO:0009736;GO:0000160;GO:0009553;GO:0009825	GO:0005634;GO:0005737;GO:0005829	GO:0043424;GO:0009927	K14490	ko04075	KOG4747	Two-component phosphorelay intermediate involved in MAP kinase cascade regulation	IPR036641;IPR008207	HPT_dom_sf;Sig_transdc_His_kin_Hpt_dom	cytoplasmic
tr|A0A1U8EBY8|A0A1U8EBY8_CAPAN	A0A1U8EBY8	GO:0016132	GO:0016021	GO:0016491;GO:0003865;GO:0047751	K09591	ko00905;ko01100;ko01110	KOG1638	Steroid reductase	IPR016636;IPR001104;IPR039357	3-oxo-5-alpha-steroid_4-DH;3-oxo-5_a-steroid_4-DH_C;SRD5A/TECR	vacuolar
tr|A0A1U8EBY9|A0A1U8EBY9_CAPAN	A0A2G2YLH7	GO:0009611		GO:0004867	K20769	ko00073			IPR000864;IPR036354	Prot_inh_pot1;Prot_inh_pot1_sf	extracellular
tr|A0A1U8EC13|A0A1U8EC13_CAPAN	A0A2G2Y0Z5			GO:0005524;GO:0004672	K00924		KOG0032	Ca2+/calmodulin-dependent protein kinase, EF-Hand protein superfamily	IPR011992;IPR011009;IPR000719;IPR017441;IPR008271	EF-hand-dom_pair;Kinase-like_dom_sf;Prot_kinase_dom;Protein_kinase_ATP_BS;Ser/Thr_kinase_AS	cytoplasmic
tr|A0A1U8EC19|A0A1U8EC19_CAPAN	A0A2G2Y108	GO:0051726;GO:0042023	GO:0005634;GO:0005737;GO:0005667	GO:0003677;GO:0003700;GO:0046982	K04683	ko04110;ko04350	KOG2829	E2F-like protein	IPR037241;IPR003316;IPR038168;IPR014889;IPR015648;IPR036388;IPR036390	E2F-DP_heterodim;E2F_WHTH_DNA-bd_dom;TF_DP_C_sf;Transc_factor_DP_C;Transcrpt_fac_DP;WH-like_DNA-bd_sf;WH_DNA-bd_sf	nuclear
tr|A0A1U8EC67|A0A1U8EC67_CAPAN	A0A2G2YTR6	GO:0045116		GO:0019781	K04532	ko05010	KOG2016	NEDD8-activating complex, APP-BP1/UBA5 component	IPR030667;IPR000594;IPR035985	APP-BP1;ThiF_NAD_FAD-bd;Ubiquitin-activating_enz	cytoplasmic
tr|A0A1U8EC70|A0A1U8EC70_CAPAN	A0A2G2YIL2		GO:0016021	GO:0005267	K05389		KOG1418	Tandem pore domain K+ channel	IPR003280;IPR011992;IPR018247;IPR013099	2pore_dom_K_chnl;EF-hand-dom_pair;EF_Hand_1_Ca_BS;K_chnl_dom	Golgi apparatus
tr|A0A1U8EC78|A0A1U8EC78_CAPAN	A0A1U8EC78	GO:0007031							IPR037485	PEX22	endoplasmic reticulum
tr|A0A1U8EC83|A0A1U8EC83_CAPAN	A0A2G2YTV8			GO:0046872					IPR000571	Znf_CCCH	cytoplasmic
tr|A0A1U8EC90|A0A1U8EC90_CAPAN	A0A2G2Y146	GO:0015979;GO:0015995		GO:0046872;GO:0048529	K04035	ko00860;ko01100;ko01110			IPR008434;IPR009078;IPR003251	AcsF;Ferritin-like_SF;Rubrerythrin	chloroplast
tr|A0A1U8EC95|A0A1U8EC95_CAPAN	P93087			GO:0005509	K02183	ko04014;ko04015;ko04016;ko04020;ko04022;ko04024;ko04070;ko04114;ko04218;ko04261;ko04270;ko04371;ko04625;ko04626;ko04713;ko04720;ko04722;ko04728;ko04740;ko04744;ko04745;ko04750;ko04910;ko04912;ko04915;ko04916;ko04921;ko04922;ko04924;ko04925;ko04970;ko04971;ko05010;ko05012;ko05031;ko05034;ko05133;ko05152;ko05163;ko05167;ko05170;ko05200;ko05214;ko05418	KOG0027	Calmodulin and related proteins (EF-Hand superfamily)	IPR011992;IPR018247;IPR002048	EF-hand-dom_pair;EF_Hand_1_Ca_BS;EF_hand_dom	cytoplasmic
tr|A0A1U8EC97|A0A1U8EC97_CAPAN	A0A1U8EC97								IPR032710;IPR037401	NTF2-like_dom_sf;SnoaL-like	cytoplasmic
tr|A0A1U8ECB0|A0A1U8ECB0_CAPAN	A0A2G3AL15	GO:0009263	GO:0016021	GO:0046872;GO:0016491	K10808	ko00230;ko00240;ko00480;ko00983;ko01100;ko04115	KOG1567	Ribonucleotide reductase, beta subunit	IPR009078;IPR012348;IPR033909;IPR030475;IPR000358	Ferritin-like_SF;RNR-like;RNR_small;RNR_small_AS;RNR_small_fam	peroxisomal
tr|A0A2G2Z3T2|A0A2G2Z3T2_CAPAN	A0A2G2Z3T2	GO:0006952	GO:0005634	GO:0003677;GO:0003700	K09286				IPR001471;IPR036955;IPR016177	AP2/ERF_dom;AP2/ERF_dom_sf;DNA-bd_dom_sf	nuclear
tr|A0A1U8ECL6|A0A1U8ECL6_CAPAN	A0A2G3AMB2	GO:0000338;GO:0010387	GO:0005829		K12180		KOG3250;KOG3250	COP9 signalosome, subunit CSN7;COP9 signalosome, subunit CSN7	IPR000717	PCI_dom	cytoplasmic
tr|A0A1U8ECN2|A0A1U8ECN2_CAPAN	A0A1U8ECN2	GO:0034599	GO:0016021;GO:0009941;GO:0005743	GO:0008381	K22047				IPR010920;IPR006685;IPR011014;IPR023408	LSM_dom_sf;MscS_channel;MscS_channel_TM-2;MscS_dom_sf	mitochondrial
tr|A0A1U8ECN6|A0A1U8ECN6_CAPAN	A0A1U8ECN6	GO:0006355	GO:0005634	GO:0003700;GO:0043565	K14494	ko04075			IPR005202	TF_GRAS	nuclear
tr|A0A1U8ECP1|A0A1U8ECP1_CAPAN	A0A2G2YTK8	GO:0006412	GO:0005840	GO:0003735	K02938	ko03010	KOG2309	60s ribosomal protein L2/L8	IPR012340;IPR022666;IPR014722;IPR002171;IPR022669;IPR022671;IPR014726;IPR008991	NA-bd_OB-fold;Rbsml_prot_L2_RNA-bd_dom;Rib_L2_dom2;Ribosomal_L2;Ribosomal_L2_C;Ribosomal_L2_CS;Ribosomal_L2_dom3;Translation_prot_SH3-like_sf	mitochondrial
tr|A0A1U8ECP2|A0A1U8ECP2_CAPAN	A0A2G2YKL5								IPR009038;IPR036598	GOLD_dom;GOLD_dom_sf	cytoplasmic
tr|A0A1U8ECQ1|A0A1U8ECQ1_CAPAN	A0A2G2YUJ6	GO:0006465	GO:0016021	GO:0004252	K13280	ko03060	KOG3342	Signal peptidase I	IPR036286;IPR015927;IPR001733	LexA/Signal_pep-like_sf;Peptidase_S24_S26A/B/C;Peptidase_S26B	Golgi apparatus
tr|A0A1U8ECR7|A0A1U8ECR7_CAPAN	A0A1U8ECR7	GO:0035556;GO:0010468	GO:0005634;GO:0005737	GO:0005524;GO:0004707	K04371	ko01521;ko01522;ko01524;ko04010;ko04011;ko04012;ko04013;ko04014;ko04015;ko04022;ko04024;ko04062;ko04066;ko04068;ko04071;ko04072;ko04111;ko04114;ko04140;ko04150;ko04151;ko04210;ko04214;ko04218;ko04261;ko04270;ko04320;ko04350;ko04360;ko04370;ko04371;ko04380;ko04510;ko04520;ko04540;ko04550;ko04611;ko04620;ko04621;ko04625;ko04650;ko04657;ko04658;ko04659;ko04660;ko04662;ko04664;ko04666;ko04668;ko04713…	KOG0660	Mitogen-activated protein kinase	IPR011009;IPR003527;IPR000719;IPR017441	Kinase-like_dom_sf;MAP_kinase_CS;Prot_kinase_dom;Protein_kinase_ATP_BS	cytoplasmic
tr|A0A1U8ECT2|A0A1U8ECT2_CAPAN	A0A1U8ECT2	GO:0046777	GO:0016021;GO:0005886	GO:0005524;GO:0004674	K13418				IPR011009;IPR001611;IPR032675;IPR021720;IPR000719;IPR001245;IPR008271	Kinase-like_dom_sf;Leu-rich_rpt;LRR_dom_sf;Malectin_dom;Prot_kinase_dom;Ser-Thr/Tyr_kinase_cat_dom;Ser/Thr_kinase_AS	endoplasmic reticulum
tr|A0A1U8ECU6|A0A1U8ECU6_CAPAN	A0A1U8ECU6								IPR001202;IPR036020	WW_dom;WW_dom_sf	nuclear
tr|A0A1U8ECX9|A0A1U8ECX9_CAPAN	A0A1U8ECX9	GO:0000381	GO:0005634	GO:0003729	K14945		KOG1588	RNA-binding protein Sam68 and related KH domain proteins	IPR004087;IPR004088;IPR036612;IPR032377	KH_dom;KH_dom_type_1;KH_dom_type_1_sf;STAR_dimer	nuclear
tr|A0A1U8ECY1|A0A1U8ECY1_CAPAN	A0A2G2YJ61								IPR036236;IPR013087	Znf_C2H2_sf;Znf_C2H2_type	cytoplasmic
tr|A0A1U8ECY3|A0A1U8ECY3_CAPAN	A0A1U8ECY3		GO:0016021;GO:0016020	GO:0005524;GO:0004674	K16224	ko04016;ko04626			IPR011009;IPR032675;IPR013210;IPR000719;IPR017441;IPR001245;IPR008271	Kinase-like_dom_sf;LRR_dom_sf;LRR_N_plant-typ;Prot_kinase_dom;Protein_kinase_ATP_BS;Ser-Thr/Tyr_kinase_cat_dom;Ser/Thr_kinase_AS	plasma membrane
tr|A0A1U8ECZ3|A0A1U8ECZ3_CAPAN	A0A2G2YRS4		GO:0016021	GO:0005524;GO:0016887;GO:0042626	K05666	ko01523;ko01524;ko02010;ko04976	KOG0054	Multidrug resistance-associated protein/mitoxantrone resistance protein, ABC superfamily	IPR003593;IPR011527;IPR036640;IPR003439;IPR017871;IPR027417	AAA+_ATPase;ABC1_TM_dom;ABC1_TM_sf;ABC_transporter-like;ABC_transporter_CS;P-loop_NTPase	vacuolar
tr|A0A1U8ED06|A0A1U8ED06_CAPAN	A0A1U8ED06	GO:0048364;GO:0009294;GO:0045931			K11684		KOG1474	Transcription initiation factor TFIID, subunit BDF1 and related bromodomain proteins	IPR001487;IPR036427;IPR037377;IPR027353;IPR038336	Bromodomain;Bromodomain-like_sf;GTE_bromo;NET_dom;NET_sf	nuclear
tr|A0A1U8ED08|A0A1U8ED08_CAPAN	A0A2G2YTB7	GO:0006418	GO:0009507;GO:0005739	GO:0005524;GO:0004812	K01893	ko00970	KOG0554	Asparaginyl-tRNA synthetase (mitochondrial)	IPR004364	Aa-tRNA-synt_II	cytoplasmic
tr|A0A1U8ED16|A0A1U8ED16_CAPAN	A0A2G3AM96	GO:0006725		GO:0008270;GO:0051213;GO:0008198;GO:0016701	K15777	ko00965			IPR014436;IPR004183	Extradiol_dOase_DODA;Xdiol_dOase_suB	cytoplasmic
tr|A0A1U8ED17|A0A1U8ED17_CAPAN	A0A1U8ED17	GO:0051085	GO:0005759	GO:0046872;GO:0051082;GO:0051087	K04078		KOG1641	Mitochondrial chaperonin	IPR020818;IPR037124;IPR011032	Chaperonin_GroES;Chaperonin_GroES_sf;GroES-like_sf	chloroplast
tr|A0A1U8ED23|A0A1U8ED23_CAPAN	A0A2G2YTG6	GO:0055085	GO:0016021	GO:0005509	K07300				IPR011992;IPR018247;IPR002048;IPR004837	EF-hand-dom_pair;EF_Hand_1_Ca_BS;EF_hand_dom;NaCa_Exmemb	endoplasmic reticulum
tr|A0A1U8ED35|A0A1U8ED35_CAPAN	A0A2G2YUH5	GO:0007142							IPR039300	JASON	cytoplasmic
tr|A0A1U8ED45|A0A1U8ED45_CAPAN	A0A2G2YTV5	GO:0006979;GO:0042744	GO:0005576	GO:0046872;GO:0020037;GO:0004601	K00430	ko00940;ko01100;ko01110			IPR002016;IPR010255;IPR000823;IPR019794;IPR019793;IPR033905	Haem_peroxidase;Haem_peroxidase_sf;Peroxidase_pln;Peroxidases_AS;Peroxidases_heam-ligand_BS;Secretory_peroxidase	extracellular
tr|A0A1U8ED46|A0A1U8ED46_CAPAN	A0A2G3AMF2			GO:0009055	K01426	ko00330;ko00360;ko00380;ko00627;ko00643;ko01100;ko01120			IPR008972;IPR039391;IPR003245	Cupredoxin;Phytocyanin;Phytocyanin_dom	extracellular
tr|A0A1U8ED52|A0A1U8ED52_CAPAN	A0A2G3AMB0			GO:0005524;GO:0004674	K00924		KOG1187	Serine/threonine protein kinase	IPR011009;IPR000719;IPR017441;IPR008271	Kinase-like_dom_sf;Prot_kinase_dom;Protein_kinase_ATP_BS;Ser/Thr_kinase_AS	cytoplasmic
tr|A0A1U8GXG9|A0A1U8GXG9_CAPAN	P35135	GO:0006511;GO:0000209	GO:0005634	GO:0005524;GO:0061631	K06689	ko04013;ko04120;ko04141;ko04624;ko05131	KOG0417	Ubiquitin-protein ligase	IPR000608;IPR023313;IPR016135	UBQ-conjugat_E2;UBQ-conjugating_AS;UBQ-conjugating_enzyme/RWD	cytoplasmic
tr|A0A1U8ED64|A0A1U8ED64_CAPAN	A0A1U8ED64	GO:0006888;GO:0006891	GO:0005829;GO:0005783;GO:0005794;GO:0030008;GO:0033106		K20302		KOG3330	Transport protein particle (TRAPP) complex subunit	IPR016721;IPR024096;IPR007194	Bet3;NO_sig/Golgi_transp_ligand-bd;TRAPP_component	cytoplasmic
tr|A0A1U8ED78|A0A1U8ED78_CAPAN	A0A1U8ED78		GO:0016021;GO:0005886	GO:0005524;GO:0004672;GO:0033612	K20718	ko04016			IPR011009;IPR001611;IPR003591;IPR032675;IPR013210;IPR000719;IPR017441;IPR001245	Kinase-like_dom_sf;Leu-rich_rpt;Leu-rich_rpt_typical-subtyp;LRR_dom_sf;LRR_N_plant-typ;Prot_kinase_dom;Protein_kinase_ATP_BS;Ser-Thr/Tyr_kinase_cat_dom	endoplasmic reticulum
tr|A0A1U8ED88|A0A1U8ED88_CAPAN	A0A1U8ED88		GO:0005768	GO:0005525;GO:0003924	K07904	ko04144;ko04961;ko04962;ko04972;ko05164	KOG0087	GTPase Rab11/YPT3, small G protein superfamily	IPR027417;IPR005225;IPR001806	P-loop_NTPase;Small_GTP-bd_dom;Small_GTPase	cytoplasmic
tr|A0A1U8ED90|A0A1U8ED90_CAPAN	A0A1U8ED90	GO:0006616;GO:0031204	GO:0016021;GO:0005783;GO:0005789;GO:0009535;GO:0005784	GO:0043022;GO:0008320;GO:0005048	K10956	ko03060;ko04141;ko04145;ko05110	KOG1373;KOG1373	Transport protein Sec61, alpha subunit;Transport protein Sec61, alpha subunit	IPR002208;IPR030659;IPR023201;IPR019561	SecY/SEC61-alpha;SecY_CS;SecY_dom_sf;Translocon_Sec61/SecY_plug_dom	endoplasmic reticulum
tr|A0A1U8ED99|A0A1U8ED99_CAPAN	A0A2G2YL23			GO:0005524;GO:0004674	K00924		KOG1187	Serine/threonine protein kinase	IPR011009;IPR000719;IPR017441;IPR001245;IPR008271	Kinase-like_dom_sf;Prot_kinase_dom;Protein_kinase_ATP_BS;Ser-Thr/Tyr_kinase_cat_dom;Ser/Thr_kinase_AS	cytoplasmic
tr|A0A1U8EDA7|A0A1U8EDA7_CAPAN	A0A1U8EDA7			GO:0003723	K09537		KOG0691	Molecular chaperone (DnaJ superfamily)	IPR001623;IPR018253;IPR034254;IPR036869;IPR012677;IPR035979;IPR000504	DnaJ_domain;DnaJ_domain_CS;DNAJC17_RRM;J_dom_sf;Nucleotide-bd_a/b_plait_sf;RBD_domain_sf;RRM_dom	cytoplasmic
tr|A0A1U8EDB3|A0A1U8EDB3_CAPAN	A0A1U8EDB3	GO:0006730;GO:0035999	GO:0005829	GO:0004477;GO:0004488	K00288	ko00670;ko01100;ko01120	KOG0089	Methylenetetrahydrofolate dehydrogenase/methylenetetrahydrofolate cyclohydrolase	IPR036291;IPR000672;IPR020630;IPR020867;IPR020631	NAD(P)-bd_dom_sf;THF_DH/CycHdrlase;THF_DH/CycHdrlase_cat_dom;THF_DH/CycHdrlase_CS;THF_DH/CycHdrlase_NAD-bd_dom	mitochondrial
tr|A0A1U8EDB4|A0A1U8EDB4_CAPAN	A0A1U8EDB4	GO:0016540	GO:0005737	GO:0004067;GO:0008798	K13051	ko00250;ko00460;ko01100;ko01110	KOG1592	Asparaginase	IPR029055;IPR000246	Ntn_hydrolases_N;Peptidase_T2	cytoplasmic
tr|A0A1U8EDI3|A0A1U8EDI3_CAPAN	A0A2G2YR74				K08081	ko00960;ko01100;ko01110			IPR036236;IPR013087	Znf_C2H2_sf;Znf_C2H2_type	nuclear
tr|A0A1U8EDI8|A0A1U8EDI8_CAPAN	A0A1U8EDI8	GO:0071365;GO:1901703	GO:0005886	GO:0008289	K19996		KOG1471	Phosphatidylinositol transfer protein SEC14 and related proteins	IPR001251;IPR036865;IPR011074;IPR036273;IPR009038;IPR036598	CRAL-TRIO_dom;CRAL-TRIO_dom_sf;CRAL/TRIO_N_dom;CRAL/TRIO_N_dom_sf;GOLD_dom;GOLD_dom_sf	cytoplasmic
tr|A0A1U8EDJ6|A0A1U8EDJ6_CAPAN	A0A1U8EDJ6	GO:0016559;GO:0044375	GO:0005778;GO:0005779				KOG4186	Peroxisomal biogenesis protein (peroxin)	IPR008733	PEX11	peroxisomal
tr|A0A1U8EDJ7|A0A1U8EDJ7_CAPAN	A0A2G3AMA5	GO:0006488	GO:0016021;GO:0005789;GO:0005788	GO:0052917;GO:0052824	K03847	ko00510;ko00513;ko01100	KOG2516;KOG2516	Protein involved in dolichol pathway for N-glycosylation (mannosyltransferase family);Protein involved in dolichol pathway for N-glycosylation (mannosyltransferase family)	IPR039485;IPR005599	ALG12;GPI_mannosylTrfase	Golgi apparatus
tr|A0A1U8EDK3|A0A1U8EDK3_CAPAN	A0A2G2YSP7	GO:0009408;GO:0009860	GO:0009506;GO:0005788	GO:0016491	K09510		KOG0714	Molecular chaperone (DnaJ superfamily)	IPR001623;IPR018253;IPR036869;IPR036249	DnaJ_domain;DnaJ_domain_CS;J_dom_sf;Thioredoxin-like_sf	vacuolar
tr|A0A1U8EDK9|A0A1U8EDK9_CAPAN	A0A2G2YTY8				K22685		KOG4842	Protein involved in sister chromatid separation and/or segregation	IPR036339;IPR018997;IPR029071;IPR013536	PUB-like_dom_sf;PUB_domain;Ubiquitin-like_domsf;WLM_dom	cytoplasmic
tr|A0A1U8EDM0|A0A1U8EDM0_CAPAN	A0A1U8EDM0			GO:0004190	K11885		KOG0012	DNA damage inducible protein	IPR001995;IPR019103;IPR021109;IPR015940;IPR009060;IPR000626;IPR029071	Peptidase_A2_cat;Peptidase_aspartic_DDI1-type;Peptidase_aspartic_dom_sf;UBA;UBA-like_sf;Ubiquitin-like_dom;Ubiquitin-like_domsf	cytoplasmic
tr|A0A1U8EDM5|A0A1U8EDM5_CAPAN	A0A2G2YL88		GO:0005956	GO:0016301;GO:0019887	K03115	ko03008;ko04064;ko04137;ko04139;ko04310;ko04520;ko04712;ko05010;ko05020;ko05162;ko05235	KOG3092;KOG3092;KOG3092	Casein kinase II, beta subunit;Casein kinase II, beta subunit;Casein kinase II, beta subunit	IPR016149;IPR035991;IPR000704	Casein_kin_II_reg-sub_N;Casein_kinase_II_beta-like;Casein_kinase_II_reg-sub	cytoplasmic
tr|A0A1U8EDN2|A0A1U8EDN2_CAPAN	A0A1U8EDN2		GO:0009535						IPR040003	At4g13200-like	chloroplast
tr|A0A1U8EDP2|A0A1U8EDP2_CAPAN	A0A2G2YRZ7			GO:0046872;GO:0003677;GO:0008080	K08343	ko04136;ko04138;ko04140;ko05167			IPR016181;IPR017956;IPR000182;IPR032308;IPR011011;IPR001965;IPR019787;IPR013083	Acyl_CoA_acyltransferase;AT_hook_DNA-bd_motif;GNAT_dom;Jas;Znf_FYVE_PHD;Znf_PHD;Znf_PHD-finger;Znf_RING/FYVE/PHD	nuclear
tr|A0A1U8EDR6|A0A1U8EDR6_CAPAN	A0A1U8EDR6	GO:0009834	GO:0005886						IPR036378;IPR000782	FAS1_dom_sf;FAS1_domain	endoplasmic reticulum
tr|A0A1U8EDR8|A0A1U8EDR8_CAPAN	A0A2G2YSD8		GO:0016021		K14617	ko04977			IPR006876	LMBR1-like_membr_prot	Golgi apparatus
tr|A0A1U8EDS3|A0A1U8EDS3_CAPAN	A0A1U8EDS3	GO:0046686;GO:0015995;GO:0006782	GO:0009570	GO:0004853	K01599	ko00860;ko01100;ko01110	KOG2872	Uroporphyrinogen decarboxylase	IPR038071;IPR006361;IPR000257	UROD/MetE-like_sf;Uroporphyrinogen_deCO2ase_HemE;Uroporphyrinogen_deCOase	chloroplast
tr|A0A1U8EDS5|A0A1U8EDS5_CAPAN	A0A1U8EDS5	GO:0046777;GO:0002237;GO:0050826;GO:0009625	GO:0005886	GO:0005524;GO:0004674	K13416	ko04016;ko04075;ko04626	KOG1187	Serine/threonine protein kinase	IPR011009;IPR000719;IPR017441;IPR008271	Kinase-like_dom_sf;Prot_kinase_dom;Protein_kinase_ATP_BS;Ser/Thr_kinase_AS	cytoplasmic
tr|A0A1U8EDS8|A0A1U8EDS8_CAPAN	A0A1U8EDS8		GO:0016021				KOG2365	Uncharacterized membrane protein	IPR002549	AI-2E-like	Golgi apparatus
tr|A0A1U8EDU9|A0A1U8EDU9_CAPAN	A0A1U8EDU9										extracellular
tr|A0A1U8EDW3|A0A1U8EDW3_CAPAN	A0A1U8EDW3		GO:0005634	GO:0031593	K20799				IPR023238;IPR023241	FAM175;FAM175_plant	nuclear
tr|A0A1U8EDW6|A0A1U8EDW6_CAPAN	A0A2G2YPJ1	GO:0006281;GO:0006260;GO:0006310	GO:0005634	GO:0003677	K10740	ko03030;ko03420;ko03430;ko03440;ko03460			IPR012340;IPR013970	NA-bd_OB-fold;Rfa2	nuclear
tr|A0A1U8EDX4|A0A1U8EDX4_CAPAN	A0A1U8EDX4		GO:0005743		K17081		KOG3090	Prohibitin-like protein	IPR001107;IPR036013;IPR000163	Band_7;Band_7/SPFH_dom_sf;Prohibitin	cytoplasmic
tr|A0A1U8EDZ1|A0A1U8EDZ1_CAPAN	A0A1U8EDZ1	GO:0070125	GO:0005739	GO:0005525;GO:0003924;GO:0003746	K02355		KOG0465	Mitochondrial elongation factor	IPR041095;IPR009022;IPR035647;IPR035649;IPR000640;IPR004161;IPR031157;IPR027417;IPR020568;IPR014721;IPR005225;IPR000795;IPR009000;IPR004540;IPR005517	EFG_II;EFG_III;EFG_III/V;EFG_V;EFG_V-like;EFTu-like_2;G_TR_CS;P-loop_NTPase;Ribosomal_S5_D2-typ_fold;Ribosomal_S5_D2-typ_fold_subgr;Small_GTP-bd_dom;TF_GTP-bd_dom;Transl_B-barrel_sf;Transl_elong_EFG/EF2;Transl_elong_EFG/EF2_IV	mitochondrial
tr|A0A1U8EDZ7|A0A1U8EDZ7_CAPAN	A0A2G2XZE1	GO:0006412	GO:0015934	GO:0003723;GO:0003735	K02938	ko03010	KOG2309	60s ribosomal protein L2/L8	IPR012340;IPR022666;IPR014722;IPR002171;IPR023672;IPR022669;IPR022671;IPR014726;IPR008991	NA-bd_OB-fold;Rbsml_prot_L2_RNA-bd_dom;Rib_L2_dom2;Ribosomal_L2;Ribosomal_L2_arc;Ribosomal_L2_C;Ribosomal_L2_CS;Ribosomal_L2_dom3;Translation_prot_SH3-like_sf	mitochondrial
tr|A0A1U8EE05|A0A1U8EE05_CAPAN	A0A1U8EE05		GO:0005768	GO:0005525;GO:0003924	K07904	ko04144;ko04961;ko04962;ko04972;ko05164	KOG0087	GTPase Rab11/YPT3, small G protein superfamily	IPR027417;IPR005225;IPR001806	P-loop_NTPase;Small_GTP-bd_dom;Small_GTPase	cytoplasmic
tr|A0A1U8EE19|A0A1U8EE19_CAPAN	A0A1U8EE19		GO:0016021	GO:0005524;GO:0004672	K13430	ko04626			IPR011009;IPR001611;IPR032675;IPR013210;IPR000719;IPR001245	Kinase-like_dom_sf;Leu-rich_rpt;LRR_dom_sf;LRR_N_plant-typ;Prot_kinase_dom;Ser-Thr/Tyr_kinase_cat_dom	endoplasmic reticulum
tr|A0A1U8EE22|A0A1U8EE22_CAPAN	A0A2G2YSC3				K09264		KOG1906	DNA polymerase sigma	IPR043519	NT_sf	cytoplasmic
tr|A0A1U8EE36|A0A1U8EE36_CAPAN	A0A2G2YIG0	GO:0008299		GO:0016765	K00787	ko00900;ko01100;ko01110;ko05164;ko05166	KOG0711	Polyprenyl synthetase	IPR039702;IPR008949;IPR000092;IPR033749	FPS1-like;Isoprenoid_synthase_dom_sf;Polyprenyl_synt;Polyprenyl_synt_CS	cytoplasmic
tr|A0A1U8EE53|A0A1U8EE53_CAPAN	A0A1U8EE53	GO:0090158;GO:0061817	GO:0005886;GO:0005789		K20222		KOG0439	VAMP-associated protein involved in inositol metabolism	IPR013783;IPR000535;IPR008962;IPR016763	Ig-like_fold;MSP_dom;PapD-like_sf;VAP	cytoplasmic
tr|A0A1U8EE55|A0A1U8EE55_CAPAN	A0A2G2YJ35		GO:0044599		K19025				IPR028222;IPR016024	AP5Z1;ARM-type_fold	cytoplasmic
tr|A0A1U8EE64|A0A1U8EE64_CAPAN	A0A2G2YRP4	GO:0006397;GO:0008380	GO:0005681		K12817	ko03040	KOG2808	U5 snRNP-associated RNA splicing factor	IPR004098;IPR014906;IPR036285;IPR039979	Prp18;PRP4-like;PRP4-like_sf;PRPF18	nuclear
tr|A0A1U8EE67|A0A1U8EE67_CAPAN	A0A1U8EE67			GO:0032440	K19825		KOG1196	Predicted NAD-dependent oxidoreductase	IPR013149;IPR041694;IPR011032;IPR036291;IPR020843	ADH_C;ADH_N_2;GroES-like_sf;NAD(P)-bd_dom_sf;PKS_ER	cytoplasmic
tr|A0A1U8EE69|A0A1U8EE69_CAPAN	A0A2G2YIG8	GO:0000398	GO:0005681		K12863	ko03040	KOG3228	Uncharacterized conserved protein	IPR006973	Cwf_Cwc_15	cytoplasmic
tr|A0A1U8EE71|A0A1U8EE71_CAPAN	A0A1U8EE71	GO:0007018	GO:0005874	GO:0005524;GO:0008017;GO:0003777	K10405		KOG0239	Kinesin (KAR3 subfamily)	IPR027640;IPR019821;IPR001752;IPR036961;IPR027417	Kinesin-like_fam;Kinesin_motor_CS;Kinesin_motor_dom;Kinesin_motor_dom_sf;P-loop_NTPase	nuclear
tr|A0A1U8EEA5|A0A1U8EEA5_CAPAN	A0A2G2YTJ5	GO:0005975;GO:0006099;GO:0006108		GO:0030060	K00026	ko00020;ko00270;ko00620;ko00630;ko00710;ko01100;ko01110;ko01120;ko01200	KOG1494	NAD-dependent malate dehydrogenase	IPR001557;IPR022383;IPR001236;IPR015955;IPR001252;IPR010097;IPR036291	L-lactate/malate_DH;Lactate/malate_DH_C;Lactate/malate_DH_N;Lactate_DH/Glyco_Ohase_4_C;Malate_DH_AS;Malate_DH_type1;NAD(P)-bd_dom_sf	cytoplasmic
tr|A0A1U8EEI0|A0A1U8EEI0_CAPAN	A0A2G3ALQ9	GO:0006511	GO:0031461	GO:0031625	K03347	ko04110;ko04111;ko04114;ko04120;ko04141;ko04310;ko04340;ko04341;ko04350;ko04710;ko05131;ko05170;ko05200	KOG2166	Cullins	IPR016157;IPR016158;IPR036317;IPR001373;IPR019559;IPR016159;IPR036388;IPR036390	Cullin_CS;Cullin_homology;Cullin_homology_sf;Cullin_N;Cullin_neddylation_domain;Cullin_repeat-like_dom_sf;WH-like_DNA-bd_sf;WH_DNA-bd_sf	cytoplasmic
tr|A0A1U8EEI4|A0A1U8EEI4_CAPAN	A0A2G3AHN3	GO:0006355;GO:0007005;GO:0006353	GO:0005739;GO:0009536	GO:0003690	K15032		KOG1267;KOG1267	Mitochondrial transcription termination factor, mTERF;Mitochondrial transcription termination factor, mTERF	IPR003690;IPR038538	MTERF;MTERF_sf	chloroplast
tr|A0A1U8EEI7|A0A1U8EEI7_CAPAN	A0A1U8EEI7	GO:0000272		GO:0102229;GO:0016161	K01177	ko00500;ko01100;ko01110			IPR001554;IPR017853	Glyco_hydro_14;Glycoside_hydrolase_SF	cytoplasmic
tr|A0A1U8EEJ8|A0A1U8EEJ8_CAPAN	A0A1U8EEJ8	GO:0034314	GO:0005737;GO:0005885	GO:0051015	K05754	ko04144;ko04666;ko04810;ko05100;ko05130;ko05131;ko05132	KOG3380	Actin-related protein Arp2/3 complex, subunit ARPC5	IPR006789;IPR036743	ARPC5;ARPC5_sf	cytoplasmic
tr|A0A1U8EEN6|A0A1U8EEN6_CAPAN	A0A2G3AMH9	GO:0070084	GO:0005737	GO:0046872;GO:0070006	K01265		KOG2775	Metallopeptidase	IPR036005;IPR000994;IPR001714;IPR002468;IPR018349;IPR036388;IPR036390	Creatinase/aminopeptidase-like;Pept_M24;Pept_M24_MAP;Pept_M24A_MAP2;Pept_M24A_MAP2_BS;WH-like_DNA-bd_sf;WH_DNA-bd_sf	cytoplasmic
tr|A0A1U8EEN8|A0A1U8EEN8_CAPAN	A0A1U8EEN8	GO:0051453;GO:0071805;GO:0098719	GO:0016021;GO:0005886	GO:0015386;GO:0015385	K14724		KOG1965	Sodium/hydrogen exchanger protein	IPR006153;IPR018422;IPR038770;IPR004709	Cation/H_exchanger;Cation/H_exchanger_CPA1;Na+/solute_symporter_sf;NaH_exchanger	Golgi apparatus
tr|A0A1U8EEP3|A0A1U8EEP3_CAPAN	A0A2G2YT15			GO:0016747	K07513	ko00071;ko00280;ko00592;ko01040;ko01100;ko01110;ko01212;ko03320;ko04146	KOG1389	3-oxoacyl CoA thiolase	IPR002155;IPR016039;IPR020615;IPR020610;IPR020617;IPR020613;IPR020616	Thiolase;Thiolase-like;Thiolase_acyl_enz_int_AS;Thiolase_AS;Thiolase_C;Thiolase_CS;Thiolase_N	cytoplasmic
tr|A0A1U8EEQ3|A0A1U8EEQ3_CAPAN	A0A1U8EEQ3				K03671	ko04621;ko05012;ko05132;ko05418	KOG0907	Thioredoxin	IPR036249;IPR017937;IPR013766	Thioredoxin-like_sf;Thioredoxin_CS;Thioredoxin_domain	cytoplasmic
tr|A0A1U8EER2|A0A1U8EER2_CAPAN	A0A1U8EER2		GO:0016021	GO:0005347	K14684		KOG0752	Mitochondrial solute carrier protein	IPR002067;IPR018108;IPR023395	Mit_carrier;Mitochondrial_sb/sol_carrier;Mt_carrier_dom_sf	peroxisomal
tr|A0A1U8EES5|A0A1U8EES5_CAPAN	A0A1U8EES5	GO:0006511;GO:0006623;GO:0006896	GO:0016020;GO:0005768;GO:0005802;GO:0017119	GO:0005509;GO:0061630	K01859	ko00941;ko01100;ko01110			IPR001881;IPR018097;IPR003137;IPR036249	EGF-like_Ca-bd_dom;EGF_Ca-bd_CS;PA_domain;Thioredoxin-like_sf	extracellular
tr|A0A1U8EES6|A0A1U8EES6_CAPAN	A0A1U8EES6		GO:0005737;GO:0005874		K21596				IPR027329	TPX2_C	cytoplasmic
tr|A0A1U8EES7|A0A1U8EES7_CAPAN	A0A2G2YRD3		GO:0005737		K13993	ko04141	KOG0710	Molecular chaperone (small heat-shock protein Hsp26/Hsp42)	IPR002068;IPR031107;IPR008978	A-crystallin/Hsp20_dom;HSP20;HSP20-like_chaperone	cytoplasmic
tr|A0A1U8EET6|A0A1U8EET6_CAPAN	A0A1U8EET6	GO:0006633	GO:0009507	GO:0031177	K21776	ko04218	KOG1748;KOG1748;KOG1748	Acyl carrier protein/NADH-ubiquinone oxidoreductase, NDUFAB1/SDAP subunit;Acyl carrier protein/NADH-ubiquinone oxidoreductase, NDUFAB1/SDAP subunit;Acyl carrier protein/NADH-ubiquinone oxidoreductase, NDUFAB1/SDAP subunit	IPR036736;IPR003231;IPR020806;IPR009081;IPR006162	ACP-like_sf;Acyl_carrier;PKS_PP-bd;PP-bd_ACP;Ppantetheine_attach_site	chloroplast
tr|A0A1U8EEU9|A0A1U8EEU9_CAPAN	A0A1U8EEU9	GO:0006952;GO:0042742;GO:0002229	GO:0016021;GO:0005886	GO:0005524;GO:0030246;GO:0004675	K01176	ko00500;ko01100;ko01110;ko04970;ko04972;ko04973			IPR013320;IPR011009;IPR001220;IPR000719;IPR017441;IPR001245;IPR008271	ConA-like_dom_sf;Kinase-like_dom_sf;Legume_lectin_dom;Prot_kinase_dom;Protein_kinase_ATP_BS;Ser-Thr/Tyr_kinase_cat_dom;Ser/Thr_kinase_AS	endoplasmic reticulum
tr|A0A1U8EEV5|A0A1U8EEV5_CAPAN	A0A1U8EEV5	GO:0019430	GO:0005576;GO:0005615	GO:0005507;GO:0004784	K04565	ko04146;ko04213;ko05014;ko05016;ko05020	KOG0441	Cu2+/Zn2+ superoxide dismutase SOD1	IPR036423;IPR024134;IPR018152;IPR001424	SOD-like_Cu/Zn_dom_sf;SOD_Cu/Zn_/chaperone;SOD_Cu/Zn_BS;SOD_Cu_Zn_dom	cytoplasmic
tr|A0A1U8EEW9|A0A1U8EEW9_CAPAN	A0A1U8EEW9	GO:0009658;GO:0042254;GO:0009965;GO:0071482;GO:0010239	GO:0009507;GO:0042644;GO:0009501;GO:0009509;GO:0009513;GO:0009537	GO:0019843;GO:0043621					IPR034563	PALE_CRESS	cytoplasmic
tr|A0A1U8EF05|A0A1U8EF05_CAPAN	A0A1U8EF05			GO:0005524;GO:0004674	K13430	ko04626	KOG1187	Serine/threonine protein kinase	IPR011009;IPR000719;IPR017441;IPR001245;IPR008271	Kinase-like_dom_sf;Prot_kinase_dom;Protein_kinase_ATP_BS;Ser-Thr/Tyr_kinase_cat_dom;Ser/Thr_kinase_AS	nuclear
tr|A0A1U8EF26|A0A1U8EF26_CAPAN	A0A2G2YK93		GO:0016021	GO:0020037;GO:0005506;GO:0016705;GO:0004497	K23806		KOG0156	Cytochrome P450 CYP2 subfamily	IPR001128;IPR017972;IPR002401;IPR036396	Cyt_P450;Cyt_P450_CS;Cyt_P450_E_grp-I;Cyt_P450_sf	endoplasmic reticulum
tr|A0A1U8EF37|A0A1U8EF37_CAPAN	A0A2G3ALJ2			GO:0008234	K08592		KOG0778	Protease, Ulp1 family	IPR038765;IPR003653	Papain-like_cys_pep_sf;Peptidase_C48_C	nuclear
tr|A0A1U8EF39|A0A1U8EF39_CAPAN	A0A2G2YJ13	GO:0006635	GO:0005777	GO:0071949;GO:0003997	K00232	ko00071;ko00410;ko00592;ko00640;ko01040;ko01100;ko01110;ko01200;ko01212;ko03320;ko04024;ko04146	KOG0135;KOG0135	Pristanoyl-CoA/acyl-CoA oxidase;Pristanoyl-CoA/acyl-CoA oxidase	IPR006091;IPR012258;IPR002655;IPR036250;IPR009075;IPR009100	Acyl-CoA_Oxase/DH_cen-dom;Acyl-CoA_oxidase;Acyl-CoA_oxidase_C;AcylCo_DH-like_C;AcylCo_DH/oxidase_C;AcylCoA_DH/oxidase_NM_dom	peroxisomal
tr|A0A1U8EF52|A0A1U8EF52_CAPAN	A0A1U8EF52	GO:0000381	GO:0005634	GO:0003729	K14945		KOG1588	RNA-binding protein Sam68 and related KH domain proteins	IPR004087;IPR004088;IPR036612;IPR032377	KH_dom;KH_dom_type_1;KH_dom_type_1_sf;STAR_dimer	nuclear
tr|A0A1U8EF57|A0A1U8EF57_CAPAN	A0A2G2YKY3	GO:0030187;GO:0062055	GO:0005634;GO:0009507	GO:0004059;GO:0004468	K22450	ko00380;ko01100			IPR016181;IPR000182	Acyl_CoA_acyltransferase;GNAT_dom	chloroplast
tr|A0A1U8EF85|A0A1U8EF85_CAPAN	A0A2G2YQW3	GO:0042538	GO:0005829	GO:0005509	K02183	ko04014;ko04015;ko04016;ko04020;ko04022;ko04024;ko04070;ko04114;ko04218;ko04261;ko04270;ko04371;ko04625;ko04626;ko04713;ko04720;ko04722;ko04728;ko04740;ko04744;ko04745;ko04750;ko04910;ko04912;ko04915;ko04916;ko04921;ko04922;ko04924;ko04925;ko04970;ko04971;ko05010;ko05012;ko05031;ko05034;ko05133;ko05152;ko05163;ko05167;ko05170;ko05200;ko05214;ko05418	KOG0027	Calmodulin and related proteins (EF-Hand superfamily)	IPR011992;IPR018247;IPR002048	EF-hand-dom_pair;EF_Hand_1_Ca_BS;EF_hand_dom	cytoplasmic
tr|A0A1U8EF87|A0A1U8EF87_CAPAN	A0A2G2YIX2			GO:0005509	K06268	ko04010;ko04020;ko04022;ko04114;ko04218;ko04310;ko04360;ko04370;ko04380;ko04625;ko04650;ko04658;ko04659;ko04660;ko04662;ko04720;ko04724;ko04921;ko04922;ko04924;ko05010;ko05014;ko05020;ko05031;ko05152;ko05163;ko05166;ko05167;ko05170;ko05235	KOG0034	Ca2+/calmodulin-dependent protein phosphatase (calcineurin subunit B), EF-Hand superfamily protein	IPR011992;IPR002048	EF-hand-dom_pair;EF_hand_dom	cytoplasmic
tr|A0A1U8EF97|A0A1U8EF97_CAPAN	A0A2G2YIN0		GO:0005874	GO:0008017					IPR011989;IPR016024;IPR034085;IPR033337	ARM-like;ARM-type_fold;TOG;TORTIFOLIA1/SPIRAL2-like	chloroplast
tr|A0A1U8EFA0|A0A1U8EFA0_CAPAN	A0A1U8EFA0	GO:0006325;GO:0006342	GO:0000786;GO:0000790	GO:0003677;GO:0046982	K11251	ko04217;ko05034;ko05322	KOG1756	Histone 2A	IPR009072;IPR002119;IPR007125;IPR032454;IPR032458	Histone-fold;Histone_H2A;Histone_H2A/H2B/H3;Histone_H2A_C;Histone_H2A_CS	nuclear
tr|A0A1U8EFC6|A0A1U8EFC6_CAPAN	A0A2G3ALL4										cytoplasmic
tr|A0A1U8EFD1|A0A1U8EFD1_CAPAN	A0A2G2YSK7		GO:0005634	GO:0003700;GO:0043565	K13424	ko04016;ko04626			IPR003657;IPR036576	WRKY_dom;WRKY_dom_sf	nuclear
tr|A0A1U8EFF8|A0A1U8EFF8_CAPAN	A0A2G2YRW0		GO:0016021		K20359		KOG3142	Prenylated rab acceptor 1	IPR004895	Prenylated_rab_accept_PRA1	peroxisomal
tr|A0A1U8EFG8|A0A1U8EFG8_CAPAN	A0A1U8EFG8								IPR021883	LPA1-like	chloroplast
tr|A0A1U8EFH5|A0A1U8EFH5_CAPAN	A0A2G2YJ55			GO:0005524;GO:0004672	K08819		KOG0600	Cdc2-related protein kinase	IPR011009;IPR000719;IPR017441;IPR008271	Kinase-like_dom_sf;Prot_kinase_dom;Protein_kinase_ATP_BS;Ser/Thr_kinase_AS	cytoplasmic
tr|A0A1U8EFI9|A0A1U8EFI9_CAPAN	A0A2G2YJ99			GO:0016787	K17879	ko04146	KOG3069	Peroxisomal NUDIX hydrolase	IPR015797;IPR000086	NUDIX_hydrolase-like_dom_sf;NUDIX_hydrolase_dom	cytoplasmic
tr|A0A1U8EFM0|A0A1U8EFM0_CAPAN	A0A1U8EFM0	GO:0009116;GO:0009165;GO:0006164;GO:0006015;GO:0009156	GO:0005737;GO:0002189	GO:0005524;GO:0000287;GO:0016301;GO:0004749	K00948	ko00030;ko00230;ko01100;ko01110;ko01120;ko01200;ko01230	KOG1448;KOG1448	Ribose-phosphate pyrophosphokinase;Ribose-phosphate pyrophosphokinase	IPR000842;IPR029099;IPR000836;IPR029057;IPR005946;IPR037515	PRib_PP_synth_CS;Pribosyltran_N;PRibTrfase_dom;PRTase-like;Rib-P_diPkinase;Rib-P_diPkinase_bac	chloroplast
tr|A0A1U8EFN5|A0A1U8EFN5_CAPAN	A0A1U8EFN5	GO:0015031	GO:0016021;GO:0005886;GO:0005794;GO:0000139;GO:0032588;GO:0055038;GO:0030658		K19995		KOG3088	Secretory carrier membrane protein	IPR007273	SCAMP	cytoplasmic
tr|A0A1U8EFN6|A0A1U8EFN6_CAPAN	A0A2G2YKY4	GO:0006486	GO:0016021;GO:0005789	GO:0004377	K03844	ko00510;ko00513;ko01100	KOG1387	Glycosyltransferase	IPR038013;IPR031814;IPR001296	ALG11;ALG11_N;Glyco_trans_1	Golgi apparatus
tr|A0A1U8EFP6|A0A1U8EFP6_CAPAN	A0A1U8EFP6	GO:0000911	GO:0005886;GO:0005635;GO:0009504;GO:0032153		K14319	ko03013	KOG1909;KOG1909;KOG1909	Ran GTPase-activating protein;Ran GTPase-activating protein;Ran GTPase-activating protein	IPR001611;IPR032675;IPR025265;IPR038214	Leu-rich_rpt;LRR_dom_sf;WPP_dom;WPP_sf	cytoplasmic
tr|A0A1U8EFR8|A0A1U8EFR8_CAPAN	A0A1U8EFR8	GO:0006412;GO:0000027	GO:0009570;GO:0009941;GO:0022626	GO:0003723;GO:0003735	K02931	ko03010	KOG0398	Mitochondrial/chloroplast ribosomal protein L5/L7	IPR002132;IPR020930;IPR031309;IPR020929;IPR022803;IPR031310	Ribosomal_L5;Ribosomal_L5_bac-type;Ribosomal_L5_C;Ribosomal_L5_CS;Ribosomal_L5_dom_sf;Ribosomal_L5_N	chloroplast
tr|A0A1U8EFT5|A0A1U8EFT5_CAPAN	A0A1U8EFT5	GO:0016255	GO:0042765		K05291	ko00563;ko01100	KOG2459;KOG2459	GPI transamidase complex, GPI17/PIG-S component, involved in glycosylphosphatidylinositol anchor biosynthesis;GPI transamidase complex, GPI17/PIG-S component, involved in glycosylphosphatidylinositol anchor biosynthesis	IPR019540	PtdIno-glycan_biosynth_class_S	endoplasmic reticulum
tr|A0A1U8EFW0|A0A1U8EFW0_CAPAN	A0A2G2YPZ3	GO:0006166;GO:0044209		GO:0004001	K00856	ko00230;ko01100	KOG2854	Possible pfkB family carbohydrate kinase	IPR001805;IPR002173;IPR011611;IPR029056	Adenokinase;Carboh/pur_kinase_PfkB_CS;PfkB_dom;Ribokinase-like	cytoplasmic
tr|A0A1U8EG00|A0A1U8EG00_CAPAN	A0A1U8EG00				K03671	ko04621;ko05012;ko05132;ko05418			IPR036249;IPR013766	Thioredoxin-like_sf;Thioredoxin_domain	cytoplasmic
tr|A0A1U8EG04|A0A1U8EG04_CAPAN	A0A1U8EG04	GO:0071555;GO:0010411;GO:0016998;GO:0042546	GO:0005618;GO:0048046	GO:0004553;GO:0016762	K08235				IPR013320;IPR000757;IPR010713;IPR016455	ConA-like_dom_sf;GH16;XET_C;XTH	extracellular
tr|A0A1U8EG19|A0A1U8EG19_CAPAN	A0A1U8EG19			GO:0005524;GO:0016308	K00889	ko00562;ko01100;ko04011;ko04070;ko04072;ko04139;ko04144;ko04510;ko04666;ko04810;ko05135;ko05231	KOG0229	Phosphatidylinositol-4-phosphate 5-kinase	IPR003409;IPR017163;IPR023610;IPR027483;IPR002498;IPR027484	MORN;PIno-4-P-5_kinase_pln;PInositol-4-P-5-kinase;PInositol-4-P-5-kinase_C;PInositol-4-P-5-kinase_core;PInositol-4-P-5-kinase_N	cytoplasmic
tr|A0A1U8EG41|A0A1U8EG41_CAPAN	A0A1U8EG41	GO:0016567;GO:0019941	GO:0005634;GO:0005737	GO:0031625;GO:0031386	K12158		KOG0001;KOG0001	Ubiquitin and ubiquitin-like proteins;Ubiquitin and ubiquitin-like proteins	IPR038738;IPR000626;IPR029071;IPR019954;IPR019956	Nedd8-like;Ubiquitin-like_dom;Ubiquitin-like_domsf;Ubiquitin_CS;Ubiquitin_dom	cytoplasmic
tr|A0A1U8EG42|A0A1U8EG42_CAPAN	A0A1U8EG42	GO:0030974	GO:0031305	GO:0005347;GO:0015234	K15108		KOG0752	Mitochondrial solute carrier protein	IPR002067;IPR018108;IPR023395	Mit_carrier;Mitochondrial_sb/sol_carrier;Mt_carrier_dom_sf	cytoplasmic
tr|A0A1U8EG70|A0A1U8EG70_CAPAN	A0A1U8EG70			GO:0005509					IPR011992;IPR018247;IPR002048	EF-hand-dom_pair;EF_Hand_1_Ca_BS;EF_hand_dom	cytoplasmic
tr|A0A1U8EG99|A0A1U8EG99_CAPAN	A0A1U8EG99	GO:0006378;GO:0006369	GO:0005737;GO:0005849	GO:0003729;GO:0000993	K14400	ko03015	KOG2071	mRNA cleavage and polyadenylation factor I/II complex, subunit Pcf11	IPR006569;IPR008942;IPR013087	CID_dom;ENTH_VHS;Znf_C2H2_type	cytoplasmic
tr|A0A1U8EGA1|A0A1U8EGA1_CAPAN	A0A1U8EGA1		GO:0005829	GO:0016491;GO:0008106;GO:0004032	K00002	ko00010;ko00040;ko00561;ko00930;ko01100;ko01110;ko01120;ko01220	KOG1577	Aldo/keto reductase family proteins	IPR018170;IPR020471;IPR023210;IPR036812	Aldo/ket_reductase_CS;Aldo/keto_reductase;NADP_OxRdtase_dom;NADP_OxRdtase_dom_sf	peroxisomal
tr|A0A1U8EGB3|A0A1U8EGB3_CAPAN	A0A2G2YR60			GO:0005524;GO:0004672	K08269	ko04136;ko04138;ko04139;ko04140;ko04150;ko04212;ko05010;ko05014;ko05016;ko05017	KOG0595;KOG0595;KOG0595	Serine/threonine-protein kinase involved in autophagy;Serine/threonine-protein kinase involved in autophagy;Serine/threonine-protein kinase involved in autophagy	IPR011009;IPR000719;IPR017441;IPR008271	Kinase-like_dom_sf;Prot_kinase_dom;Protein_kinase_ATP_BS;Ser/Thr_kinase_AS	cytoplasmic
tr|A0A1U8EGC7|A0A1U8EGC7_CAPAN	A0A2G2YP87		GO:0016021		K07152		KOG2792	Putative cytochrome C oxidase assembly protein	IPR003782;IPR036249;IPR013766	SCO1/SenC;Thioredoxin-like_sf;Thioredoxin_domain	chloroplast
tr|A0A1U8EGD8|A0A1U8EGD8_CAPAN	A0A1U8EGD8	GO:0009116;GO:0009165;GO:0006164;GO:0006015	GO:0005737;GO:0002189	GO:0000287;GO:0016301;GO:0004749	K20308		KOG1448;KOG1448	Ribose-phosphate pyrophosphokinase;Ribose-phosphate pyrophosphokinase	IPR000836;IPR029057;IPR005946	PRibTrfase_dom;PRTase-like;Rib-P_diPkinase	cytoplasmic
tr|A0A1U8EGE7|A0A1U8EGE7_CAPAN	A0A1U8EGE7	GO:0009742	GO:0005886	GO:0005524;GO:0004672	K14500	ko04075			IPR011009;IPR000719;IPR001245;IPR011990	Kinase-like_dom_sf;Prot_kinase_dom;Ser-Thr/Tyr_kinase_cat_dom;TPR-like_helical_dom_sf	cytoplasmic
tr|A0A1U8EGF1|A0A1U8EGF1_CAPAN	A0A1U8EGF1	GO:0006886;GO:0006888;GO:0006891	GO:0000139;GO:0030126	GO:0005198	K17301		KOG1058	Vesicle coat complex COPI, beta subunit	IPR011989;IPR016024;IPR002553;IPR011710;IPR016460;IPR029446	ARM-like;ARM-type_fold;Clathrin/coatomer_adapt-like_N;Coatomer_bsu_C;COPB1;COPB1_appendage_platform_dom	cytoplasmic
tr|A0A1U8EGF8|A0A1U8EGF8_CAPAN	A0A2G2XUM0	GO:0006952		GO:0043531	K13453	ko04626	KOG4658	Apoptotic ATPase	IPR002182;IPR027417;IPR038005;IPR041118	NB-ARC;P-loop_NTPase;RX-like_CC;Rx_N	vacuolar
tr|A0A1U8EGG0|A0A1U8EGG0_CAPAN	A0A1U8EGG0	GO:0032259;GO:0019438		GO:0046983;GO:0008757;GO:0008171	K13066	ko00940;ko01100;ko01110	KOG3178	Hydroxyindole-O-methyltransferase and related SAM-dependent methyltransferases	IPR016461;IPR001077;IPR012967;IPR029063;IPR036388;IPR036390	COMT-like;O_MeTrfase_dom;Plant_MeTrfase_dimerisation;SAM-dependent_MTases;WH-like_DNA-bd_sf;WH_DNA-bd_sf	cytoplasmic
tr|A0A1U8EGH5|A0A1U8EGH5_CAPAN	A0A2G2YQX0			GO:0005524;GO:0004674	K00924		KOG1187	Serine/threonine protein kinase	IPR011009;IPR000719;IPR017441;IPR001245;IPR008271	Kinase-like_dom_sf;Prot_kinase_dom;Protein_kinase_ATP_BS;Ser-Thr/Tyr_kinase_cat_dom;Ser/Thr_kinase_AS	cytoplasmic
tr|A0A1U8EGI7|A0A1U8EGI7_CAPAN	A0A1U8EGI7				K23978		KOG3035	Isoamyl acetate-hydrolyzing esterase	IPR013830;IPR036514	SGNH_hydro;SGNH_hydro_sf	mitochondrial
tr|A0A1U8EGJ4|A0A1U8EGJ4_CAPAN	A0A1U8EGJ4	GO:0045454;GO:0006662	GO:0005737	GO:0015035;GO:0016671;GO:0047134	K03671	ko04621;ko05012;ko05132;ko05418	KOG0910	Thioredoxin-like protein	IPR005746;IPR036249;IPR017937;IPR013766	Thioredoxin;Thioredoxin-like_sf;Thioredoxin_CS;Thioredoxin_domain	chloroplast
tr|A0A1U8EGK3|A0A1U8EGK3_CAPAN	A0A1U8EGK3		GO:0009506;GO:0046658						IPR004864	LEA_2	extracellular
tr|A0A1U8EGK6|A0A1U8EGK6_CAPAN	A0A2G2YPN9			GO:0035091	K17917	ko04144	KOG2273	Membrane coat complex Retromer, subunit VPS5/SNX1, Sorting nexins, and related PX domain-containing proteins	IPR027267;IPR001683;IPR036871;IPR039358;IPR015404	AH/BAR_dom_sf;PX_dom;PX_dom_sf;Sorting_nexin-like;Vps5_C	cytoplasmic
tr|A0A1U8EGL7|A0A1U8EGL7_CAPAN	A0A1U8EGL7		GO:0009570;GO:0009579	GO:0005524;GO:0016887;GO:0046863			KOG0651	26S proteasome regulatory complex, ATPase RPT4	IPR003959;IPR027417	ATPase_AAA_core;P-loop_NTPase	cytoplasmic
tr|A0A1U8EGP1|A0A1U8EGP1_CAPAN	A0A1U8EGP1	GO:0006904;GO:0009306;GO:0017157	GO:0005886	GO:0005525;GO:0003924	K07901	ko04140;ko04144;ko04152;ko04530;ko04972;ko05014	KOG0078;KOG0078	GTP-binding protein SEC4, small G protein superfamily, and related Ras family GTP-binding proteins;GTP-binding protein SEC4, small G protein superfamily, and related Ras family GTP-binding proteins	IPR027417;IPR005225;IPR001806	P-loop_NTPase;Small_GTP-bd_dom;Small_GTPase	cytoplasmic
tr|A0A1U8EGQ0|A0A1U8EGQ0_CAPAN	A0A1U8EGQ0	GO:0006383;GO:0006360	GO:0005666;GO:0005736	GO:0003677;GO:0046983;GO:0003899	K03027	ko03020;ko04623	KOG1521	RNA polymerase I and III, subunit RPA40/RPC40	IPR001514;IPR011262;IPR011263;IPR036603;IPR033901;IPR036643	DNA-dir_RNA_pol_30-40kDasu_CS;DNA-dir_RNA_pol_insert;DNA-dir_RNA_pol_RpoA/D/Rpb3;RBP11-like;RNAPI/II_AC40;RNApol_insert_sf	nuclear
tr|A0A1U8EGQ6|A0A1U8EGQ6_CAPAN	A0A1U8EGQ6				K13420	ko04016;ko04626			IPR032675	LRR_dom_sf	endoplasmic reticulum
tr|A0A1U8EGR2|A0A1U8EGR2_CAPAN	A0A2G3AMI8		GO:0016021;GO:0005789		K20222		KOG0439	VAMP-associated protein involved in inositol metabolism	IPR013783;IPR000535;IPR008962;IPR016763	Ig-like_fold;MSP_dom;PapD-like_sf;VAP	cytoplasmic
tr|A0A1U8EGR6|A0A1U8EGR6_CAPAN	A0A2G2YIU1			GO:0016740	K00799	ko00480;ko00980;ko00982;ko00983;ko01100;ko01524;ko04212;ko05200;ko05204;ko05225;ko05418	KOG0406	Glutathione S-transferase	IPR010987;IPR036282;IPR004045;IPR036249	Glutathione-S-Trfase_C-like;Glutathione-S-Trfase_C_sf;Glutathione_S-Trfase_N;Thioredoxin-like_sf	cytoplasmic
tr|A0A1U8EGS6|A0A1U8EGS6_CAPAN	A0A2G3AMG1	GO:0015031;GO:0006888;GO:0009737	GO:0016021;GO:0005829;GO:0000139;GO:0005773;GO:0005768;GO:0005802;GO:0005801		K08495	ko04130	KOG3208	SNARE protein GS28	IPR023601	Golgi_SNAP_su1	cytoplasmic
tr|A0A1U8EGS8|A0A1U8EGS8_CAPAN	A0A1U8EGS8	GO:0009626	GO:0005737;GO:0016020	GO:0043531	K13453	ko04626	KOG4658	Apoptotic ATPase	IPR021929;IPR032675;IPR002182;IPR027417;IPR038005	Late_blight_resistance_R1;LRR_dom_sf;NB-ARC;P-loop_NTPase;RX-like_CC	cytoplasmic
tr|A0A1U8EGT3|A0A1U8EGT3_CAPAN	A0A1U8EGT3	GO:0001732;GO:0002188	GO:0033290;GO:0016282;GO:0071541;GO:0043614;GO:0071540	GO:0003729;GO:0003743	K03254	ko03013	KOG2072	Translation initiation factor 3, subunit a (eIF-3a)	IPR027512;IPR000717	EIF3A;PCI_dom	nuclear
tr|A0A1U8EGW1|A0A1U8EGW1_CAPAN	A0A1U8EGW1	GO:0045490;GO:0042545	GO:0005576	GO:0045330;GO:0030599;GO:0046910	K01051	ko00040;ko01100;ko02020			IPR035513;IPR012334;IPR011050;IPR033131;IPR000070;IPR006501	Invertase/methylesterase_inhib;Pectin_lyas_fold;Pectin_lyase_fold/virulence;Pectinesterase_Asp_AS;Pectinesterase_cat;Pectinesterase_inhib_dom	extracellular
tr|A0A1U8EGW4|A0A1U8EGW4_CAPAN	A0A1U8EGW4	GO:0055114			K09841	ko00906;ko01100;ko01110	KOG0725	Reductases with broad range of substrate specificities	IPR036291;IPR002347	NAD(P)-bd_dom_sf;SDR_fam	cytoplasmic
tr|A0A1U8EGW6|A0A1U8EGW6_CAPAN	A0A1U8EGW6								IPR013026;IPR011990;IPR019734	TPR-contain_dom;TPR-like_helical_dom_sf;TPR_repeat	chloroplast
tr|A0A1U8EGY7|A0A1U8EGY7_CAPAN	A0A1U8EGY7			GO:0004722;GO:0004724	K01102		KOG0700	Protein phosphatase 2C/pyruvate dehydrogenase (lipoamide) phosphatase	IPR015655;IPR036457;IPR001932	PP2C;PPM-type_dom_sf;PPM-type_phosphatase_dom	cytoplasmic
tr|A0A1U8EGY9|A0A1U8EGY9_CAPAN	A0A1U8EGY9			GO:0004721	K04382	ko03015;ko04013;ko04071;ko04111;ko04113;ko04114;ko04136;ko04138;ko04140;ko04151;ko04152;ko04261;ko04350;ko04390;ko04391;ko04530;ko04728;ko04730;ko05142;ko05160;ko05165	KOG0371	Serine/threonine protein phosphatase 2A, catalytic subunit	IPR004843;IPR029052;IPR006186	Calcineurin-like_PHP_ApaH;Metallo-depent_PP-like;Ser/Thr-sp_prot-phosphatase	cytoplasmic
tr|A0A1U8EH41|A0A1U8EH41_CAPAN	A0A2G3ALM7										cytoplasmic
tr|A0A1U8EH43|A0A1U8EH43_CAPAN	A0A2G2YM00	GO:0006629		GO:0004190	K12382	ko00600;ko04142	KOG1340;KOG1340	Prosaposin;Prosaposin	IPR007856;IPR008138;IPR011001;IPR008139	SapB_1;SapB_2;Saposin-like;SaposinB_dom	extracellular
tr|A0A1U8EH60|A0A1U8EH60_CAPAN	A0A2G2YQE8				K17398	ko00270;ko01100;ko05206			IPR000313	PWWP_dom	nuclear
tr|A0A1U8EH62|A0A1U8EH62_CAPAN	A0A2G2YM39		GO:0016020	GO:0016798	K07964	ko00531;ko01100;ko05205			IPR005199;IPR017853	Glyco_hydro_79;Glycoside_hydrolase_SF	Golgi apparatus
tr|A0A1U8EH92|A0A1U8EH92_CAPAN	A0A1U8EH92	GO:0006952;GO:0006355;GO:0006281	GO:0005739	GO:0003729;GO:0003697					IPR009044;IPR013742	ssDNA-bd_transcriptional_reg;Whirly	mitochondrial
tr|A0A1U8EHB1|A0A1U8EHB1_CAPAN	A0A1U8EHB1	GO:0051259;GO:0055072;GO:0097428;GO:0044571	GO:0005737;GO:0005829;GO:0005739	GO:0051087;GO:0001671	K04082		KOG3192	Mitochondrial J-type chaperone	IPR001623;IPR004640;IPR036386;IPR009073;IPR036869	DnaJ_domain;HscB;HscB_C_sf;HscB_oligo_C;J_dom_sf	mitochondrial
tr|A0A1U8EHB8|A0A1U8EHB8_CAPAN	A0A1U8EHB8			GO:0005524;GO:0004674;GO:0030246	K13418				IPR001480;IPR036426;IPR011009;IPR000719;IPR017441;IPR008271;IPR024171	Bulb-type_lectin_dom;Bulb-type_lectin_dom_sf;Kinase-like_dom_sf;Prot_kinase_dom;Protein_kinase_ATP_BS;Ser/Thr_kinase_AS;SRK-like_kinase	endoplasmic reticulum
tr|A0A1U8EHD5|A0A1U8EHD5_CAPAN	A0A1U8EHD5			GO:0005509	K13448	ko04626	KOG0027	Calmodulin and related proteins (EF-Hand superfamily)	IPR011992;IPR018247;IPR002048;IPR039647	EF-hand-dom_pair;EF_Hand_1_Ca_BS;EF_hand_dom;EF_hand_pair_protein_CML-like	cytoplasmic
tr|A0A1U8EHE0|A0A1U8EHE0_CAPAN	A0A2G2YJ06			GO:0020037;GO:0005506;GO:0016705	K01723	ko00592;ko01100;ko01110			IPR001128;IPR036396	Cyt_P450;Cyt_P450_sf	cytoplasmic
tr|A0A1U8EHG4|A0A1U8EHG4_CAPAN	A0A1U8EHG4	GO:0005975;GO:0006032	GO:0005576	GO:0004568;GO:0008061	K01183	ko00520;ko01100	KOG2806	Chitinase	IPR011583;IPR029070;IPR001223;IPR017853	Chitinase_II;Chitinase_insertion_sf;Glyco_hydro18_cat;Glycoside_hydrolase_SF	extracellular
tr|A0A1U8EHG5|A0A1U8EHG5_CAPAN	A0A2G2YHJ8		GO:0016021		K04077	ko03018;ko04212;ko04940;ko05134;ko05152			IPR004864	LEA_2	Golgi apparatus
tr|A0A1U8EHG9|A0A1U8EHG9_CAPAN	A0A1U8EHG9			GO:0016491;GO:0051287;GO:0050661	K00020	ko00280;ko01100	KOG0409	Predicted dehydrogenase	IPR008927;IPR013328;IPR006115;IPR015815;IPR036291;IPR029154	6-PGluconate_DH-like_C_sf;6PGD_dom2;6PGDH_NADP-bd;HIBADH-related;NAD(P)-bd_dom_sf;NADP-bd	cytoplasmic
tr|A0A1U8EHI1|A0A1U8EHI1_CAPAN	A0A2G2YPY2		GO:0000139;GO:0072546;GO:0031901		K23566		KOG3918	Predicted membrane protein	IPR018937	Magnesium_transport	Golgi apparatus
tr|A0A1U8EHL9|A0A1U8EHL9_CAPAN	A0A1U8EHL9			GO:0016491	K00078	ko00040;ko00980;ko01100	KOG2741;KOG2741	Dimeric dihydrodiol dehydrogenase;Dimeric dihydrodiol dehydrogenase	IPR036291;IPR000683	NAD(P)-bd_dom_sf;Oxidoreductase_N	peroxisomal
tr|A0A1U8EHQ6|A0A1U8EHQ6_CAPAN	A0A1U8EHQ6	GO:0035556;GO:0010468;GO:0000245;GO:0050684	GO:0005634;GO:0005737	GO:0005524;GO:0004707	K08832		KOG1290	Serine/threonine protein kinase	IPR011009;IPR000719;IPR017441;IPR008271	Kinase-like_dom_sf;Prot_kinase_dom;Protein_kinase_ATP_BS;Ser/Thr_kinase_AS	nuclear
tr|A0A1U8EHS3|A0A1U8EHS3_CAPAN	A0A2G3AN25	GO:0009231	GO:0009349	GO:0000906	K00794	ko00740;ko01100;ko01110	KOG3243	6,7-dimethyl-8-ribityllumazine synthase	IPR034964;IPR002180;IPR036467	LS;LS/RS;LS/RS_sf	chloroplast
tr|A0A1U8EHS4|A0A1U8EHS4_CAPAN	A0A1U8EHS4	GO:0032259;GO:0009834;GO:0045492;GO:0045491	GO:0005794;GO:0000139	GO:0030775	K18801				IPR006514;IPR021148	IRX15/IRX15L/IGXM;Polysacc_synth_dom	plasma membrane
tr|A0A1U8EHT1|A0A1U8EHT1_CAPAN	A0A1U8EHT1			GO:0030170;GO:0008483	K00827	ko00250;ko00260;ko00270;ko00280;ko01100;ko01110	KOG1404	Alanine-glyoxylate aminotransferase AGT2	IPR005814;IPR015424;IPR015422;IPR015421	Aminotrans_3;PyrdxlP-dep_Trfase;PyrdxlP-dep_Trfase_dom1;PyrdxlP-dep_Trfase_major	peroxisomal
tr|A0A1U8EHU6|A0A1U8EHU6_CAPAN	A0A1U8EHU6				K07253	ko00350;ko00360;ko01100	KOG1759	Macrophage migration inhibitory factor	IPR001398;IPR014347	Macrophage_inhib_fac;Tautomerase/MIF_sf	cytoplasmic
tr|A0A1U8EHV7|A0A1U8EHV7_CAPAN	A0A1U8EHV7								IPR016024;IPR008979	ARM-type_fold;Galactose-bd-like_sf	cytoplasmic
tr|A0A1U8EHW1|A0A1U8EHW1_CAPAN	A0A2G2YMR6	GO:0006096		GO:0004332	K01623	ko00010;ko00030;ko00051;ko00680;ko00710;ko01100;ko01110;ko01120;ko01200;ko01230;ko04066	KOG1557	Fructose-biphosphate aldolase	IPR029768;IPR013785;IPR000741	Aldolase_I_AS;Aldolase_TIM;FBA_I	cytoplasmic
tr|A0A1U8EHX5|A0A1U8EHX5_CAPAN	A0A1U8EHX5	GO:0051301;GO:0048285;GO:0010020	GO:0005737;GO:0009507	GO:0005525;GO:0003924	K03531	ko04112			IPR000158;IPR020805;IPR024757;IPR008280;IPR018316;IPR037103;IPR036525;IPR003008	Cell_div_FtsZ;Cell_div_FtsZ_CS;FtsZ_C;Tub_FtsZ_C;Tubulin/FtsZ_2-layer-sand-dom;Tubulin/FtsZ_C_sf;Tubulin/FtsZ_GTPase_sf;Tubulin_FtsZ_GTPase	cytoplasmic
tr|A0A1U8EHY4|A0A1U8EHY4_CAPAN	A0A2G2YKE8	GO:0007017	GO:0005874	GO:0005525;GO:0003924;GO:0005200	K07375	ko04145;ko04540;ko05010;ko05012;ko05014;ko05016;ko05020;ko05130;ko05132	KOG1375	Beta tubulin	IPR013838;IPR002453;IPR008280;IPR000217;IPR018316;IPR037103;IPR036525;IPR023123;IPR017975;IPR003008	Beta-tubulin_BS;Beta_tubulin;Tub_FtsZ_C;Tubulin;Tubulin/FtsZ_2-layer-sand-dom;Tubulin/FtsZ_C_sf;Tubulin/FtsZ_GTPase_sf;Tubulin_C;Tubulin_CS;Tubulin_FtsZ_GTPase	cytoplasmic
tr|A0A1U8EI05|A0A1U8EI05_CAPAN	A0A2G2YPB9			GO:0016788	K16280				IPR001087;IPR036514;IPR035669	GDSL;SGNH_hydro_sf;SGNH_plant_lipase-like	extracellular
tr|A0A1U8EI29|A0A1U8EI29_CAPAN	A0A1U8EI29	GO:0032259;GO:0032981	GO:0005739	GO:0008168	K18162	ko04714	KOG2940	Predicted methyltransferase	IPR013216;IPR029063	Methyltransf_11;SAM-dependent_MTases	mitochondrial
tr|A0A1U8EI47|A0A1U8EI47_CAPAN	A0A2G2YN19						KOG2557	Uncharacterized conserved protein, contains TLDc domain	IPR011992;IPR006571	EF-hand-dom_pair;TLDc_dom	cytoplasmic
tr|A0A1U8EI55|A0A1U8EI55_CAPAN	A0A1U8EI55										cytoplasmic
tr|A0A1U8EI71|A0A1U8EI71_CAPAN	A0A1U8EI71	GO:0006886;GO:0006888;GO:0006891	GO:0000139;GO:0030126	GO:0005198	K17301		KOG1058	Vesicle coat complex COPI, beta subunit	IPR011989;IPR016024;IPR002553;IPR011710;IPR016460;IPR029446	ARM-like;ARM-type_fold;Clathrin/coatomer_adapt-like_N;Coatomer_bsu_C;COPB1;COPB1_appendage_platform_dom	cytoplasmic
tr|A0A1U8EIA7|A0A1U8EIA7_CAPAN	A0A2G2YET6			GO:0005524;GO:0004672	K17541		KOG2137	Protein kinase	IPR011989;IPR016024;IPR011009;IPR000719	ARM-like;ARM-type_fold;Kinase-like_dom_sf;Prot_kinase_dom	cytoplasmic
tr|A0A1U8EIA9|A0A1U8EIA9_CAPAN	A0A1U8EIA9	GO:0046373		GO:0046556	K01209	ko00520;ko01100			IPR010720;IPR008979;IPR013780;IPR017853	Alpha-L-AF_C;Galactose-bd-like_sf;Glyco_hydro_b;Glycoside_hydrolase_SF	endoplasmic reticulum
tr|A0A1U8EIB4|A0A1U8EIB4_CAPAN	A0A2G2YNH9	GO:0000245	GO:0005681	GO:0003729	K12828	ko03040	KOG0213	Splicing factor 3b, subunit 1	IPR011989;IPR016024;IPR021133;IPR015016;IPR038737;IPR034085	ARM-like;ARM-type_fold;HEAT_type_2;SF3b_su1;SF3b_su1-like;TOG	nuclear
tr|A0A1U8EIB5|A0A1U8EIB5_CAPAN	A0A2G2YLF4			GO:0005524	K03283	ko03040;ko04010;ko04141;ko04144;ko04213;ko04612;ko04915;ko05020;ko05134;ko05145;ko05162	KOG0101	Molecular chaperones HSP70/HSC70, HSP70 superfamily	IPR043129;IPR018181;IPR029048;IPR029047;IPR013126	ATPase_NBD;Heat_shock_70_CS;HSP70_C_sf;HSP70_peptide-bd_sf;Hsp_70_fam	cytoplasmic
tr|A0A1U8EIC5|A0A1U8EIC5_CAPAN	A0A1U8EIC5	GO:0032968;GO:0006368;GO:0050684;GO:0070827;GO:0042789;GO:0034728	GO:0008023;GO:0035327	GO:0003676;GO:0042393;GO:0031491	K11292		KOG1856	Transcription elongation factor SPT6	IPR041692;IPR012340;IPR012337;IPR010994;IPR022967;IPR003029;IPR036860;IPR028083;IPR042066;IPR032706;IPR035420;IPR035018;IPR035019;IPR028231;IPR023323;IPR023319;IPR017072;IPR006641;IPR037027	HHH_9;NA-bd_OB-fold;RNaseH-like_sf;RuvA_2-like;S1_dom;S1_domain;SH2_dom_sf;Spt6_acidic_N_dom;Spt6_death-like;Spt6_HHH;Spt6_SH2;Spt6_SH2_C;Spt6_SH2_N;Spt6_YqgF;Tex-like_dom_sf;Tex-like_HTH_dom_sf;TF_Spt6;YqgF/RNaseH-like_dom;YqgF/RNaseH-like_dom_sf	nuclear
tr|A0A1U8EIC9|A0A1U8EIC9_CAPAN	A0A2G2YLG8										extracellular
tr|A0A1U8EIE7|A0A1U8EIE7_CAPAN	A0A1U8EIE7		GO:0009941;GO:0009534	GO:0004742	K00627	ko00010;ko00020;ko00620;ko01100;ko01110;ko01120;ko01200	KOG0557	Dihydrolipoamide acetyltransferase	IPR003016;IPR001078;IPR000089;IPR023213;IPR036625;IPR004167;IPR011053	2-oxoA_DH_lipoyl-BS;2-oxoacid_DH_actylTfrase;Biotin_lipoyl;CAT-like_dom_sf;E3-bd_dom_sf;PSBD;Single_hybrid_motif	mitochondrial
tr|A0A1U8EIG9|A0A1U8EIG9_CAPAN	A0A2G2YCV4		GO:0005634	GO:0046983	K12126	ko04075;ko04712			IPR011598;IPR036638	bHLH_dom;HLH_DNA-bd_sf	nuclear
tr|A0A1U8EII7|A0A1U8EII7_CAPAN	A0A1U8EII7				K03386	ko04214			IPR009291	Vps62	endoplasmic reticulum
tr|A0A1U8EIK4|A0A1U8EIK4_CAPAN	A0A2G2YFN2	GO:0006661	GO:0070772		K15305	ko05166;ko05203	KOG0212	Uncharacterized conserved protein	IPR011989;IPR016024;IPR021133;IPR026825;IPR021841	ARM-like;ARM-type_fold;HEAT_type_2;Vac14;VAC14_Fig4p-bd	cytoplasmic
tr|A0A1U8EIL0|A0A1U8EIL0_CAPAN	A0A1U8EIL0	GO:0007015;GO:0010119		GO:0003779	K15277				IPR039640;IPR032012;IPR041144;IPR032009	SCAB;SCAB-ABD;SCAB-PH;SCAB_CC	cytoplasmic
tr|A0A1U8EIN0|A0A1U8EIN0_CAPAN	A0A1U8EIN0	GO:0006352;GO:0001174	GO:0005634;GO:0097550	GO:0003743;GO:0017025;GO:0008134;GO:0001139;GO:0000979	K03124	ko03022;ko05017;ko05203	KOG1597	Transcription initiation factor TFIIB	IPR013763;IPR036915;IPR000812;IPR023486;IPR013150;IPR013137	Cyclin-like;Cyclin-like_sf;TFIIB;TFIIB_CS;TFIIB_cyclin;Znf_TFIIB	nuclear
tr|A0A1U8EIP8|A0A1U8EIP8_CAPAN	A0A1U8EIP8			GO:0016810	K01880	ko00970			IPR013108;IPR011059;IPR032466;IPR033932	Amidohydro_3;Metal-dep_hydrolase_composite;Metal_Hydrolase;YtcJ-like	extracellular
tr|A0A1U8EIQ5|A0A1U8EIQ5_CAPAN	A0A2G2YLZ1	GO:0007165		GO:0005524;GO:0004674	K12761	ko04113;ko04138	KOG0583	Serine/threonine protein kinase	IPR011009;IPR018451;IPR004041;IPR000719;IPR017441;IPR008271	Kinase-like_dom_sf;NAF/FISL_domain;NAF_dom;Prot_kinase_dom;Protein_kinase_ATP_BS;Ser/Thr_kinase_AS	cytoplasmic
tr|A0A1U8EIQ7|A0A1U8EIQ7_CAPAN	A0A2G2YGH7	GO:0007018		GO:0005524;GO:0008017;GO:0003777	K10398		KOG0243	Kinesin-like protein	IPR027640;IPR019821;IPR001752;IPR036961;IPR027417	Kinesin-like_fam;Kinesin_motor_CS;Kinesin_motor_dom;Kinesin_motor_dom_sf;P-loop_NTPase	cytoplasmic
tr|A0A1U8EIS9|A0A1U8EIS9_CAPAN	A0A2G3AMX9	GO:0005975	GO:0009341	GO:0030246;GO:0004565	K01190	ko00052;ko00511;ko00600;ko01100	KOG2024	Beta-Glucuronidase GUSB (glycosylhydrolase superfamily 2)	IPR004199;IPR036156;IPR011013;IPR008979;IPR014718;IPR006101;IPR023232;IPR023933;IPR006103;IPR023230;IPR006102;IPR006104;IPR017853;IPR013783;IPR032312	B-gal_small/dom_5;Beta-gal/glucu_dom_sf;Gal_mutarotase_sf_dom;Galactose-bd-like_sf;GH-type_carb-bd;Glyco_hydro_2;Glyco_hydro_2_AS;Glyco_hydro_2_beta_Galsidase;Glyco_hydro_2_cat;Glyco_hydro_2_CS;Glyco_hydro_2_Ig-like;Glyco_hydro_2_N;Glycoside_hydrolase_SF;Ig-like_fold;LacZ_4	cytoplasmic
tr|A0A1U8EIU9|A0A1U8EIU9_CAPAN	A0A2G3AN32	GO:0006412	GO:0005840	GO:0003735;GO:0019843	K02940	ko03010	KOG3255	60S ribosomal protein L9	IPR000702;IPR020040;IPR036789;IPR002359	Ribosomal_L6;Ribosomal_L6_a/b-dom;Ribosomal_L6_a/b-dom_sf;Ribosomal_L6_CS2	cytoplasmic
tr|A0A1U8EIX3|A0A1U8EIX3_CAPAN	A0A1U8EIX3			GO:0008080	K22246		KOG3216	Diamine acetyltransferase	IPR016181;IPR000182;IPR039534	Acyl_CoA_acyltransferase;GNAT_dom;NATA1-like	cytoplasmic
tr|A0A1U8EIY2|A0A1U8EIY2_CAPAN	A0A2G2YD17	GO:0046654;GO:0046656		GO:0005524;GO:0046872;GO:0016301;GO:0003848;GO:0004156	K13941	ko00790;ko01100	KOG2544	Dihydropteroate synthase/7,8-dihydro-6-hydroxymethylpterin-pyrophosphokinase/Dihydroneopterin aldolase	IPR006390;IPR011005;IPR000550;IPR035907;IPR000489	DHP_synth;Dihydropteroate_synth-like;Hppk;Hppk_sf;Pterin-binding_dom	mitochondrial
tr|A0A1U8EIY5|A0A1U8EIY5_CAPAN	A0A1U8EIY5				K09529		KOG0719	Molecular chaperone (DnaJ superfamily)	IPR042977;IPR001623;IPR036869	AtJ6-like;DnaJ_domain;J_dom_sf	nuclear
tr|A0A1U8EIZ6|A0A1U8EIZ6_CAPAN	A0A1U8EIZ6				K17710		KOG4197	FOG: PPR repeat	IPR002885;IPR011990	Pentatricopeptide_repeat;TPR-like_helical_dom_sf	nuclear
tr|A0A1U8EJ03|A0A1U8EJ03_CAPAN	A0A2G2YMC2		GO:0016021				KOG2569	G protein-coupled seven transmembrane receptor	IPR009637	GPR107/GPR108-like	Golgi apparatus
tr|A0A1U8EJ06|A0A1U8EJ06_CAPAN	A0A2G3AMQ4			GO:0051920	K03386	ko04214	KOG0852	Alkyl hydroperoxide reductase, thiol specific antioxidant and related enzymes	IPR000866;IPR019479;IPR036249;IPR013766	AhpC/TSA;Peroxiredoxin_C;Thioredoxin-like_sf;Thioredoxin_domain	chloroplast
tr|A0A1U8EJ09|A0A1U8EJ09_CAPAN	A0A1U8EJ09	GO:0006457	GO:0005615;GO:0030173	GO:0003756;GO:0016971	K10758		KOG1731	FAD-dependent sulfhydryl oxidase/quiescin and related proteins	IPR036774;IPR017905;IPR039798;IPR036249;IPR017937;IPR013766	ERV/ALR_sulphydryl_oxid_sf;ERV/ALR_sulphydryl_oxidase;Sulfhydryl_oxidase;Thioredoxin-like_sf;Thioredoxin_CS;Thioredoxin_domain	endoplasmic reticulum
tr|A0A1U8EJ10|A0A1U8EJ10_CAPAN	A0A1U8EJ10				K17964		KOG4197	FOG: PPR repeat	IPR002885;IPR033443;IPR011990	Pentatricopeptide_repeat;PPR_long;TPR-like_helical_dom_sf	mitochondrial
tr|A0A1U8EJ16|A0A1U8EJ16_CAPAN	A0A1U8EJ16	GO:0010468	GO:0005737;GO:0005829	GO:0003729	K13210		KOG1676	K-homology type RNA binding proteins	IPR004087;IPR004088;IPR036612	KH_dom;KH_dom_type_1;KH_dom_type_1_sf	cytoplasmic
tr|A0A1U8EJ22|A0A1U8EJ22_CAPAN	A0A1U8EJ22		GO:0016021	GO:0005524;GO:0004672	K16224	ko04016;ko04626			IPR011009;IPR001611;IPR032675;IPR024788;IPR000719;IPR001245;IPR008271	Kinase-like_dom_sf;Leu-rich_rpt;LRR_dom_sf;Malectin-like_Carb-bd_dom;Prot_kinase_dom;Ser-Thr/Tyr_kinase_cat_dom;Ser/Thr_kinase_AS	endoplasmic reticulum
tr|A0A1U8EJ24|A0A1U8EJ24_CAPAN	A0A1U8EJ24	GO:0001732;GO:0001731	GO:0005829	GO:0005525;GO:0003743;GO:0005092;GO:0071074	K03262	ko03013;ko04214	KOG2767	Translation initiation factor 5 (eIF-5)	IPR016024;IPR016021;IPR002735;IPR016189;IPR016190;IPR003307	ARM-type_fold;MIF4-like_sf;Transl_init_fac_IF2/IF5;Transl_init_fac_IF2/IF5_N;Transl_init_fac_IF2/IF5_Zn-bd;W2_domain	cytoplasmic
tr|A0A1U8EJ31|A0A1U8EJ31_CAPAN	A0A1U8EJ31	GO:0007062	GO:0005634;GO:0000785;GO:0008278	GO:0003682	K06671	ko04110;ko04111;ko04113	KOG2011	Sister chromatid cohesion complex Cohesin, subunit STAG/IRR1/SCC3	IPR016024;IPR039662;IPR020839;IPR013721	ARM-type_fold;Cohesin_Scc3/SA;SCD;STAG	nuclear
tr|A0A1U8EJ41|A0A1U8EJ41_CAPAN	A0A1U8EJ41		GO:0005794	GO:0016413	K23877				IPR026057;IPR025846;IPR029962	PC-Esterase;PMR5_N_dom;TBL	endoplasmic reticulum
tr|A0A1U8EJ68|A0A1U8EJ68_CAPAN	A0A1U8EJ68	GO:0006897							IPR016024;IPR037501	ARM-type_fold;TPLATE	cytoplasmic
tr|A0A1U8EJ84|A0A1U8EJ84_CAPAN	A0A1U8EJ84	GO:0009850	GO:0005783	GO:0016787;GO:0010179	K14664				IPR017439;IPR036264;IPR002933;IPR011650	Amidohydrolase;Bact_exopeptidase_dim_dom;Peptidase_M20;Peptidase_M20_dimer	endoplasmic reticulum
tr|A0A1U8EJ90|A0A1U8EJ90_CAPAN	A0A2G2YBU3	GO:0006004	GO:0016021	GO:0016740	K23280				IPR024709;IPR019378	FucosylTrfase_pln;GDP-Fuc_O-FucTrfase	Golgi apparatus
tr|A0A1U8EJ96|A0A1U8EJ96_CAPAN	A0A2G3ALR7		GO:0009524;GO:0005876	GO:0051011					IPR029711;IPR010604	Haus7-like;Plant_AUG7	cytoplasmic
tr|A0A1U8EJB9|A0A1U8EJB9_CAPAN	A0A1U8EJB9			GO:0005524;GO:0016787	K14641	ko00230;ko00240;ko01100	KOG1385	Nucleoside phosphatase	IPR000407	GDA1_CD39_NTPase	Golgi apparatus
tr|A0A1U8EJC8|A0A1U8EJC8_CAPAN	A0A1U8EJC8	GO:0006952		GO:0043531	K13453	ko04626	KOG4658	Apoptotic ATPase	IPR002182;IPR027417;IPR038005;IPR041118	NB-ARC;P-loop_NTPase;RX-like_CC;Rx_N	cytoplasmic
tr|A0A1U8EJD2|A0A1U8EJD2_CAPAN	A0A1U8EJD2		GO:0016020		K13420	ko04016;ko04626	KOG0619	FOG: Leucine rich repeat	IPR001611;IPR003591;IPR032675	Leu-rich_rpt;Leu-rich_rpt_typical-subtyp;LRR_dom_sf	plasma membrane
tr|A0A1U8EJD5|A0A1U8EJD5_CAPAN	A0A2G2YI05	GO:0030154;GO:0009908			K08867				IPR012474	Frigida	nuclear
tr|A0A1U8EJE6|A0A1U8EJE6_CAPAN	A0A1U8EJE6	GO:0045332	GO:0016021;GO:0005886	GO:0005524;GO:0000287;GO:0140326	K01530		KOG0206	P-type ATPase	IPR023299;IPR018303;IPR023298;IPR008250;IPR036412;IPR023214;IPR006539;IPR032631;IPR001757;IPR032630	ATPase_P-typ_cyto_dom_N;ATPase_P-typ_P_site;ATPase_P-typ_TM_dom_sf;ATPase_P-typ_transduc_dom_A_sf;HAD-like_sf;HAD_sf;P-type_ATPase_IV;P-type_ATPase_N;P_typ_ATPase;P_typ_ATPase_c	mitochondrial
tr|A0A1U8EJF5|A0A1U8EJF5_CAPAN	A0A1U8EJF5	GO:0019288;GO:0016114	GO:0009507	GO:0005506;GO:0051539;GO:0046429	K03526	ko00900;ko01100;ko01110			IPR011005;IPR017178;IPR004588	Dihydropteroate_synth-like;IspG_atypical;IspG_bac-typ	cytoplasmic
tr|A0A1U8EJF7|A0A1U8EJF7_CAPAN	A0A2G2YNA0	GO:0048364;GO:0055071	GO:0016021;GO:0005768;GO:0005802	GO:0005524;GO:0005388;GO:0015410	K05853	ko04020;ko04022;ko04024;ko04260;ko04261;ko04919;ko04972;ko05010;ko05017;ko05410;ko05412;ko05414	KOG0202	Ca2+ transporting ATPase	IPR006068;IPR004014;IPR023299;IPR018303;IPR023298;IPR008250;IPR036412;IPR023214;IPR005782;IPR001757	ATPase_P-typ_cation-transptr_C;ATPase_P-typ_cation-transptr_N;ATPase_P-typ_cyto_dom_N;ATPase_P-typ_P_site;ATPase_P-typ_TM_dom_sf;ATPase_P-typ_transduc_dom_A_sf;HAD-like_sf;HAD_sf;P-type_ATPase_IIA;P_typ_ATPase	peroxisomal
tr|A0A1U8EJG3|A0A1U8EJG3_CAPAN	A0A1U8EJG3			GO:0005096	K15044		KOG0702	Predicted GTPase-activating protein	IPR037278;IPR001164;IPR038508	ARFGAP/RecO;ArfGAP_dom;ArfGAP_dom_sf	cytoplasmic
tr|A0A1U8EJJ3|A0A1U8EJJ3_CAPAN	A0A1U8EJJ3	GO:0006508					KOG2194;KOG2194	Aminopeptidases of the M20 family;Aminopeptidases of the M20 family	IPR007484	Peptidase_M28	vacuolar
tr|A0A1U8EJK3|A0A1U8EJK3_CAPAN	A0A1U8EJK3	GO:0034314;GO:0030041	GO:0005737;GO:0005885	GO:0051015;GO:0005200	K05758	ko04144;ko04666;ko04810;ko05100;ko05130;ko05131;ko05132	KOG2826	Actin-related protein Arp2/3 complex, subunit ARPC2	IPR007188;IPR034666	ARPC2;ARPC2/4	cytoplasmic
tr|A0A1U8EJL0|A0A1U8EJL0_CAPAN	A0A2G2YG33	GO:0046777;GO:0009816;GO:0002221	GO:0005886	GO:0005524;GO:0004674	K13430	ko04626	KOG1187	Serine/threonine protein kinase	IPR011009;IPR000719;IPR017441;IPR001245;IPR008271	Kinase-like_dom_sf;Prot_kinase_dom;Protein_kinase_ATP_BS;Ser-Thr/Tyr_kinase_cat_dom;Ser/Thr_kinase_AS	cytoplasmic
tr|A0A1U8EJL5|A0A1U8EJL5_CAPAN	A0A1U8ELZ7	GO:0006659	GO:0016021;GO:0005789	GO:0016740	K08730	ko00564;ko01100;ko01110	KOG2735	Phosphatidylserine synthase	IPR004277	PSS	Golgi apparatus
tr|A0A1U8EJL7|A0A1U8EJL7_CAPAN	A0A1U8EJL7		GO:0005886	GO:0005524;GO:0004672	K13430	ko04626	KOG1187	Serine/threonine protein kinase	IPR011009;IPR000719;IPR001245	Kinase-like_dom_sf;Prot_kinase_dom;Ser-Thr/Tyr_kinase_cat_dom	endoplasmic reticulum
tr|A0A1U8EJN9|A0A1U8EJN9_CAPAN	A0A1U8EJN9	GO:0006336;GO:0006335	GO:0000790	GO:0042393	K10753		KOG3265;KOG3265	Histone chaperone involved in gene silencing;Histone chaperone involved in gene silencing	IPR006818;IPR036747	ASF1-like;ASF1-like_sf	cytoplasmic
tr|A0A1U8EJS9|A0A1U8EJS9_CAPAN	A0A2G2YN79			GO:0051920	K03386	ko04214	KOG0852	Alkyl hydroperoxide reductase, thiol specific antioxidant and related enzymes	IPR000866;IPR019479;IPR036249;IPR013766	AhpC/TSA;Peroxiredoxin_C;Thioredoxin-like_sf;Thioredoxin_domain	chloroplast
tr|A0A1U8EJT2|A0A1U8EJT2_CAPAN	A0A1U8EJT2	GO:0006574	GO:0009507	GO:0003860	K05605	ko00280;ko00410;ko00640;ko01100;ko01200			IPR029045;IPR032259	ClpP/crotonase-like_dom_sf;HIBYL-CoA-H	peroxisomal
tr|A0A1U8EJU9|A0A1U8EJU9_CAPAN	A0A1U8EJU9	GO:0009737;GO:0009414;GO:0042538	GO:0016021;GO:0009506		K17279		KOG1725	Protein involved in membrane traffic (YOP1/TB2/DP1/HVA22 family)	IPR004345	TB2_DP1_HVA22	Golgi apparatus
tr|A0A1U8EJW4|A0A1U8EJW4_CAPAN	A0A2G2YHU7		GO:0005634	GO:0046872;GO:0032041	K06067	ko04110;ko04213;ko04330;ko04919;ko05016;ko05031;ko05034;ko05165;ko05169;ko05200;ko05202;ko05203;ko05206;ko05220	KOG1342	Histone deacetylase complex, catalytic component RPD3	IPR000286;IPR003084;IPR023801;IPR037138;IPR023696	His_deacetylse;His_deacetylse_1;His_deacetylse_dom;His_deacetylse_dom_sf;Ureohydrolase_dom_sf	cytoplasmic
tr|A0A1U8EJX0|A0A1U8EJX0_CAPAN	A0A2G2YFP7	GO:0010582	GO:0005634		K14833		KOG2256	Predicted protein involved in nuclear export of pre-ribosomes	IPR005343	Noc2	nuclear
tr|A0A1U8EJY6|A0A1U8EJY6_CAPAN	A0A2G2YNJ5	GO:0007017	GO:0005874	GO:0005525;GO:0003924;GO:0005200	K07375	ko04145;ko04540;ko05010;ko05012;ko05014;ko05016;ko05020;ko05130;ko05132	KOG1375	Beta tubulin	IPR013838;IPR002453;IPR008280;IPR000217;IPR018316;IPR037103;IPR036525;IPR023123;IPR017975;IPR003008	Beta-tubulin_BS;Beta_tubulin;Tub_FtsZ_C;Tubulin;Tubulin/FtsZ_2-layer-sand-dom;Tubulin/FtsZ_C_sf;Tubulin/FtsZ_GTPase_sf;Tubulin_C;Tubulin_CS;Tubulin_FtsZ_GTPase	cytoplasmic
tr|A0A1U8EK03|A0A1U8EK03_CAPAN	A0A2G2YFL5		GO:0005737	GO:0016810	K01464	ko00240;ko00410;ko00770;ko00983;ko01100	KOG2584	Dihydroorotase and related enzymes	IPR006680;IPR011778;IPR011059;IPR032466	Amidohydro-rel;Hydantoinase/dihydroPyrase;Metal-dep_hydrolase_composite;Metal_Hydrolase	endoplasmic reticulum
tr|A0A1U8EK12|A0A1U8EK12_CAPAN	A0A2G2YNT6	GO:0006412	GO:0005840	GO:0003735	K02889	ko03010	KOG1732	60S ribosomal protein L21	IPR036948;IPR001147;IPR018259;IPR008991	Ribosomal_L21_sf;Ribosomal_L21e;Ribosomal_L21e_CS;Translation_prot_SH3-like_sf	mitochondrial
tr|A0A1U8EK16|A0A1U8EK16_CAPAN	A0A2G3AM34			GO:0005525;GO:0003924	K17065	ko04139;ko04214;ko04217;ko04621;ko04668	KOG0446;KOG0446	Vacuolar sorting protein VPS1, dynamin, and related proteins;Vacuolar sorting protein VPS1, dynamin, and related proteins	IPR000375;IPR001401;IPR019762;IPR022812;IPR030381;IPR003130;IPR020850;IPR027417	Dynamin_central;Dynamin_GTPase;Dynamin_GTPase_CS;Dynamin_SF;G_DYNAMIN_dom;GED;GED_dom;P-loop_NTPase	cytoplasmic
tr|A0A1U8EK55|A0A1U8EK55_CAPAN	A0A2G3AMW5	GO:0009269							IPR004864;IPR013990	LEA_2;WHy-dom	cytoplasmic
tr|A0A1U8EK90|A0A1U8EK90_CAPAN	A0A2G2YNU2	GO:0016042	GO:0016021;GO:0005773	GO:0045735;GO:0004806	K14674	ko00100;ko00561;ko00564;ko00565;ko00590;ko00591;ko00592;ko01100;ko01110	KOG2214	Predicted esterase of the alpha-beta hydrolase superfamily	IPR016035;IPR002641;IPR021771	Acyl_Trfase/lysoPLipase;PNPLA_dom;Triacylglycerol_lipase_N	endoplasmic reticulum
tr|A0A1U8EKA7|A0A1U8EKA7_CAPAN	A0A2G2YGZ7								IPR010417;IPR036392	Embryo-specific_ATS3;PLAT/LH2_dom_sf	extracellular
tr|A0A1U8EKC1|A0A1U8EKC1_CAPAN	A0A2G2YCB9	GO:0006952		GO:0043531	K13453	ko04626	KOG4658	Apoptotic ATPase	IPR003593;IPR002182;IPR027417;IPR038005;IPR041118	AAA+_ATPase;NB-ARC;P-loop_NTPase;RX-like_CC;Rx_N	cytoplasmic
tr|A0A1U8EKC4|A0A1U8EKC4_CAPAN	A0A1U8ETY8	GO:0006397		GO:0003723	K12842	ko03040	KOG0151	Predicted splicing regulator, contains RRM, SWAP and RPR domains	IPR006569;IPR008942;IPR013170;IPR012677;IPR035979;IPR000504;IPR035009;IPR000061;IPR035967	CID_dom;ENTH_VHS;mRNA_splic_Cwf21_dom;Nucleotide-bd_a/b_plait_sf;RBD_domain_sf;RRM_dom;SR140_RRM;Surp;SWAP/Surp_sf	nuclear
tr|A0A1U8EKF4|A0A1U8EKF4_CAPAN	A0A2G3AM51			GO:0005525	K07943		KOG0073;KOG0073	GTP-binding ADP-ribosylation factor-like protein ARL2;GTP-binding ADP-ribosylation factor-like protein ARL2	IPR027417;IPR005225;IPR006689	P-loop_NTPase;Small_GTP-bd_dom;Small_GTPase_ARF/SAR	cytoplasmic
tr|A0A1U8EKG4|A0A1U8EKG4_CAPAN	A0A1U8EKG4		GO:0016021	GO:0005524;GO:0004672;GO:0033612	K13420	ko04016;ko04626			IPR011009;IPR001611;IPR003591;IPR032675;IPR000719;IPR001245;IPR008266	Kinase-like_dom_sf;Leu-rich_rpt;Leu-rich_rpt_typical-subtyp;LRR_dom_sf;Prot_kinase_dom;Ser-Thr/Tyr_kinase_cat_dom;Tyr_kinase_AS	endoplasmic reticulum
tr|A0A1U8EKH6|A0A1U8EKH6_CAPAN	A0A2G2YE96	GO:0006281	GO:0005634	GO:0046872;GO:0003677;GO:0003887	K03512	ko03410;ko03450	KOG2534	DNA polymerase IV (family X)	IPR001357;IPR036420;IPR002054;IPR019843;IPR010996;IPR028207;IPR018944;IPR027421;IPR037160;IPR022312;IPR002008;IPR043519;IPR029398	BRCT_dom;BRCT_dom_sf;DNA-dir_DNA_pol_X;DNA_pol-X_BS;DNA_pol_b-like_N;DNA_pol_B_palm_palm;DNA_pol_lambd_fingers_domain;DNA_pol_lamdba_lyase_dom_sf;DNA_Pol_thumb_sf;DNA_pol_X;DNA_pol_X_beta-like;NT_sf;PolB_thumb	nuclear
tr|A0A1U8EKI6|A0A1U8EKI6_CAPAN	A0A1U8EKI6	GO:0032259;GO:0015940	GO:0005739	GO:0000287;GO:0008168;GO:0003864	K00606	ko00770;ko01100;ko01110	KOG2949	Ketopantoate hydroxymethyltransferase	IPR003700;IPR015813;IPR040442	Pantoate_hydroxy_MeTrfase;Pyrv/PenolPyrv_Kinase-like_dom;Pyrv_Kinase-like_dom_sf	cytoplasmic
tr|A0A1U8EKJ4|A0A1U8EKJ4_CAPAN	A0A1U8EKJ4		GO:0005829;GO:0016020;GO:0043231	GO:0008289;GO:0032934;GO:0015248	K20456		KOG1737	Oxysterol-binding protein	IPR037239;IPR000648;IPR001849	OSBP_sf;Oxysterol-bd;PH_domain	cytoplasmic
tr|A0A1U8EKK5|A0A1U8EKK5_CAPAN	A0A2G2YET3	GO:0016567;GO:0006325	GO:0005634	GO:0046872;GO:0003677;GO:0016740	K10638				IPR015947;IPR036987;IPR003105;IPR019786;IPR027370;IPR011011;IPR001965;IPR019787;IPR001841;IPR013083;IPR017907	PUA-like_sf;SRA-YDG_sf;SRA_YDG;Zinc_finger_PHD-type_CS;Znf-RING_LisH;Znf_FYVE_PHD;Znf_PHD;Znf_PHD-finger;Znf_RING;Znf_RING/FYVE/PHD;Znf_RING_CS	nuclear
tr|A0A1U8EKL9|A0A1U8EKL9_CAPAN	A0A2G2YD29	GO:0071669		GO:0052691	K13379	ko00520;ko01100			IPR029044;IPR004901;IPR037595	Nucleotide-diphossugar_trans;RGP;RGP_fam	cytoplasmic
tr|A0A1U8EKQ0|A0A1U8EKQ0_CAPAN	A0A2G2YCA3	GO:0015031;GO:0006979			K19476	ko04144	KOG2027	Spindle pole body protein	IPR005061;IPR042277	Ist1;IST1-like	mitochondrial
tr|A0A1U8EKQ3|A0A1U8EKQ3_CAPAN	A0A1U8EKQ3	GO:0045324	GO:0043229						IPR040300	At3g49055-like	cytoplasmic
tr|A0A1U8EKQ9|A0A1U8EKQ9_CAPAN	A0A1U8EKQ9		GO:0016021		K15707		KOG4604	Uncharacterized conserved protein	IPR010652;IPR001841;IPR013083;IPR017907	DUF1232;Znf_RING;Znf_RING/FYVE/PHD;Znf_RING_CS	cytoplasmic
tr|A0A1U8FB33|A0A1U8FB33_CAPAN	A0A1U8FB33								IPR036249	Thioredoxin-like_sf	cytoplasmic
tr|A0A1U8EKR1|A0A1U8EKR1_CAPAN	A0A2G2Y0X0	GO:0006412	GO:0015935	GO:0003723;GO:0003735	K02989	ko03010	KOG3291	Ribosomal protein S7	IPR000235;IPR005716;IPR020606;IPR023798;IPR036823	Ribosomal_S5/S7;Ribosomal_S5/S7_euk/arc;Ribosomal_S7_CS;Ribosomal_S7_dom;Ribosomal_S7_dom_sf	cytoplasmic
tr|A0A1U8EKS6|A0A1U8EKS6_CAPAN	A0A2G2Y106			GO:0003676	K14771		KOG2953	mRNA-binding protein Encore	IPR001374;IPR036867;IPR024771	R3H_dom;R3H_dom_sf;SUZ	nuclear
tr|A0A1U8EKT2|A0A1U8EKT2_CAPAN	A0A1U8EKT2	GO:0006241;GO:0006183;GO:0006228		GO:0005524;GO:0004550	K00940	ko00230;ko00240;ko00983;ko01100;ko01110;ko04016	KOG0888	Nucleoside diphosphate kinase	IPR034907;IPR036850;IPR001564;IPR023005	NDK-like_dom;NDK-like_dom_sf;Nucleoside_diP_kinase;Nucleoside_diP_kinase_AS	cytoplasmic
tr|A0A1U8EKT3|A0A1U8EKT3_CAPAN	A0A2G2Z0Z8	GO:2000769	GO:0016021	GO:0080115	K20478				IPR039976;IPR040061	WIT1/WIT2;WIT2	cytoplasmic
tr|A0A1U8EKT9|A0A1U8EKT9_CAPAN	A0A1U8EKT9	GO:0009734;GO:0009926;GO:0010252;GO:0010315	GO:0016021;GO:0005886;GO:0005783	GO:0010329	K13947				IPR014024;IPR004776	Auxin_eff_plant;Mem_trans	endoplasmic reticulum
tr|A0A1U8EKU8|A0A1U8EKU8_CAPAN	A0A2G3ALY6	GO:0042254	GO:0005730	GO:0005525	K06943	ko03008	KOG1490	GTP-binding protein CRFG/NOG1 (ODN superfamily)	IPR031167;IPR006073;IPR024926;IPR041623;IPR010674;IPR012973;IPR027417	G_OBG;GTP_binding_domain;NOG1;NOG1_N;NOG1_Rossman_fold_dom;NOG_C;P-loop_NTPase	nuclear
tr|A0A1U8EKV0|A0A1U8EKV0_CAPAN	A0A1U8EKV0	GO:0046777	GO:0016021;GO:0005886;GO:0009506	GO:0005524;GO:0004672	K13415	ko04075			IPR011009;IPR001611;IPR032675;IPR000719	Kinase-like_dom_sf;Leu-rich_rpt;LRR_dom_sf;Prot_kinase_dom	plasma membrane
tr|A0A1U8EKV3|A0A1U8EKV3_CAPAN	A0A2G2Y0Z1	GO:0006325	GO:0005634	GO:0046872;GO:0035064	K11346		KOG1973	Chromatin remodeling protein, contains PHD Zn-finger	IPR028651;IPR024610;IPR011011;IPR001965;IPR019787;IPR013083	ING_fam;ING_N_histone-binding;Znf_FYVE_PHD;Znf_PHD;Znf_PHD-finger;Znf_RING/FYVE/PHD	cytoplasmic
tr|A0A1U8EKV7|A0A1U8EKV7_CAPAN	A0A1U8EKV7	GO:0006457;GO:0045944	GO:0016592;GO:0016272	GO:0051082	K04797		KOG3047	Predicted transcriptional regulator UXT	IPR011599;IPR009053;IPR004127	PFD_alpha_archaea;Prefoldin;Prefoldin_subunit_alpha	cytoplasmic
tr|A0A1U8EKW3|A0A1U8EKW3_CAPAN	A0A1U8EKW3	GO:0051301;GO:0006357;GO:0007049;GO:0032786	GO:0005634;GO:0008024	GO:0016538;GO:0061575	K15188	ko05202	KOG0834	CDK9 kinase-activating protein cyclin T	IPR013763;IPR036915;IPR043198;IPR006671	Cyclin-like;Cyclin-like_sf;Cyclin/Ssn8;Cyclin_N	nuclear
tr|A0A1U8EL00|A0A1U8EL00_CAPAN	A0A1U8EL00	GO:0006817	GO:0016021	GO:0022857	K12818	ko03040	KOG2615	Permease of the major facilitator superfamily	IPR011701;IPR020846;IPR036259	MFS;MFS_dom;MFS_trans_sf	Golgi apparatus
tr|A0A1U8EL10|A0A1U8EL10_CAPAN	A0A1U8EL10								IPR000048	IQ_motif_EF-hand-BS	nuclear
tr|A0A1U8EL11|A0A1U8EL11_CAPAN	A0A1U8EL11	GO:0051260			K21919		KOG1665	AFH1-interacting protein FIP2, contains BTB/POZ domain and pentapeptide repeats	IPR001646;IPR000210;IPR011333;IPR003131	5peptide_repeat;BTB/POZ_dom;SKP1/BTB/POZ_sf;T1-type_BTB	cytoplasmic
tr|A0A1U8EL12|A0A1U8EL12_CAPAN	A0A1U8EL12	GO:0006412;GO:0006414		GO:0005525;GO:0003924;GO:0003746	K03231	ko03013;ko05134;ko05140	KOG0052	Translation elongation factor EF-1 alpha/Tu	IPR004161;IPR031157;IPR027417;IPR000795;IPR009000;IPR009001;IPR004539;IPR004160	EFTu-like_2;G_TR_CS;P-loop_NTPase;TF_GTP-bd_dom;Transl_B-barrel_sf;Transl_elong_EF1A/Init_IF2_C;Transl_elong_EF1A_euk/arc;Transl_elong_EFTu/EF1A_C	cytoplasmic
tr|A0A1U8EL26|A0A1U8EL26_CAPAN	A0A2G2YC25		GO:0016021		K03118	ko03060;ko03070			IPR019820;IPR002033	Sec-indep_translocase_CS;TatC	chloroplast
tr|A0A1U8EL32|A0A1U8EL32_CAPAN	A0A1U8EL32										mitochondrial
tr|A0A1U8EL35|A0A1U8EL35_CAPAN	A0A2G2YH88	GO:0009116;GO:0006207;GO:0044205		GO:0004588;GO:0004590	K13421	ko00240;ko00983;ko01100	KOG1377	Uridine 5'- monophosphate synthase/orotate phosphoribosyltransferase	IPR013785;IPR014732;IPR018089;IPR001754;IPR023031;IPR004467;IPR000836;IPR029057;IPR011060	Aldolase_TIM;OMPdecase;OMPdecase_AS;OMPdeCOase_dom;OPRT;Or_phspho_trans_dom;PRibTrfase_dom;PRTase-like;RibuloseP-bd_barrel	cytoplasmic
tr|A0A1U8EL61|A0A1U8EL61_CAPAN	A0A1U8EL61				K19891	ko00500;ko01100			IPR012946	X8	extracellular
tr|A0A1U8EL74|A0A1U8EL74_CAPAN	A0A2G2Y190		GO:0016021;GO:0009506;GO:0005773;GO:0009505		K02952	ko03010			IPR029058;IPR000073	AB_hydrolase;AB_hydrolase_1	Golgi apparatus
tr|A0A1U8EL92|A0A1U8EL92_CAPAN	A0A2G2YER1			GO:0016491;GO:0008270	K18980		KOG1198;KOG1198	Zinc-binding oxidoreductase;Zinc-binding oxidoreductase	IPR013154;IPR011032;IPR036291;IPR020843;IPR002364	ADH_N;GroES-like_sf;NAD(P)-bd_dom_sf;PKS_ER;Quin_OxRdtase/zeta-crystal_CS	cytoplasmic
tr|A0A1U8EL96|A0A1U8EL96_CAPAN	A0A1U8EL96	GO:0015937	GO:0005634;GO:0005829	GO:0005524;GO:0004594	K09680	ko00770;ko01100	KOG2201	Pantothenate kinase PanK and related proteins	IPR043129;IPR004567	ATPase_NBD;Type_II_PanK	cytoplasmic
tr|A0A1U8ELA0|A0A1U8ELA0_CAPAN	A0A1U8ELA0	GO:0009733;GO:0016121;GO:0010223;GO:1901601		GO:0046872;GO:0010436;GO:0045549	K17912	ko00906;ko01110	KOG1285	Beta, beta-carotene 15,15'-dioxygenase and related enzymes	IPR004294	Carotenoid_Oase	cytoplasmic
tr|A0A1U8ELA2|A0A1U8ELA2_CAPAN	A0A1U8ELA2	GO:0009658;GO:0042793;GO:0009662	GO:0005737;GO:0042644	GO:0016301	K00847	ko00051;ko00500;ko00520;ko01100;ko01110	KOG2855	Ribokinase	IPR011611;IPR029056	PfkB_dom;Ribokinase-like	cytoplasmic
tr|A0A1U8ELA3|A0A1U8ELA3_CAPAN	A0A1U8ELA3										endoplasmic reticulum
tr|A0A1U8ELB2|A0A1U8ELB2_CAPAN	A0A1U8ELB2			GO:0005524;GO:0016887	K06185	ko05130	KOG0927	Predicted transporter (ABC superfamily)	IPR003593;IPR032781;IPR003439;IPR017871;IPR027417	AAA+_ATPase;ABC_tran_Xtn;ABC_transporter-like;ABC_transporter_CS;P-loop_NTPase	cytoplasmic
tr|A0A1U8ELB3|A0A1U8ELB3_CAPAN	A0A1U8ELB3	GO:0006144		GO:0033971	K13484	ko00230;ko01100	KOG3006	Transthyretin and related proteins	IPR014306;IPR018020;IPR036778;IPR023418;IPR000895;IPR023416;IPR036817	Hydroxyisourate_hydrolase;OHCU_decarboxylase;OHCU_decarboxylase_sf;Thyroxine_BS;Transthyretin/HIU_hydrolase;Transthyretin/HIU_hydrolase_d;Transthyretin/HIU_hydrolase_sf	peroxisomal
tr|A0A1U8ELC1|A0A1U8ELC1_CAPAN	A0A1U8ELC1	GO:0071586	GO:0016020	GO:0004222	K07052				IPR003675	CPBP	plasma membrane
tr|A0A1U8ELC6|A0A1U8ELC6_CAPAN	A0A1U8ELC6	GO:0006412;GO:0006414		GO:0005525;GO:0003924;GO:0003746	K03231	ko03013;ko05134;ko05140	KOG0052	Translation elongation factor EF-1 alpha/Tu	IPR004161;IPR031157;IPR027417;IPR000795;IPR009000;IPR009001;IPR004539;IPR004160	EFTu-like_2;G_TR_CS;P-loop_NTPase;TF_GTP-bd_dom;Transl_B-barrel_sf;Transl_elong_EF1A/Init_IF2_C;Transl_elong_EF1A_euk/arc;Transl_elong_EFTu/EF1A_C	cytoplasmic
tr|A0A1U8ELC7|A0A1U8ELC7_CAPAN	A0A2G2YEL7				K07466	ko03030;ko03420;ko03430;ko03440;ko03460			IPR012340	NA-bd_OB-fold	cytoplasmic
tr|A0A1U8ELD5|A0A1U8ELD5_CAPAN	A0A2G2YES7	GO:0042254		GO:0046872;GO:0005525;GO:0003924;GO:0019843	K06949	ko00730;ko01100			IPR030378;IPR012340;IPR027417;IPR004881;IPR010914	G_CP_dom;NA-bd_OB-fold;P-loop_NTPase;Ribosome_biogen_GTPase_RsgA;RsgA_GTPase_dom	cytoplasmic
tr|A0A1U8ELE9|A0A1U8ELE9_CAPAN	A0A1U8ELE9								IPR029058	AB_hydrolase	cytoplasmic
tr|A0A1U8ELG2|A0A1U8ELG2_CAPAN	A0A1U8ELG2	GO:0016567			K03063	ko03050;ko05010;ko05012;ko05014;ko05016;ko05017;ko05020;ko05169			IPR043454;IPR027356;IPR011333	NPH3/RPT2-like;NPH3_dom;SKP1/BTB/POZ_sf	cytoplasmic
tr|A0A1U8ELG6|A0A1U8ELG6_CAPAN	A0A2G2YHQ7		GO:0016021	GO:0015267	K09872		KOG0223	Aquaporin (major intrinsic protein family)	IPR023271;IPR034294;IPR000425;IPR022357	Aquaporin-like;Aquaporin_transptr;MIP;MIP_CS	Golgi apparatus
tr|A0A1U8ELH4|A0A1U8ELH4_CAPAN	A0A2G2YBW3			GO:0016787	K08311	ko03018			IPR020476;IPR015797;IPR020084;IPR000086;IPR022927	Nudix_hydrolase;NUDIX_hydrolase-like_dom_sf;NUDIX_hydrolase_CS;NUDIX_hydrolase_dom;RppH	cytoplasmic
tr|A0A1U8ELH9|A0A1U8ELH9_CAPAN	A0A1U8ELH9	GO:0002181	GO:0022625	GO:0003735	K02910	ko03010	KOG0893	60S ribosomal protein L31	IPR000054;IPR023621	Ribosomal_L31e;Ribosomal_L31e_dom_sf	cytoplasmic
tr|A0A1U8ELI3|A0A1U8ELI3_CAPAN	A0A2G3AN60	GO:0051225;GO:0031023			K16585				IPR028346	HAUS2	mitochondrial
tr|A0A1U8ELI8|A0A1U8ELI8_CAPAN	A0A1U8ELI8		GO:0016021	GO:0005524;GO:0004672	K13418				IPR011009;IPR001611;IPR032675;IPR013210;IPR000719;IPR017441;IPR008271	Kinase-like_dom_sf;Leu-rich_rpt;LRR_dom_sf;LRR_N_plant-typ;Prot_kinase_dom;Protein_kinase_ATP_BS;Ser/Thr_kinase_AS	endoplasmic reticulum
tr|A0A1U8ELJ3|A0A1U8ELJ3_CAPAN	A0A2G2YHL0			GO:0046872;GO:0004462	K01759	ko00620;ko01100	KOG2944	Glyoxalase	IPR029068;IPR004360;IPR004361;IPR018146;IPR037523	Glyas_Bleomycin-R_OHBP_Dase;Glyas_Fos-R_dOase_dom;Glyoxalase_1;Glyoxalase_1_CS;VOC	chloroplast
tr|A0A1U8ELJ5|A0A1U8ELJ5_CAPAN	A0A2G2YC47		GO:0016021;GO:0009536		K01810	ko00010;ko00030;ko00500;ko00520;ko01100;ko01110;ko01120;ko01200	KOG0813	Glyoxylase	IPR041516;IPR001279;IPR036866;IPR036388	LACTB2_WH;Metallo-B-lactamas;RibonucZ/Hydroxyglut_hydro;WH-like_DNA-bd_sf	cytoplasmic
tr|A0A1U8ELL5|A0A1U8ELL5_CAPAN	A0A1U8ELL5				K03549				IPR011042;IPR001258	6-blade_b-propeller_TolB-like;NHL_repeat	extracellular
tr|A0A1U8ELM1|A0A1U8ELM1_CAPAN	A0A2G2Y1G7	GO:0006457;GO:0009408;GO:0009651;GO:0009414;GO:0045037;GO:0009704;GO:0010157	GO:0005739;GO:0009570;GO:0009941;GO:0005774	GO:0005524;GO:0051082;GO:0042803	K09487	ko04141;ko04151;ko04626;ko04657;ko04915;ko04918;ko05132;ko05200;ko05215;ko05418	KOG0019	Molecular chaperone (HSP90 family)	IPR003594;IPR036890;IPR019805;IPR037196;IPR001404;IPR020575;IPR020568	HATPase_C;HATPase_C_sf;Heat_shock_protein_90_CS;HSP90_C;Hsp90_fam;Hsp90_N;Ribosomal_S5_D2-typ_fold	chloroplast
tr|A0A1U8ELM8|A0A1U8ELM8_CAPAN	A0A1U8ELM8			GO:0005525;GO:0003924	K07893		KOG0094	GTPase Rab6/YPT6/Ryh1, small G protein superfamily	IPR027417;IPR005225;IPR001806	P-loop_NTPase;Small_GTP-bd_dom;Small_GTPase	cytoplasmic
tr|A0A1U8ELN9|A0A1U8ELN9_CAPAN	A0A2G2YE27				K07199	ko04068;ko04152;ko04211;ko04213;ko04371;ko04530;ko04710;ko04714;ko04910;ko04920;ko04921;ko04922;ko04931;ko04932;ko05410	KOG1616	Protein involved in Snf1 protein kinase complex assembly	IPR032640;IPR013783;IPR014756	AMPK1_CBM;Ig-like_fold;Ig_E-set	chloroplast
tr|A0A1U8ELP4|A0A1U8ELP4_CAPAN	A0A2G2YH03		GO:0005829	GO:0008270;GO:0008237	K01254	ko00590;ko01100	KOG1047;KOG1047;KOG1047;KOG1047	Bifunctional leukotriene A4 hydrolase/aminopeptidase LTA4H;Bifunctional leukotriene A4 hydrolase/aminopeptidase LTA4H;Bifunctional leukotriene A4 hydrolase/aminopeptidase LTA4H;Bifunctional leukotriene A4 hydrolase/aminopeptidase LTA4H	IPR042097;IPR016024;IPR038502;IPR034015;IPR001930;IPR015211;IPR014782;IPR027268	Aminopeptidase_N-like_N;ARM-type_fold;M1_LTA-4_hydro/amino_C_sf;M1_LTA4H;Peptidase_M1;Peptidase_M1_C;Peptidase_M1_dom;Peptidase_M4/M1_CTD_sf	cytoplasmic
tr|A0A1U8ELR0|A0A1U8ELR0_CAPAN	A0A2G2YD58	GO:0042274	GO:0005737						IPR003728;IPR028989;IPR035956	Ribosome_maturation_RimP;RimP_N;RimP_N_sf	mitochondrial
tr|A0A1U8ELR8|A0A1U8ELR8_CAPAN	A0A2G2YGD7			GO:0003824	K09753	ko00940;ko01100;ko01110	KOG1502	Flavonol reductase/cinnamoyl-CoA reductase	IPR001509;IPR036291	Epimerase_deHydtase;NAD(P)-bd_dom_sf	peroxisomal
tr|A0A1U8ELS6|A0A1U8ELS6_CAPAN	A0A2G2YH22	GO:0000266	GO:0005741						IPR009367	Elm1-like	cytoplasmic
tr|A0A1U8ELT0|A0A1U8ELT0_CAPAN	A0A1U8ELT0								IPR025064;IPR000048	DUF4005;IQ_motif_EF-hand-BS	nuclear
tr|A0A1U8ELT5|A0A1U8ELT5_CAPAN	A0A1U8ELT5	GO:0015986	GO:0000274	GO:0015078	K02138	ko00190;ko01100;ko04714;ko05010;ko05012;ko05014;ko05016;ko05020	KOG3366	Mitochondrial F1F0-ATP synthase, subunit d/ATP7	IPR008689;IPR036228	ATP_synth_F0_dsu_mt;ATP_synth_F0_dsu_sf_mt	cytoplasmic
tr|A0A1U8ELT9|A0A1U8ELT9_CAPAN	A0A1U8ELT9	GO:0010088							IPR027944;IPR027942;IPR039299	SEO_C;SEO_N;SEOA	cytoplasmic
tr|A0A1U8ELU1|A0A1U8ELU1_CAPAN	A0A2G2YDX6			GO:0003824					IPR011042;IPR012938;IPR011041	6-blade_b-propeller_TolB-like;Glc/Sorbosone_DH;Quinoprot_gluc/sorb_DH	vacuolar
tr|A0A1U8ELW1|A0A1U8ELW1_CAPAN	A0A2G2YHC3	GO:0006122	GO:0016021;GO:0005750		K00419	ko00190;ko01100;ko04260;ko04714;ko04932;ko05010;ko05012;ko05014;ko05016;ko05020	KOG3494	Ubiquinol cytochrome c oxidoreductase, subunit QCR9	IPR008027;IPR036656	QCR9;QCR9_sf	Golgi apparatus
tr|A0A1U8ELY2|A0A1U8ELY2_CAPAN	A0A1U8ELY2	GO:0009698;GO:0009695	GO:0005777	GO:0016207;GO:0016405;GO:0004321	K01904	ko00130;ko00940;ko01100;ko01110	KOG1176	Acyl-CoA synthetase	IPR025110;IPR020845;IPR000873;IPR042099	AMP-bd_C;AMP-binding_CS;AMP-dep_Synth/Lig;AMP-dep_Synthh-like_sf	peroxisomal
tr|A0A1U8ELY3|A0A1U8ELY3_CAPAN	A0A1U8ELY3				K14566	ko03008	KOG0713	Molecular chaperone (DnaJ superfamily)	IPR001623;IPR018253;IPR036869	DnaJ_domain;DnaJ_domain_CS;J_dom_sf	cytoplasmic
tr|A0A1U8EM24|A0A1U8EM24_CAPAN	A0A2G2YCB8			GO:0043531	K13453	ko04626	KOG4658	Apoptotic ATPase	IPR002182;IPR027417	NB-ARC;P-loop_NTPase	cytoplasmic
tr|A0A1U8EM43|A0A1U8EM43_CAPAN	A0A2G2YIS1				K11684		KOG1474	Transcription initiation factor TFIID, subunit BDF1 and related bromodomain proteins	IPR001487;IPR036427;IPR018359;IPR027353;IPR038336	Bromodomain;Bromodomain-like_sf;Bromodomain_CS;NET_dom;NET_sf	cytoplasmic
tr|A0A1U8EM59|A0A1U8EM59_CAPAN	A0A1U8EM59	GO:0005975	GO:0005886				KOG2787	Lanthionine synthetase C-like protein 1	IPR012341;IPR007822;IPR020464	6hp_glycosidase-like_sf;LANC-like;LanC-like_prot_euk	cytoplasmic
tr|A0A1U8EM87|A0A1U8EM87_CAPAN	A0A1U8EM87		GO:0016281	GO:0003743;GO:0000340	K03259	ko01521;ko03013;ko04066;ko04150;ko04151;ko04211;ko04910	KOG1669	Predicted mRNA cap-binding protein related to eIF-4E	IPR023398;IPR001040;IPR019770	TIF_eIF4e-like;TIF_eIF_4E;TIF_eIF_4E_CS	peroxisomal
tr|A0A1U8EM91|A0A1U8EM91_CAPAN	A0A1U8EM91				K23538		KOG2998	Uncharacterized conserved protein	IPR006816	ELMO_dom	cytoplasmic
tr|A0A1U8EMA3|A0A1U8EMA3_CAPAN	A0A1U8EMA3	GO:0009052		GO:0004751	K01807	ko00030;ko00710;ko01100;ko01110;ko01120;ko01200;ko01230	KOG3075	Ribose 5-phosphate isomerase	IPR037171;IPR020672;IPR004788	NagB/RpiA_transferase-like;Ribose5P_isomerase_typA_subgr;Ribose5P_isomerase_type_A	cytoplasmic
tr|A0A1U8EMA7|A0A1U8EMA7_CAPAN	A0A1U8EMA7	GO:0051252		GO:0046872;GO:0047443;GO:0008948;GO:0008428	K02553				IPR010203;IPR005493;IPR036704	RraA;RraA/RraA-like;RraA/RraA-like_sf	cytoplasmic
tr|A0A1U8EMD1|A0A1U8EMD1_CAPAN	A0A1U8EMD1	GO:0006099;GO:0048366;GO:0015977	GO:0005829;GO:0009507;GO:0048046	GO:0008964	K01595	ko00620;ko00680;ko00710;ko00720;ko01100;ko01120;ko01200			IPR021135;IPR022805;IPR018129;IPR033129;IPR015813	PEP_COase;PEP_COase_bac/pln-type;PEP_COase_Lys_AS;PEPCASE_His_AS;Pyrv/PenolPyrv_Kinase-like_dom	cytoplasmic
tr|A0A1U8EME2|A0A1U8EME2_CAPAN	A0A2G2YE69	GO:0031408		GO:0046872;GO:0016702	K00454	ko00591;ko00592;ko01100;ko01110			IPR000907;IPR013819;IPR036226;IPR020834;IPR020833;IPR001246;IPR027433;IPR001024;IPR036392	LipOase;LipOase_C;LipOase_C_sf;LipOase_CS;LipOase_Fe_BS;LipOase_plant;Lipoxygenase_dom_3;PLAT/LH2_dom;PLAT/LH2_dom_sf	cytoplasmic
tr|A0A1U8EMF9|A0A1U8EMF9_CAPAN	A0A1U8EMF9			GO:0005524;GO:0003676;GO:0004386	K13179		KOG0331	ATP-dependent RNA helicase	IPR011545;IPR014001;IPR001650;IPR027417;IPR014014	DEAD/DEAH_box_helicase_dom;Helicase_ATP-bd;Helicase_C;P-loop_NTPase;RNA_helicase_DEAD_Q_motif	nuclear
tr|A0A1U8EMG4|A0A1U8EMG4_CAPAN	A0A2G2YE48				K08472						extracellular
tr|A0A1U8EMG9|A0A1U8EMG9_CAPAN	A0A1U8EMG9	GO:0006096;GO:0030388	GO:0005829	GO:0004332	K01623	ko00010;ko00030;ko00051;ko00680;ko00710;ko01100;ko01110;ko01120;ko01200;ko01230;ko04066	KOG1557	Fructose-biphosphate aldolase	IPR029768;IPR013785;IPR000741	Aldolase_I_AS;Aldolase_TIM;FBA_I	chloroplast
tr|A0A1U8EMH5|A0A1U8EMH5_CAPAN	A0A1U8EMH5	GO:0002183	GO:0005851;GO:0032045	GO:0003743;GO:0016779;GO:0005085	K03241	ko03013;ko05168	KOG1462	Translation initiation factor 2B, gamma subunit (eIF-2Bgamma/GCD1)	IPR001451;IPR005835;IPR029044	Hexapep;NTP_transferase_dom;Nucleotide-diphossugar_trans	cytoplasmic
tr|A0A1U8EMJ3|A0A1U8EMJ3_CAPAN	A0A1U8EMJ3		GO:0005730	GO:0005524;GO:0003723;GO:0003724	K14808		KOG0337	ATP-dependent RNA helicase	IPR012541;IPR033517;IPR011545;IPR014001;IPR001650;IPR027417;IPR014014	DBP10_C;DDX54/DBP10;DEAD/DEAH_box_helicase_dom;Helicase_ATP-bd;Helicase_C;P-loop_NTPase;RNA_helicase_DEAD_Q_motif	nuclear
tr|A0A1U8EMJ4|A0A1U8EMJ4_CAPAN	A0A1U8EMJ4		GO:0005737;GO:0016020				KOG1396	Uncharacterized conserved protein	IPR008979;IPR012919	Galactose-bd-like_sf;SUN_dom	Golgi apparatus
tr|A0A1U8EMK0|A0A1U8EMK0_CAPAN	A0A1U8EMK0								IPR009069	Cys_alpha_HP_mot_SF	cytoplasmic
tr|A0A1U8EMK5|A0A1U8EMK5_CAPAN	A0A1U8EMK5	GO:0035556;GO:0006468	GO:0005634;GO:0005737	GO:0005524;GO:0004674	K07198	ko04068;ko04140;ko04150;ko04151;ko04152;ko04211;ko04213;ko04361;ko04371;ko04530;ko04710;ko04714;ko04910;ko04920;ko04921;ko04922;ko04931;ko04932;ko05410;ko05418	KOG0583	Serine/threonine protein kinase	IPR011009;IPR018451;IPR004041;IPR000719;IPR017441;IPR008271	Kinase-like_dom_sf;NAF/FISL_domain;NAF_dom;Prot_kinase_dom;Protein_kinase_ATP_BS;Ser/Thr_kinase_AS	cytoplasmic
tr|A0A1U8HI98|A0A1U8HI98_CAPAN	A0A2G2XZT3			GO:0046872;GO:0017172	K10712	ko00430;ko01100	KOG4281	Uncharacterized conserved protein	IPR012864;IPR011051	PCO/ADO;RmlC_Cupin_sf	cytoplasmic
tr|A0A1U8EMP9|A0A1U8EMP9_CAPAN	A0A1U8EMP9	GO:0045047	GO:0016021;GO:0005785	GO:0005525	K12272	ko03060	KOG0090	Signal recognition particle receptor, beta subunit (small G protein superfamily)	IPR027417;IPR019009	P-loop_NTPase;SRP_receptor_beta_su	Golgi apparatus
tr|A0A1U8EMR2|A0A1U8EMR2_CAPAN	A0A1U8EMR2	GO:0006782	GO:0005737;GO:0009570	GO:0004109	K00228	ko00860;ko01100;ko01110	KOG1518	Coproporphyrinogen III oxidase CPO/HEM13	IPR001260;IPR036406;IPR018375	Coprogen_oxidase_aer;Coprogen_oxidase_aer_sf;Coprogen_oxidase_CS	chloroplast
tr|A0A1U8EMR5|A0A1U8EMR5_CAPAN	A0A2G3AG86	GO:0016042	GO:0005773	GO:0016787;GO:0045735			KOG0513	Ca2+-independent phospholipase A2	IPR016035;IPR002641	Acyl_Trfase/lysoPLipase;PNPLA_dom	vacuolar
tr|A0A1U8EMT5|A0A1U8EMT5_CAPAN	A0A1U8EMT5	GO:0006412;GO:0032544	GO:0005739;GO:0009570;GO:0009941;GO:0005840	GO:0003723;GO:0003735	K02895	ko03010	KOG1708	Mitochondrial/chloroplast ribosomal protein L24	IPR005824;IPR041988;IPR014722;IPR003256;IPR005825;IPR008991	KOW;KOW_RPL26/RPL24;Rib_L2_dom2;Ribosomal_L24;Ribosomal_L24/26_CS;Translation_prot_SH3-like_sf	chloroplast
tr|A0A1U8EMU9|A0A1U8EMU9_CAPAN	A0A1U8EMU9		GO:0016020	GO:0016298	K01054	ko00561;ko01100;ko04714;ko04723;ko04923	KOG1455	Lysophospholipase	IPR029058;IPR000073;IPR022742	AB_hydrolase;AB_hydrolase_1;Hydrolase_4	Golgi apparatus
tr|A0A1U8EMW3|A0A1U8EMW3_CAPAN	A0A2G2YDB6				K17782				IPR012891	GCK	cytoplasmic
tr|A0A1U8EMW8|A0A1U8EMW8_CAPAN	A0A1U8EMW8	GO:0006817	GO:0016021;GO:0005886	GO:0022857	K14638		KOG1237	H+/oligopeptide symporter	IPR036259;IPR000109	MFS_trans_sf;POT_fam	plasma membrane
tr|A0A1U8EMY6|A0A1U8EMY6_CAPAN	A0A1U8EMY6	GO:0006004		GO:0016740	K23280				IPR024709;IPR019378	FucosylTrfase_pln;GDP-Fuc_O-FucTrfase	peroxisomal
tr|A0A1U8EMY9|A0A1U8EMY9_CAPAN	A0A1U8EMY9										cytoplasmic
tr|A0A1U8EN00|A0A1U8EN00_CAPAN	A0A2G2YFE6	GO:0009793;GO:0009908;GO:0009640;GO:0010305;GO:0010080;GO:0010081;GO:0010082		GO:0004181	K01301		KOG2195;KOG2195;KOG2195	Transferrin receptor and related proteins containing the protease-associated (PA) domain;Transferrin receptor and related proteins containing the protease-associated (PA) domain;Transferrin receptor and related proteins containing the protease-associated (PA) domain	IPR007484;IPR039373;IPR007365;IPR036757	Peptidase_M28;Peptidase_M28B;TFR-like_dimer_dom;TFR-like_dimer_dom_sf	endoplasmic reticulum
tr|A0A1U8EN40|A0A1U8EN40_CAPAN	A0A1U8EN40		GO:0016021;GO:0005886	GO:0005524;GO:0004672	K00924				IPR011009;IPR001611;IPR003591;IPR032675;IPR013210;IPR000719;IPR017441;IPR008271	Kinase-like_dom_sf;Leu-rich_rpt;Leu-rich_rpt_typical-subtyp;LRR_dom_sf;LRR_N_plant-typ;Prot_kinase_dom;Protein_kinase_ATP_BS;Ser/Thr_kinase_AS	Golgi apparatus
tr|A0A1U8EN50|A0A1U8EN50_CAPAN	A0A1U8EN50		GO:0005730		K14782		KOG2773;KOG2773	Apoptosis antagonizing transcription factor/protein transport protein;Apoptosis antagonizing transcription factor/protein transport protein	IPR025160;IPR039223;IPR012617	AATF;AATF/Bfr2;AATF_C	nuclear
tr|A0A1U8EN57|A0A1U8EN57_CAPAN	A0A2G2YI17	GO:0051301;GO:0007049		GO:0016538	K02219	ko04111;ko05200;ko05222	KOG3484	Cyclin-dependent protein kinase CDC28, regulatory subunit CKS1, and related proteins	IPR000789;IPR036858	Cyclin-dep_kinase_reg-sub;Cyclin-dep_kinase_reg-sub_sf	cytoplasmic
tr|A0A1U8EN59|A0A1U8EN59_CAPAN	A0A1U8EN59		GO:0016020	GO:0046873					IPR002523	MgTranspt_CorA/ZnTranspt_ZntB	cytoplasmic
tr|A0A1U8EN68|A0A1U8EN68_CAPAN	A0A1U8EN68	GO:0030150	GO:0005744	GO:0004721	K17496		KOG2832	TFIIF-interacting CTD phosphatase, including NLI-interacting factor (involved in RNA polymerase II regulation)	IPR004274;IPR036412;IPR023214	FCP1_dom;HAD-like_sf;HAD_sf	mitochondrial
tr|A0A1U8EN79|A0A1U8EN79_CAPAN	A0A1U8EN79			GO:0016787	K14493	ko04075	KOG1515	Arylacetamide deacetylase	IPR029058;IPR013094	AB_hydrolase;AB_hydrolase_3	mitochondrial
tr|A0A1U8EN86|A0A1U8EN86_CAPAN	A0A2G3AHK8	GO:0006952		GO:0043531	K13453	ko04626	KOG4658	Apoptotic ATPase	IPR002182;IPR027417;IPR038005;IPR041118	NB-ARC;P-loop_NTPase;RX-like_CC;Rx_N	vacuolar
tr|A0A1U8ENB7|A0A1U8ENB7_CAPAN	A0A1U8ENB7				K02991	ko01521;ko03010;ko04066;ko04150;ko04151;ko04371;ko04714;ko04910;ko05205					nuclear
tr|A0A1U8ENE0|A0A1U8ENE0_CAPAN	A0A1U8ENE0	GO:0005975	GO:0005576	GO:0016985	K01179	ko00500;ko01100;ko02020			IPR001547;IPR017853;IPR035992	Glyco_hydro_5;Glycoside_hydrolase_SF;Ricin_B-like_lectins	extracellular
tr|A0A1U8ENE5|A0A1U8ENE5_CAPAN	A0A2G2YD72				K19892	ko00500;ko01100			IPR012946	X8	endoplasmic reticulum
tr|A0A1U8ENF1|A0A1U8ENF1_CAPAN	A0A2G2YGU9		GO:0016021		K13993	ko04141	KOG0710	Molecular chaperone (small heat-shock protein Hsp26/Hsp42)	IPR002068;IPR008978	A-crystallin/Hsp20_dom;HSP20-like_chaperone	cytoplasmic
tr|A0A1U8ENF4|A0A1U8ENF4_CAPAN	A0A2G2YNS2	GO:0032259;GO:0016126		GO:0008168	K00559	ko00100;ko01100;ko01110	KOG1269;KOG1269	SAM-dependent methyltransferases;SAM-dependent methyltransferases	IPR013216;IPR030384;IPR029063;IPR013705	Methyltransf_11;MeTrfase_SMT;SAM-dependent_MTases;Sterol_MeTrfase_C	cytoplasmic
tr|A0A1U8ENF5|A0A1U8ENF5_CAPAN	A0A1U8ENF5		GO:0016020;GO:0005794	GO:0016757	K20891		KOG0799	Branching enzyme	IPR003406	Glyco_trans_14	Golgi apparatus
tr|A0A1U8ENH3|A0A1U8ENH3_CAPAN	A0A1U8ENH3								IPR036047	F-box-like_dom_sf	cytoplasmic
tr|A0A1U8ENH5|A0A1U8ENH5_CAPAN	A0A2G2YCA4		GO:0016021;GO:0009705;GO:0042807	GO:0015267	K09873		KOG0223	Aquaporin (major intrinsic protein family)	IPR023271;IPR034294;IPR000425;IPR022357	Aquaporin-like;Aquaporin_transptr;MIP;MIP_CS	Golgi apparatus
tr|A0A1U8ENH9|A0A1U8ENH9_CAPAN	A0A1U8ENH9		GO:0005743						IPR039297;IPR039296	COX7a;Predicted_CoxVII	cytoplasmic
tr|A0A1U8ENL9|A0A1U8ENL9_CAPAN	A0A2G2YJQ4	GO:0006633	GO:0016021	GO:0102336;GO:0102337;GO:0102338;GO:0102756	K15397	ko00062;ko01100;ko01110;ko04626			IPR012392;IPR013747;IPR013601;IPR016039	3-ktacl-CoA_syn;ACP_syn_III_C;FAE1_typ3_polyketide_synth;Thiolase-like	endoplasmic reticulum
tr|A0A1U8ENM5|A0A1U8ENM5_CAPAN	A0A1U8ENM5			GO:0016787	K08726	ko00590;ko00625;ko01100;ko01120;ko04146	KOG4178	Soluble epoxide hydrolase	IPR029058;IPR000073;IPR000639	AB_hydrolase;AB_hydrolase_1;Epox_hydrolase-like	cytoplasmic
tr|A0A1U8ENP1|A0A1U8ENP1_CAPAN	A0A2G2YC53	GO:0006423		GO:0005524;GO:0046872;GO:0004817	K01883	ko00970	KOG2007	Cysteinyl-tRNA synthetase	IPR015803;IPR024909;IPR014729;IPR032678;IPR009080	Cys-tRNA-ligase;Cys-tRNA/MSH_ligase;Rossmann-like_a/b/a_fold;tRNA-synt_1_cat_dom;tRNAsynth_Ia_anticodon-bd	cytoplasmic
tr|A0A1U8ENP8|A0A1U8ENP8_CAPAN	A0A2G2YJG2				K06630	ko04011;ko04110;ko04114;ko04151;ko04390;ko04391;ko04621;ko04722;ko05160;ko05203	KOG0841	Multifunctional chaperone (14-3-3 family)	IPR000308;IPR023409;IPR036815;IPR023410	14-3-3;14-3-3_CS;14-3-3_dom_sf;14-3-3_domain	cytoplasmic
tr|A0A1U8ENQ4|A0A1U8ENQ4_CAPAN	A0A2G3AMA8	GO:0032259	GO:0005737;GO:0016020	GO:0008168	K15451		KOG2918	Carboxymethyl transferase	IPR016651;IPR007213;IPR029063	PPM1;Ppm1/Ppm2/Tcmp;SAM-dependent_MTases	cytoplasmic
tr|A0A1U8ENS4|A0A1U8ENS4_CAPAN	A0A1U8EXA2	GO:0006086		GO:0004739	K00162	ko00010;ko00020;ko00620;ko01100;ko01110;ko01120;ko01200;ko04066;ko04922;ko05230	KOG0524	Pyruvate dehydrogenase E1, beta subunit	IPR027110;IPR029061;IPR009014;IPR005475;IPR033248	PDHB;THDP-binding;Transketo_C/PFOR_II;Transketolase-like_Pyr-bd;Transketolase_C	mitochondrial
tr|A0A1U8ENT1|A0A1U8ENT1_CAPAN	A0A1U8ENT1	GO:0046900	GO:0005773;GO:0005615	GO:0034722	K01307	ko00790;ko01523	KOG1559	Gamma-glutamyl hydrolase	IPR029062;IPR015527;IPR011697	Class_I_gatase-like;Pept_C26_g-glut_hydrolase;Peptidase_C26	cytoplasmic
tr|A0A1U8ENT5|A0A1U8ENT5_CAPAN	A0A2G2YFY1		GO:0016021	GO:0004190	K09595		KOG2443	Uncharacterized conserved protein	IPR033154;IPR007369;IPR006639	AtSSP;Peptidase_A22B_SPP;Preselin/SPP	Golgi apparatus
tr|A0A1U8ENV2|A0A1U8ENV2_CAPAN	A0A2G2YIL9				K01802				IPR020683;IPR036770	Ankyrin_rpt-contain_dom;Ankyrin_rpt-contain_sf	chloroplast
tr|A0A1U8ENV3|A0A1U8ENV3_CAPAN	A0A1U8ENV3			GO:0020037;GO:0005506;GO:0016705;GO:0004497	K20618	ko00902;ko01100;ko01110	KOG0156	Cytochrome P450 CYP2 subfamily	IPR001128;IPR017972;IPR002401;IPR036396	Cyt_P450;Cyt_P450_CS;Cyt_P450_E_grp-I;Cyt_P450_sf	endoplasmic reticulum
tr|A0A1U8ENX4|A0A1U8ENX4_CAPAN	A0A2G2YGK1	GO:0005975							IPR000677;IPR001223;IPR017853	2S_globulin;Glyco_hydro18_cat;Glycoside_hydrolase_SF	extracellular
tr|A0A1U8ENY3|A0A1U8ENY3_CAPAN	A0A1U8ENY3			GO:0005524;GO:0004672	K17545		KOG0597	Serine-threonine protein kinase FUSED	IPR011989;IPR016024;IPR011009;IPR000719;IPR017441;IPR008271	ARM-like;ARM-type_fold;Kinase-like_dom_sf;Prot_kinase_dom;Protein_kinase_ATP_BS;Ser/Thr_kinase_AS	cytoplasmic
tr|A0A1U8EP05|A0A1U8EP05_CAPAN	A0A1U8EP05	GO:0006357;GO:0016573	GO:0035267						IPR012423	Eaf7/MRGBP	cytoplasmic
tr|A0A1U8EP46|A0A1U8EP46_CAPAN	A0A1U8EP46	GO:0006526;GO:0000053;GO:0000050	GO:0005737;GO:0009570	GO:0005524;GO:0004055	K01940	ko00220;ko00250;ko01100;ko01110;ko01230;ko05418	KOG1706	Argininosuccinate synthase	IPR001518;IPR018223;IPR023434;IPR024074;IPR014729	Arginosuc_synth;Arginosuc_synth_CS;Arginosuc_synth_type_1_subfam;AS_cat/multimer_dom_body;Rossmann-like_a/b/a_fold	chloroplast
tr|A0A1U8EP51|A0A1U8EP51_CAPAN	A0A1U8EP51				K20782	ko00514					Golgi apparatus
tr|A0A1U8EP93|A0A1U8EP93_CAPAN	A0A2G2Y4Q3	GO:0009247	GO:0016020	GO:0046509	K03715	ko00561;ko01100			IPR009695;IPR007235	Diacylglyc_glucosyltr_N;Glyco_trans_28_C	cytoplasmic
tr|A0A1U8EP95|A0A1U8EP95_CAPAN	A0A1U8EP95			GO:0003723;GO:0003743	K03113	ko03013	KOG1770	Translation initiation factor 1 (eIF-1/SUI1)	IPR001950;IPR036877;IPR005874	SUI1;SUI1_dom_sf;SUI1_euk	cytoplasmic
tr|A0A1U8EPA4|A0A1U8EPA4_CAPAN	A0A2G2XXM1			GO:0005524;GO:0004672	K04424	ko04010	KOG0192	Tyrosine kinase specific for activated (GTP-bound) p21cdc42Hs	IPR002912;IPR011009;IPR000719;IPR001245;IPR008271	ACT_dom;Kinase-like_dom_sf;Prot_kinase_dom;Ser-Thr/Tyr_kinase_cat_dom;Ser/Thr_kinase_AS	cytoplasmic
tr|A0A1U8EPD7|A0A1U8EPD7_CAPAN	A0A1U8EPD7	GO:0009832;GO:0033356	GO:0005829;GO:0005794	GO:0052691	K13379	ko00520;ko01100			IPR029044;IPR004901;IPR037595	Nucleotide-diphossugar_trans;RGP;RGP_fam	cytoplasmic
tr|A0A1U8EPE0|A0A1U8EPE0_CAPAN	A0A2G2YDP1	GO:0006412	GO:0015935	GO:0003735;GO:0019843	K02997	ko03010	KOG3301	Ribosomal protein S4	IPR022801;IPR005710;IPR001912;IPR018079;IPR002942;IPR036986	Ribosomal_S4/S9;Ribosomal_S4/S9_euk/arc;Ribosomal_S4/S9_N;Ribosomal_S4_CS;S4_RNA-bd;S4_RNA-bd_sf	cytoplasmic
tr|A0A1U8EPG9|A0A1U8EPG9_CAPAN	A0A1U8EPG9		GO:0005747						IPR035204	NDUFB11	cytoplasmic
tr|A0A1U8EPI6|A0A1U8EPI6_CAPAN	A0A1U8EPI6	GO:1901006	GO:0005886	GO:0003954			KOG4288	Predicted oxidoreductase	IPR016040;IPR036291	NAD(P)-bd_dom;NAD(P)-bd_dom_sf	mitochondrial
tr|A0A1U8EPJ8|A0A1U8EPJ8_CAPAN	Q9FZ48	GO:0000209;GO:0006301;GO:0070534	GO:0005634	GO:0005524;GO:0061631	K10580	ko04120;ko04624;ko05131	KOG0417	Ubiquitin-protein ligase	IPR000608;IPR023313;IPR016135	UBQ-conjugat_E2;UBQ-conjugating_AS;UBQ-conjugating_enzyme/RWD	cytoplasmic
tr|A0A1U8EPL2|A0A1U8EPL2_CAPAN	A0A1U8EPL2	GO:0009058	GO:0005737	GO:0008676	K01627	ko00540;ko01100			IPR013785;IPR006218;IPR006269	Aldolase_TIM;DAHP1/KDSA;KDO8P_synthase	cytoplasmic
tr|A0A1U8EPS3|A0A1U8EPS3_CAPAN	A0A1U8EPS3		GO:0016021;GO:0005739		K03686		KOG3156	Uncharacterized membrane protein	IPR024461	DUF1640	mitochondrial
tr|A0A1U8EPV7|A0A1U8EPV7_CAPAN	A0A2G2XV55			GO:0008270;GO:0003676					IPR003604;IPR036236;IPR013087	Matrin/U1-like-C_Znf_C2H2;Znf_C2H2_sf;Znf_C2H2_type	nuclear
tr|A0A1U8EPX8|A0A1U8EPX8_CAPAN	A0A1U8EPX8		GO:0016021	GO:0005524;GO:0004672	K13415	ko04075			IPR011009;IPR001611;IPR032675;IPR013210;IPR000719;IPR017441	Kinase-like_dom_sf;Leu-rich_rpt;LRR_dom_sf;LRR_N_plant-typ;Prot_kinase_dom;Protein_kinase_ATP_BS	plasma membrane
tr|A0A1U8EPX9|A0A1U8EPX9_CAPAN	A0A1U8EPX9			GO:0020037;GO:0005506;GO:0016705;GO:0004497	K07426		KOG0157;KOG0157	Cytochrome P450 CYP4/CYP19/CYP26 subfamilies;Cytochrome P450 CYP4/CYP19/CYP26 subfamilies	IPR001128;IPR017972;IPR002401;IPR036396	Cyt_P450;Cyt_P450_CS;Cyt_P450_E_grp-I;Cyt_P450_sf	endoplasmic reticulum
tr|A0A1U8EQ41|A0A1U8EQ41_CAPAN	A0A1U8EQ41	GO:0006281;GO:0006289;GO:0070816;GO:0006366;GO:0006360	GO:0005675;GO:0000439		K03141	ko03022;ko03420;ko05203	KOG2074;KOG2074	RNA polymerase II transcription initiation/nucleotide excision repair factor TFIIH, subunit TFB1;RNA polymerase II transcription initiation/nucleotide excision repair factor TFIIH, subunit TFB1	IPR005607;IPR027079;IPR013876	BSD_dom;Tfb1/GTF2H1;TFIIH_BTF_p62_N	nuclear
tr|A0A1U8EQ50|A0A1U8EQ50_CAPAN	A0A1U8EQ50	GO:0032259;GO:0006744	GO:0005739;GO:0031314	GO:0008168;GO:0043333	K06127	ko00130;ko01100;ko01110	KOG1540	Ubiquinone biosynthesis methyltransferase COQ5	IPR029063;IPR004033;IPR023576	SAM-dependent_MTases;UbiE/COQ5_MeTrFase;UbiE/COQ5_MeTrFase_CS	mitochondrial
tr|A0A1U8EQ74|A0A1U8EQ74_CAPAN	A0A1U8EQ74				K10268						extracellular
tr|A0A1U8EQ77|A0A1U8EQ77_CAPAN	A0A2G2YDT6	GO:0006952;GO:0006355		GO:0003697	K14573	ko03008			IPR009044;IPR013742	ssDNA-bd_transcriptional_reg;Whirly	chloroplast
tr|A0A1U8EQA1|A0A1U8EQA1_CAPAN	A0A1U8EQA1			GO:0016791					IPR013078;IPR029033;IPR001345	His_Pase_superF_clade-1;His_PPase_superfam;PG/BPGM_mutase_AS	cytoplasmic
tr|A0A1U8EQA6|A0A1U8EQA6_CAPAN	A0A2G2YEG6			GO:0016740	K00799	ko00480;ko00980;ko00982;ko00983;ko01100;ko01524;ko04212;ko05200;ko05204;ko05225;ko05418	KOG0406	Glutathione S-transferase	IPR010987;IPR036282;IPR004045;IPR036249	Glutathione-S-Trfase_C-like;Glutathione-S-Trfase_C_sf;Glutathione_S-Trfase_N;Thioredoxin-like_sf	cytoplasmic
tr|A0A1U8EQB6|A0A1U8EQB6_CAPAN	A0A1U8EQB6	GO:0006355	GO:0005634		K11294	ko05130			IPR007592	GEBP	nuclear
tr|A0A1U8EQC1|A0A1U8EQC1_CAPAN	A0A2G3BBU4			GO:0005524;GO:0016740	K10689		KOG0417	Ubiquitin-protein ligase	IPR000608;IPR023313;IPR016135	UBQ-conjugat_E2;UBQ-conjugating_AS;UBQ-conjugating_enzyme/RWD	cytoplasmic
tr|A0A1U8EQD4|A0A1U8EQD4_CAPAN	A0A2G2YK14		GO:0005777	GO:0046872;GO:0031418;GO:0051213	K24028		KOG0143;KOG0143	Iron/ascorbate family oxidoreductases;Iron/ascorbate family oxidoreductases	IPR026992;IPR027443;IPR005123	DIOX_N;IPNS-like;Oxoglu/Fe-dep_dioxygenase	peroxisomal
tr|A0A1U8EQI5|A0A1U8EQI5_CAPAN	A0A1U8EQI5		GO:0005634;GO:0005737				KOG4774	Uncharacterized conserved protein	IPR019191;IPR038881	Essential_protein_Yae1_N;Yae1-like	cytoplasmic
tr|A0A1U8EQJ4|A0A1U8EQJ4_CAPAN	A0A1U8EQJ4				K10293				IPR036047;IPR001810	F-box-like_dom_sf;F-box_dom	cytoplasmic
tr|A0A1U8EQK5|A0A1U8EQK5_CAPAN	A0A2G3ANC8								IPR036894;IPR004401	YbaB-like_sf;YbaB/EbfC	chloroplast
tr|A0A1U8EQL7|A0A1U8EQL7_CAPAN	A0A1U8EQL7	GO:0070084	GO:0005829	GO:0046872;GO:0070006	K01265		KOG2738	Putative methionine aminopeptidase	IPR036005;IPR000994;IPR001714;IPR002467;IPR031615	Creatinase/aminopeptidase-like;Pept_M24;Pept_M24_MAP;Pept_M24A_MAP1;Zfn-C6H2	cytoplasmic
tr|A0A1U8EQN8|A0A1U8EQN8_CAPAN	A0A1U8EQN8	GO:0035556;GO:0010468;GO:0010311	GO:0005634;GO:0005737	GO:0005524;GO:0004707	K04371	ko01521;ko01522;ko01524;ko04010;ko04011;ko04012;ko04013;ko04014;ko04015;ko04022;ko04024;ko04062;ko04066;ko04068;ko04071;ko04072;ko04111;ko04114;ko04140;ko04150;ko04151;ko04210;ko04214;ko04218;ko04261;ko04270;ko04320;ko04350;ko04360;ko04370;ko04371;ko04380;ko04510;ko04520;ko04540;ko04550;ko04611;ko04620;ko04621;ko04625;ko04650;ko04657;ko04658;ko04659;ko04660;ko04662;ko04664;ko04666;ko04668;ko04713…	KOG0660	Mitogen-activated protein kinase	IPR011009;IPR003527;IPR000719;IPR017441;IPR008271	Kinase-like_dom_sf;MAP_kinase_CS;Prot_kinase_dom;Protein_kinase_ATP_BS;Ser/Thr_kinase_AS	cytoplasmic
tr|A0A1U8EQR2|A0A1U8EQR2_CAPAN	A0A1U8EQR2				K07466	ko03030;ko03420;ko03430;ko03440;ko03460			IPR012340	NA-bd_OB-fold	cytoplasmic
tr|A0A1U8EQT9|A0A1U8EQT9_CAPAN	A0A1U8EQT9			GO:0016746					IPR009288;IPR013024;IPR036568	AIG2-like;GGCT-like;GGCT-like_sf	cytoplasmic
tr|A0A1U8EQW5|A0A1U8EQW5_CAPAN	A0A2G3ANU6	GO:0006412	GO:0005840	GO:0003735	K02991	ko01521;ko03010;ko04066;ko04150;ko04151;ko04371;ko04714;ko04910;ko05205	KOG1646	40S ribosomal protein S6	IPR014401;IPR001377;IPR018282	Ribosomal_S6_euk;Ribosomal_S6e;Ribosomal_S6e_CS	cytoplasmic
tr|A0A1U8EQX4|A0A1U8EQX4_CAPAN	A0A1U8EQX4		GO:0016021;GO:0005886	GO:0005524;GO:0004674	K00924				IPR011009;IPR003591;IPR032675;IPR013210;IPR000719;IPR017441;IPR001245;IPR008271	Kinase-like_dom_sf;Leu-rich_rpt_typical-subtyp;LRR_dom_sf;LRR_N_plant-typ;Prot_kinase_dom;Protein_kinase_ATP_BS;Ser-Thr/Tyr_kinase_cat_dom;Ser/Thr_kinase_AS	endoplasmic reticulum
tr|A0A1U8ER24|A0A1U8ER24_CAPAN	A0A2G2Y5P8		GO:0016021								plasma membrane
tr|A0A1U8ER63|A0A1U8ER63_CAPAN	A0A1U8ER63	GO:0016126;GO:0016132	GO:0030176	GO:0016627;GO:0016628;GO:0009918	K00213	ko00100;ko01100;ko01110	KOG1435;KOG1435	Sterol reductase/lamin B receptor;Sterol reductase/lamin B receptor	IPR001171;IPR018083	Ergosterol_biosynth_ERG4_ERG24;Sterol_reductase_CS	extracellular
tr|A0A1U8ER75|A0A1U8ER75_CAPAN	A0A2G2Y560			GO:0016491;GO:0008270	K00083	ko00940;ko01100;ko01110	KOG0023	Alcohol dehydrogenase, class V	IPR013149;IPR013154;IPR002328;IPR011032;IPR036291;IPR020843	ADH_C;ADH_N;ADH_Zn_CS;GroES-like_sf;NAD(P)-bd_dom_sf;PKS_ER	cytoplasmic
tr|A0A1U8ER87|A0A1U8ER87_CAPAN	A0A1U8ER87		GO:0072546		K23565		KOG3318	Predicted membrane protein	IPR009445	TMEM85/Emc4	cytoplasmic
tr|A0A1U8ER96|A0A1U8ER96_CAPAN	A0A2G2YI47		GO:0009507		K01322	ko04614			IPR006869;IPR025757	DUF547;MIP1_Leuzipper	cytoplasmic
tr|A0A1U8ERA2|A0A1U8ERA2_CAPAN	A0A2G2YDY6			GO:0016740	K00799	ko00480;ko00980;ko00982;ko00983;ko01100;ko01524;ko04212;ko05200;ko05204;ko05225;ko05418	KOG0406	Glutathione S-transferase	IPR010987;IPR036282;IPR040079;IPR004045;IPR036249	Glutathione-S-Trfase_C-like;Glutathione-S-Trfase_C_sf;Glutathione_S-Trfase;Glutathione_S-Trfase_N;Thioredoxin-like_sf	cytoplasmic
tr|A0A1U8ERB5|A0A1U8ERB5_CAPAN	A0A1U8ERB5		GO:0005576	GO:0016788	K00679	ko00561;ko01100			IPR001087;IPR036514;IPR035669	GDSL;SGNH_hydro_sf;SGNH_plant_lipase-like	extracellular
tr|A0A1U8ERB7|A0A1U8ERB7_CAPAN	A0A1U8ERB7		GO:0016021;GO:0016020;GO:0043231	GO:0046872;GO:0020037;GO:0009055	K23490		KOG0537	Cytochrome b5	IPR001199;IPR036400;IPR018506	Cyt_B5-like_heme/steroid-bd;Cyt_B5-like_heme/steroid_sf;Cyt_B5_heme-BS	cytoplasmic
tr|A0A1U8ERV9|A0A1U8ERV9_CAPAN	A0A1U8ERV9		GO:0046658	GO:0009055	K01426	ko00330;ko00360;ko00380;ko00627;ko00643;ko01100;ko01120			IPR008972;IPR039391;IPR003245	Cupredoxin;Phytocyanin;Phytocyanin_dom	extracellular
tr|A0A1U8ES55|A0A1U8ES55_CAPAN	A0A1U8ES55	GO:0006749	GO:0005737	GO:0004364	K00799	ko00480;ko00980;ko00982;ko00983;ko01100;ko01524;ko04212;ko05200;ko05204;ko05225;ko05418	KOG0406	Glutathione S-transferase	IPR010987;IPR036282;IPR040079;IPR004045;IPR036249	Glutathione-S-Trfase_C-like;Glutathione-S-Trfase_C_sf;Glutathione_S-Trfase;Glutathione_S-Trfase_N;Thioredoxin-like_sf	cytoplasmic
tr|A0A1U8ES57|A0A1U8ES57_CAPAN	A0A1U8ES57	GO:0000226;GO:0007017;GO:0000278	GO:0005737;GO:0005874	GO:0005525;GO:0003924;GO:0005200	K07374	ko04145;ko04210;ko04530;ko04540;ko05010;ko05012;ko05014;ko05016;ko05020;ko05130;ko05132	KOG1376	Alpha tubulin	IPR002452;IPR013838;IPR008280;IPR000217;IPR018316;IPR037103;IPR036525;IPR023123;IPR017975;IPR003008	Alpha_tubulin;Beta-tubulin_BS;Tub_FtsZ_C;Tubulin;Tubulin/FtsZ_2-layer-sand-dom;Tubulin/FtsZ_C_sf;Tubulin/FtsZ_GTPase_sf;Tubulin_C;Tubulin_CS;Tubulin_FtsZ_GTPase	cytoplasmic
tr|A0A1U8ES85|A0A1U8ES85_CAPAN	A0A2G2Y8B7		GO:0005634		K17893		KOG1878	Nuclear receptor coregulator SMRT/SMRTER, contains Myb-like domains	IPR009057;IPR001005;IPR017884	Homeobox-like_sf;SANT/Myb;SANT_dom	nuclear
tr|A0A1U8ES87|A0A1U8ES87_CAPAN	A0A1U8ES87	GO:0006979;GO:0042744	GO:0005576;GO:0009506;GO:0009505	GO:0046872;GO:0020037;GO:0004601	K00430	ko00940;ko01100;ko01110			IPR002016;IPR010255;IPR000823;IPR019794;IPR019793;IPR033905	Haem_peroxidase;Haem_peroxidase_sf;Peroxidase_pln;Peroxidases_AS;Peroxidases_heam-ligand_BS;Secretory_peroxidase	extracellular
tr|A0A1U8ESA9|A0A1U8ESA9_CAPAN	A0A1U8ESA9	GO:0006412	GO:0009570;GO:0022627	GO:0003735;GO:0003729	K02945	ko03010			IPR012340;IPR035104;IPR022967;IPR003029	NA-bd_OB-fold;Ribosomal_protein_S1-like;S1_dom;S1_domain	mitochondrial
tr|A0A1U8ESC0|A0A1U8ESC0_CAPAN	A0A1U8ESC0	GO:0005975;GO:0006099;GO:0006108;GO:0006734;GO:0006107;GO:0051775	GO:0005739;GO:0009570;GO:0009941;GO:0048046;GO:0009579	GO:0030060;GO:0046554;GO:0008746	K00051	ko00620;ko00710;ko01100;ko01120;ko01200	KOG1496	Malate dehydrogenase	IPR022383;IPR001236;IPR015955;IPR001252;IPR011273;IPR010945;IPR036291	Lactate/malate_DH_C;Lactate/malate_DH_N;Lactate_DH/Glyco_Ohase_4_C;Malate_DH_AS;Malate_DH_NADP-dep_pln;Malate_DH_type2;NAD(P)-bd_dom_sf	chloroplast
tr|A0A1U8ESJ2|A0A1U8ESJ2_CAPAN	A0A2G2XZE6	GO:0006952			K10745	ko03030			IPR000916;IPR023393	Bet_v_I/MLP;START-like_dom_sf	cytoplasmic
tr|A0A1U8ESL1|A0A1U8ESL1_CAPAN	A0A1U8ESL1		GO:0009506;GO:0046658						IPR004864	LEA_2	endoplasmic reticulum
tr|A0A1U8ESL4|A0A1U8ESL4_CAPAN	A0A1U8ESL4	GO:0006364	GO:0005730;GO:0032040;GO:0034457;GO:0016363	GO:0030515	K14561	ko03008	KOG2781	U3 small nucleolar ribonucleoprotein (snoRNP) component	IPR007109	Brix	nuclear
tr|A0A1U8ESM7|A0A1U8ESM7_CAPAN	A0A1U8ESM7			GO:0005524;GO:0003723;GO:0003724	K12811	ko03040	KOG0334	RNA helicase	IPR011545;IPR014001;IPR001650;IPR027417;IPR000629;IPR014014	DEAD/DEAH_box_helicase_dom;Helicase_ATP-bd;Helicase_C;P-loop_NTPase;RNA-helicase_DEAD-box_CS;RNA_helicase_DEAD_Q_motif	nuclear
tr|A0A1U8ESN0|A0A1U8ESN0_CAPAN	A0A1U8ESN0		GO:0016021	GO:0016853	K15744	ko00906;ko01100;ko01110			IPR009915	NnrU_dom	cytoplasmic
tr|A0A1U8ESQ6|A0A1U8ESQ6_CAPAN	A0A2G2Y9H4			GO:0008234	K16290		KOG1543	Cysteine proteinase Cathepsin L	IPR000118;IPR037277;IPR038765;IPR025661;IPR000169;IPR025660;IPR000668;IPR039417;IPR013201	Granulin;Granulin_sf;Papain-like_cys_pep_sf;Pept_asp_AS;Pept_cys_AS;Pept_his_AS;Peptidase_C1A_C;Peptidase_C1A_papain-like;Prot_inhib_I29	endoplasmic reticulum
tr|A0A1U8ESS8|A0A1U8ESS8_CAPAN	A0A2G3AMR0				K10704	ko04624;ko05131	KOG0896	Ubiquitin-conjugating enzyme E2	IPR000608;IPR016135	UBQ-conjugat_E2;UBQ-conjugating_enzyme/RWD	cytoplasmic
tr|A0A1U8ESS9|A0A1U8ESS9_CAPAN	A0A2G2YBK6	GO:0006817	GO:0016021	GO:0022857	K08193		KOG2532	Permease of the major facilitator superfamily	IPR011701;IPR020846;IPR036259	MFS;MFS_dom;MFS_trans_sf	Golgi apparatus
tr|A0A1U8EST5|A0A1U8EST5_CAPAN	A0A1U8EST5		GO:0005774	GO:0005525;GO:0003924	K07897	ko04137;ko04138;ko04140;ko04144;ko04145;ko05132;ko05146;ko05152	KOG0394	Ras-related GTPase	IPR027417;IPR005225;IPR001806	P-loop_NTPase;Small_GTP-bd_dom;Small_GTPase	mitochondrial
tr|A0A1U8ESW5|A0A1U8ESW5_CAPAN	A0A1U8ESW5	GO:0045944	GO:0005634	GO:0000976	K01897	ko00061;ko00071;ko01100;ko01212;ko02024;ko03320;ko04146;ko04216;ko04714;ko04920	KOG0504	FOG: Ankyrin repeat	IPR002110;IPR020683;IPR036770	Ankyrin_rpt;Ankyrin_rpt-contain_dom;Ankyrin_rpt-contain_sf	nuclear
tr|A0A1U8ESX9|A0A1U8ESX9_CAPAN	A0A2G2Y5G7	GO:0007062	GO:0005634;GO:0008278		K06670	ko04110;ko04111	KOG1213	Sister chromatid cohesion complex Cohesin, subunit RAD21/SCC1	IPR039781;IPR006909;IPR006910;IPR023093;IPR036390	Rad21/Rec8-like;Rad21/Rec8_C_eu;Rad21_Rec8_N;ScpA-like_C;WH_DNA-bd_sf	nuclear
tr|A0A1U8ET22|A0A1U8ET22_CAPAN	A0A1U8ET22		GO:0005634;GO:0005737;GO:1990904	GO:0005524;GO:0003723;GO:0003724	K12823	ko03040;ko05202;ko05205	KOG0331	ATP-dependent RNA helicase	IPR011545;IPR014001;IPR001650;IPR027417;IPR000629;IPR014014	DEAD/DEAH_box_helicase_dom;Helicase_ATP-bd;Helicase_C;P-loop_NTPase;RNA-helicase_DEAD-box_CS;RNA_helicase_DEAD_Q_motif	cytoplasmic
tr|A0A1U8ET28|A0A1U8ET28_CAPAN	A0A2G2Y4C8			GO:0052905	K15445		KOG2967	Uncharacterized conserved protein	IPR028564;IPR038459;IPR016653;IPR007356;IPR016009	MT_TRM10-typ;MT_TRM10-typ_sf;TRM10/TRM10A;tRNA_m1G_MeTrfase_euk;tRNA_MeTrfase_TRMD/TRM10	cytoplasmic
tr|A0A1U8ET37|A0A1U8ET37_CAPAN	A0A2G2Y8L0	GO:0071555;GO:0030244	GO:0016021;GO:0005886	GO:0046872;GO:0016760	K10999				IPR005150;IPR027934;IPR029044;IPR001841;IPR013083	Cellulose_synth;CES_Znf_RING;Nucleotide-diphossugar_trans;Znf_RING;Znf_RING/FYVE/PHD	cytoplasmic
tr|A0A1U8ET50|A0A1U8ET50_CAPAN	A0A2G2Y5M5	GO:0009097;GO:0009099;GO:0006551	GO:0005829;GO:0009507;GO:0005777	GO:0043621;GO:1990610	K01653	ko00290;ko00650;ko00660;ko00770;ko01100;ko01110;ko01210;ko01230	KOG2663	Acetolactate synthase, small subunit	IPR004789;IPR027271;IPR019455;IPR002912;IPR039557	Acetalactate_synth_ssu;Acetolactate_synth/TF_NikR_C;Acetolactate_synth_ssu_C;ACT_dom;AHAS_ACT	chloroplast
tr|A0A1U8ET59|A0A1U8ET59_CAPAN	A0A1U8ET59	GO:0051726	GO:0005634		K21626				IPR026907	CCNDBP1	nuclear
tr|A0A1U8ET64|A0A1U8ET64_CAPAN	A0A2G2YDR0	GO:0006817	GO:0016021		K15378		KOG0637	Sucrose transporter and related proteins	IPR036259	MFS_trans_sf	Golgi apparatus
tr|A0A1U8ET70|A0A1U8ET70_CAPAN	A0A1U8ET70	GO:0006413;GO:0006446	GO:0005851	GO:0003743	K03754	ko03013;ko05168	KOG1465	Translation initiation factor 2B, beta subunit (eIF-2Bbeta/GCD7)	IPR000649;IPR042529;IPR037171	IF-2B-related;IF_2B-like_C;NagB/RpiA_transferase-like	peroxisomal
tr|A0A1U8ET96|A0A1U8ET96_CAPAN	A0A2G2YBA3						KOG3450	Huntingtin interacting protein HYPK	IPR038922;IPR044034	HYPK_UBA;NAC-like_UBA	cytoplasmic
tr|A0A1U8ETB2|A0A1U8ETB2_CAPAN	A0A1U8ETB2			GO:0005524;GO:0004674	K00924		KOG1187	Serine/threonine protein kinase	IPR011009;IPR000719;IPR017441;IPR001245;IPR008271	Kinase-like_dom_sf;Prot_kinase_dom;Protein_kinase_ATP_BS;Ser-Thr/Tyr_kinase_cat_dom;Ser/Thr_kinase_AS	cytoplasmic
tr|A0A1U8ETD8|A0A1U8ETD8_CAPAN	A0A2G2Y9J4				K14319	ko03013			IPR025265;IPR038214	WPP_dom;WPP_sf	cytoplasmic
tr|A0A1U8ETE4|A0A1U8ETE4_CAPAN	A0A1U8ETE4		GO:0016021;GO:0016020;GO:0043231	GO:0046872;GO:0020037;GO:0009055	K23490		KOG0537	Cytochrome b5	IPR001199;IPR036400;IPR018506	Cyt_B5-like_heme/steroid-bd;Cyt_B5-like_heme/steroid_sf;Cyt_B5_heme-BS	cytoplasmic
tr|A0A1U8ETE8|A0A1U8ETE8_CAPAN	A0A2G2Y9Z4	GO:0045493		GO:0004553	K01181				IPR003305;IPR008979;IPR001000;IPR017853	CenC_carb-bd;Galactose-bd-like_sf;GH10;Glycoside_hydrolase_SF	mitochondrial
tr|A0A1U8ETF0|A0A1U8ETF0_CAPAN	A0A1U8ETF0	GO:0019252;GO:0005983	GO:0009570	GO:0010303;GO:0051060	K01214	ko00500;ko01100;ko01110	KOG0470	1,4-alpha-glucan branching enzyme/starch branching enzyme II	IPR004193;IPR013780;IPR017853;IPR013783;IPR014756;IPR011839;IPR024561;IPR040671	Glyco_hydro_13_N;Glyco_hydro_b;Glycoside_hydrolase_SF;Ig-like_fold;Ig_E-set;Pullul_strch;Pullul_strch_C;Pullulanase_N2	chloroplast
tr|A0A1U8ETF5|A0A1U8ETF5_CAPAN	A0A1U8ETF5	GO:0015994;GO:0010028	GO:0009507	GO:0016491;GO:0046422	K09839	ko00906;ko01100;ko01110			IPR012674;IPR022272;IPR010788	Calycin;Lipocalin_CS;VDE	peroxisomal
tr|A0A1U8ETH0|A0A1U8ETH0_CAPAN	A0A2G2Y8G2			GO:0046872;GO:0051287;GO:0004471	K00029	ko00620;ko00710;ko01100;ko01120;ko01200;ko03320	KOG1257	NADP+-dependent malic enzyme	IPR015884;IPR012301;IPR037062;IPR012302;IPR001891;IPR036291	Malic_enzyme_CS;Malic_N_dom;Malic_N_dom_sf;Malic_NAD-bd;Malic_OxRdtase;NAD(P)-bd_dom_sf	cytoplasmic
tr|A0A1U8ETI8|A0A1U8ETI8_CAPAN	A0A2G2YHB8								IPR013097;IPR011008	Dabb;Dimeric_a/b-barrel	cytoplasmic
tr|A0A1U8ETK2|A0A1U8ETK2_CAPAN	A0A2G2Y5Z1	GO:0016226		GO:0005506;GO:0051536	K22074		KOG2358	NifU-like domain-containing proteins	IPR034904;IPR014824;IPR036498;IPR001075	FSCA_dom_sf;Nfu/NifU_N;Nfu/NifU_N_sf;NIF_FeS_clus_asmbl_NifU_C	mitochondrial
tr|A0A1U8ETK4|A0A1U8ETK4_CAPAN	A0A1U8ETK4		GO:0046658	GO:0009055	K01426	ko00330;ko00360;ko00380;ko00627;ko00643;ko01100;ko01120			IPR008972;IPR039391;IPR003245	Cupredoxin;Phytocyanin;Phytocyanin_dom	extracellular
tr|A0A1U8ETL8|A0A1U8ETL8_CAPAN	A0A2G2Y881	GO:0051301;GO:0006397;GO:0009826;GO:0010087;GO:0031087;GO:0040029;GO:0000291;GO:0070370;GO:0010587	GO:0005634;GO:0005829;GO:0000932;GO:0010494;GO:0005844	GO:0008270;GO:0003729;GO:0004534	K20553	ko04016	KOG2044;KOG2044	5'-3' exonuclease HKE1/RAT1;5'-3' exonuclease HKE1/RAT1	IPR027073;IPR004859;IPR041412;IPR017151;IPR001878	5_3_exoribonuclease;Put_53exo;Xrn1_helical;Xrn2/3/4;Znf_CCHC	nuclear
tr|A0A2G2YAZ2|A0A2G2YAZ2_CAPAN	A0A2G2YAZ2	GO:0005975		GO:0004553	K08235				IPR013320;IPR000757;IPR008263	ConA-like_dom_sf;GH16;GH16_AS	vacuolar
tr|A0A1U8ETM9|A0A1U8ETM9_CAPAN	A0A1U8ETM9		GO:0016021	GO:0005524;GO:0042626	K08712	ko02010	KOG0065	Pleiotropic drug resistance proteins (PDR1-15), ABC superfamily	IPR003593;IPR013525;IPR029481;IPR003439;IPR043926;IPR034001;IPR034003;IPR027417;IPR013581	AAA+_ATPase;ABC_2_trans;ABC_trans_N;ABC_transporter-like;ABCG_dom;ABCG_PDR_1;ABCG_PDR_2;P-loop_NTPase;PDR_assoc	mitochondrial
tr|A0A1U8ETN4|A0A1U8ETN4_CAPAN	A0A2G2YHF8	GO:0005975	GO:0005773	GO:0004560	K01206	ko00511;ko04142	KOG3340	Alpha-L-fucosidase	IPR008979;IPR000933;IPR017853	Galactose-bd-like_sf;Glyco_hydro_29;Glycoside_hydrolase_SF	extracellular
tr|A0A1U8ETT7|A0A1U8ETT7_CAPAN	A0A1U8ETT7		GO:0016021;GO:0005737		K13348	ko04146	KOG1944	Peroxisomal membrane protein MPV17 and related proteins	IPR007248	Mpv17_PMP22	peroxisomal
tr|A0A1U8ETT9|A0A1U8ETT9_CAPAN	A0A2G2Y4M0		GO:0016021	GO:0008374					IPR017088;IPR032805	Wax_synthase;Wax_synthase_dom	plasma membrane
tr|A0A1U8ETU5|A0A1U8ETU5_CAPAN	A0A2G2YD15	GO:0042127;GO:0001558	GO:0005634;GO:0005886;GO:0005739;GO:0005802;GO:0005769;GO:0000775	GO:0005524;GO:0004672	K04411	ko04010;ko04014;ko04068;ko05200;ko05223	KOG0576	Mitogen-activated protein kinase kinase kinase kinase (MAP4K), germinal center kinase family	IPR011009;IPR000719;IPR017441	Kinase-like_dom_sf;Prot_kinase_dom;Protein_kinase_ATP_BS	cytoplasmic
tr|A0A1U8ETU9|A0A1U8ETU9_CAPAN	A0A1U8ETU9	GO:0006355	GO:0005634	GO:0003700;GO:0043565	K09060				IPR004827;IPR012900	bZIP;MFMR	nuclear
tr|A0A1U8ETV9|A0A1U8ETV9_CAPAN	A0A1U8ETV9	GO:0006379;GO:0006363	GO:0005736	GO:0008270;GO:0003676;GO:0003899	K03000	ko03020	KOG2907	RNA polymerase I transcription factor TFIIS, subunit A12.2/RPA12	IPR012164;IPR034004;IPR001222	Rpa12/Rpb9/Rpc10/TFS;Zn_ribbon_RPA12_C;Znf_TFIIS	nuclear
tr|A0A1U8ETW4|A0A1U8ETW4_CAPAN	A0A1U8ETW4			GO:0020037;GO:0005506;GO:0016705	K17961	ko00904	KOG0156	Cytochrome P450 CYP2 subfamily	IPR001128;IPR017972;IPR002401;IPR036396	Cyt_P450;Cyt_P450_CS;Cyt_P450_E_grp-I;Cyt_P450_sf	endoplasmic reticulum
tr|A0A1U8ETW5|A0A1U8ETW5_CAPAN	A0A1U8ETW5	GO:0030245		GO:0008810	K01179	ko00500;ko01100;ko02020			IPR008928;IPR012341;IPR001701;IPR033126;IPR018221	6-hairpin_glycosidase_sf;6hp_glycosidase-like_sf;Glyco_hydro_9;Glyco_hydro_9_Asp/Glu_AS;Glyco_hydro_9_His_AS	Golgi apparatus
tr|A0A1U8ETY5|A0A1U8ETY5_CAPAN	A0A1U8ETY5	GO:0006511;GO:0016579	GO:0005634	GO:0004843;GO:0008234	K11843		KOG1872	Ubiquitin-specific protease	IPR038765;IPR001394;IPR000626;IPR029071;IPR019954;IPR018200;IPR028889	Papain-like_cys_pep_sf;Peptidase_C19_UCH;Ubiquitin-like_dom;Ubiquitin-like_domsf;Ubiquitin_CS;USP_CS;USP_dom	nuclear
tr|A0A1U8EU30|A0A1U8EU30_CAPAN	A0A2G2Y4Q8	GO:0042773	GO:0005743	GO:0046872;GO:0009055;GO:0051539;GO:0008137	K03934	ko00190;ko01100;ko04714;ko04723;ko04932;ko05010;ko05012;ko05014;ko05016;ko05020	KOG2282	NADH-ubiquinone oxidoreductase, NDUFS1/75 kDa subunit	IPR036010;IPR001041;IPR006656;IPR006963;IPR000283;IPR010228;IPR019574;IPR015405	2Fe-2S_ferredoxin-like_sf;2Fe-2S_ferredoxin-type;Mopterin_OxRdtase;Mopterin_OxRdtase_4Fe-4S_dom;NADH_UbQ_OxRdtase_75kDa_su_CS;NADH_UbQ_OxRdtase_Gsu;NADH_UbQ_OxRdtase_Gsu_4Fe4S-bd;NuoG_C	mitochondrial
tr|A0A1U8EU36|A0A1U8EU36_CAPAN	A0A1U8EU36	GO:0006457;GO:0000413	GO:0005737;GO:0043231	GO:0003755;GO:0016018	K01802		KOG0865	Cyclophilin type peptidyl-prolyl cis-trans isomerase	IPR029000;IPR024936;IPR020892;IPR002130	Cyclophilin-like_dom_sf;Cyclophilin-type_PPIase;Cyclophilin-type_PPIase_CS;Cyclophilin-type_PPIase_dom	cytoplasmic
tr|A0A1U8EU41|A0A1U8EU41_CAPAN	A0A1U8EU41	GO:0005975;GO:0071555;GO:0009834;GO:0010417	GO:0016021;GO:0000139	GO:0015018;GO:0042285	K20871		KOG1476	Beta-1,3-glucuronyltransferase B3GAT1/SQV-8	IPR005027;IPR029044	Glyco_trans_43;Nucleotide-diphossugar_trans	Golgi apparatus
tr|A0A1U8EU51|A0A1U8EU51_CAPAN	A0A2G2Y9B7	GO:0030328		GO:0016829;GO:0001735	K05906	ko00900;ko01110			IPR036188;IPR010795;IPR017046	FAD/NAD-bd_sf;Prenylcys_lyase;Prenylcysteine_Oxase	extracellular
tr|A0A1U8EU58|A0A1U8EU58_CAPAN	A0A2G2Y7I2		GO:0016021;GO:0009941				KOG1119;KOG1119	Mitochondrial Fe-S cluster biosynthesis protein ISA2 (contains a HesB-like domain);Mitochondrial Fe-S cluster biosynthesis protein ISA2 (contains a HesB-like domain)			chloroplast
tr|A0A1U8EU65|A0A1U8EU65_CAPAN	A0A1U8EU65	GO:0006486;GO:0009834;GO:0010417	GO:0016021;GO:0000139	GO:0047517;GO:0080116	K20870		KOG1021;KOG1021;KOG1021	Acetylglucosaminyltransferase EXT1/exostosin 1;Acetylglucosaminyltransferase EXT1/exostosin 1;Acetylglucosaminyltransferase EXT1/exostosin 1	IPR004263;IPR040911	Exostosin;Exostosin_GT47	Golgi apparatus
tr|A0A1U8EU66|A0A1U8EU66_CAPAN	A0A1U8EU66	GO:0052746;GO:0032957	GO:0005737;GO:0005829	GO:0005524;GO:0000287;GO:0047325;GO:0052726;GO:0052725	K01765	ko00562;ko01100			IPR008656;IPR040464	Inositol_tetrakis-P_1-kinase;InsP(3)kin_ATP-grasp	cytoplasmic
tr|A0A1U8EU73|A0A1U8EU73_CAPAN	A0A2G2Y632	GO:0006464		GO:0004077	K01942	ko00780;ko01100	KOG1536	Biotin holocarboxylase synthetase/biotin-protein ligase	IPR004408;IPR003142;IPR004143	Biotin_CoA_COase_ligase;BPL_C;BPL_LPL_catalytic	mitochondrial
tr|A0A1U8EU79|A0A1U8EU79_CAPAN	A0A1U8EU79		GO:0005730;GO:0071013	GO:0005524;GO:0003723;GO:0003729;GO:0003743;GO:0003724	K03257	ko03013	KOG0327	Translation initiation factor 4F, helicase subunit (eIF-4A) and related helicases	IPR011545;IPR014001;IPR001650;IPR027417;IPR000629;IPR014014	DEAD/DEAH_box_helicase_dom;Helicase_ATP-bd;Helicase_C;P-loop_NTPase;RNA-helicase_DEAD-box_CS;RNA_helicase_DEAD_Q_motif	cytoplasmic
tr|A0A1U8EUA2|A0A1U8EUA2_CAPAN	A0A2G2YIG4	GO:0006886	GO:0016020		K13141		KOG1087	Cytosolic sorting protein GGA2/TOM1	IPR008942;IPR004152;IPR038425;IPR002014	ENTH_VHS;GAT_dom;GAT_sf;VHS_dom	cytoplasmic
tr|A0A1U8EUA7|A0A1U8EUA7_CAPAN	A0A2G2YE43	GO:0006096;GO:0006086	GO:0043231	GO:0004739	K00161	ko00010;ko00020;ko00620;ko01100;ko01110;ko01120;ko01200;ko04066;ko04922;ko05230	KOG0225	Pyruvate dehydrogenase E1, alpha subunit	IPR001017;IPR017597;IPR029061	DH_E1;Pyrv_DH_E1_asu_subgrp-y;THDP-binding	mitochondrial
tr|A0A1U8EUA9|A0A1U8EUA9_CAPAN	A0A1U8EUA9	GO:0006730;GO:0006556	GO:0005829	GO:0005524;GO:0046872;GO:0004478	K00789	ko00270;ko01100;ko01110;ko01230	KOG1506	S-adenosylmethionine synthetase	IPR022631;IPR022630;IPR022629;IPR022628;IPR002133;IPR022636	ADOMET_SYNTHASE_CS;S-AdoMet_synt_C;S-AdoMet_synt_central;S-AdoMet_synt_N;S-AdoMet_synthetase;S-AdoMet_synthetase_sfam	cytoplasmic
tr|A0A1U8EUB1|A0A1U8EUB1_CAPAN	A0A2G2Y866	GO:0006541;GO:0006529		GO:0005524;GO:0004066	K01953	ko00250;ko01100;ko01110;ko01230	KOG0571	Asparagine synthase (glutamine-hydrolyzing)	IPR006426;IPR001962;IPR033738;IPR017932;IPR029055;IPR014729	Asn_synth_AEB;Asn_synthase;AsnB_N;GATase_2_dom;Ntn_hydrolases_N;Rossmann-like_a/b/a_fold	cytoplasmic
tr|A0A1U8EUC4|A0A1U8EUC4_CAPAN	A0A1U8EUC4	GO:0030154;GO:0007275			K03257	ko03013			IPR040353	FLX/FLX-like	cytoplasmic
tr|A0A1U8EUG0|A0A1U8EUG0_CAPAN	A0A1U8EUG0								IPR016024;IPR011990	ARM-type_fold;TPR-like_helical_dom_sf	cytoplasmic
tr|A0A1U8EUG6|A0A1U8EUG6_CAPAN	A0A1U8EUG6	GO:0006886	GO:0005802;GO:0000326		K20285		KOG0379	Kelch repeat-containing proteins	IPR015915;IPR006652	Kelch-typ_b-propeller;Kelch_1	cytoplasmic
tr|A0A1U8EUG7|A0A1U8EUG7_CAPAN	A0A2G2YH96								IPR012458	DUF1664	Golgi apparatus
tr|A0A1U8EUI5|A0A1U8EUI5_CAPAN	A0A1U8EUI5				K23518		KOG2633;KOG2633	Hismacro and SEC14 domain-containing proteins;Hismacro and SEC14 domain-containing proteins	IPR001251;IPR036865;IPR002589;IPR043472;IPR035793	CRAL-TRIO_dom;CRAL-TRIO_dom_sf;Macro_dom;Macro_dom-like;Macro_GDAP2	cytoplasmic
tr|A0A1U8EUN8|A0A1U8EUN8_CAPAN	A0A1U8EUN8	GO:0051603;GO:0006624	GO:0005773	GO:0004197	K01369	ko04142;ko04612	KOG1348	Asparaginyl peptidases	IPR043577;IPR001096	AE;Peptidase_C13	endoplasmic reticulum
tr|A0A1U8EUP0|A0A1U8EUP0_CAPAN	A0A1U8EUP0	GO:0008654;GO:0006021	GO:0005737	GO:0004512	K01858	ko00521;ko00562;ko01100;ko01110	KOG0693	Myo-inositol-1-phosphate synthase	IPR002587;IPR013021;IPR036291	Myo-inos-1-P_Synthase;Myo-inos-1-P_Synthase_GAPDH;NAD(P)-bd_dom_sf	cytoplasmic
tr|A0A1U8EUP4|A0A1U8EUP4_CAPAN	A0A2G2YJU3	GO:0006457	GO:0005783						IPR019330	MESD	endoplasmic reticulum
tr|A0A1U8EUP7|A0A1U8EUP7_CAPAN	A0A1U8EUP7	GO:0052746;GO:0032957	GO:0005737;GO:0005829	GO:0005524;GO:0000287;GO:0047325;GO:0052726;GO:0052725	K00913	ko00562;ko01100;ko04070			IPR008656;IPR040464;IPR041429	Inositol_tetrakis-P_1-kinase;InsP(3)kin_ATP-grasp;ITPK1_N	cytoplasmic
tr|A0A1U8EUT7|A0A1U8EUT7_CAPAN	A0A1U8EUT7								IPR009770	DUF1338	chloroplast
tr|A0A1U8EUU9|A0A1U8EUU9_CAPAN	A0A2G2Y6Q2				K06995				IPR008579;IPR014710;IPR011051	DUF861_Cupin_3;RmlC-like_jellyroll;RmlC_Cupin_sf	cytoplasmic
tr|A0A1U8EUV4|A0A1U8EUV4_CAPAN	A0A2G2YAS1				K24348	ko04141	KOG2699	Predicted ubiquitin regulatory protein	IPR036339;IPR018997;IPR015940;IPR009060;IPR013087	PUB-like_dom_sf;PUB_domain;UBA;UBA-like_sf;Znf_C2H2_type	cytoplasmic
tr|A0A1U8EUV7|A0A1U8EUV7_CAPAN	A0A1U8EUV7	GO:0006163;GO:0009132	GO:0005737;GO:0005739	GO:0005524;GO:0004017	K00939	ko00230;ko00730;ko01100;ko01110	KOG3078	Adenylate kinase	IPR006259;IPR000850;IPR033690;IPR027417	Adenyl_kin_sub;Adenylat/UMP-CMP_kin;Adenylat_kinase_CS;P-loop_NTPase	mitochondrial
tr|A0A1U8EUW1|A0A1U8EUW1_CAPAN	A0A1U8EUW1	GO:0045892;GO:0048367;GO:0009910							IPR034583	EMF1	nuclear
tr|A0A1U8EUW4|A0A1U8EUW4_CAPAN	A0A1U8EUW4	GO:0005975;GO:0009051	GO:0005737	GO:0017057	K01057	ko00030;ko01100;ko01110;ko01120;ko01200	KOG3147	6-phosphogluconolactonase - like protein	IPR005900;IPR006148;IPR037171;IPR039104	6-phosphogluconolactonase_DevB;Glc/Gal-6P_isomerase;NagB/RpiA_transferase-like;PGLS	cytoplasmic
tr|A0A1U8EUY9|A0A1U8EUY9_CAPAN	A0A2G3APJ4		GO:0005634	GO:0046983	K13422	ko04016;ko04075			IPR011598;IPR036638;IPR025610	bHLH_dom;HLH_DNA-bd_sf;MYC/MYB_N	nuclear
tr|A0A1U8EUZ4|A0A1U8EUZ4_CAPAN	A0A2G2YAB8	GO:0006887	GO:0000145		K19983		KOG2148	Exocyst protein Sec3	IPR028258;IPR019160	Sec3-PIP2_bind;Sec3_C	cytoplasmic
tr|A0A1U8EV01|A0A1U8EV01_CAPAN	A0A1U8EV01			GO:0046872;GO:0003677;GO:0003729	K13832	ko00400;ko01100;ko01110;ko01230	KOG1677	CCCH-type Zn-finger protein	IPR000571;IPR036855	Znf_CCCH;Znf_CCCH_sf	cytoplasmic
tr|A0A1U8EV20|A0A1U8EV20_CAPAN	A0A2G2YHI0	GO:0006260;GO:0006310;GO:0051103;GO:0071897		GO:0005524;GO:0003677;GO:0003910	K10747	ko03030;ko03410;ko03420;ko03430	KOG0967	ATP-dependent DNA ligase I	IPR000977;IPR012309;IPR012310;IPR016059;IPR012308;IPR036599;IPR012340	DNA_ligase_ATP-dep;DNA_ligase_ATP-dep_C;DNA_ligase_ATP-dep_cent;DNA_ligase_ATP-dep_CS;DNA_ligase_ATP-dep_N;DNA_ligase_N_sf;NA-bd_OB-fold	nuclear
tr|A0A1U8EV26|A0A1U8EV26_CAPAN	A0A2G2YG76	GO:0007166		GO:0004842	K08332		KOG0167	FOG: Armadillo/beta-catenin-like repeats	IPR036537;IPR011989;IPR016024;IPR000225;IPR003613;IPR013083	Adaptor_Cbl_N_dom_sf;ARM-like;ARM-type_fold;Armadillo;Ubox_domain;Znf_RING/FYVE/PHD	cytoplasmic
tr|A0A1U8EV38|A0A1U8EV38_CAPAN	A0A1U8EV38	GO:0006979	GO:0005829	GO:0004601;GO:0004602	K00432	ko00480;ko00590;ko01100;ko04918;ko05014;ko05016	KOG1651	Glutathione peroxidase	IPR000889;IPR029759;IPR029760;IPR036249	Glutathione_peroxidase;GPX_AS;GPX_CS;Thioredoxin-like_sf	cytoplasmic
tr|A0A1U8EV44|A0A1U8EV44_CAPAN	A0A1U8EV44			GO:0005509	K13448	ko04626	KOG0037	Ca2+-binding protein, EF-Hand protein superfamily	IPR011992;IPR018247;IPR002048	EF-hand-dom_pair;EF_Hand_1_Ca_BS;EF_hand_dom	cytoplasmic
tr|A0A1U8EV59|A0A1U8EV59_CAPAN	A0A1U8EV59	GO:0035556	GO:0005737	GO:0005524;GO:0004674	K00908	ko05034	KOG0585	Ca2+/calmodulin-dependent protein kinase kinase beta and related serine/threonine protein kinases	IPR011009;IPR000719;IPR017441;IPR008271	Kinase-like_dom_sf;Prot_kinase_dom;Protein_kinase_ATP_BS;Ser/Thr_kinase_AS	cytoplasmic
tr|A0A1U8EV61|A0A1U8EV61_CAPAN	A0A2G2Y855		GO:0016021		K20478		KOG0710	Molecular chaperone (small heat-shock protein Hsp26/Hsp42)	IPR002068;IPR008978	A-crystallin/Hsp20_dom;HSP20-like_chaperone	cytoplasmic
tr|A0A1U8EV70|A0A1U8EV70_CAPAN	A0A2G2Y7P4		GO:0016021	GO:0016491	K11165		KOG1205	Predicted dehydrogenase	IPR036291;IPR020904;IPR002347	NAD(P)-bd_dom_sf;Sc_DH/Rdtase_CS;SDR_fam	Golgi apparatus
tr|A0A1U8EV83|A0A1U8EV83_CAPAN	A0A1U8EV83										cytoplasmic
tr|A0A2G2ZDG5|A0A2G2ZDG5_CAPAN	A0A2G2ZDG5	GO:0035556;GO:0010468;GO:0000245;GO:0050684	GO:0005634;GO:0005737	GO:0005524;GO:0004707	K08832		KOG1290	Serine/threonine protein kinase	IPR011009;IPR000719;IPR008271	Kinase-like_dom_sf;Prot_kinase_dom;Ser/Thr_kinase_AS	nuclear
tr|A0A1U8EV97|A0A1U8EV97_CAPAN	A0A2G2Y5P5		GO:0005576	GO:0004185	K16298		KOG1282;KOG1282	Serine carboxypeptidases (lysosomal cathepsin A);Serine carboxypeptidases (lysosomal cathepsin A)	IPR029058;IPR001563;IPR033124;IPR018202	AB_hydrolase;Peptidase_S10;Ser_caboxypep_his_AS;Ser_caboxypep_ser_AS	vacuolar
tr|A0A1U8EVA0|A0A1U8EVA0_CAPAN	A0A2G2YGR7	GO:0007020	GO:0005737;GO:0005874;GO:0000922;GO:0005815	GO:0043015	K16573		KOG2000	Gamma-tubulin complex, DGRIP91/SPC98 component	IPR007259;IPR040457;IPR042241;IPR041470	GCP;GCP_C;GCP_C_sf;GCP_N	cytoplasmic
tr|A0A1U8EVB0|A0A1U8EVB0_CAPAN	A0A1U8EVB0	GO:0043622;GO:0051211	GO:0005886;GO:0055028		K01530						cytoplasmic
tr|A0A1U8EVD0|A0A1U8EVD0_CAPAN	A0A2G2Y7F8		GO:0016021;GO:0005829;GO:0005886	GO:0005524;GO:0004672	K20718	ko04016			IPR011009;IPR001611;IPR003591;IPR032675;IPR013210;IPR000719	Kinase-like_dom_sf;Leu-rich_rpt;Leu-rich_rpt_typical-subtyp;LRR_dom_sf;LRR_N_plant-typ;Prot_kinase_dom	endoplasmic reticulum
tr|A0A1U8EVF2|A0A1U8EVF2_CAPAN	A0A2G2Y7I9						KOG2372	Oxidation resistance protein	IPR006571	TLDc_dom	cytoplasmic
tr|A0A1U8EVH1|A0A1U8EVH1_CAPAN	A0A2G2Y8I1			GO:0046872;GO:0004722	K17499		KOG0698	Serine/threonine protein phosphatase	IPR015655;IPR000222;IPR036457;IPR001932	PP2C;PP2C_BS;PPM-type_dom_sf;PPM-type_phosphatase_dom	mitochondrial
tr|A0A1U8EVH3|A0A1U8EVH3_CAPAN	A0A2G2XXV7	GO:0009626	GO:0005737;GO:0016020	GO:0043531	K13453	ko04626	KOG4658	Apoptotic ATPase	IPR021929;IPR032675;IPR002182;IPR027417;IPR038005	Late_blight_resistance_R1;LRR_dom_sf;NB-ARC;P-loop_NTPase;RX-like_CC	cytoplasmic
tr|A0A1U8EVI0|A0A1U8EVI0_CAPAN	A0A1U8EVI0	GO:0045332;GO:0048194	GO:0016021;GO:0005886;GO:0000139;GO:0005802	GO:0005524;GO:0000287;GO:0140326	K14802		KOG0206	P-type ATPase	IPR023299;IPR018303;IPR023298;IPR008250;IPR036412;IPR023214;IPR006539;IPR032631;IPR001757;IPR032630	ATPase_P-typ_cyto_dom_N;ATPase_P-typ_P_site;ATPase_P-typ_TM_dom_sf;ATPase_P-typ_transduc_dom_A_sf;HAD-like_sf;HAD_sf;P-type_ATPase_IV;P-type_ATPase_N;P_typ_ATPase;P_typ_ATPase_c	cytoplasmic
tr|A0A1U8EVI1|A0A1U8EVI1_CAPAN	A0A2G2Y799	GO:0006397	GO:0005634	GO:0003723	K13091		KOG0147	Transcriptional coactivator CAPER (RRM superfamily)	IPR012677;IPR035979;IPR029123;IPR006509;IPR000504	Nucleotide-bd_a/b_plait_sf;RBD_domain_sf;RBM39_linker;RBM39_SF;RRM_dom	nuclear
tr|A0A1U8EVJ0|A0A1U8EVJ0_CAPAN	A0A2G2YI75	GO:0051301;GO:0007049		GO:0005524;GO:0016887	K13525	ko04141;ko05014;ko05134	KOG0730	AAA+-type ATPase	IPR003593;IPR005938;IPR041569;IPR009010;IPR003959;IPR003960;IPR004201;IPR029067;IPR003338;IPR027417	AAA+_ATPase;AAA_ATPase_CDC48;AAA_lid_3;Asp_de-COase-like_dom_sf;ATPase_AAA_core;ATPase_AAA_CS;Cdc48_dom2;CDC48_domain_2-like_sf;CDC4_N-term_subdom;P-loop_NTPase	cytoplasmic
tr|A0A1U8EVK4|A0A1U8EVK4_CAPAN	A0A2G2YEB5				K14566	ko03008	KOG0713	Molecular chaperone (DnaJ superfamily)	IPR001623;IPR018253;IPR036869	DnaJ_domain;DnaJ_domain_CS;J_dom_sf	nuclear
tr|A0A1U8EVK6|A0A1U8EVK6_CAPAN	A0A2G2Y8P7			GO:0005524	K09489	ko04530;ko04612	KOG0103	Molecular chaperones HSP105/HSP110/SSE1, HSP70 superfamily	IPR043129;IPR029048;IPR029047;IPR013126	ATPase_NBD;HSP70_C_sf;HSP70_peptide-bd_sf;Hsp_70_fam	cytoplasmic
tr|A0A1U8EVK9|A0A1U8EVK9_CAPAN	A0A2G2XXV8	GO:0009626	GO:0005737;GO:0016020	GO:0005524;GO:0043531;GO:0004713	K07198	ko04068;ko04140;ko04150;ko04151;ko04152;ko04211;ko04213;ko04361;ko04371;ko04530;ko04710;ko04714;ko04910;ko04920;ko04921;ko04922;ko04931;ko04932;ko05410;ko05418	KOG0583	Serine/threonine protein kinase	IPR028375;IPR001772;IPR011009;IPR021929;IPR032675;IPR002182;IPR027417;IPR000719;IPR017441;IPR038005;IPR008266;IPR020635;IPR015940	KA1/Ssp2_C;KA1_dom;Kinase-like_dom_sf;Late_blight_resistance_R1;LRR_dom_sf;NB-ARC;P-loop_NTPase;Prot_kinase_dom;Protein_kinase_ATP_BS;RX-like_CC;Tyr_kinase_AS;Tyr_kinase_cat_dom;UBA	cytoplasmic
tr|A0A1U8EVM1|A0A1U8EVM1_CAPAN	A0A1U8EVM1	GO:0007623;GO:0005983;GO:0046838	GO:0009507;GO:0009570	GO:2001070;GO:0008138;GO:0019203;GO:2001066	K14165		KOG1716	Dual specificity phosphatase	IPR032640;IPR030079;IPR000340;IPR013783;IPR014756;IPR029021;IPR000387;IPR020422	AMPK1_CBM;DSP4;Dual-sp_phosphatase_cat-dom;Ig-like_fold;Ig_E-set;Prot-tyrosine_phosphatase-like;TYR_PHOSPHATASE_dom;TYR_PHOSPHATASE_DUAL_dom	mitochondrial
tr|A0A1U8EVP4|A0A1U8EVP4_CAPAN	A0A2G2YH29	GO:0009966	GO:0016021				KOG2526	Predicted aminopeptidases - M20/M25/M40 family	IPR018247;IPR016574;IPR007484	EF_Hand_1_Ca_BS;Nicalin;Peptidase_M28	Golgi apparatus
tr|A0A1U8EVQ9|A0A1U8EVQ9_CAPAN	A0A2G2YAL0		GO:0005737	GO:0008270;GO:0003676	K14816		KOG2785	C2H2-type Zn-finger protein	IPR003604;IPR041661;IPR040025;IPR036236;IPR013087	Matrin/U1-like-C_Znf_C2H2;ZN622/Rei1/Reh1_Znf-C2H2;Znf622/Rei1/Reh1;Znf_C2H2_sf;Znf_C2H2_type	nuclear
tr|A0A1U8EVR0|A0A1U8EVR0_CAPAN	A0A1U8EVR0	GO:0006511;GO:0051301;GO:0007049	GO:0005680	GO:0031625	K03349	ko04110;ko04111;ko04113;ko04114;ko04120;ko04914;ko05166	KOG2165;KOG2165	Anaphase-promoting complex (APC), subunit 2;Anaphase-promoting complex (APC), subunit 2	IPR014786;IPR016158;IPR036317;IPR001373;IPR036388;IPR036390	APC_su2_C;Cullin_homology;Cullin_homology_sf;Cullin_N;WH-like_DNA-bd_sf;WH_DNA-bd_sf	cytoplasmic
tr|A0A1U8EVS5|A0A1U8EVS5_CAPAN	A0A2G2YFA8	GO:0006486	GO:0016021;GO:0000139	GO:0016757	K20854		KOG2288	Galactosyltransferases	IPR025298;IPR002659	DUF4094;Glyco_trans_31	Golgi apparatus
tr|A0A1U8EVS9|A0A1U8EVS9_CAPAN	A0A2G2Y7Y9	GO:0009738;GO:0007005;GO:0031930	GO:0005739				KOG2861	Uncharacterized conserved protein	IPR003734	DUF155	chloroplast
tr|A0A1U8EVW6|A0A1U8EVW6_CAPAN	A0A1U8EVW6	GO:0016123	GO:0009507;GO:0009941	GO:0020037;GO:0005506;GO:0016705;GO:0010291	K15747	ko00906;ko01100;ko01110	KOG0157;KOG0157	Cytochrome P450 CYP4/CYP19/CYP26 subfamilies;Cytochrome P450 CYP4/CYP19/CYP26 subfamilies	IPR001128;IPR017972;IPR002401;IPR036396	Cyt_P450;Cyt_P450_CS;Cyt_P450_E_grp-I;Cyt_P450_sf	chloroplast
tr|A0A1U8EVX7|A0A1U8EVX7_CAPAN	A0A2G2YE01	GO:0006457		GO:0051082	K09510		KOG0714	Molecular chaperone (DnaJ superfamily)	IPR002939;IPR001623;IPR018253;IPR008971;IPR036869	DnaJ_C;DnaJ_domain;DnaJ_domain_CS;HSP40/DnaJ_pept-bd;J_dom_sf	cytoplasmic
tr|A0A1U8EVY2|A0A1U8EVY2_CAPAN	A0A2G2YD70		GO:0005739		K17710		KOG4197	FOG: PPR repeat	IPR002885;IPR011990	Pentatricopeptide_repeat;TPR-like_helical_dom_sf	mitochondrial
tr|A0A1U8EVY5|A0A1U8EVY5_CAPAN	A0A2G2Y587	GO:0006004		GO:0016740	K23280				IPR024709;IPR019378	FucosylTrfase_pln;GDP-Fuc_O-FucTrfase	endoplasmic reticulum
tr|A0A1U8EVY7|A0A1U8EVY7_CAPAN	A0A1U8EVY7	GO:0043161;GO:0010499;GO:0010498	GO:0005634;GO:0005737;GO:0005839	GO:0004298;GO:0004175	K02739	ko03050;ko05010;ko05012;ko05014;ko05016;ko05017;ko05020	KOG0173	20S proteasome, regulatory subunit beta type PSMB7/PSMB10/PUP1	IPR029055;IPR000243;IPR016050;IPR001353;IPR023333	Ntn_hydrolases_N;Pept_T1A_subB;Proteasome_bsu_CS;Proteasome_sua/b;Proteasome_suB-type	cytoplasmic
tr|A0A1U8EVZ9|A0A1U8EVZ9_CAPAN	A0A2G2Y896	GO:0006281	GO:0071821	GO:0046982	K11511	ko03460			IPR029003;IPR009072	CENP-S/Mhf1;Histone-fold	mitochondrial
tr|A0A1U8EW17|A0A1U8EW17_CAPAN	A0A1U8EW17	GO:0006414	GO:0005829;GO:0005853	GO:0003746;GO:0005085	K03232		KOG1668	Elongation factor 1 beta/delta chain	IPR036219;IPR014038;IPR036282;IPR014717;IPR001326	eEF-1beta-like_sf;EF1B_bsu/dsu_GNE;Glutathione-S-Trfase_C_sf;Transl_elong_EF1B/ribosomal_S6;Transl_elong_EF1B_B/D_CS	peroxisomal
tr|A0A1U8EW28|A0A1U8EW28_CAPAN	A0A1U8EW28	GO:0051085;GO:0030433;GO:0071218	GO:0016021;GO:0005789	GO:0030544	K09518	ko04141	KOG0714	Molecular chaperone (DnaJ superfamily)	IPR001623;IPR015399;IPR036869	DnaJ_domain;DUF1977_DnaJ-like;J_dom_sf	nuclear
tr|A0A1U8EW35|A0A1U8EW35_CAPAN	A0A2G2Y4A9				K03671	ko04621;ko05012;ko05132;ko05418	KOG1672;KOG1672	ATP binding protein;ATP binding protein	IPR036249;IPR013766	Thioredoxin-like_sf;Thioredoxin_domain	cytoplasmic
tr|A0A1U8EW42|A0A1U8EW42_CAPAN	A0A1U8EW42				K06630	ko04011;ko04110;ko04114;ko04151;ko04390;ko04391;ko04621;ko04722;ko05160;ko05203	KOG0841	Multifunctional chaperone (14-3-3 family)	IPR000308;IPR023409;IPR036815;IPR023410	14-3-3;14-3-3_CS;14-3-3_dom_sf;14-3-3_domain	cytoplasmic
tr|A0A1U8EW46|A0A1U8EW46_CAPAN	A0A1U8EW46		GO:0005737	GO:0016149	K02836		KOG2726	Mitochondrial polypeptide chain release factor	IPR005139;IPR000352;IPR004374	PCRF;Pep_chain_release_fac_I;PrfB	chloroplast
tr|A0A1U8EW56|A0A1U8EW56_CAPAN	A0A2G2Y6B7	GO:0000387	GO:0005681	GO:0003723	K11099	ko03040	KOG1780	Small Nuclear ribonucleoprotein G	IPR001163;IPR010920;IPR034098	LSM_dom_euk/arc;LSM_dom_sf;Sm_G	cytoplasmic
tr|A0A1U8EW60|A0A1U8EW60_CAPAN	A0A2G2Y8P5		GO:0005739		K02267	ko00190;ko01100;ko04260;ko04714;ko04932;ko05010;ko05012;ko05014;ko05016;ko05020	KOG3057	Cytochrome c oxidase, subunit VIb/COX12	IPR003213;IPR036549	Cyt_c_oxidase_su6B;Cyt_c_oxidase_su6B_sf	cytoplasmic
tr|A0A1U8EW67|A0A1U8EW67_CAPAN	A0A1U8EW67	GO:0006526	GO:0005759;GO:0009534	GO:0005524;GO:0004042;GO:0003991;GO:0034618	K00930	ko00220;ko01100;ko01110;ko01210;ko01230	KOG2436	Acetylglutamate kinase/acetylglutamate synthase	IPR036393;IPR004662;IPR037528;IPR001048;IPR001057;IPR041727;IPR010167	AceGlu_kinase-like_sf;AcgluKinase_fam;ArgB;Asp/Glu/Uridylate_kinase;Glu/AcGlu_kinase;NAGK-C;NH2A_AcTrfase	chloroplast
tr|A0A1U8EW68|A0A1U8EW68_CAPAN	A0A1U8EW68	GO:0015031;GO:0006888;GO:0006890;GO:0048280	GO:0016021;GO:0005783;GO:0005789;GO:0000139;GO:0031201;GO:0005793;GO:0012507	GO:0005484	K08517	ko04130;ko04145;ko05134	KOG0862	Synaptobrevin/VAMP-like protein SEC22	IPR011012;IPR010908;IPR001388;IPR042855	Longin-like_dom_sf;Longin_dom;Synaptobrevin;V_SNARE_CC	cytoplasmic
tr|A0A1U8EW73|A0A1U8EW73_CAPAN	A0A1U8EW73	GO:0006281;GO:0006310		GO:0005524;GO:0003676;GO:0003678	K03655	ko03440	KOG0344	ATP-dependent RNA helicase	IPR004609;IPR011545;IPR014001;IPR001650;IPR012340;IPR027417	ATP-dep_DNA_helicase_RecG;DEAD/DEAH_box_helicase_dom;Helicase_ATP-bd;Helicase_C;NA-bd_OB-fold;P-loop_NTPase	mitochondrial
tr|A0A1U8EW75|A0A1U8EW75_CAPAN	A0A1U8EW75				K14849						chloroplast
tr|A0A1U8EWA6|A0A1U8EWA6_CAPAN	A0A2G2YHG3		GO:0005576	GO:0004185	K16298		KOG1282;KOG1282	Serine carboxypeptidases (lysosomal cathepsin A);Serine carboxypeptidases (lysosomal cathepsin A)	IPR029058;IPR001563;IPR033124;IPR018202	AB_hydrolase;Peptidase_S10;Ser_caboxypep_his_AS;Ser_caboxypep_ser_AS	extracellular
tr|A0A1U8EWB4|A0A1U8EWB4_CAPAN	A0A1U8EWB4	GO:0006511;GO:0016579;GO:0031647	GO:0005634;GO:0005829	GO:0004843;GO:0004197	K11838	ko04068;ko05169;ko05203	KOG1863	Ubiquitin carboxyl-terminal hydrolase	IPR002083;IPR038765;IPR001394;IPR008974;IPR024729;IPR029346;IPR018200;IPR028889	MATH/TRAF_dom;Papain-like_cys_pep_sf;Peptidase_C19_UCH;TRAF-like;USP7_ICP0-binding_dom;USP_C;USP_CS;USP_dom	cytoplasmic
tr|A0A1U8EWD2|A0A1U8EWD2_CAPAN	A0A2G2Y636		GO:0016021	GO:0005524;GO:0042626	K08712	ko02010	KOG0065	Pleiotropic drug resistance proteins (PDR1-15), ABC superfamily	IPR003593;IPR013525;IPR029481;IPR003439;IPR043926;IPR034001;IPR034003;IPR027417;IPR013581	AAA+_ATPase;ABC_2_trans;ABC_trans_N;ABC_transporter-like;ABCG_dom;ABCG_PDR_1;ABCG_PDR_2;P-loop_NTPase;PDR_assoc	cytoplasmic
tr|A0A1U8EWD4|A0A1U8EWD4_CAPAN	A0A2G2YI48										cytoplasmic
tr|A0A1U8EWD8|A0A1U8EWD8_CAPAN	A0A1U8EWD8	GO:0006364		GO:0003677;GO:0003755	K09579		KOG3258	Parvulin-like peptidyl-prolyl cis-trans isomerase	IPR043323;IPR000297;IPR023058	PIN4;PPIase_PpiC;PPIase_PpiC_CS	nuclear
tr|A0A1U8EWE0|A0A1U8EWE0_CAPAN	A0A1U8EWE0	GO:0015995;GO:0050992;GO:0009240	GO:0005737	GO:0016787;GO:0004452	K01823	ko00900;ko01100;ko01110	KOG0142	Isopentenyl pyrophosphate:dimethylallyl pyrophosphate isomerase	IPR011876;IPR015797;IPR000086	IsopentenylPP_isomerase_typ1;NUDIX_hydrolase-like_dom_sf;NUDIX_hydrolase_dom	mitochondrial
tr|A0A1U8EWF9|A0A1U8EWF9_CAPAN	A0A1U8EWF9	GO:0006370	GO:0005634;GO:0005845	GO:0003723;GO:0004482	K00565	ko03015			IPR004971;IPR039753;IPR029063	mRNA_G-N7_MeTrfase_dom;RG7MT1;SAM-dependent_MTases	nuclear
tr|A0A1U8EWI4|A0A1U8EWI4_CAPAN	A0A2G2Y7T2	GO:1902600	GO:0016471	GO:0042626	K02152	ko00190;ko01100;ko04145;ko04150;ko04721;ko04966;ko05110;ko05120;ko05165;ko05323	KOG1772	Vacuolar H+-ATPase V1 sector, subunit G	IPR005124	V-ATPase_G	cytoplasmic
tr|A0A1U8EWI6|A0A1U8EWI6_CAPAN	A0A2G2Y3G5			GO:0020037;GO:0005506;GO:0016705;GO:0004497	K15472	ko00909;ko01110	KOG0156	Cytochrome P450 CYP2 subfamily	IPR001128;IPR017972;IPR002401;IPR036396	Cyt_P450;Cyt_P450_CS;Cyt_P450_E_grp-I;Cyt_P450_sf	endoplasmic reticulum
tr|A0A1U8EWJ1|A0A1U8EWJ1_CAPAN	A0A1U8EWJ1		GO:0005794;GO:0030173	GO:0015165	K15272		KOG2234	Predicted UDP-galactose transporter	IPR007271	Nuc_sug_transpt	Golgi apparatus
tr|A0A1U8EWJ3|A0A1U8EWJ3_CAPAN	A0A2G2YHC0								IPR003409	MORN	cytoplasmic
tr|A0A1U8EWJ5|A0A1U8EWJ5_CAPAN	A0A1U8EWJ5		GO:0005794;GO:0000139	GO:0022857;GO:0015297;GO:0005338;GO:0005459	K15285		KOG1441;KOG1441	Glucose-6-phosphate/phosphate and phosphoenolpyruvate/phosphate antiporter;Glucose-6-phosphate/phosphate and phosphoenolpyruvate/phosphate antiporter	IPR004853	Sugar_P_trans_dom	plasma membrane
tr|A0A1U8EWL4|A0A1U8EWL4_CAPAN	A0A2G2Y5D7	GO:0005975					KOG2787	Lanthionine synthetase C-like protein 1	IPR012341;IPR007822;IPR020464	6hp_glycosidase-like_sf;LANC-like;LanC-like_prot_euk	cytoplasmic
tr|A0A1U8EWM6|A0A1U8EWM6_CAPAN	A0A2G2YC77		GO:0016021						IPR009606	Modifying_wall_lignin1/2	endoplasmic reticulum
tr|A0A1U8EWM8|A0A1U8EWM8_CAPAN	A0A1U8EWM8		GO:0005634	GO:0032041	K06067	ko04110;ko04213;ko04330;ko04919;ko05016;ko05031;ko05034;ko05165;ko05169;ko05200;ko05202;ko05203;ko05206;ko05220	KOG1342	Histone deacetylase complex, catalytic component RPD3	IPR000286;IPR003084;IPR023801;IPR037138;IPR023696	His_deacetylse;His_deacetylse_1;His_deacetylse_dom;His_deacetylse_dom_sf;Ureohydrolase_dom_sf	nuclear
tr|A0A1U8EWM9|A0A1U8EWM9_CAPAN	A0A2G2Y5P4		GO:0016021	GO:0016787			KOG0701	dsRNA-specific nuclease Dicer and related ribonucleases	IPR004843;IPR029052	Calcineurin-like_PHP_ApaH;Metallo-depent_PP-like	Golgi apparatus
tr|A0A1U8EWS6|A0A1U8EWS6_CAPAN	A0A2G2YB43		GO:0005576	GO:0004185	K16297		KOG1282;KOG1282	Serine carboxypeptidases (lysosomal cathepsin A);Serine carboxypeptidases (lysosomal cathepsin A)	IPR029058;IPR001563;IPR033124;IPR018202	AB_hydrolase;Peptidase_S10;Ser_caboxypep_his_AS;Ser_caboxypep_ser_AS	vacuolar
tr|A0A1U8EWT2|A0A1U8EWT2_CAPAN	A0A2G2Y6U5	GO:1900150;GO:0002221;GO:1900424		GO:0005524;GO:0004672	K04421	ko04010;ko04722;ko04912;ko05166;ko05235	KOG0198	MEKK and related serine/threonine protein kinases	IPR011009;IPR000719;IPR017441	Kinase-like_dom_sf;Prot_kinase_dom;Protein_kinase_ATP_BS	nuclear
tr|A0A1U8EWT3|A0A1U8EWT3_CAPAN	A0A1U8EWT3			GO:0008270;GO:0016616	K00083	ko00940;ko01100;ko01110	KOG0023	Alcohol dehydrogenase, class V	IPR013149;IPR013154;IPR002328;IPR029752;IPR011032;IPR036291;IPR020843	ADH_C;ADH_N;ADH_Zn_CS;D-isomer_DH_CS1;GroES-like_sf;NAD(P)-bd_dom_sf;PKS_ER	cytoplasmic
tr|A0A1U8EWT7|A0A1U8EWT7_CAPAN	A0A2G2Y6D6			GO:0005524;GO:0004672;GO:0005509	K13412	ko04626;ko05145	KOG0032	Ca2+/calmodulin-dependent protein kinase, EF-Hand protein superfamily	IPR011992;IPR018247;IPR002048;IPR011009;IPR000719;IPR017441;IPR008271	EF-hand-dom_pair;EF_Hand_1_Ca_BS;EF_hand_dom;Kinase-like_dom_sf;Prot_kinase_dom;Protein_kinase_ATP_BS;Ser/Thr_kinase_AS	cytoplasmic
tr|A0A1U8EWU2|A0A1U8EWU2_CAPAN	A0A1U8EWU2		GO:0042644	GO:0046872;GO:0004784	K04564	ko04013;ko04068;ko04146;ko04211;ko04212;ko04213;ko05016	KOG0876	Manganese superoxide dismutase	IPR001189;IPR019833;IPR019832;IPR019831;IPR036324;IPR036314	Mn/Fe_SOD;Mn/Fe_SOD_BS;Mn/Fe_SOD_C;Mn/Fe_SOD_N;Mn/Fe_SOD_N_sf;SOD_C_sf	mitochondrial
tr|A0A1U8EWW1|A0A1U8EWW1_CAPAN	A0A1U8EWW1			GO:0004134;GO:0102500	K00705	ko00500;ko01100;ko01110			IPR003385;IPR017853	Glyco_hydro_77;Glycoside_hydrolase_SF	peroxisomal
tr|A0A1U8EWW6|A0A1U8EWW6_CAPAN	A0A1U8EWW6	GO:0051085;GO:0030433;GO:0071218	GO:0016021;GO:0005789	GO:0030544	K09518	ko04141	KOG0714	Molecular chaperone (DnaJ superfamily)	IPR001623;IPR015399;IPR036869	DnaJ_domain;DUF1977_DnaJ-like;J_dom_sf	nuclear
tr|A0A1U8EWX3|A0A1U8EWX3_CAPAN	A0A2G2YBZ6			GO:0005506;GO:0016705;GO:0031418;GO:0051213			KOG1971	Lysyl hydroxylase	IPR005123;IPR006620	Oxoglu/Fe-dep_dioxygenase;Pro_4_hyd_alph	cytoplasmic
tr|A0A1U8EWY0|A0A1U8EWY0_CAPAN	A0A1U8EWY0			GO:0008270	K22733		KOG4197	FOG: PPR repeat	IPR032867;IPR002885;IPR011990	DYW_dom;Pentatricopeptide_repeat;TPR-like_helical_dom_sf	mitochondrial
tr|A0A1U8EWZ2|A0A1U8EWZ2_CAPAN	A0A2G2Y7G7			GO:0003824	K13265	ko00943;ko01110	KOG1502	Flavonol reductase/cinnamoyl-CoA reductase	IPR001509;IPR036291	Epimerase_deHydtase;NAD(P)-bd_dom_sf	peroxisomal
tr|A0A1U8EWZ6|A0A1U8EWZ6_CAPAN	A0A2G2YAK1		GO:0016021;GO:0005743	GO:0005509;GO:0043022;GO:0015297	K17800	ko04139	KOG1043	Ca2+-binding transmembrane protein LETM1/MRS7	IPR011992;IPR002048;IPR011685;IPR033122	EF-hand-dom_pair;EF_hand_dom;LETM1;LETM1_RBD	mitochondrial
tr|A0A1U8EWZ7|A0A1U8EWZ7_CAPAN	A0A2G2YB66			GO:0016620	K00130	ko00260;ko01100	KOG2454	Betaine aldehyde dehydrogenase	IPR016161;IPR016163;IPR016160;IPR029510;IPR016162;IPR015590	Ald_DH/histidinol_DH;Ald_DH_C;Ald_DH_CS_CYS;Ald_DH_CS_GLU;Ald_DH_N;Aldehyde_DH_dom	vacuolar
tr|A0A1U8EX05|A0A1U8EX05_CAPAN	A0A1U8F686			GO:0005524;GO:0046872;GO:0003676;GO:0003724	K12818	ko03040	KOG0922	DEAH-box RNA helicase	IPR011545;IPR042035;IPR002464;IPR011709;IPR007502;IPR014001;IPR001650;IPR002867;IPR027417;IPR035979;IPR044066;IPR013087;IPR001841;IPR013083;IPR017907	DEAD/DEAH_box_helicase_dom;DEAH_win-hel_dom;DNA/RNA_helicase_DEAH_CS;DUF1605;Helicase-assoc_dom;Helicase_ATP-bd;Helicase_C;IBR_dom;P-loop_NTPase;RBD_domain_sf;TRIAD_supradom;Znf_C2H2_type;Znf_RING;Znf_RING/FYVE/PHD;Znf_RING_CS	cytoplasmic
tr|A0A1U8EX10|A0A1U8EX10_CAPAN	A0A1U8EX10	GO:0016311		GO:0016791	K19269	ko00630;ko01100;ko01110;ko01200	KOG2882	p-Nitrophenyl phosphatase	IPR036412;IPR006357;IPR023214;IPR006349	HAD-like_sf;HAD-SF_hydro_IIA;HAD_sf;PGP_euk	cytoplasmic
tr|A0A1U8EX28|A0A1U8EX28_CAPAN	A0A2G2YD07	GO:0006744	GO:0031314		K18586		KOG3244	Protein involved in ubiquinone biosynthesis	IPR007715;IPR027540	Coq4;Coq4_euk	mitochondrial
tr|A0A1U8EX33|A0A1U8EX33_CAPAN	A0A1U8EX33	GO:0035556;GO:0018105		GO:0005524;GO:0004674	K06276	ko01524;ko03320;ko04011;ko04068;ko04071;ko04140;ko04150;ko04151;ko04152;ko04210;ko04510;ko04660;ko04664;ko04722;ko04910;ko04919;ko04931;ko04960;ko05145;ko05205;ko05213;ko05215;ko05223;ko05231	KOG0592	3-phosphoinositide-dependent protein kinase (PDK1)	IPR011009;IPR033931;IPR039046;IPR011993;IPR000719;IPR008271	Kinase-like_dom_sf;PDK1-typ_PH;PDPK1;PH-like_dom_sf;Prot_kinase_dom;Ser/Thr_kinase_AS	cytoplasmic
tr|A0A1U8EX47|A0A1U8EX47_CAPAN	A0A2G2YHQ8			GO:0003725	K04499	ko04310	KOG3051	RNA binding/translational regulation protein of the SUA5 family	IPR017945;IPR006070	DHBP_synth_RibB-like_a/b_dom;YrdC-like_dom	mitochondrial
tr|A0A1U8EX49|A0A1U8EX49_CAPAN	A0A1U8EX49	GO:0019430;GO:0071472;GO:0010039;GO:0071457;GO:0071329;GO:0071493;GO:0071484;GO:0035195;GO:0046688	GO:0005576;GO:0009570;GO:0048046;GO:0005615;GO:0009579	GO:0005507;GO:0004784	K04565	ko04146;ko04213;ko05014;ko05016;ko05020	KOG0441	Cu2+/Zn2+ superoxide dismutase SOD1	IPR036423;IPR024134;IPR018152;IPR001424	SOD-like_Cu/Zn_dom_sf;SOD_Cu/Zn_/chaperone;SOD_Cu/Zn_BS;SOD_Cu_Zn_dom	chloroplast
tr|A0A1U8EX52|A0A1U8EX52_CAPAN	A0A2G2Y5U2		GO:0016021		K20363		KOG3103	Rab GTPase interacting factor, Golgi membrane protein	IPR006977	Yip1	cytoplasmic
tr|A0A1U8EX57|A0A1U8EX57_CAPAN	A0A1U8EX57	GO:0009658;GO:0010027;GO:0051205;GO:0072598	GO:0016021;GO:0009535	GO:0032977	K03217	ko02024;ko03060;ko03070	KOG1239;KOG1239	Inner membrane protein translocase involved in respiratory chain assembly;Inner membrane protein translocase involved in respiratory chain assembly	IPR028055;IPR001708	Membr_insert_YidC/Oxa1_C;YidC/ALB3/OXA1/COX18	chloroplast
tr|A0A1U8EX60|A0A1U8EX60_CAPAN	A0A2G2Y652				K16615		KOG0676	Actin and related proteins	IPR004000;IPR043129	Actin;ATPase_NBD	cytoplasmic
tr|A0A1U8EX61|A0A1U8EX61_CAPAN	A0A1U8EX61	GO:0006511;GO:0016579	GO:0005634;GO:0005829	GO:0004843;GO:0004197	K11841	ko04139	KOG1871	Ubiquitin-specific protease	IPR038765;IPR001394;IPR018200;IPR028889	Papain-like_cys_pep_sf;Peptidase_C19_UCH;USP_CS;USP_dom	cytoplasmic
tr|A0A1U8EX65|A0A1U8EX65_CAPAN	A0A2G2XZC3	GO:0007166		GO:0004842	K08332		KOG0167	FOG: Armadillo/beta-catenin-like repeats	IPR036537;IPR011989;IPR016024;IPR000225;IPR003613;IPR013083	Adaptor_Cbl_N_dom_sf;ARM-like;ARM-type_fold;Armadillo;Ubox_domain;Znf_RING/FYVE/PHD	cytoplasmic
tr|A0A1U8EX96|A0A1U8EX96_CAPAN	A0A1U8EX96	GO:0006631	GO:0005739	GO:0019166	K07512	ko00061;ko00062;ko01100;ko01212	KOG0025;KOG0025	Zn2+-binding dehydrogenase (nuclear receptor binding factor-1);Zn2+-binding dehydrogenase (nuclear receptor binding factor-1)	IPR013149;IPR013154;IPR011032;IPR036291;IPR020843	ADH_C;ADH_N;GroES-like_sf;NAD(P)-bd_dom_sf;PKS_ER	cytoplasmic
tr|A0A1U8EX97|A0A1U8EX97_CAPAN	A0A1U8EX97		GO:0005634	GO:0003700;GO:0003680					IPR014476;IPR005175	AHL15-29;PPC_dom	nuclear
tr|A0A1U8EXA1|A0A1U8EXA1_CAPAN	A0A1U8EXA1			GO:0004722;GO:0004724	K01102		KOG0700	Protein phosphatase 2C/pyruvate dehydrogenase (lipoamide) phosphatase	IPR015655;IPR036457;IPR001932	PP2C;PPM-type_dom_sf;PPM-type_phosphatase_dom	cytoplasmic
tr|A0A1U8EXA7|A0A1U8EXA7_CAPAN	A0A1U8EXA7				K13206		KOG2117	Uncharacterized conserved protein	IPR018612	DUF2040	mitochondrial
tr|A0A1U8EXA8|A0A1U8EXA8_CAPAN	A0A1U8EXA8	GO:0009058	GO:0005774	GO:0016844	K01757	ko00901;ko01100;ko01110	KOG1520	Predicted alkaloid synthase/Surface mucin Hemomucin	IPR011042;IPR018119	6-blade_b-propeller_TolB-like;Strictosidine_synth_cons-reg	vacuolar
tr|A0A1U8EXB0|A0A1U8EXB0_CAPAN	A0A1U8EXB0								IPR007402;IPR009078;IPR011197	DUF455;Ferritin-like_SF;UCP012318	cytoplasmic
tr|A0A1U8EXB4|A0A1U8EXB4_CAPAN	A0A2G2Y694		GO:0005618;GO:0048046	GO:0045735;GO:0030145					IPR006045;IPR001929;IPR014710;IPR011051	Cupin_1;Germin;RmlC-like_jellyroll;RmlC_Cupin_sf	extracellular
tr|A0A1U8EXB8|A0A1U8EXB8_CAPAN	A0A2G2Y9E7	GO:0043067		GO:0004190	K22683		KOG1339	Aspartyl protease	IPR001461;IPR033121;IPR021109;IPR032799;IPR032861	Aspartic_peptidase_A1;PEPTIDASE_A1;Peptidase_aspartic_dom_sf;TAXi_C;TAXi_N	endoplasmic reticulum
tr|A0A1U8EXD0|A0A1U8EXD0_CAPAN	A0A2G2YC02			GO:0016491	K20784	ko00514			IPR017927;IPR039261;IPR001433;IPR017938	FAD-bd_FR_type;FNR_nucleotide-bd;OxRdtase_FAD/NAD-bd;Riboflavin_synthase-like_b-brl	chloroplast
tr|A0A1U8EXD7|A0A1U8EXD7_CAPAN	A0A1U8EXD7		GO:0005737;GO:0005829	GO:0005509;GO:0005544	K17098		KOG0819	Annexin	IPR001464;IPR018502;IPR018252;IPR037104;IPR009118	Annexin;Annexin_repeat;Annexin_repeat_CS;Annexin_sf;AnnexinD_plant	cytoplasmic
tr|A0A1U8EXE0|A0A1U8EXE0_CAPAN	A0A2G2YA26		GO:0016021		K09660		KOG3211	Predicted endoplasmic reticulum membrane protein Lec35/MPDU1 involved in monosaccharide-P-dolichol utilization	IPR016817;IPR006603	MannP-dilichol_defect-1;PQ-loop_rpt	Golgi apparatus
tr|A0A1U8EXE8|A0A1U8EXE8_CAPAN	A0A1U8EXE8	GO:0009097;GO:0009086;GO:0009088;GO:0009090;GO:0009067		GO:0050661;GO:0004412	K00003	ko00260;ko00270;ko00300;ko01100;ko01110;ko01120;ko01230	KOG0455	Homoserine dehydrogenase	IPR005106;IPR001342;IPR019811;IPR022697;IPR036291	Asp/hSer_DH_NAD-bd;HDH_cat;HDH_CS;HDH_short;NAD(P)-bd_dom_sf	mitochondrial
tr|A0A1U8EXF4|A0A1U8EXF4_CAPAN	A0A1U8EXF4			GO:0046872;GO:0003993	K22390		KOG1378	Purple acid phosphatase	IPR004843;IPR040974;IPR029052;IPR041792;IPR008963;IPR015914;IPR025733	Calcineurin-like_PHP_ApaH;Fn3_PAP;Metallo-depent_PP-like;MPP_PAP;Purple_acid_Pase-like_N;Purple_acid_Pase_N;Purple_acid_PPase_C_dom	extracellular
tr|A0A1U8EXG0|A0A1U8EXG0_CAPAN	A0A2G2YH34	GO:0006807		GO:0047427	K13035	ko00460;ko01100;ko01110	KOG0805	Carbon-nitrogen hydrolase	IPR003010;IPR036526;IPR000132	C-N_Hydrolase;C-N_Hydrolase_sf;Nitrilase/CN_hydratase_CS	cytoplasmic
tr|A0A1U8EXG1|A0A1U8EXG1_CAPAN	A0A2G2Y817										cytoplasmic
tr|A0A1U8EXG3|A0A1U8EXG3_CAPAN	A0A2G2Y609		GO:0005634;GO:0000786	GO:0003677;GO:0046982	K11252	ko05034;ko05203;ko05322	KOG1744	Histone H2B	IPR009072;IPR007125;IPR000558	Histone-fold;Histone_H2A/H2B/H3;Histone_H2B	nuclear
tr|A0A1U8EXG6|A0A1U8EXG6_CAPAN	A0A1U8EXG6	GO:0009846;GO:1904960;GO:0010101	GO:0005739;GO:0032592;GO:0031304	GO:0005507;GO:0043621	K02258	ko00190;ko01100;ko04714	KOG2540	Cytochrome oxidase assembly factor COX11	IPR023471;IPR007533	CtaG/Cox11_dom_sf;Cyt_c_oxidase_assmbl_CtaG	mitochondrial
tr|A0A1U8EXI2|A0A1U8EXI2_CAPAN	A0A1U8EXI2	GO:0009832;GO:0033356	GO:0005829;GO:0005794	GO:0052691	K13379	ko00520;ko01100			IPR004901;IPR037595	RGP;RGP_fam	cytoplasmic
tr|A0A1U8EXK4|A0A1U8EXK4_CAPAN	A0A2G2YFS5			GO:0005524;GO:0004672;GO:0005509	K13412	ko04626;ko05145	KOG0032	Ca2+/calmodulin-dependent protein kinase, EF-Hand protein superfamily	IPR011992;IPR018247;IPR002048;IPR011009;IPR000719;IPR017441;IPR008271	EF-hand-dom_pair;EF_Hand_1_Ca_BS;EF_hand_dom;Kinase-like_dom_sf;Prot_kinase_dom;Protein_kinase_ATP_BS;Ser/Thr_kinase_AS	cytoplasmic
tr|A0A1U8EXK5|A0A1U8EXK5_CAPAN	A0A2G2YBH1	GO:0006629	GO:0016021	GO:0016717	K10256	ko01040;ko01100;ko01212			IPR005804;IPR021863	FA_desaturase_dom;FAS_N	peroxisomal
tr|A0A1U8EXN2|A0A1U8EXN2_CAPAN	A0A2G2Y8U5		GO:0016021	GO:0005347	K15111		KOG0768	Mitochondrial carrier protein PET8	IPR002067;IPR018108;IPR023395	Mit_carrier;Mitochondrial_sb/sol_carrier;Mt_carrier_dom_sf	cytoplasmic
tr|A0A1U8EXP9|A0A1U8EXP9_CAPAN	A0A2G2YE66	GO:0006486	GO:0016021;GO:0008250	GO:0016740			KOG3356	Predicted membrane protein	IPR021149;IPR042416	OligosaccharylTrfase_OST3/OST6;OSTC	Golgi apparatus
tr|A0A1U8EXQ0|A0A1U8EXQ0_CAPAN	A0A1U8EXQ0			GO:0020037;GO:0005506;GO:0016705;GO:0004497	K20562		KOG0156	Cytochrome P450 CYP2 subfamily	IPR001128;IPR017972;IPR002401;IPR036396	Cyt_P450;Cyt_P450_CS;Cyt_P450_E_grp-I;Cyt_P450_sf	extracellular
tr|A0A1U8EXS4|A0A1U8EXS4_CAPAN	A0A1U8EXS4				K01426	ko00330;ko00360;ko00380;ko00627;ko00643;ko01100;ko01120	KOG1211	Amidases	IPR023631;IPR036928	Amidase_dom;AS_sf	extracellular
tr|A0A1U8EXT1|A0A1U8EXT1_CAPAN	A0A1U8EXT1	GO:0051017	GO:0005886;GO:0015629	GO:0051015	K09377		KOG1700;KOG1700	Regulatory protein MLP and related LIM proteins;Regulatory protein MLP and related LIM proteins	IPR001781	Znf_LIM	cytoplasmic
tr|A0A1U8EXX2|A0A1U8EXX2_CAPAN	A0A1U8EXX2		GO:0005739	GO:0035243					IPR003788;IPR038375;IPR029063	NDUFAF7;NDUFAF7_sf;SAM-dependent_MTases	mitochondrial
tr|A0A1U8EXX6|A0A1U8EXX6_CAPAN	A0A2G2YBK5	GO:0000266;GO:0016559	GO:0016021;GO:0005741		K17969	ko04137;ko04139	KOG3364	Membrane protein involved in organellar division	IPR016543;IPR033745;IPR028061;IPR028058;IPR011990	Fis1;Fis1_cytosol;Fis1_TPR_C;Fis1_TPR_N;TPR-like_helical_dom_sf	peroxisomal
tr|A0A1U8EXY4|A0A1U8EXY4_CAPAN	A0A1U8EXY4			GO:0003676;GO:0008408					IPR013520;IPR012337;IPR036397	Exonuclease_RNaseT/DNA_pol3;RNaseH-like_sf;RNaseH_sf	nuclear
tr|A0A1U8EXY8|A0A1U8EXY8_CAPAN	A0A2G2Y2W8	GO:0006979		GO:0004602	K00432	ko00480;ko00590;ko01100;ko04918;ko05014;ko05016	KOG1651	Glutathione peroxidase	IPR000889;IPR029759;IPR029760;IPR036249	Glutathione_peroxidase;GPX_AS;GPX_CS;Thioredoxin-like_sf	chloroplast
tr|A0A1U8EXZ4|A0A1U8EXZ4_CAPAN	A0A1U8EXZ4	GO:0007018	GO:0005874	GO:0005524;GO:0008017;GO:0003777	K10393	ko04361	KOG0246	Kinesin-like protein	IPR027640;IPR019821;IPR001752;IPR036961;IPR027417	Kinesin-like_fam;Kinesin_motor_CS;Kinesin_motor_dom;Kinesin_motor_dom_sf;P-loop_NTPase	cytoplasmic
tr|A0A1U8EXZ8|A0A1U8EXZ8_CAPAN	A0A1U8EXZ8		GO:0016020;GO:0005794	GO:0022857;GO:0015297;GO:0005338;GO:0005464	K15285		KOG1441;KOG1441	Glucose-6-phosphate/phosphate and phosphoenolpyruvate/phosphate antiporter;Glucose-6-phosphate/phosphate and phosphoenolpyruvate/phosphate antiporter	IPR004853	Sugar_P_trans_dom	Golgi apparatus
tr|A0A1U8EXZ9|A0A1U8EXZ9_CAPAN	A0A2G2Y7L4	GO:0009446		GO:0047632;GO:0004668	K10536	ko00330;ko01100			IPR017754;IPR007466	Agmatine_deiminase;Peptidyl-Arg-deiminase_porph	cytoplasmic
tr|A0A1U8EY17|A0A1U8EY17_CAPAN	A0A1U8EY17	GO:0051301;GO:0000278;GO:0033314;GO:0044773;GO:0033260;GO:0048478	GO:0005634;GO:0005681;GO:0016607;GO:0005694	GO:0008270;GO:0003676	K13104		KOG3032	Uncharacterized conserved protein	IPR040050;IPR036236	ZNF830;Znf_C2H2_sf	nuclear
tr|A0A1U8EY18|A0A1U8EY18_CAPAN	A0A2G2YE59		GO:0005576	GO:0004185	K09645		KOG1282;KOG1282	Serine carboxypeptidases (lysosomal cathepsin A);Serine carboxypeptidases (lysosomal cathepsin A)	IPR029058;IPR001563;IPR033124;IPR018202	AB_hydrolase;Peptidase_S10;Ser_caboxypep_his_AS;Ser_caboxypep_ser_AS	vacuolar
tr|A0A1U8EY50|A0A1U8EY50_CAPAN	A0A2G2YDJ7						KOG2973	Uncharacterized conserved protein	IPR011989;IPR016024;IPR039717;IPR007206;IPR007205	ARM-like;ARM-type_fold;Hgh1;Protein_HGH1_C;Protein_HGH1_N	cytoplasmic
tr|A0A1U8EY53|A0A1U8EY53_CAPAN	A0A1U8EY53	GO:0006865	GO:0016021;GO:0005886		K15015	ko04721;ko04723;ko04727;ko05032;ko05033	KOG1303	Amino acid transporters	IPR013057	AA_transpt_TM	Golgi apparatus
tr|A0A1U8EY62|A0A1U8EY62_CAPAN	A0A1U8EY62								IPR013097;IPR011008	Dabb;Dimeric_a/b-barrel	cytoplasmic
tr|A0A1U8EY65|A0A1U8EY65_CAPAN	A0A2G2YB07				K09562	ko04141	KOG2160	Armadillo/beta-catenin-like repeat-containing protein	IPR011989;IPR016024;IPR000225;IPR013918;IPR034085	ARM-like;ARM-type_fold;Armadillo;Nucleotide_exch_fac_Fes1;TOG	cytoplasmic
tr|A0A1U8EY75|A0A1U8EY75_CAPAN	A0A1U8EY75	GO:0006152	GO:0005829	GO:0008477	K01240	ko00240;ko00760;ko01100	KOG2938	Predicted inosine-uridine preferring nucleoside hydrolase	IPR015910;IPR001910;IPR023186;IPR036452	I/U_nuclsd_hydro_CS;Inosine/uridine_hydrolase_dom;IUNH;Ribo_hydro-like	cytoplasmic
tr|A0A1U8EY77|A0A1U8EY77_CAPAN	A0A2G2YAD0		GO:0016021		K15285		KOG1441;KOG1441	Glucose-6-phosphate/phosphate and phosphoenolpyruvate/phosphate antiporter;Glucose-6-phosphate/phosphate and phosphoenolpyruvate/phosphate antiporter	IPR004853	Sugar_P_trans_dom	peroxisomal
tr|A0A1U8EY82|A0A1U8EY82_CAPAN	A0A1U8EY82	GO:0009793;GO:0009095	GO:0009570	GO:0030170;GO:0004069;GO:0033853;GO:0033854	K15849	ko00350;ko00360;ko00400;ko00950;ko00960;ko01100;ko01110;ko01230	KOG0257	Kynurenine aminotransferase, glutamine transaminase K	IPR004839;IPR004838;IPR015424;IPR015422;IPR015421	Aminotransferase_I/II;NHTrfase_class1_PyrdxlP-BS;PyrdxlP-dep_Trfase;PyrdxlP-dep_Trfase_dom1;PyrdxlP-dep_Trfase_major	chloroplast
tr|A0A1U8EY89|A0A1U8EY89_CAPAN	A0A2G2YUG8				K14026	ko04141	KOG1550;KOG1550;KOG1550	Extracellular protein SEL-1 and related proteins;Extracellular protein SEL-1 and related proteins;Extracellular protein SEL-1 and related proteins	IPR006597;IPR011990	Sel1-like;TPR-like_helical_dom_sf	mitochondrial
tr|A0A1U8EYA1|A0A1U8EYA1_CAPAN	A0A1U8EYA1	GO:0006351	GO:0005666;GO:0005736	GO:0003677;GO:0046983;GO:0003899	K03020	ko03020;ko04623	KOG3438	DNA-directed RNA polymerase, subunit L	IPR036603;IPR009025;IPR008193;IPR033898	RBP11-like;RBP11-like_dimer;RNA_pol_Rpb11_13-16kDa_CS;RNAP_AC19	nuclear
tr|A0A1U8EYB8|A0A1U8EYB8_CAPAN	A0A2G2YFU3			GO:0003676	K13094		KOG1994	Predicted RNA binding protein, contains G-patch and Zn-finger domains	IPR000467;IPR039249	G_patch_dom;GPATCH11	nuclear
tr|A0A1U8EYC1|A0A1U8EYC1_CAPAN	A0A2G3AP63			GO:0008270	K17604				IPR018289;IPR000270;IPR004332;IPR006564;IPR007527	MULE_transposase_dom;PB1_dom;Transposase_MuDR;Znf_PMZ;Znf_SWIM	cytoplasmic
tr|A0A1U8EYC2|A0A1U8EYC2_CAPAN	A0A2G2YD19			GO:0020037;GO:0005506;GO:0016705;GO:0004497	K15639	ko00905	KOG0157;KOG0157	Cytochrome P450 CYP4/CYP19/CYP26 subfamilies;Cytochrome P450 CYP4/CYP19/CYP26 subfamilies	IPR001128;IPR017972;IPR002401;IPR036396	Cyt_P450;Cyt_P450_CS;Cyt_P450_E_grp-I;Cyt_P450_sf	extracellular
tr|A0A1U8EYI2|A0A1U8EYI2_CAPAN	A0A1U8EYI2	GO:0006629	GO:0016020	GO:0016717	K10256	ko01040;ko01100;ko01212			IPR005804;IPR021863	FA_desaturase_dom;FAS_N	Golgi apparatus
tr|A0A1U8EYL5|A0A1U8EYL5_CAPAN	A0A2G2Y5D5	GO:0006979;GO:0042744;GO:0010228;GO:0009809	GO:0005829;GO:0005576;GO:0009505	GO:0046872;GO:0020037;GO:0004601	K00430	ko00940;ko01100;ko01110			IPR002016;IPR010255;IPR000823;IPR019793;IPR033905	Haem_peroxidase;Haem_peroxidase_sf;Peroxidase_pln;Peroxidases_heam-ligand_BS;Secretory_peroxidase	extracellular
tr|A0A1U8EYL7|A0A1U8EYL7_CAPAN	A0A2G2YGB3		GO:0005634;GO:0000786	GO:0003677;GO:0046982	K11251	ko04217;ko05034;ko05322	KOG1756	Histone 2A	IPR009072;IPR002119;IPR007125;IPR032454;IPR032458	Histone-fold;Histone_H2A;Histone_H2A/H2B/H3;Histone_H2A_C;Histone_H2A_CS	nuclear
tr|A0A1U8EYM1|A0A1U8EYM1_CAPAN	A0A1U8EYM1	GO:0009058;GO:0006520		GO:0030170;GO:0008483	K00815	ko00130;ko00270;ko00350;ko00360;ko00400;ko00401;ko00950;ko00960;ko01100;ko01110	KOG0259	Tyrosine aminotransferase	IPR004839;IPR004838;IPR015424;IPR015422;IPR015421;IPR005958	Aminotransferase_I/II;NHTrfase_class1_PyrdxlP-BS;PyrdxlP-dep_Trfase;PyrdxlP-dep_Trfase_dom1;PyrdxlP-dep_Trfase_major;TyrNic_aminoTrfase	cytoplasmic
tr|A0A1U8EYN3|A0A1U8EYN3_CAPAN	A0A2G3AP99			GO:0005524	K15456		KOG3062	RNA polymerase II elongator associated protein	IPR013641;IPR027417	KTI12/PSTK;P-loop_NTPase	cytoplasmic
tr|A0A1U8EYN8|A0A1U8EYN8_CAPAN	A0A1U8EYN8	GO:0006629	GO:0016021	GO:0016491;GO:0016627	K10258	ko00062;ko01040;ko01100;ko01110;ko01212	KOG1638	Steroid reductase	IPR001104;IPR039357	3-oxo-5_a-steroid_4-DH_C;SRD5A/TECR	vacuolar
tr|A0A1U8EYR2|A0A1U8EYR2_CAPAN	A0A2G2Y5E0			GO:0016787	K13699	ko04923	KOG1454	Predicted hydrolase/acyltransferase (alpha/beta hydrolase superfamily)	IPR029058;IPR000073;IPR000639	AB_hydrolase;AB_hydrolase_1;Epox_hydrolase-like	mitochondrial
tr|A0A1U8EYR8|A0A1U8EYR8_CAPAN	A0A2G2Y5T0	GO:0006002	GO:0005737	GO:0005524;GO:0046872;GO:0003872	K00850	ko00010;ko00030;ko00051;ko00052;ko00680;ko01100;ko01110;ko01120;ko01200;ko01230;ko03018;ko04066;ko04152;ko04919;ko04922;ko05230	KOG2440	Pyrophosphate-dependent phosphofructo-1-kinase	IPR022953;IPR000023;IPR035966;IPR012004	ATP_PFK;Phosphofructokinase_dom;PKF_sf;PyroP-dep_PFK_TP0108	cytoplasmic
tr|A0A1U8EYS1|A0A1U8EYS1_CAPAN	A0A2G2Y7R6		GO:0016021	GO:0008519	K03320		KOG0682	Ammonia permease	IPR029020;IPR001905;IPR018047;IPR024041	Ammonium/urea_transptr;Ammonium_transpt;Ammonium_transpt_CS;NH4_transpt_AmtB-like_dom	Golgi apparatus
tr|A0A1U8EYS4|A0A1U8EYS4_CAPAN	A0A2G2YAE3	GO:1901135		GO:0016853;GO:0097367					IPR017552;IPR001347	PHI/rmpB;SIS	cytoplasmic
tr|A0A1U8EYT0|A0A1U8EYT0_CAPAN	A0A2G2Y642			GO:0005525;GO:0003924	K07889	ko04014;ko04144;ko04145;ko04962;ko05132;ko05146;ko05152	KOG0092	GTPase Rab5/YPT51 and related small G protein superfamily GTPases	IPR027417;IPR005225;IPR001806	P-loop_NTPase;Small_GTP-bd_dom;Small_GTPase	cytoplasmic
tr|A0A1U8EYU0|A0A1U8EYU0_CAPAN	A0A2G2YHW5	GO:0006541;GO:0042823		GO:0004359	K08681	ko00750;ko01100	KOG3210	Imidazoleglycerol-phosphate synthase subunit H-like	IPR029062;IPR002161;IPR021196	Class_I_gatase-like;PdxT/SNO;PdxT/SNO_CS	cytoplasmic
tr|A0A1U8EYV9|A0A1U8EYV9_CAPAN	A0A1U8EYV9			GO:0009055;GO:0051537	K22071		KOG3309	Ferredoxin	IPR036010;IPR001041;IPR001055;IPR018298;IPR012675	2Fe-2S_ferredoxin-like_sf;2Fe-2S_ferredoxin-type;Adrenodoxin;Adrenodoxin_Fe-S_BS;Beta-grasp_dom_sf	mitochondrial
tr|A0A1U8EYX0|A0A1U8EYX0_CAPAN	A0A2G2Y4I9			GO:0016491	K11147	ko00830;ko01100;ko04146	KOG0725	Reductases with broad range of substrate specificities	IPR036291;IPR020904;IPR002347	NAD(P)-bd_dom_sf;Sc_DH/Rdtase_CS;SDR_fam	peroxisomal
tr|A0A1U8EYZ4|A0A1U8EYZ4_CAPAN	A0A1U8EYZ4				K09528		KOG1150	Predicted molecular chaperone (DnaJ superfamily)	IPR001623;IPR036869	DnaJ_domain;J_dom_sf	nuclear
tr|A0A1U8EZ14|A0A1U8EZ14_CAPAN	A0A2G2Y628			GO:0000287;GO:0010333	K15803	ko00909			IPR008949;IPR034741;IPR001906;IPR036965;IPR005630;IPR008930	Isoprenoid_synthase_dom_sf;Terpene_cyclase-like_1_C;Terpene_synth_N;Terpene_synth_N_sf;Terpene_synthase_metal-bd;Terpenoid_cyclase/PrenylTrfase	cytoplasmic
tr|A0A1U8EZ37|A0A1U8EZ37_CAPAN	A0A2G2Y4F4			GO:0004866					IPR011065;IPR002160	Kunitz_inhibitor_STI-like_sf;Prot_inh_Kunz-lg	vacuolar
tr|A0A1U8EZ49|A0A1U8EZ49_CAPAN	A0A1U8EZ49				K13420	ko04016;ko04626	KOG0619	FOG: Leucine rich repeat	IPR001611;IPR032675;IPR013210	Leu-rich_rpt;LRR_dom_sf;LRR_N_plant-typ	extracellular
tr|A0A1U8EZ62|A0A1U8EZ62_CAPAN	A0A2G2Z136	GO:0051603	GO:0005634;GO:0005737;GO:0005839	GO:0004298	K02738	ko03050;ko05010;ko05012;ko05014;ko05016;ko05017;ko05020	KOG0174	20S proteasome, regulatory subunit beta type PSMB6/PSMB9/PRE3	IPR029055;IPR000243;IPR016050;IPR001353;IPR023333	Ntn_hydrolases_N;Pept_T1A_subB;Proteasome_bsu_CS;Proteasome_sua/b;Proteasome_suB-type	cytoplasmic
tr|A0A1U8EZ63|A0A1U8EZ63_CAPAN	A0A1U8EZ63	GO:0098656	GO:0016021	GO:0022857	K14445		KOG1281	Na+/dicarboxylate, Na+/tricarboxylate and phosphate transporters	IPR001898	SLC13A/DASS	Golgi apparatus
tr|A0A1U8EZ92|A0A1U8EZ92_CAPAN	A0A2G2Y6K6			GO:0016491	K22745	ko04115	KOG2495	NADH-dehydrogenase (ubiquinone)	IPR036188;IPR023753	FAD/NAD-bd_sf;FAD/NAD-binding_dom	peroxisomal
tr|A0A1U8EZA0|A0A1U8EZA0_CAPAN	A0A1U8EZA0		GO:0005874	GO:0008017					IPR011989;IPR016024;IPR000357;IPR021133;IPR033337	ARM-like;ARM-type_fold;HEAT;HEAT_type_2;TORTIFOLIA1/SPIRAL2-like	cytoplasmic
tr|A0A1U8EZA3|A0A1U8EZA3_CAPAN	A0A1U8EZA3	GO:0000413;GO:0061077	GO:0005737	GO:0003755	K01802		KOG0543	FKBP-type peptidyl-prolyl cis-trans isomerase	IPR001179	PPIase_FKBP_dom	nuclear
tr|A0A1U8EZC9|A0A1U8EZC9_CAPAN	A0A2G2YIA4			GO:0016853	K09584	ko04141	KOG0191	Thioredoxin/protein disulfide isomerase	IPR036249;IPR013766	Thioredoxin-like_sf;Thioredoxin_domain	extracellular
tr|A0A1U8EZE3|A0A1U8EZE3_CAPAN	A0A1U8EZE3	GO:0015979	GO:0030093		K02701	ko00195			IPR008796	PSAN	chloroplast
tr|A0A1U8EZE6|A0A1U8EZE6_CAPAN	A0A2G2Z4T0				K03025	ko03020;ko04623			IPR011256;IPR006917	Reg_factor_effector_dom_sf;SOUL_haem-bd	Golgi apparatus
tr|A0A1U8EZG2|A0A1U8EZG2_CAPAN	A0A2G2Y8M5		GO:0005740	GO:0004129	K02265	ko00190;ko01100;ko04260;ko04714;ko04932;ko05010;ko05012;ko05014;ko05016;ko05020	KOG3352	Cytochrome c oxidase, subunit Vb/COX4	IPR002124;IPR036972	Cyt_c_oxidase_su5b;Cyt_c_oxidase_su5b_sf	mitochondrial
tr|A0A1U8EZH0|A0A1U8EZH0_CAPAN	A0A1U8EZH0	GO:0035308	GO:0005737	GO:0004864					IPR006760	Endosulphine	cytoplasmic
tr|A0A1U8EZH9|A0A1U8EZH9_CAPAN	A0A2G2YEE0	GO:0006006		GO:0051287;GO:0050661;GO:0016620	K00134	ko00010;ko00710;ko01100;ko01110;ko01120;ko01200;ko01230;ko04066;ko05010;ko05130;ko05132	KOG0657	Glyceraldehyde 3-phosphate dehydrogenase	IPR020831;IPR020830;IPR020829;IPR020828;IPR006424;IPR036291	GlycerAld/Erythrose_P_DH;GlycerAld_3-P_DH_AS;GlycerAld_3-P_DH_cat;GlycerAld_3-P_DH_NAD(P)-bd;Glyceraldehyde-3-P_DH_1;NAD(P)-bd_dom_sf	cytoplasmic
tr|A0A1U8EZI1|A0A1U8EZI1_CAPAN	A0A2G2Y6L6	GO:0015031;GO:0006887	GO:0000145		K07195	ko04910;ko05132	KOG2344	Exocyst component protein and related proteins	IPR016159;IPR004140	Cullin_repeat-like_dom_sf;Exo70	cytoplasmic
tr|A0A1U8EZI3|A0A1U8EZI3_CAPAN	A0A1U8EZI3	GO:0006661	GO:0016021;GO:0005794	GO:0003881	K00999	ko00562;ko00564;ko01100;ko04070	KOG3240	Phosphatidylinositol synthase	IPR000462;IPR043130;IPR014387	CDP-OH_P_trans;CDP-OH_PTrfase_TM_dom;CDP_diag_ino_3_P_euk	Golgi apparatus
tr|A0A1U8EZL0|A0A1U8EZL0_CAPAN	A0A2G2Z4K4	GO:0006511;GO:0016579		GO:0004843;GO:0008234	K11855		KOG1865	Ubiquitin carboxyl-terminal hydrolase	IPR038765;IPR001394;IPR018200;IPR028889	Papain-like_cys_pep_sf;Peptidase_C19_UCH;USP_CS;USP_dom	nuclear
tr|A0A1U8EZM8|A0A1U8EZM8_CAPAN	A0A1U8EZM8	GO:0034599	GO:0005737	GO:0009055;GO:0015035;GO:0004362	K03676		KOG1752	Glutaredoxin and related proteins	IPR011767;IPR002109;IPR011899;IPR014025;IPR036249	GLR_AS;Glutaredoxin;Glutaredoxin_euk/vir;Glutaredoxin_subgr;Thioredoxin-like_sf	endoplasmic reticulum
tr|A0A1U8EZP1|A0A1U8EZP1_CAPAN	A0A1U8EZP1	GO:0055114	GO:0016021	GO:0046872			KOG4293	Predicted membrane protein, contains DoH and Cytochrome b-561/ferric reductase transmembrane domains	IPR006593;IPR005018;IPR017214	Cyt_b561/ferric_Rdtase_TM;DOMON_domain;UCP037471	plasma membrane
tr|A0A1U8EZP6|A0A1U8EZP6_CAPAN	A0A1U8EZP6	GO:0006952			K10745	ko03030			IPR000916;IPR023393	Bet_v_I/MLP;START-like_dom_sf	cytoplasmic
tr|A0A1U8EZR4|A0A1U8EZR4_CAPAN	A0A1U8EZR4		GO:0016021;GO:0016020;GO:0005794				KOG2569	G protein-coupled seven transmembrane receptor	IPR009637	GPR107/GPR108-like	Golgi apparatus
tr|A0A1U8EZS1|A0A1U8EZS1_CAPAN	A0A2G2Y795	GO:0010468	GO:0005777		K17573				IPR041966;IPR024768;IPR021139;IPR025605	LOTUS-like;Marf1;NYN_limkain-b1;OST-HTH/LOTUS_dom	peroxisomal
tr|A0A1U8EZT1|A0A1U8EZT1_CAPAN	A0A1U8EZT1	GO:0009408;GO:0007015;GO:0000902;GO:0051016	GO:0005737;GO:0008290	GO:0051015	K10365	ko04144	KOG3174	F-actin capping protein, beta subunit	IPR037282;IPR042276;IPR001698;IPR043175;IPR019771	CapZ_alpha/beta;CapZ_alpha/beta_2;CAPZB;CAPZB_N;F-actin_capping_bsu_CS	cytoplasmic
tr|A0A1U8EZV2|A0A1U8EZV2_CAPAN	A0A2G2YCY1		GO:0016021	GO:0020037;GO:0005506;GO:0016705;GO:0004497	K15639	ko00905	KOG0157;KOG0157	Cytochrome P450 CYP4/CYP19/CYP26 subfamilies;Cytochrome P450 CYP4/CYP19/CYP26 subfamilies	IPR001128;IPR017972;IPR002401;IPR036396	Cyt_P450;Cyt_P450_CS;Cyt_P450_E_grp-I;Cyt_P450_sf	Golgi apparatus
tr|A0A1U8EZV6|A0A1U8EZV6_CAPAN	A0A2G2YDD5	GO:0006629		GO:0008970	K16818	ko00564;ko00592;ko01100;ko01110	KOG4569	Predicted lipase	IPR029058;IPR002921;IPR033556	AB_hydrolase;Fungal_lipase-like;PLA	cytoplasmic
tr|A0A1U8EZV9|A0A1U8EZV9_CAPAN	A0A1U8EZV9	GO:0009734;GO:0010087;GO:0010305			K00162	ko00010;ko00020;ko00620;ko01100;ko01110;ko01120;ko01200;ko04066;ko04922;ko05230			IPR008546;IPR013666;IPR040269	DUF828;PH_pln;VAB	nuclear
tr|A0A1U8EZX2|A0A1U8EZX2_CAPAN	A0A1U8EZX2			GO:0004252	K15333				IPR003137;IPR000209;IPR036852;IPR023827;IPR015500;IPR034197;IPR010259;IPR037045;IPR041469	PA_domain;Peptidase_S8/S53_dom;Peptidase_S8/S53_dom_sf;Peptidase_S8_Asp-AS;Peptidase_S8_subtilisin-rel;Peptidases_S8_3;S8pro/Inhibitor_I9;S8pro/Inhibitor_I9_sf;Subtilisin-like_FN3	extracellular
tr|A0A1U8EZY2|A0A1U8EZY2_CAPAN	A0A1U8EZY2	GO:0006979;GO:0006357;GO:0009737;GO:0002098;GO:0008284;GO:0010928;GO:2000024;GO:0071329;GO:0031538;GO:0043609	GO:0005737;GO:0033588;GO:0008023		K11375		KOG3949;KOG3949	RNA polymerase II elongator complex, subunit ELP4;RNA polymerase II elongator complex, subunit ELP4	IPR008728	Elongator_complex_protein_4	mitochondrial
tr|A0A1U8F002|A0A1U8F002_CAPAN	A0A1U8F002	GO:0019243		GO:0046872;GO:0004416	K01069	ko00620;ko01100	KOG0813	Glyoxylase	IPR035680;IPR032282;IPR017782;IPR001279;IPR036866	Clx_II_MBL;HAGH_C;Hydroxyacylglutathione_Hdrlase;Metallo-B-lactamas;RibonucZ/Hydroxyglut_hydro	cytoplasmic
tr|A0A1U8F026|A0A1U8F026_CAPAN	A0A1U8F026	GO:0017196	GO:0031417	GO:0004596	K00670		KOG3139	N-acetyltransferase	IPR016181;IPR000182	Acyl_CoA_acyltransferase;GNAT_dom	cytoplasmic
tr|A0A1U8F040|A0A1U8F040_CAPAN	A0A2G2ZX68	GO:0000290;GO:0045087	GO:0000932	GO:0003729	K12617	ko03018			IPR039900	Pat1-like	cytoplasmic
tr|A0A1U8F045|A0A1U8F045_CAPAN	A0A1U8F045								IPR028124	SMAP_dom	cytoplasmic
tr|A0A1U8F067|A0A1U8F067_CAPAN	A0A1U8F067	GO:0006888;GO:0006891;GO:0006623;GO:0006890;GO:0042147;GO:0006896;GO:0048280	GO:0016021;GO:0005829;GO:0005794;GO:0005789;GO:0031201;GO:0012507;GO:0031902	GO:0000149;GO:0005484	K08494				IPR005606;IPR000727	Sec20;T_SNARE_dom	cytoplasmic
tr|A0A1U8F092|A0A1U8F092_CAPAN	A0A2G2Y6G4	GO:0007034	GO:0005768		K12198	ko04144;ko04217	KOG1655	Protein involved in vacuolar protein sorting	IPR005024	Snf7_fam	cytoplasmic
tr|A0A1U8F094|A0A1U8F094_CAPAN	A0A1U8F094		GO:0005737;GO:0005794						IPR011893;IPR036249	Selenoprotein_Rdx-typ;Thioredoxin-like_sf	cytoplasmic
tr|A0A1U8F0A7|A0A1U8F0A7_CAPAN	A0A1U8F0A7			GO:0016301	K14156	ko00564;ko01100;ko05231	KOG2686	Choline kinase	IPR011009	Kinase-like_dom_sf	cytoplasmic
tr|A0A1U8F0E5|A0A1U8F0E5_CAPAN	A0A2G2YAV2	GO:0009626	GO:0005737;GO:0016020	GO:0043531;GO:0004177	K13453	ko04626	KOG4658	Apoptotic ATPase	IPR021929;IPR032675;IPR041756;IPR002182;IPR027417;IPR038005	Late_blight_resistance_R1;LRR_dom_sf;M28_SGAP-like;NB-ARC;P-loop_NTPase;RX-like_CC	cytoplasmic
tr|A0A1U8F0F5|A0A1U8F0F5_CAPAN	A0A2G2YA80	GO:0015979	GO:0009535;GO:0019898;GO:0009654;GO:0031977	GO:0005509	K09264				IPR016123;IPR002683	Mog1/PsbP_a/b/a-sand;PsbP_C	chloroplast
tr|A0A1U8F0G1|A0A1U8F0G1_CAPAN	A0A1U8F0G1	GO:0019722	GO:0005576;GO:0009506						IPR008801	RALF	extracellular
tr|A0A1U8F0G6|A0A1U8F0G6_CAPAN	A0A1U8F0G6	GO:0006004	GO:0005737;GO:0005794;GO:0005768;GO:0005802	GO:0016740	K23280				IPR024709;IPR019378	FucosylTrfase_pln;GDP-Fuc_O-FucTrfase	extracellular
tr|A0A1U8F0H8|A0A1U8F0H8_CAPAN	A0A1U8F0H8			GO:0020037;GO:0005506;GO:0016705;GO:0004497	K15472	ko00909;ko01110	KOG0156	Cytochrome P450 CYP2 subfamily	IPR001128;IPR017972;IPR002401;IPR036396	Cyt_P450;Cyt_P450_CS;Cyt_P450_E_grp-I;Cyt_P450_sf	endoplasmic reticulum
tr|A0A1U8F0I0|A0A1U8F0I0_CAPAN	A0A2G2YWW5			GO:0016301	K00894	ko00564;ko01100	KOG4720	Ethanolamine kinase	IPR011009	Kinase-like_dom_sf	cytoplasmic
tr|A0A1U8F0J8|A0A1U8F0J8_CAPAN	A0A1U8F0J8			GO:0008194	K18823		KOG1192;KOG1192	UDP-glucuronosyl and UDP-glucosyl transferase;UDP-glucuronosyl and UDP-glucosyl transferase	IPR002213;IPR035595	UDP_glucos_trans;UDP_glycos_trans_CS	endoplasmic reticulum
tr|A0A1U8F0K6|A0A1U8F0K6_CAPAN	A0A2G3AM82		GO:0009507	GO:0003729	K17710		KOG4197	FOG: PPR repeat	IPR002885;IPR011990	Pentatricopeptide_repeat;TPR-like_helical_dom_sf	chloroplast
tr|A0A1U8F0L6|A0A1U8F0L6_CAPAN	A0A1U8F0L6								IPR011990;IPR019734	TPR-like_helical_dom_sf;TPR_repeat	endoplasmic reticulum
tr|A0A1U8F0M5|A0A1U8F0M5_CAPAN	A0A2G3AEA4		GO:0005634	GO:0003700;GO:0003680					IPR014476;IPR005175	AHL15-29;PPC_dom	nuclear
tr|A0A1U8F0N1|A0A1U8F0N1_CAPAN	A0A2G3AI93		GO:0022625	GO:0003723;GO:0003735	K02908	ko03010	KOG2988	60S ribosomal protein L30	IPR039109;IPR029064;IPR000231;IPR022991;IPR004038	L30/L30e/YlxQ;L30e-like;Ribosomal_L30e;Ribosomal_L30e_CS;Ribosomal_L7Ae/L30e/S12e/Gad45	cytoplasmic
tr|A0A1U8F0U0|A0A1U8F0U0_CAPAN	A0A1U8F0U0	GO:0006952			K10745	ko03030			IPR000916;IPR023393	Bet_v_I/MLP;START-like_dom_sf	cytoplasmic
tr|A0A1U8F167|A0A1U8F167_CAPAN	A0A1U8F167	GO:0140021;GO:1990544	GO:0016021;GO:0005743	GO:0005471	K05863	ko04020;ko04022;ko04217;ko04218;ko05010;ko05012;ko05016;ko05017;ko05020;ko05164;ko05166	KOG0749	Mitochondrial ADP/ATP carrier proteins	IPR002113;IPR002067;IPR018108;IPR023395	ADT_euk_type;Mit_carrier;Mitochondrial_sb/sol_carrier;Mt_carrier_dom_sf	mitochondrial
tr|A0A1U8F1B9|A0A1U8F1B9_CAPAN	A0A1U8F1B9		GO:0005634	GO:0043565;GO:0003690;GO:0000977;GO:0001227;GO:0032422	K21772		KOG3074	Transcriptional regulator of the PUR family, single-stranded-DNA-binding	IPR006628	PUR-bd_fam	nuclear
tr|A0A1U8F1D8|A0A1U8F1D8_CAPAN	A0A2G2YFD1	GO:0006006		GO:0051287;GO:0050661;GO:0016620	K00134	ko00010;ko00710;ko01100;ko01110;ko01120;ko01200;ko01230;ko04066;ko05010;ko05130;ko05132	KOG0657	Glyceraldehyde 3-phosphate dehydrogenase	IPR020831;IPR020830;IPR020829;IPR020828;IPR006424;IPR036291	GlycerAld/Erythrose_P_DH;GlycerAld_3-P_DH_AS;GlycerAld_3-P_DH_cat;GlycerAld_3-P_DH_NAD(P)-bd;Glyceraldehyde-3-P_DH_1;NAD(P)-bd_dom_sf	mitochondrial
tr|A0A1U8F1E3|A0A1U8F1E3_CAPAN	A0A1U8F1E3			GO:0005524;GO:0016301	K00876	ko00240;ko00983;ko01100	KOG4203;KOG4203	Armadillo/beta-Catenin/plakoglobin;Armadillo/beta-Catenin/plakoglobin	IPR033469;IPR023577;IPR027417;IPR006083	CYTH-like_dom_sf;CYTH_domain;P-loop_NTPase;PRK/URK	cytoplasmic
tr|A0A1U8F1G4|A0A1U8F1G4_CAPAN	A0A1U8F1G4	GO:0006355;GO:0009734	GO:0005634	GO:0003677	K14486	ko04075			IPR033389;IPR010525;IPR003340;IPR015300;IPR000270	AUX/IAA_dom;Auxin_resp;B3_DNA-bd;DNA-bd_pseudobarrel_sf;PB1_dom	nuclear
tr|A0A1U8F1I9|A0A1U8F1I9_CAPAN	A0A2G3ANY7								IPR012458	DUF1664	extracellular
tr|A0A1U8F1K1|A0A1U8F1K1_CAPAN	A0A1U8F1K1	GO:0008654		GO:0016779	K00967	ko00440;ko00564;ko01100	KOG2803	Choline phosphate cytidylyltransferase/Predicted CDP-ethanolamine synthase	IPR041723;IPR004821;IPR014729	CCT;Cyt_trans-like;Rossmann-like_a/b/a_fold	cytoplasmic
tr|A0A1U8F1L0|A0A1U8F1L0_CAPAN	A0A2G3BA34			GO:0045735	K17338				IPR006044;IPR006045;IPR014710;IPR011051	11S_seedstore_pln;Cupin_1;RmlC-like_jellyroll;RmlC_Cupin_sf	vacuolar
tr|A0A1U8F1N4|A0A1U8F1N4_CAPAN	A0A1U8F1N4	GO:0009051;GO:0046177	GO:0005829	GO:0050661;GO:0004616	K00033	ko00030;ko00480;ko01100;ko01110;ko01120;ko01200	KOG2653	6-phosphogluconate dehydrogenase	IPR008927;IPR013328;IPR006114;IPR006113;IPR006115;IPR036291;IPR006183	6-PGluconate_DH-like_C_sf;6PGD_dom2;6PGDH_C;6PGDH_Gnd/GntZ;6PGDH_NADP-bd;NAD(P)-bd_dom_sf;Pgluconate_DH	peroxisomal
tr|A0A1U8F1N5|A0A1U8F1N5_CAPAN	A0A2G2Y2M8		GO:0016021;GO:0005789		K13249	ko04141	KOG1631	Translocon-associated complex TRAP, alpha subunit	IPR005595	TRAP_alpha	Golgi apparatus
tr|A0A1U8F1N7|A0A1U8F1N7_CAPAN	A0A1U8F1N7	GO:0009854	GO:0005777	GO:0010181;GO:0052853;GO:0052854;GO:0052852;GO:0008891	K11517	ko00630;ko01100;ko01110;ko01120;ko01200;ko04146	KOG0538	Glycolate oxidase	IPR013785;IPR012133;IPR000262;IPR037396;IPR008259	Aldolase_TIM;Alpha-hydoxy_acid_DH_FMN;FMN-dep_DH;FMN_HAD;FMN_hydac_DH_AS	peroxisomal
tr|A0A1U8F1N8|A0A1U8F1N8_CAPAN	A0A2G2Y5I7		GO:0016021								cytoplasmic
tr|A0A1U8F1P2|A0A1U8F1P2_CAPAN	A0A1U8F1P2			GO:0016788	K12867	ko03040	KOG1432	Predicted DNA repair exonuclease SIA1	IPR004843;IPR029052;IPR011230	Calcineurin-like_PHP_ApaH;Metallo-depent_PP-like;Pesterase_At2g46	extracellular
tr|A0A1U8F1P5|A0A1U8F1P5_CAPAN	A0A1U8F1P5	GO:0046513	GO:0016021;GO:0005783	GO:0016410;GO:0050291	K04710	ko00600;ko01100;ko04071	KOG1607	Protein transporter of the TRAM (translocating chain-associating membrane) superfamily	IPR016439;IPR006634	Lag1/Lac1-like;TLC-dom	endoplasmic reticulum
tr|A0A1U8F1Q1|A0A1U8F1Q1_CAPAN	A0A2G2Z4N0			GO:0016740	K00799	ko00480;ko00980;ko00982;ko00983;ko01100;ko01524;ko04212;ko05200;ko05204;ko05225;ko05418	KOG0406	Glutathione S-transferase	IPR010987;IPR036282;IPR040079;IPR004045;IPR036249	Glutathione-S-Trfase_C-like;Glutathione-S-Trfase_C_sf;Glutathione_S-Trfase;Glutathione_S-Trfase_N;Thioredoxin-like_sf	cytoplasmic
tr|A0A1U8F1S0|A0A1U8F1S0_CAPAN	A0A2G2Z9A5	GO:0006886;GO:0016192	GO:0030132;GO:0030130;GO:0071439	GO:0005198;GO:0032051	K04646	ko04142;ko04144;ko04721;ko04961;ko05016;ko05100	KOG0985	Vesicle coat protein clathrin, heavy chain	IPR016024;IPR000547;IPR015348;IPR016025;IPR022365;IPR016341;IPR011990	ARM-type_fold;Clathrin_H-chain/VPS_repeat;Clathrin_H-chain_linker_core;Clathrin_H-chain_N;Clathrin_H-chain_propeller_rpt;Clathrin_heavy_chain;TPR-like_helical_dom_sf	cytoplasmic
tr|A0A1U8F1T3|A0A1U8F1T3_CAPAN	A0A1U8F1T3			GO:0046872;GO:0016846			KOG4192	Uncharacterized conserved protein	IPR006913;IPR011057	CENP-V/GFA;Mss4-like_sf	cytoplasmic
tr|A0A1U8F1U7|A0A1U8F1U7_CAPAN	A0A2G2YM36	GO:0007017	GO:0005874	GO:0005525;GO:0003924;GO:0005200	K07375	ko04145;ko04540;ko05010;ko05012;ko05014;ko05016;ko05020;ko05130;ko05132	KOG1375	Beta tubulin	IPR013838;IPR002453;IPR008280;IPR000217;IPR018316;IPR037103;IPR036525;IPR023123;IPR017975;IPR003008	Beta-tubulin_BS;Beta_tubulin;Tub_FtsZ_C;Tubulin;Tubulin/FtsZ_2-layer-sand-dom;Tubulin/FtsZ_C_sf;Tubulin/FtsZ_GTPase_sf;Tubulin_C;Tubulin_CS;Tubulin_FtsZ_GTPase	cytoplasmic
tr|A0A1U8F1X2|A0A1U8F1X2_CAPAN	A0A2G2YBI6	GO:0006629	GO:0016021	GO:0016717	K10256	ko01040;ko01100;ko01212			IPR005804;IPR021863	FA_desaturase_dom;FAS_N	peroxisomal
tr|A0A2G3AM61|A0A2G3AM61_CAPAN	A0A2G3AM61	GO:0034982;GO:0033615	GO:0031314	GO:0046872;GO:0004222	K18156		KOG3314	Ku70-binding protein	IPR019165	Peptidase_M76_ATP23	cytoplasmic
tr|A0A1U8F1Y6|A0A1U8F1Y6_CAPAN	A0A2G2Y9X8	GO:0009664	GO:0016020;GO:0005576;GO:0005618		K20628				IPR007118;IPR002963;IPR007112;IPR007117;IPR036749;IPR009009;IPR036908	Expan_Lol_pI;Expansin;Expansin/allergen_DPBB_dom;Expansin_CBD;Expansin_CBD_sf;RlpA-like_DPBB;RlpA-like_sf	extracellular
tr|A0A1U8F222|A0A1U8F222_CAPAN	A0A1U8F222			GO:0003723	K12831	ko03040	KOG0118	FOG: RRM domain	IPR009818;IPR034823;IPR034825;IPR012677;IPR035979;IPR000504	Ataxin-2_C;CID8-like_RRM1;CID8-like_RRM2;Nucleotide-bd_a/b_plait_sf;RBD_domain_sf;RRM_dom	cytoplasmic
tr|A0A1U8F226|A0A1U8F226_CAPAN	A0A2G2ZI43				K00276	ko00260;ko00350;ko00360;ko00410;ko00950;ko00960;ko01100;ko01110			IPR011989;IPR016024;IPR000225	ARM-like;ARM-type_fold;Armadillo	cytoplasmic
tr|A0A1U8F242|A0A1U8F242_CAPAN	A0A2G2Y833			GO:0005524;GO:0004672	K08819		KOG0600	Cdc2-related protein kinase	IPR011009;IPR000719;IPR017441;IPR008271	Kinase-like_dom_sf;Prot_kinase_dom;Protein_kinase_ATP_BS;Ser/Thr_kinase_AS	cytoplasmic
tr|A0A1U8F245|A0A1U8F245_CAPAN	A0A1U8F245	GO:0006777		GO:0061799	K03637	ko00790;ko01100;ko04122	KOG2876	Molybdenum cofactor biosynthesis pathway protein	IPR023045;IPR036522;IPR002820	Mo_CF_biosynth-C;MoaC_sf;Mopterin_CF_biosynth-C_dom	cytoplasmic
tr|A0A1U8F268|A0A1U8F268_CAPAN	A0A2G2Y7J2			GO:0019905	K03231	ko03013;ko05134;ko05140	KOG1850	Myosin-like coiled-coil protein	IPR026183	Taxilin_fam	cytoplasmic
tr|A0A1U8F295|A0A1U8F295_CAPAN	A0A1U8F295		GO:0005737	GO:0016832	K02510	ko00350;ko01100;ko01120			IPR005000;IPR015813;IPR040442	Aldolase/citrate-lyase_domain;Pyrv/PenolPyrv_Kinase-like_dom;Pyrv_Kinase-like_dom_sf	chloroplast
tr|A0A1U8F2B3|A0A1U8F2B3_CAPAN	A0A1U8F2B3	GO:0010224;GO:0009649	GO:0005634;GO:0005829;GO:0000785	GO:0003682;GO:0042803;GO:0009881	K10615	ko04120	KOG1426	FOG: RCC1 domain	IPR009091;IPR000408;IPR032996	RCC1/BLIP-II;Reg_chr_condens;UVR8	nuclear
tr|A0A1U8F2C5|A0A1U8F2C5_CAPAN	A0A1U8F2C5										cytoplasmic
tr|A0A1U8F2D2|A0A1U8F2D2_CAPAN	A0A1U8F2D2	GO:0019722		GO:0005509	K02183	ko04014;ko04015;ko04016;ko04020;ko04022;ko04024;ko04070;ko04114;ko04218;ko04261;ko04270;ko04371;ko04625;ko04626;ko04713;ko04720;ko04722;ko04728;ko04740;ko04744;ko04745;ko04750;ko04910;ko04912;ko04915;ko04916;ko04921;ko04922;ko04924;ko04925;ko04970;ko04971;ko05010;ko05012;ko05031;ko05034;ko05133;ko05152;ko05163;ko05167;ko05170;ko05200;ko05214;ko05418	KOG0027	Calmodulin and related proteins (EF-Hand superfamily)	IPR039030;IPR011992;IPR018247;IPR002048	Calmodulin;EF-hand-dom_pair;EF_Hand_1_Ca_BS;EF_hand_dom	cytoplasmic
tr|A0A1U8F2E2|A0A1U8F2E2_CAPAN	A0A2G2Y840	GO:0006744;GO:0015916;GO:0010030	GO:0016021;GO:0046861	GO:0005524;GO:0016887;GO:0042626	K05677	ko02010;ko04146	KOG0060;KOG0060	Long-chain acyl-CoA transporter, ABC superfamily (involved in peroxisome organization and biogenesis);Long-chain acyl-CoA transporter, ABC superfamily (involved in peroxisome organization and biogenesis)	IPR003593;IPR011527;IPR036640;IPR003439;IPR017871;IPR027417	AAA+_ATPase;ABC1_TM_dom;ABC1_TM_sf;ABC_transporter-like;ABC_transporter_CS;P-loop_NTPase	mitochondrial
tr|A0A1U8F2E9|A0A1U8F2E9_CAPAN	A0A2G2YBF0			GO:0016491	K00059	ko00061;ko00333;ko00780;ko01100;ko01110;ko01212	KOG0725	Reductases with broad range of substrate specificities	IPR036291;IPR020904;IPR002347	NAD(P)-bd_dom_sf;Sc_DH/Rdtase_CS;SDR_fam	peroxisomal
tr|A0A1U8F2H6|A0A1U8F2H6_CAPAN	A0A1U8F2H6	GO:0007165			K13459	ko04626			IPR025886;IPR000157;IPR035897	PP2-like;TIR_dom;Toll_tir_struct_dom_sf	cytoplasmic
tr|A0A1U8F2I0|A0A1U8F2I0_CAPAN	A0A1U8F2I0		GO:0005634	GO:0008270;GO:0018024	K11420	ko00310;ko01100;ko04211	KOG1082;KOG1082	Histone H3 (Lys9) methyltransferase SUV39H1/Clr4, required for transcriptional silencing;Histone H3 (Lys9) methyltransferase SUV39H1/Clr4, required for transcriptional silencing	IPR025794;IPR007728;IPR015947;IPR001214;IPR036987;IPR003105	Hist-Lys_N-MeTrfase_plant;Pre-SET_dom;PUA-like_sf;SET_dom;SRA-YDG_sf;SRA_YDG	nuclear
tr|A0A1U8F2I4|A0A1U8F2I4_CAPAN	A0A2G2VE14	GO:0006351	GO:0005634	GO:0003677;GO:0003899	K03013	ko03020;ko04623;ko05016	KOG3218	RNA polymerase, 25-kDa subunit (common to polymerases I, II and III)	IPR014381;IPR005571;IPR036710;IPR000783;IPR039531;IPR035913;IPR020609	DNA_RNA_pol_RPB5_euk/virus;RNA_pol_Rpb5_N;RNA_pol_Rpb5_N_sf;RNA_pol_subH/Rpb5_C;Rpb5-like;RPB5-like_sf;RpoH/RPB5	nuclear
tr|A0A1U8F2I8|A0A1U8F2I8_CAPAN	A0A1U8F2I8	GO:0071555	GO:0005576;GO:0009505	GO:0052689;GO:0052793	K19882	ko04310	KOG4287	Pectin acetylesterase and similar proteins	IPR004963	PAE/NOTUM	extracellular
tr|A0A1U8F2J5|A0A1U8F2J5_CAPAN	A0A1U8F2J5			GO:0005524	K12608	ko03018	KOG2355;KOG2355	Predicted ABC-type transport, ATPase component/CCR4 associated factor;Predicted ABC-type transport, ATPase component/CCR4 associated factor	IPR003593;IPR003439;IPR027417	AAA+_ATPase;ABC_transporter-like;P-loop_NTPase	cytoplasmic
tr|A0A1U8F2J9|A0A1U8F2J9_CAPAN	A0A2G2Y0U3	GO:1900034							IPR039313	HIT4	cytoplasmic
tr|A0A1U8F2K1|A0A1U8F2K1_CAPAN	A0A2G2ZNF1						KOG1810	Cell cycle-associated protein	IPR016024;IPR019442	ARM-type_fold;DUF2428_death-receptor-like	mitochondrial
tr|A0A1U8F2R0|A0A1U8F2R0_CAPAN	A0A1U8F2R0	GO:0006355;GO:0018298;GO:0050896		GO:0005524;GO:0004672;GO:0009881	K04424	ko04010	KOG0192	Tyrosine kinase specific for activated (GTP-bound) p21cdc42Hs	IPR011009;IPR000014;IPR035965;IPR013767;IPR000719;IPR001245;IPR008271	Kinase-like_dom_sf;PAS;PAS-like_dom_sf;PAS_fold;Prot_kinase_dom;Ser-Thr/Tyr_kinase_cat_dom;Ser/Thr_kinase_AS	cytoplasmic
tr|A0A1U8F2R7|A0A1U8F2R7_CAPAN	A0A2G2YF74				K20360		KOG1092	Ypt/Rab-specific GTPase-activating protein GYP1	IPR000195;IPR035969	Rab-GTPase-TBC_dom;Rab-GTPase_TBC_sf	cytoplasmic
tr|A0A1U8F2S5|A0A1U8F2S5_CAPAN	A0A2G2Y7X1	GO:0006635;GO:0001676	GO:0005777	GO:0071949;GO:0003997	K00232	ko00071;ko00410;ko00592;ko00640;ko01040;ko01100;ko01110;ko01200;ko01212;ko03320;ko04024;ko04146	KOG0135;KOG0135	Pristanoyl-CoA/acyl-CoA oxidase;Pristanoyl-CoA/acyl-CoA oxidase	IPR006091;IPR012258;IPR002655;IPR036250;IPR009075;IPR009100	Acyl-CoA_Oxase/DH_cen-dom;Acyl-CoA_oxidase;Acyl-CoA_oxidase_C;AcylCo_DH-like_C;AcylCo_DH/oxidase_C;AcylCoA_DH/oxidase_NM_dom	peroxisomal
tr|A0A1U8F2W0|A0A1U8F2W0_CAPAN	A0A1U8F2W0	GO:0046854;GO:0048015	GO:0005737;GO:0016020	GO:0052742;GO:0004430	K19801	ko00562;ko01100;ko04070	KOG0903;KOG0903	Phosphatidylinositol 4-kinase, involved in intracellular trafficking and secretion;Phosphatidylinositol 4-kinase, involved in intracellular trafficking and secretion	IPR016024;IPR011009;IPR000403;IPR036940;IPR018936;IPR001263;IPR015433	ARM-type_fold;Kinase-like_dom_sf;PI3/4_kinase_cat_dom;PI3/4_kinase_cat_sf;PI3/4_kinase_CS;PI3K_accessory_dom;PI_Kinase	nuclear
tr|A0A1U8F2W3|A0A1U8F2W3_CAPAN	A0A2G2Z0E3				K09518	ko04141	KOG0714	Molecular chaperone (DnaJ superfamily)	IPR001623;IPR036869	DnaJ_domain;J_dom_sf	cytoplasmic
tr|A0A1U8F2X9|A0A1U8F2X9_CAPAN	A0A2G2ZPA5	GO:0006635;GO:0016558	GO:0005778	GO:0005524;GO:0016887	K13338	ko04146	KOG0735	AAA+-type ATPase	IPR003593;IPR041569;IPR009010;IPR003959;IPR003960;IPR029067;IPR027417;IPR015342;IPR025653	AAA+_ATPase;AAA_lid_3;Asp_de-COase-like_dom_sf;ATPase_AAA_core;ATPase_AAA_CS;CDC48_domain_2-like_sf;P-loop_NTPase;PEX-N_psi_beta-barrel;Pex1	cytoplasmic
tr|A0A1U8F2Y4|A0A1U8F2Y4_CAPAN	A0A1U8F2Y4			GO:0016740	K22077		KOG4420	Uncharacterized conserved protein (Ganglioside-induced differentiation associated protein 1, GDAP1)	IPR010987;IPR036282;IPR040079;IPR004045;IPR036249	Glutathione-S-Trfase_C-like;Glutathione-S-Trfase_C_sf;Glutathione_S-Trfase;Glutathione_S-Trfase_N;Thioredoxin-like_sf	cytoplasmic
tr|A0A1U8F302|A0A1U8F302_CAPAN	A0A1U8F302				K09553	ko05020	KOG0553	TPR repeat-containing protein	IPR013026;IPR011990;IPR019734	TPR-contain_dom;TPR-like_helical_dom_sf;TPR_repeat	cytoplasmic
tr|A0A1U8F311|A0A1U8F311_CAPAN	A0A1U8F311	GO:0009742	GO:0005886	GO:0005524;GO:0004672	K14500	ko04075			IPR011009;IPR000719;IPR001245;IPR011990	Kinase-like_dom_sf;Prot_kinase_dom;Ser-Thr/Tyr_kinase_cat_dom;TPR-like_helical_dom_sf	cytoplasmic
tr|A0A1U8F323|A0A1U8F323_CAPAN	A0A1U8F323								IPR035441	TFIIS/LEDGF_dom_sf	cytoplasmic
tr|A0A1U8F344|A0A1U8F344_CAPAN	A0A1U8F344		GO:0005743		K17080		KOG3083	Prohibitin	IPR001107;IPR036013;IPR000163	Band_7;Band_7/SPFH_dom_sf;Prohibitin	mitochondrial
tr|A0A1U8F355|A0A1U8F355_CAPAN	A0A1U8F355	GO:0006412	GO:0022625	GO:0003723;GO:0003735	K02873	ko03010	KOG3295	60S Ribosomal protein L13	IPR001380;IPR018256	Ribosomal_L13e;Ribosomal_L13e_CS	cytoplasmic
tr|A0A1U8F360|A0A1U8F360_CAPAN	A0A2G2YAI5				K03457		KOG4197	FOG: PPR repeat	IPR002885;IPR011990	Pentatricopeptide_repeat;TPR-like_helical_dom_sf	mitochondrial
tr|A0A1U8F370|A0A1U8F370_CAPAN	A0A2G2Y4E5				K07199	ko04068;ko04152;ko04211;ko04213;ko04371;ko04530;ko04710;ko04714;ko04910;ko04920;ko04921;ko04922;ko04931;ko04932;ko05410	KOG1616	Protein involved in Snf1 protein kinase complex assembly	IPR032640;IPR006828;IPR037256;IPR013783;IPR014756;IPR043554	AMPK1_CBM;ASC_dom;ASC_dom_sf;Ig-like_fold;Ig_E-set;KINB	cytoplasmic
tr|A0A1U8F3A2|A0A1U8F3A2_CAPAN	A0A2G2YG24	GO:0006351		GO:0003700;GO:0043565	K14431	ko04075			IPR004827;IPR025422	bZIP;TGA_domain	cytoplasmic
tr|A0A1U8F3A9|A0A1U8F3A9_CAPAN	A0A1U8F3A9	GO:0009809		GO:0008270;GO:0016616;GO:0045551	K00083	ko00940;ko01100;ko01110	KOG0023	Alcohol dehydrogenase, class V	IPR013149;IPR013154;IPR002328;IPR011032;IPR036291;IPR020843	ADH_C;ADH_N;ADH_Zn_CS;GroES-like_sf;NAD(P)-bd_dom_sf;PKS_ER	cytoplasmic
tr|A0A1U8F3B7|A0A1U8F3B7_CAPAN	A0A2G2Z8L8				K08360				IPR005516;IPR005518	Remorin_C;Remorin_N	cytoplasmic
tr|A0A1U8F3C9|A0A1U8F3C9_CAPAN	A0A2G2YBM2	GO:0006635	GO:0009507;GO:0005777	GO:0004300;GO:0004165;GO:0003857;GO:0008692	K10527	ko00071;ko00592;ko01100;ko01110;ko01212	KOG1683	Hydroxyacyl-CoA dehydrogenase/enoyl-CoA hydratase	IPR006180;IPR006176;IPR006108;IPR008927;IPR029045;IPR018376;IPR001753;IPR036291	3-OHacyl-CoA_DH_CS;3-OHacyl-CoA_DH_NAD-bd;3HC_DH_C;6-PGluconate_DH-like_C_sf;ClpP/crotonase-like_dom_sf;Enoyl-CoA_hyd/isom_CS;Enoyl-CoA_hydra/iso;NAD(P)-bd_dom_sf	peroxisomal
tr|A0A1U8F3G9|A0A1U8F3G9_CAPAN	A0A2G2Z8U2			GO:0005524;GO:0004672	K20717	ko04016	KOG0198	MEKK and related serine/threonine protein kinases	IPR011009;IPR000719;IPR017441	Kinase-like_dom_sf;Prot_kinase_dom;Protein_kinase_ATP_BS	cytoplasmic
tr|A0A1U8F3J0|A0A1U8F3J0_CAPAN	A0A1U8F3J0	GO:0006511;GO:0016579	GO:0005634;GO:0005829	GO:0004843;GO:0004197	K11842		KOG1864	Ubiquitin-specific protease	IPR038765;IPR001394;IPR018200;IPR028889	Papain-like_cys_pep_sf;Peptidase_C19_UCH;USP_CS;USP_dom	nuclear
tr|A0A1U8F3J1|A0A1U8F3J1_CAPAN	A0A1U8F3J1	GO:0000226;GO:0007017;GO:0000278	GO:0005737;GO:0005874	GO:0005525;GO:0003924;GO:0005200	K07375	ko04145;ko04540;ko05010;ko05012;ko05014;ko05016;ko05020;ko05130;ko05132	KOG1375	Beta tubulin	IPR013838;IPR002453;IPR008280;IPR000217;IPR018316;IPR037103;IPR036525;IPR023123;IPR017975;IPR003008	Beta-tubulin_BS;Beta_tubulin;Tub_FtsZ_C;Tubulin;Tubulin/FtsZ_2-layer-sand-dom;Tubulin/FtsZ_C_sf;Tubulin/FtsZ_GTPase_sf;Tubulin_C;Tubulin_CS;Tubulin_FtsZ_GTPase	cytoplasmic
tr|A0A1U8F3J4|A0A1U8F3J4_CAPAN	A0A1U8F258	GO:0006002	GO:0005737	GO:0005524;GO:0046872;GO:0003872	K00850	ko00010;ko00030;ko00051;ko00052;ko00680;ko01100;ko01110;ko01120;ko01200;ko01230;ko03018;ko04066;ko04152;ko04919;ko04922;ko05230	KOG2440	Pyrophosphate-dependent phosphofructo-1-kinase	IPR022953;IPR000023;IPR035966;IPR012004	ATP_PFK;Phosphofructokinase_dom;PKF_sf;PyroP-dep_PFK_TP0108	cytoplasmic
tr|A0A1U8F3K5|A0A1U8F3K5_CAPAN	A0A1U8F3K5	GO:0035304	GO:0005886	GO:0019888;GO:0008157	K01184	ko00040;ko01100	KOG0504	FOG: Ankyrin repeat	IPR002110;IPR020683;IPR036770;IPR026961	Ankyrin_rpt;Ankyrin_rpt-contain_dom;Ankyrin_rpt-contain_sf;PGG_dom	cytoplasmic
tr|A0A1U8F3L5|A0A1U8F3L5_CAPAN	A0A1U8F3L5	GO:0035556;GO:0010468	GO:0005634;GO:0005737	GO:0005524;GO:0004707	K20538	ko04016	KOG0660	Mitogen-activated protein kinase	IPR011009;IPR003527;IPR000719;IPR017441	Kinase-like_dom_sf;MAP_kinase_CS;Prot_kinase_dom;Protein_kinase_ATP_BS	cytoplasmic
tr|A0A1U8F3L8|A0A1U8F3L8_CAPAN	A0A2G3AG02		GO:0016021;GO:0070469	GO:0046872;GO:0009916;GO:0102721	K17893				IPR002680;IPR038659	AOX;AOX_sf	mitochondrial
tr|A0A1U8F3M2|A0A1U8F3M2_CAPAN	A0A1U8F3M2				K00901	ko00561;ko00564;ko01100;ko01110;ko04070;ko04072;ko04361;ko05231					cytoplasmic
tr|A0A1U8F3P2|A0A1U8F3P2_CAPAN	A0A1U8F3P2	GO:0009904;GO:0009903	GO:0005829						IPR008545	Web	nuclear
tr|A0A1U8F3R3|A0A1U8F3R3_CAPAN	A0A2G2YCF8	GO:0006979;GO:0042744	GO:0016021;GO:0005576	GO:0046872;GO:0020037;GO:0004601	K00430	ko00940;ko01100;ko01110			IPR002016;IPR010255;IPR000823;IPR019794;IPR019793;IPR033905	Haem_peroxidase;Haem_peroxidase_sf;Peroxidase_pln;Peroxidases_AS;Peroxidases_heam-ligand_BS;Secretory_peroxidase	extracellular
tr|A0A1U8F3S8|A0A1U8F3S8_CAPAN	A0A2G2YCF1	GO:0006351		GO:0003677;GO:0046983;GO:0003899	K03011	ko03020;ko05016	KOG1522	RNA polymerase II, subunit POLR2C/RPB3	IPR001514;IPR011262;IPR011263;IPR036603;IPR036643	DNA-dir_RNA_pol_30-40kDasu_CS;DNA-dir_RNA_pol_insert;DNA-dir_RNA_pol_RpoA/D/Rpb3;RBP11-like;RNApol_insert_sf	nuclear
tr|A0A1U8F3T2|A0A1U8F3T2_CAPAN	A0A1U8F3T2	GO:0006436	GO:0005829;GO:0009507	GO:0005524;GO:0004830	K01867	ko00970	KOG2713	Mitochondrial tryptophanyl-tRNA synthetase	IPR001412;IPR002305;IPR014729;IPR002306;IPR024109	aa-tRNA-synth_I_CS;aa-tRNA-synth_Ic;Rossmann-like_a/b/a_fold;Trp-tRNA-ligase;Trp-tRNA-ligase_bac-type	chloroplast
tr|A0A1U8F3W0|A0A1U8F3W0_CAPAN	A0A1U8F3W0	GO:0009698	GO:0005777	GO:0016207;GO:0016405	K10526	ko00592;ko01100;ko01110	KOG1176	Acyl-CoA synthetase	IPR025110;IPR020845;IPR000873;IPR042099	AMP-bd_C;AMP-binding_CS;AMP-dep_Synth/Lig;AMP-dep_Synthh-like_sf	peroxisomal
tr|A0A1U8F3W5|A0A1U8F3W5_CAPAN	A0A1U8F3W5				K09528		KOG0714	Molecular chaperone (DnaJ superfamily)	IPR001623;IPR022226;IPR036869	DnaJ_domain;DUF3752;J_dom_sf	nuclear
tr|A0A1U8F3Y7|A0A1U8F3Y7_CAPAN	A0A2G3A7E2										endoplasmic reticulum
tr|A0A1U8F405|A0A1U8F405_CAPAN	A0A2G3ANQ8	GO:0006886;GO:0016192	GO:0016021	GO:0005484	K08488	ko04130;ko04145	KOG0811	SNARE protein PEP12/VAM3/Syntaxin 7/Syntaxin 17	IPR010989;IPR006012;IPR006011;IPR000727	SNARE;Syntaxin/epimorphin_CS;Syntaxin_N;T_SNARE_dom	cytoplasmic
tr|A0A1U8F423|A0A1U8F423_CAPAN	A0A1U8F423			GO:0016491;GO:0005507	K06324				IPR001117;IPR011706;IPR011707;IPR008972	Cu-oxidase;Cu-oxidase_2;Cu-oxidase_3;Cupredoxin	extracellular
tr|A0A1U8F451|A0A1U8F451_CAPAN	A0A1U8F451	GO:0071577	GO:0016021;GO:0016020	GO:0005385	K14709		KOG1558	Fe2+/Zn2+ regulated transporter	IPR003689	ZIP	endoplasmic reticulum
tr|A0A1U8F458|A0A1U8F458_CAPAN	A0A1U8F458	GO:0006355	GO:0005634	GO:0003700;GO:0043565	K14494	ko04075			IPR030005;IPR005202	Scarecrow-like_13;TF_GRAS	nuclear
tr|A0A1U8F463|A0A1U8F463_CAPAN	A0A2G2ZK93				K08272	ko04150;ko04152	KOG1566	Conserved protein Mo25	IPR011989;IPR016024;IPR013878	ARM-like;ARM-type_fold;Mo25	cytoplasmic
tr|A0A1U8F473|A0A1U8F473_CAPAN	A0A1U8F473		GO:0072546		K23564		KOG3188	Uncharacterized conserved protein	IPR008568;IPR002809	EMC3;EMC3/TMCO1	endoplasmic reticulum
tr|A0A1U8F481|A0A1U8F481_CAPAN	A0A2G2YM30								IPR009489	PAR1	endoplasmic reticulum
tr|A0A1U8F484|A0A1U8F484_CAPAN	A0A1U8F484	GO:0006897	GO:0005886;GO:0005794;GO:0005768;GO:0043231;GO:0030125	GO:0030276;GO:0005543	K12471	ko04144	KOG2056	Equilibrative nucleoside transporter protein	IPR013809;IPR008942	ENTH;ENTH_VHS	cytoplasmic
tr|A0A1U8F487|A0A1U8F487_CAPAN	A0A1U8F487			GO:0032440	K19825		KOG1196	Predicted NAD-dependent oxidoreductase	IPR013149;IPR041694;IPR011032;IPR036291	ADH_C;ADH_N_2;GroES-like_sf;NAD(P)-bd_dom_sf	cytoplasmic
tr|A0A1U8F4A4|A0A1U8F4A4_CAPAN	A0A1U8F4A4		GO:0005829	GO:0016787	K03707	ko00730;ko01100			IPR036412;IPR023214;IPR016084;IPR004305	HAD-like_sf;HAD_sf;Haem_Oase-like_multi-hlx;Thiaminase-2/PQQC	cytoplasmic
tr|A0A1U8F4C0|A0A1U8F4C0_CAPAN	A0A2G2Y660			GO:0016746	K00627	ko00010;ko00020;ko00620;ko01100;ko01110;ko01120;ko01200	KOG0557	Dihydrolipoamide acetyltransferase	IPR003016;IPR001078;IPR000089;IPR023213;IPR036625;IPR004167;IPR011053	2-oxoA_DH_lipoyl-BS;2-oxoacid_DH_actylTfrase;Biotin_lipoyl;CAT-like_dom_sf;E3-bd_dom_sf;PSBD;Single_hybrid_motif	mitochondrial
tr|A0A1U8F4D8|A0A1U8F4D8_CAPAN	A0A1U8F4D8	GO:0007033	GO:0005634;GO:0016020	GO:0005524;GO:0016887	K12196	ko04144;ko04217	KOG0739	AAA+-type ATPase	IPR003593;IPR041569;IPR003959;IPR003960;IPR007330;IPR036181;IPR027417;IPR015415	AAA+_ATPase;AAA_lid_3;ATPase_AAA_core;ATPase_AAA_CS;MIT;MIT_dom_sf;P-loop_NTPase;Vps4_C	cytoplasmic
tr|A0A1U8F4F7|A0A1U8F4F7_CAPAN	A0A1U8F4F7			GO:0016491;GO:0071949	K22395	ko00940;ko01100;ko01110			IPR012951;IPR016166;IPR036318;IPR016167;IPR006094	BBE;FAD-bd_PCMH;FAD-bd_PCMH-like_sf;FAD-bd_PCMH_sub1;Oxid_FAD_bind_N	vacuolar
tr|A0A1U8F4I8|A0A1U8F4I8_CAPAN	A0A2G2Y5N0	GO:0000398	GO:0005634		K11984	ko03040	KOG2217	U4/U6.U5 snRNP associated protein	IPR005011	SNU66/SART1	nuclear
tr|A0A1U8F4J3|A0A1U8F4J3_CAPAN	A0A2G2ZGF1	GO:0005975;GO:0006098	GO:0005737	GO:0004801	K00616	ko00030;ko01100;ko01110;ko01120;ko01200;ko01230	KOG2772	Transaldolase	IPR013785;IPR001585;IPR004732;IPR018225	Aldolase_TIM;TAL/FSA;Transaldolase_2;Transaldolase_AS	cytoplasmic
tr|A0A1U8F4L0|A0A1U8F4L0_CAPAN	A0A1U8F4L0						KOG3249	Uncharacterized conserved protein	IPR039159;IPR000626;IPR029071;IPR019387	SAYSD1;Ubiquitin-like_dom;Ubiquitin-like_domsf;Uncharacterised_SAYSvFN	peroxisomal
tr|A0A1U8F4M1|A0A1U8F4M1_CAPAN	A0A1U8F4M1	GO:0006412;GO:0000447;GO:0000461	GO:0022627	GO:0003735	K02971	ko03010	KOG3486	40S ribosomal protein S21	IPR001931;IPR018279;IPR038579	Ribosomal_S21e;Ribosomal_S21e_CS;Ribosomal_S21e_sf	cytoplasmic
tr|A0A1U8F4P4|A0A1U8F4P4_CAPAN	A0A1U8F4P4	GO:0006428		GO:0005524;GO:0000049;GO:0002161;GO:0004822	K01870	ko00970	KOG0434	Isoleucyl-tRNA synthetase	IPR001412;IPR002300;IPR033709;IPR002301;IPR023586;IPR013155;IPR014729;IPR009080;IPR009008	aa-tRNA-synth_I_CS;aa-tRNA-synth_Ia;Anticodon_Ile_ABEc;Ile-tRNA-ligase;Ile-tRNA-ligase_type2;M/V/L/I-tRNA-synth_anticd-bd;Rossmann-like_a/b/a_fold;tRNAsynth_Ia_anticodon-bd;Val/Leu/Ile-tRNA-synth_edit	cytoplasmic
tr|A0A1U8F4P6|A0A1U8F4P6_CAPAN	A0A1U8F4P6	GO:0006886	GO:0016020		K13141		KOG1087	Cytosolic sorting protein GGA2/TOM1	IPR008942;IPR004152;IPR038425;IPR002014	ENTH_VHS;GAT_dom;GAT_sf;VHS_dom	nuclear
tr|A0A1U8F4P8|A0A1U8F4P8_CAPAN	A0A2G2Z9B5		GO:0016021		K13347	ko04146	KOG1944	Peroxisomal membrane protein MPV17 and related proteins	IPR007248	Mpv17_PMP22	cytoplasmic
tr|A0A1U8F4Q1|A0A1U8F4Q1_CAPAN	A0A2G2Y8T0			GO:0005524	K09489	ko04530;ko04612	KOG0103	Molecular chaperones HSP105/HSP110/SSE1, HSP70 superfamily	IPR043129;IPR029048;IPR029047;IPR013126	ATPase_NBD;HSP70_C_sf;HSP70_peptide-bd_sf;Hsp_70_fam	cytoplasmic
tr|A0A1U8F4S8|A0A1U8F4S8_CAPAN	A0A1U8F4S8	GO:0006952	GO:0005576		K12173	ko03440			IPR037176;IPR001938;IPR017949	Osmotin/thaumatin-like_sf;Thaumatin;Thaumatin_CS	extracellular
tr|A0A1U8F4U6|A0A1U8F4U6_CAPAN	A0A1U8F4U6				K06630	ko04011;ko04110;ko04114;ko04151;ko04390;ko04391;ko04621;ko04722;ko05160;ko05203	KOG0841	Multifunctional chaperone (14-3-3 family)	IPR000308;IPR023409;IPR036815;IPR023410	14-3-3;14-3-3_CS;14-3-3_dom_sf;14-3-3_domain	cytoplasmic
tr|A0A1U8F4W9|A0A1U8F4W9_CAPAN	A0A1U8F4W9		GO:0009507						IPR037494;IPR040858;IPR040781;IPR041358	RAF1;Raf1_C;Raf1_HTH;Raf1_N	cytoplasmic
tr|A0A1U8F4X2|A0A1U8F4X2_CAPAN	A0A2G3AGM4		GO:0016021	GO:0005524;GO:0004672	K13415	ko04075			IPR011009;IPR001611;IPR032675;IPR013210;IPR000719	Kinase-like_dom_sf;Leu-rich_rpt;LRR_dom_sf;LRR_N_plant-typ;Prot_kinase_dom	endoplasmic reticulum
tr|A0A1U8F4X5|A0A1U8F4X5_CAPAN	A0A2G2YBA7	GO:0006351	GO:0005634;GO:0017053		K03164	ko01524	KOG1019;KOG1019;KOG1019	Retinoblastoma pathway protein LIN-9/chromatin-associated protein Aly;Retinoblastoma pathway protein LIN-9/chromatin-associated protein Aly;Retinoblastoma pathway protein LIN-9/chromatin-associated protein Aly	IPR028306;IPR033471;IPR009057;IPR010561;IPR001005	ALY_plant;DIRP;Homeobox-like_sf;LIN-9/ALY1;SANT/Myb	nuclear
tr|A0A1U8F4Y3|A0A1U8F4Y3_CAPAN	A0A1U8F4Y3	GO:0032259;GO:0006325		GO:0016491;GO:0008168	K11450	ko04714	KOG0029	Amine oxidase	IPR002937;IPR036188;IPR009057;IPR007526;IPR036388	Amino_oxidase;FAD/NAD-bd_sf;Homeobox-like_sf;SWIRM;WH-like_DNA-bd_sf	peroxisomal
tr|A0A1U8F511|A0A1U8F511_CAPAN	A0A1U8FBN6		GO:0005576		K20628				IPR007118;IPR007112;IPR007117;IPR036749;IPR009009;IPR036908	Expan_Lol_pI;Expansin/allergen_DPBB_dom;Expansin_CBD;Expansin_CBD_sf;RlpA-like_DPBB;RlpA-like_sf	cytoplasmic
tr|A0A1U8F519|A0A1U8F519_CAPAN	A0A1U8F519	GO:0009834	GO:0005886						IPR036378;IPR000782	FAS1_dom_sf;FAS1_domain	extracellular
tr|A0A1U8F553|A0A1U8F553_CAPAN	A0A2G2ZFI1	GO:0032543	GO:0005739;GO:0005840	GO:0003735	K17424		KOG3445	Mitochondrial/chloroplast ribosomal protein 36a	IPR039927;IPR007741;IPR036249	MRPL43/MRPL51;Ribosome/NADH_DH;Thioredoxin-like_sf	mitochondrial
tr|A0A1U8F565|A0A1U8F565_CAPAN	A0A2G2Y8D9	GO:0006396	GO:0005737;GO:0000178	GO:0003723	K07573	ko03018	KOG3409	Exosomal 3'-5' exoribonuclease complex, subunit ski4 (Csl4)	IPR039771;IPR019495;IPR025721;IPR012340	Csl4;EXOSC1_C;Exosome_cplx_N_dom;NA-bd_OB-fold	cytoplasmic
tr|A0A1U8F572|A0A1U8F572_CAPAN	A0A1U8F572	GO:0000045	GO:0000407		K19730	ko04136;ko04140;ko04211;ko05010;ko05014;ko05016;ko05017	KOG4493	Uncharacterized conserved protein	IPR012445	ATG101	cytoplasmic
tr|A0A1U8F591|A0A1U8F591_CAPAN	A0A1U8F591	GO:0006099	GO:0005739;GO:0045252	GO:0030976;GO:0004591	K00164	ko00020;ko01100;ko01110;ko01120;ko01200	KOG0450	2-oxoglutarate dehydrogenase, E1 subunit	IPR032106;IPR011603;IPR001017;IPR031717;IPR042179;IPR029061;IPR005475	2-oxogl_dehyd_N;2oxoglutarate_DH_E1;DH_E1;KGD_C;KGD_C_sf;THDP-binding;Transketolase-like_Pyr-bd	mitochondrial
tr|A0A1U8F5A8|A0A1U8F5A8_CAPAN	A0A2G3AFH5			GO:0046872;GO:0051213	K23947	ko00380	KOG0143;KOG0143	Iron/ascorbate family oxidoreductases;Iron/ascorbate family oxidoreductases	IPR027443;IPR005123	IPNS-like;Oxoglu/Fe-dep_dioxygenase	cytoplasmic
tr|A0A1U8F5B4|A0A1U8F5B4_CAPAN	A0A1U8F5B4	GO:0006397;GO:0008380	GO:0005634		K12846	ko03040	KOG3263	Nucleic acid binding protein	IPR013957	SNRNP27	nuclear
tr|A0A1U8F5C2|A0A1U8F5C2_CAPAN	A0A1U8F5C2			GO:0005524;GO:0004713	K13430	ko04626	KOG1187	Serine/threonine protein kinase	IPR011009;IPR000719;IPR017441;IPR014729;IPR008266;IPR020635	Kinase-like_dom_sf;Prot_kinase_dom;Protein_kinase_ATP_BS;Rossmann-like_a/b/a_fold;Tyr_kinase_AS;Tyr_kinase_cat_dom	cytoplasmic
tr|A0A1U8F5C4|A0A1U8F5C4_CAPAN	A0A2G2Y6M7		GO:0016021;GO:0005886	GO:0005524;GO:0004672	K00924				IPR011009;IPR001611;IPR003591;IPR032675;IPR013210;IPR000719;IPR017441;IPR008271	Kinase-like_dom_sf;Leu-rich_rpt;Leu-rich_rpt_typical-subtyp;LRR_dom_sf;LRR_N_plant-typ;Prot_kinase_dom;Protein_kinase_ATP_BS;Ser/Thr_kinase_AS	endoplasmic reticulum
tr|A0A1U8F5D3|A0A1U8F5D3_CAPAN	A0A1U8F5D3		GO:0016021	GO:0005524;GO:0004672	K13418				IPR011009;IPR001611;IPR032675;IPR013210;IPR000719;IPR017441;IPR008271	Kinase-like_dom_sf;Leu-rich_rpt;LRR_dom_sf;LRR_N_plant-typ;Prot_kinase_dom;Protein_kinase_ATP_BS;Ser/Thr_kinase_AS	endoplasmic reticulum
tr|A0A1U8F5D5|A0A1U8F5D5_CAPAN	A0A1U8F5D5	GO:0030154;GO:0009908			K20553	ko04016			IPR012474	Frigida	cytoplasmic
tr|A0A1U8F5E6|A0A1U8F5E6_CAPAN	A0A2G2YAB4			GO:0003676;GO:0008408	K22807		KOG4373	Predicted 3'-5' exonuclease	IPR002562;IPR012337;IPR036397	3'-5'_exonuclease_dom;RNaseH-like_sf;RNaseH_sf	cytoplasmic
tr|A0A1U8F5F7|A0A1U8F5F7_CAPAN	A0A1U8F5F7			GO:0005524;GO:0016887	K02028		KOG0055	Multidrug/pheromone exporter, ABC superfamily	IPR003593;IPR003439;IPR017871;IPR030296;IPR027417	AAA+_ATPase;ABC_transporter-like;ABC_transporter_CS;MlaF/Mkl;P-loop_NTPase	chloroplast
tr|A0A1U8F5F8|A0A1U8F5F8_CAPAN	A0A1U8F5F8	GO:0006486	GO:0016021;GO:0000139	GO:0016757	K20870		KOG1021;KOG1021;KOG1021	Acetylglucosaminyltransferase EXT1/exostosin 1;Acetylglucosaminyltransferase EXT1/exostosin 1;Acetylglucosaminyltransferase EXT1/exostosin 1	IPR000742;IPR013111;IPR004263;IPR040911	EGF-like_dom;EGF_extracell;Exostosin;Exostosin_GT47	Golgi apparatus
tr|A0A1U8F5G6|A0A1U8F5G6_CAPAN	A0A1U8F5G6		GO:0016021;GO:0005886	GO:0005524;GO:0004674	K00924				IPR011009;IPR001611;IPR003591;IPR032675;IPR013210;IPR000719;IPR017441;IPR001245;IPR008271	Kinase-like_dom_sf;Leu-rich_rpt;Leu-rich_rpt_typical-subtyp;LRR_dom_sf;LRR_N_plant-typ;Prot_kinase_dom;Protein_kinase_ATP_BS;Ser-Thr/Tyr_kinase_cat_dom;Ser/Thr_kinase_AS	endoplasmic reticulum
tr|A0A1U8F5I1|A0A1U8F5I1_CAPAN	A0A2G2Y730		GO:0005634;GO:0005829		K01379	ko04071;ko04140;ko04142;ko04210;ko04915;ko05152			IPR003617;IPR035441;IPR017923	TFIIS/CRSP70_N_sub;TFIIS/LEDGF_dom_sf;TFIIS_N	nuclear
tr|A0A1U8F5J8|A0A1U8F5J8_CAPAN	A0A2G2Y6D4		GO:0005829		K14404	ko03015;ko05164	KOG3274	Uncharacterized conserved protein, AMMECR1	IPR023473;IPR036071;IPR002733;IPR027485	AMMECR1;AMMECR1_dom_sf;AMMECR1_domain;AMMECR1_N	cytoplasmic
tr|A0A1U8F5K7|A0A1U8F5K7_CAPAN	A0A1U8F5K7	GO:0006672;GO:0090156;GO:1900060	GO:0016021;GO:0035339				KOG3319	Predicted membrane protein	IPR007203	ORMDL	Golgi apparatus
tr|A0A1U8F5L0|A0A1U8F5L0_CAPAN	A0A2G2Z8Y2	GO:0006506	GO:0016021;GO:0000139		K23553		KOG2970	Predicted membrane protein	IPR007217	Per1-like	Golgi apparatus
tr|A0A1U8F5L2|A0A1U8F5L2_CAPAN	A0A1U8F5L2	GO:0000209;GO:0045116	GO:0005634	GO:0005524;GO:0061631;GO:0019788	K10579	ko04120	KOG0420	Ubiquitin-protein ligase	IPR000608;IPR023313;IPR016135	UBQ-conjugat_E2;UBQ-conjugating_AS;UBQ-conjugating_enzyme/RWD	cytoplasmic
tr|A0A1U8F5L4|A0A1U8F5L4_CAPAN	A0A1U8F5L4	GO:0016567;GO:0031146	GO:0005634;GO:0005737	GO:0097602	K10357	ko05130	KOG1724	SCF ubiquitin ligase, Skp1 component	IPR001232;IPR036296;IPR011333;IPR016072;IPR016073	SKP1-like;SKP1-like_dim_sf;SKP1/BTB/POZ_sf;Skp1_comp_dimer;Skp1_comp_POZ	cytoplasmic
tr|A0A1U8F5L6|A0A1U8F5L6_CAPAN	A0A1U8F5L6	GO:0006486	GO:0016021;GO:0000139	GO:0016757	K18789		KOG1021;KOG1021;KOG1021	Acetylglucosaminyltransferase EXT1/exostosin 1;Acetylglucosaminyltransferase EXT1/exostosin 1;Acetylglucosaminyltransferase EXT1/exostosin 1	IPR004263;IPR040911	Exostosin;Exostosin_GT47	Golgi apparatus
tr|A0A1U8F5L7|A0A1U8F5L7_CAPAN	A0A2G2XYX4	GO:0000045;GO:0010150;GO:0000422	GO:0009506;GO:0005776	GO:0042803	K08330	ko04136;ko04138;ko04139			IPR040040;IPR019460;IPR029071	ATG11;Atg11_C;Ubiquitin-like_domsf	cytoplasmic
tr|A0A1U8F5L9|A0A1U8F5L9_CAPAN	A0A2G2Y6E1	GO:0045490;GO:0042545	GO:0005576;GO:0005618	GO:0045330;GO:0030599;GO:0004857	K01051	ko00040;ko01100;ko02020			IPR035513;IPR012334;IPR011050;IPR033131;IPR000070;IPR006501;IPR018040	Invertase/methylesterase_inhib;Pectin_lyas_fold;Pectin_lyase_fold/virulence;Pectinesterase_Asp_AS;Pectinesterase_cat;Pectinesterase_inhib_dom;Pectinesterase_Tyr_AS	extracellular
tr|A0A1U8F5M1|A0A1U8F5M1_CAPAN	A0A1U8F5M1	GO:0008380;GO:0006384	GO:0005666	GO:0003899	K03022	ko03020;ko04623	KOG3297	DNA-directed RNA polymerase subunit E'	IPR012340;IPR013238;IPR036898;IPR005576	NA-bd_OB-fold;RNA_pol_III_Rbc25;RNA_pol_Rpb7-like_N_sf;Rpb7-like_N	cytoplasmic
tr|A0A1U8F5N1|A0A1U8F5N1_CAPAN	A0A2G2XYL0		GO:0016021				KOG2568	Predicted membrane protein	IPR009637	GPR107/GPR108-like	Golgi apparatus
tr|A0A1U8F5N3|A0A1U8F5N3_CAPAN	A0A1U8F5N3	GO:0006351	GO:0005666	GO:0046872;GO:0003677;GO:0003899	K03018	ko03020;ko04623	KOG0261	RNA polymerase III, large subunit	IPR000722;IPR006592;IPR007080;IPR007066;IPR042102;IPR007083;IPR007081;IPR035698;IPR035697;IPR038120	RNA_pol_asu;RNA_pol_N;RNA_pol_Rpb1_1;RNA_pol_Rpb1_3;RNA_pol_Rpb1_3_sf;RNA_pol_Rpb1_4;RNA_pol_Rpb1_5;RNAP_III_Rpc1_C;RNAP_III_RPC1_N;Rpb1_funnel_sf	cytoplasmic
tr|A0A1U8F5P8|A0A1U8F5P8_CAPAN	A0A2G2Y8W1		GO:0005737	GO:0004364	K00799	ko00480;ko00980;ko00982;ko00983;ko01100;ko01524;ko04212;ko05200;ko05204;ko05225;ko05418	KOG0867	Glutathione S-transferase	IPR010987;IPR036282;IPR040079;IPR004045;IPR040077;IPR040075;IPR043377;IPR036249	Glutathione-S-Trfase_C-like;Glutathione-S-Trfase_C_sf;Glutathione_S-Trfase;Glutathione_S-Trfase_N;GST_C_Theta;GST_N_Theta;GSTT1/2/3;Thioredoxin-like_sf	cytoplasmic
tr|A0A1U8F5P9|A0A1U8F5P9_CAPAN	A0A1U8F5P9	GO:0006624	GO:0016021;GO:0005789;GO:0005773;GO:0043231				KOG3269	Predicted membrane protein	IPR008506	SND2/TMEM208	Golgi apparatus
tr|A0A2G2Z1J9|A0A2G2Z1J9_CAPAN	A0A2G2Z1J9		GO:0016021				KOG4561;KOG4561	Uncharacterized conserved protein, contains TBC domain;Uncharacterized conserved protein, contains TBC domain	IPR006634	TLC-dom	Golgi apparatus
tr|A0A1U8F5Q9|A0A1U8F5Q9_CAPAN	A0A2G2Y1P1				K19613	ko04014	KOG0619	FOG: Leucine rich repeat	IPR001611;IPR003591;IPR032675	Leu-rich_rpt;Leu-rich_rpt_typical-subtyp;LRR_dom_sf	cytoplasmic
tr|A0A1U8F5R6|A0A1U8F5R6_CAPAN	A0A1U8F5R6						KOG2342	Uncharacterized conserved protein	IPR008551	TANGO2	extracellular
tr|A0A1U8F5R9|A0A1U8F5R9_CAPAN	A0A2G2YB35		GO:0005576	GO:0004857					IPR034087;IPR035513;IPR006501	C/VIF1;Invertase/methylesterase_inhib;Pectinesterase_inhib_dom	extracellular
tr|A0A1U8F5T8|A0A1U8F5T8_CAPAN	A0A2G2Z346	GO:0006629		GO:0004190	K08245		KOG1339	Aspartyl protease	IPR001461;IPR001969;IPR033121;IPR021109;IPR033869;IPR007856;IPR008138;IPR011001;IPR008139	Aspartic_peptidase_A1;Aspartic_peptidase_AS;PEPTIDASE_A1;Peptidase_aspartic_dom_sf;Phytepsin;SapB_1;SapB_2;Saposin-like;SaposinB_dom	vacuolar
tr|A0A1U8F5U0|A0A1U8F5U0_CAPAN	A0A2G2Y8J6			GO:0005524;GO:0004672	K08856		KOG2345;KOG2345;KOG2345	Serine/threonine protein kinase/TGF-beta stimulated factor;Serine/threonine protein kinase/TGF-beta stimulated factor;Serine/threonine protein kinase/TGF-beta stimulated factor	IPR011009;IPR000719;IPR008271	Kinase-like_dom_sf;Prot_kinase_dom;Ser/Thr_kinase_AS	cytoplasmic
tr|A0A1U8F5U3|A0A1U8F5U3_CAPAN	A0A1U8F5U3		GO:0009941		K16055	ko00500;ko01100;ko01110					vacuolar
tr|A0A1U8F5V8|A0A1U8F5V8_CAPAN	A0A1U8F5V8			GO:0005524;GO:0004674	K13430	ko04626	KOG1187	Serine/threonine protein kinase	IPR011009;IPR000719;IPR017441;IPR008271	Kinase-like_dom_sf;Prot_kinase_dom;Protein_kinase_ATP_BS;Ser/Thr_kinase_AS	endoplasmic reticulum
tr|A0A1U8F5Y2|A0A1U8F5Y2_CAPAN	A0A1U8F5Y2	GO:0006970;GO:0046488		GO:0042578	K21797	ko00562;ko01100;ko04070	KOG1888	Putative phosphoinositide phosphatase	IPR002013;IPR001202;IPR036020	SAC_dom;WW_dom;WW_dom_sf	plasma membrane
tr|A0A1U8F5Y8|A0A1U8F5Y8_CAPAN	A0A2G2Y9Y8	GO:0015031;GO:0042147	GO:0005829;GO:0030906		K18468	ko04144	KOG1107	Membrane coat complex Retromer, subunit VPS35	IPR016024;IPR005378;IPR042491	ARM-type_fold;Vps35;Vps35_C	cytoplasmic
tr|A0A1U8F610|A0A1U8F610_CAPAN	A0A1U8F610	GO:0009738;GO:0080163	GO:0005634;GO:0005737;GO:0005886	GO:0004864;GO:0038023;GO:0010427	K14496	ko04016;ko04075			IPR019587;IPR023393	Polyketide_cyclase/dehydratase;START-like_dom_sf	cytoplasmic
tr|A0A1U8F614|A0A1U8F614_CAPAN	A0A1U8F614				K09527		KOG4234	TPR repeat-containing protein	IPR013026;IPR011990;IPR001440;IPR013105;IPR019734	TPR-contain_dom;TPR-like_helical_dom_sf;TPR_1;TPR_2;TPR_repeat	nuclear
tr|A0A1U8F617|A0A1U8F617_CAPAN	A0A1U8F617			GO:0005524;GO:0004713	K13436	ko04626	KOG1187	Serine/threonine protein kinase	IPR011009;IPR000719;IPR017441;IPR001245;IPR008266;IPR020635	Kinase-like_dom_sf;Prot_kinase_dom;Protein_kinase_ATP_BS;Ser-Thr/Tyr_kinase_cat_dom;Tyr_kinase_AS;Tyr_kinase_cat_dom	cytoplasmic
tr|A0A1U8F621|A0A1U8F621_CAPAN	A0A1U8F621	GO:0045037	GO:0009941;GO:0009706		K21594				IPR025640;IPR037471	GYF_2;TIC56	cytoplasmic
tr|A0A1U8F629|A0A1U8F629_CAPAN	A0A2G2Y9C7			GO:0046872;GO:0016491;GO:0031418	K05933	ko00270;ko01100;ko01110	KOG0143;KOG0143	Iron/ascorbate family oxidoreductases;Iron/ascorbate family oxidoreductases	IPR026992;IPR027443;IPR005123	DIOX_N;IPNS-like;Oxoglu/Fe-dep_dioxygenase	peroxisomal
tr|A0A1U8F633|A0A1U8F633_CAPAN	A0A2G2Y5H2	GO:0035999;GO:0006555		GO:0004489	K00297	ko00670;ko00720;ko01100;ko01120;ko01200;ko01523	KOG0564	5,10-methylenetetrahydrofolate reductase	IPR029041;IPR004621;IPR003171	FAD-linked_oxidoreductase-like;Fadh2_euk;Mehydrof_redctse-like	cytoplasmic
tr|A0A1U8F639|A0A1U8F639_CAPAN	A0A1U8F639	GO:0006412	GO:0009570;GO:0005730;GO:0009941;GO:0005840	GO:0003735;GO:0008097	K02881	ko03010	KOG1870	Ubiquitin C-terminal hydrolase	IPR005484;IPR004389	Ribosomal_L18;Ribosomal_L18_bac-type	chloroplast
tr|A0A1U8F657|A0A1U8F657_CAPAN	A0A1U8F657				K03969				IPR007157	PspA_IM30	chloroplast
tr|A0A1U8F691|A0A1U8F691_CAPAN	A0A2G2Y4H6	GO:0006559;GO:0006572		GO:0046872;GO:0004334	K01555	ko00350;ko00643;ko01100;ko01120	KOG2843	Fumarylacetoacetase	IPR005959;IPR011234;IPR036663;IPR015377;IPR036462	Fumarylacetoacetase;Fumarylacetoacetase-like_C;Fumarylacetoacetase_C_sf;Fumarylacetoacetase_N;Fumarylacetoacetase_N_sf	cytoplasmic
tr|A0A1U8F694|A0A1U8F694_CAPAN	A0A1U8F694	GO:0006813;GO:0034765	GO:0005886;GO:0009506	GO:0005244	K01456	ko04141	KOG1575	Voltage-gated shaker-like K+ channel, subunit beta/KCNAB	IPR005399;IPR023210;IPR036812	K_chnl_volt-dep_bsu_KCNAB-rel;NADP_OxRdtase_dom;NADP_OxRdtase_dom_sf	mitochondrial
tr|A0A1U8F6A4|A0A1U8F6A4_CAPAN	A0A1U8F6A4	GO:0006412	GO:0022625	GO:0003735	K02903	ko03010	KOG3412	60S ribosomal protein L28	IPR029004;IPR002672	L28e/Mak16;Ribosomal_L28e	cytoplasmic
tr|A0A1U8F6C0|A0A1U8F6C0_CAPAN	A0A2G2ZPC7		GO:0016021						IPR006852	DUF616	Golgi apparatus
tr|A0A1U8F6C5|A0A1U8F6C5_CAPAN	A0A2G2Z2W3	GO:0019252;GO:0005978	GO:0009507	GO:0005524;GO:0008878	K00975	ko00500;ko00520;ko01100;ko01110;ko02026	KOG1322	GDP-mannose pyrophosphorylase/mannose-1-phosphate guanylyltransferase	IPR011831;IPR005836;IPR005835;IPR029044;IPR011004	ADP-Glc_PPase;ADP_Glu_pyroP_CS;NTP_transferase_dom;Nucleotide-diphossugar_trans;Trimer_LpxA-like_sf	cytoplasmic
tr|A0A1U8F6D3|A0A1U8F6D3_CAPAN	A0A1U8F6D3	GO:0006289;GO:0006285	GO:0005634	GO:0003684;GO:0140078;GO:0034039	K03660	ko03410	KOG2875	8-oxoguanine DNA glycosylase	IPR011257;IPR003265;IPR023170;IPR012904	DNA_glycosylase;HhH-GPD_domain;HTH_base_excis_C;OGG_N	nuclear
tr|A0A1U8F6E2|A0A1U8F6E2_CAPAN	A0A1U8F6E2	GO:0005975;GO:0007163;GO:0051017;GO:0016477	GO:0005737;GO:0005576;GO:0015629	GO:0051015;GO:0030674;GO:0016985	K01210	ko00500;ko01100			IPR008999;IPR010431;IPR022768;IPR001547;IPR017853	Actin-crosslinking;Fascin;Fascin-domain;Glyco_hydro_5;Glycoside_hydrolase_SF	extracellular
tr|A0A1U8F6F0|A0A1U8F6F0_CAPAN	A0A1U8F6F0			GO:0016301;GO:0003779	K03841	ko00010;ko00030;ko00051;ko00680;ko00710;ko01100;ko01110;ko01120;ko01200;ko04152;ko04910;ko04922			IPR011684	NAB	cytoplasmic
tr|A0A1U8F6F3|A0A1U8F6F3_CAPAN	A0A1U8F6F3				K01537		KOG1030	Predicted Ca2+-dependent phospholipid-binding protein	IPR000008;IPR035892	C2_dom;C2_domain_sf	cytoplasmic
tr|A0A1U8F6G0|A0A1U8F6G0_CAPAN	A0A1U8F6G0	GO:0006633;GO:0006085	GO:0005829	GO:0000166;GO:0003878	K01648	ko00020;ko00720;ko01100;ko01110;ko01120	KOG1254	ATP-citrate lyase	IPR017440;IPR016142;IPR016143;IPR002020;IPR036969;IPR033847;IPR005811;IPR036291;IPR017866;IPR016102	Cit_synth/succinyl-CoA_lig_AS;Citrate_synth-like_lrg_a-sub;Citrate_synth-like_sm_a-sub;Citrate_synthase;Citrate_synthase_sf;Citrt_syn/SCS-alpha_CS;CoA_ligase;NAD(P)-bd_dom_sf;Succ-CoA_synthase_bsu_CS;Succinyl-CoA_synth-like	cytoplasmic
tr|A0A1U8F6I3|A0A1U8F6I3_CAPAN	A0A2G2ZVE2	GO:0009744;GO:0009749;GO:0042594			K02930	ko03010			IPR007650	Zf-FLZ_dom	cytoplasmic
tr|A0A1U8F6J1|A0A1U8F6J1_CAPAN	A0A2G2YAJ6	GO:0007034	GO:0005768		K12195	ko04144;ko04217	KOG2910	Uncharacterized conserved protein predicted to be involved in protein sorting	IPR005024	Snf7_fam	cytoplasmic
tr|A0A1U8F6K9|A0A1U8F6K9_CAPAN	A0A2G2ZAQ6			GO:0016788	K00679	ko00561;ko01100			IPR001087;IPR036514;IPR035669	GDSL;SGNH_hydro_sf;SGNH_plant_lipase-like	extracellular
tr|A0A1U8F6L3|A0A1U8F6L3_CAPAN	A0A1U8F6L3	GO:0006511;GO:0016567;GO:0043161;GO:0000209;GO:0045732	GO:0005737	GO:0061630	K10592	ko04120	KOG0939;KOG0939	E3 ubiquitin-protein ligase/Putative upstream regulatory element binding protein;E3 ubiquitin-protein ligase/Putative upstream regulatory element binding protein	IPR016024;IPR010309;IPR010314;IPR000569;IPR035983;IPR025527;IPR015940;IPR009060;IPR003903	ARM-type_fold;E3_Ub_ligase_DUF908;E3_Ub_ligase_DUF913;HECT_dom;Hect_E3_ubiquitin_ligase;HUWE1/Rev1_UBM;UBA;UBA-like_sf;UIM_dom	cytoplasmic
tr|A0A1U8F6N4|A0A1U8F6N4_CAPAN	A0A2G2ZGB3	GO:0009737;GO:0009408;GO:0009414	GO:0005730	GO:0003677;GO:0003713	K03627		KOG3398	Transcription factor MBF1	IPR001387;IPR010982;IPR013729	Cro/C1-type_HTH;Lambda_DNA-bd_dom_sf;MBF1_N	nuclear
tr|A0A1U8F6N5|A0A1U8F6N5_CAPAN	A0A2G2Y6S0	GO:0048638		GO:0005524;GO:0004385	K00942	ko00230;ko01100	KOG0707	Guanylate kinase	IPR008145;IPR008144;IPR017665;IPR020590;IPR027417	GK/Ca_channel_bsu;Guanylate_kin-like_dom;Guanylate_kinase;Guanylate_kinase_CS;P-loop_NTPase	mitochondrial
tr|A0A1U8F6P1|A0A1U8F6P1_CAPAN	A0A1U8F6P1	GO:0002084	GO:0005737	GO:0052689;GO:0008474	K06130	ko00564	KOG2112	Lysophospholipase	IPR029058;IPR003140	AB_hydrolase;PLipase/COase/thioEstase	extracellular
tr|A0A1U8F6P2|A0A1U8F6P2_CAPAN	A0A1U8F6P2		GO:0016021	GO:0005347	K14684		KOG0752	Mitochondrial solute carrier protein	IPR002067;IPR018108;IPR023395	Mit_carrier;Mitochondrial_sb/sol_carrier;Mt_carrier_dom_sf	cytoplasmic
tr|A0A1U8F6P7|A0A1U8F6P7_CAPAN	A0A1U8E7P5		GO:0016021;GO:0005774;GO:0033179	GO:0015078	K02155	ko00190;ko01100;ko04142;ko04145;ko04721;ko04966;ko05110;ko05120;ko05152;ko05165;ko05323	KOG0232	Vacuolar H+-ATPase V0 sector, subunits c/c'	IPR002379;IPR000245;IPR011555;IPR035921	ATPase_proteolipid_c-like_dom;ATPase_proteolipid_csu;ATPase_proteolipid_su_C_euk;F/V-ATP_Csub_sf	Golgi apparatus
tr|A0A1U8F6Q0|A0A1U8F6Q0_CAPAN	A0A2G3APF1			GO:0004252	K15333				IPR003137;IPR000209;IPR036852;IPR023827;IPR015500;IPR034197;IPR010259;IPR037045;IPR041469	PA_domain;Peptidase_S8/S53_dom;Peptidase_S8/S53_dom_sf;Peptidase_S8_Asp-AS;Peptidase_S8_subtilisin-rel;Peptidases_S8_3;S8pro/Inhibitor_I9;S8pro/Inhibitor_I9_sf;Subtilisin-like_FN3	extracellular
tr|A0A2G3AD44|A0A2G3AD44_CAPAN	A0A2G3AD44	GO:0005975;GO:0006952	GO:0016021;GO:0046658	GO:0004553	K19891	ko00500;ko01100			IPR000490;IPR017853	Glyco_hydro_17;Glycoside_hydrolase_SF	vacuolar
tr|A0A1U8F6Q8|A0A1U8F6Q8_CAPAN	A0A1U8F6Q8		GO:0009507						IPR019275	DUF2301	cytoplasmic
tr|A0A1U8F6R6|A0A1U8F6R6_CAPAN	A0A1U8F6R6	GO:0016117	GO:0031969	GO:0016491;GO:0046608	K09835	ko00906;ko01100;ko01110	KOG4254	Phytoene desaturase	IPR002937;IPR014101;IPR036188	Amino_oxidase;CRTISO;FAD/NAD-bd_sf	peroxisomal
tr|A0A1U8F6U2|A0A1U8F6U2_CAPAN	A0A2G2YBE8			GO:0016787	K01081	ko00230;ko00240;ko00760;ko01100;ko01110	KOG2469	IMP-GMP specific 5'-nucleotidase	IPR036412;IPR008380;IPR023214	HAD-like_sf;HAD-SF_hydro_IG_5-nucl;HAD_sf	chloroplast
tr|A0A1U8F6U7|A0A1U8F6U7_CAPAN	A0A2G2YAN5		GO:0016021	GO:0005524;GO:0042626	K08712	ko02010	KOG0065	Pleiotropic drug resistance proteins (PDR1-15), ABC superfamily	IPR003593;IPR013525;IPR029481;IPR003439;IPR043926;IPR034001;IPR034003;IPR027417;IPR013581	AAA+_ATPase;ABC_2_trans;ABC_trans_N;ABC_transporter-like;ABCG_dom;ABCG_PDR_1;ABCG_PDR_2;P-loop_NTPase;PDR_assoc	mitochondrial
tr|A0A1U8F6V2|A0A1U8F6V2_CAPAN	A0A2G2YNC6	GO:0006886;GO:0016192	GO:0016021	GO:0005484	K08486	ko04130;ko04721	KOG0810	SNARE protein Syntaxin 1 and related proteins	IPR010989;IPR006012;IPR006011;IPR000727	SNARE;Syntaxin/epimorphin_CS;Syntaxin_N;T_SNARE_dom	cytoplasmic
tr|A0A1U8F6W5|A0A1U8F6W5_CAPAN	A0A1U8F6W5	GO:0016226	GO:0005829	GO:0005524;GO:0046872;GO:0051539;GO:0051536	K03593		KOG3022	Predicted ATPase, nucleotide-binding	IPR019591;IPR000808;IPR028601;IPR027417;IPR033756	Mrp/NBP35_ATP-bd;Mrp_CS;NUBP1/Nbp35;P-loop_NTPase;YlxH/NBP35	cytoplasmic
tr|A0A1U8F6X5|A0A1U8F6X5_CAPAN	A0A2G2Y4C2	GO:0006457			K04078		KOG1641	Mitochondrial chaperonin	IPR020818;IPR037124;IPR011032	Chaperonin_GroES;Chaperonin_GroES_sf;GroES-like_sf	mitochondrial
tr|A0A1U8F6X6|A0A1U8F6X6_CAPAN	A0A2G2YNB6				K11323		KOG2130;KOG2130	Phosphatidylserine-specific receptor PtdSerR, contains JmjC domain;Phosphatidylserine-specific receptor PtdSerR, contains JmjC domain	IPR041667;IPR036047;IPR001810;IPR003347	Cupin_8;F-box-like_dom_sf;F-box_dom;JmjC_dom	cytoplasmic
tr|A0A1U8F6Y1|A0A1U8F6Y1_CAPAN	A0A1U8F6Y1	GO:0022900	GO:0005886;GO:0005783;GO:0009505	GO:0004128	K00326	ko00520	KOG0534;KOG0534	NADH-cytochrome b-5 reductase;NADH-cytochrome b-5 reductase	IPR001834;IPR008333;IPR017927;IPR001709;IPR039261;IPR001433;IPR017938	CBR-like;Cbr1-like_FAD-bd_dom;FAD-bd_FR_type;Flavoprot_Pyr_Nucl_cyt_Rdtase;FNR_nucleotide-bd;OxRdtase_FAD/NAD-bd;Riboflavin_synthase-like_b-brl	cytoplasmic
tr|A0A1U8F6Z5|A0A1U8F6Z5_CAPAN	A0A1U8F6Z5	GO:0006629	GO:0016020	GO:0016717	K10256	ko01040;ko01100;ko01212			IPR005804;IPR021863	FA_desaturase_dom;FAS_N	Golgi apparatus
tr|A0A1U8F703|A0A1U8F703_CAPAN	A0A1U8F715	GO:0006886;GO:0048193	GO:0016021;GO:0032588		K08498	ko04130	KOG3202	SNARE protein TLG1/Syntaxin 6	IPR010989;IPR015260;IPR000727	SNARE;Syntaxin-6_N;T_SNARE_dom	cytoplasmic
tr|A0A1U8F707|A0A1U8F707_CAPAN	A0A1U8F707	GO:0000398;GO:0009737;GO:0009414	GO:0005681;GO:0046540;GO:0005688;GO:1990726	GO:0003723	K12624	ko03018;ko03040	KOG1775	U6 snRNA-associated Sm-like protein	IPR033871;IPR001163;IPR010920	LSm5;LSM_dom_euk/arc;LSM_dom_sf	cytoplasmic
tr|A0A1U8F721|A0A1U8F721_CAPAN	A0A1U8F721	GO:0000398;GO:0033962;GO:0000956	GO:0071013;GO:0000932;GO:0046540;GO:0071011;GO:0005688;GO:1990726	GO:0003723	K12622	ko03018;ko03040	KOG3460	Small nuclear ribonucleoprotein (snRNP) LSM3	IPR034105;IPR001163;IPR010920;IPR040002	Lsm3;LSM_dom_euk/arc;LSM_dom_sf;Sm-like_LSM3	cytoplasmic
tr|A0A1U8F722|A0A1U8F722_CAPAN	A0A2G2YTZ7	GO:0006817	GO:0016021	GO:0022857	K08202	ko05231	KOG0255	Synaptic vesicle transporter SVOP and related transporters (major facilitator superfamily)	IPR020846;IPR005828;IPR036259	MFS_dom;MFS_sugar_transport-like;MFS_trans_sf	plasma membrane
tr|A0A1U8F740|A0A1U8F740_CAPAN	A0A2G2YA86		GO:0005737	GO:0005524;GO:0046872;GO:0003872;GO:0047334	K00895	ko00010;ko00030;ko00051;ko01100;ko01110;ko01120	KOG2440	Pyrophosphate-dependent phosphofructo-1-kinase	IPR011183;IPR000023;IPR035966	PfpB_PPi_PFK;Phosphofructokinase_dom;PKF_sf	cytoplasmic
tr|A0A1U8F756|A0A1U8F756_CAPAN	A0A1U8F756		GO:0016021;GO:0005886;GO:0005789				KOG3236	Predicted membrane protein	IPR019164	TMEM147	endoplasmic reticulum
tr|A0A1U8F770|A0A1U8F770_CAPAN	A0A2G2YAR0	GO:0009231	GO:0009349	GO:0000906	K00794	ko00740;ko01100;ko01110	KOG3243	6,7-dimethyl-8-ribityllumazine synthase	IPR034964;IPR002180;IPR036467	LS;LS/RS;LS/RS_sf	mitochondrial
tr|A0A1U8F789|A0A1U8F789_CAPAN	A0A2G2XZF5	GO:0006511;GO:0016567			K03094	ko04110;ko04111;ko04114;ko04120;ko04141;ko04310;ko04341;ko04350;ko04710;ko05131;ko05132;ko05170;ko05200	KOG1724	SCF ubiquitin ligase, Skp1 component	IPR001232;IPR036296;IPR011333;IPR016072;IPR016073	SKP1-like;SKP1-like_dim_sf;SKP1/BTB/POZ_sf;Skp1_comp_dimer;Skp1_comp_POZ	cytoplasmic
tr|A0A1U8F796|A0A1U8F796_CAPAN	A0A2G2ZFH6		GO:0016021		K17279		KOG1725	Protein involved in membrane traffic (YOP1/TB2/DP1/HVA22 family)	IPR004345	TB2_DP1_HVA22	Golgi apparatus
tr|A0A1U8F7C0|A0A1U8F7C0_CAPAN	A0A2G2YBB7			GO:0016491	K00059	ko00061;ko00333;ko00780;ko01100;ko01110;ko01212	KOG0725	Reductases with broad range of substrate specificities	IPR036291;IPR020904;IPR002347	NAD(P)-bd_dom_sf;Sc_DH/Rdtase_CS;SDR_fam	peroxisomal
tr|A0A1U8F7C4|A0A1U8F7C4_CAPAN	A0A1U8F7C4			GO:0016491;GO:0071949	K22395	ko00940;ko01100;ko01110			IPR012951;IPR016166;IPR036318;IPR016167;IPR006094;IPR006093	BBE;FAD-bd_PCMH;FAD-bd_PCMH-like_sf;FAD-bd_PCMH_sub1;Oxid_FAD_bind_N;Oxy_OxRdtase_FAD_BS	Golgi apparatus
tr|A0A1U8F7C5|A0A1U8F7C5_CAPAN	A0A1U8F7C5	GO:0046856	GO:0005774	GO:0043813	K21797	ko00562;ko01100;ko04070	KOG1888	Putative phosphoinositide phosphatase	IPR043573;IPR002013	Fig4-like;SAC_dom	nuclear
tr|A0A1U8F7F0|A0A1U8F7F0_CAPAN	A0A2G2YT71			GO:0016740	K00799	ko00480;ko00980;ko00982;ko00983;ko01100;ko01524;ko04212;ko05200;ko05204;ko05225;ko05418	KOG0406	Glutathione S-transferase	IPR010987;IPR036282;IPR040079;IPR004045;IPR036249	Glutathione-S-Trfase_C-like;Glutathione-S-Trfase_C_sf;Glutathione_S-Trfase;Glutathione_S-Trfase_N;Thioredoxin-like_sf	cytoplasmic
tr|A0A1U8F7F4|A0A1U8F7F4_CAPAN	A0A2G3AP39	GO:0032981			K18159	ko04714	KOG2435	Uncharacterized conserved protein	IPR008979;IPR013857;IPR039131	Galactose-bd-like_sf;NADH-UbQ_OxRdtase-assoc_prot30;NDUFAF1	mitochondrial
tr|A0A1U8F7F9|A0A1U8F7F9_CAPAN	A0A2G2XX72		GO:0016021	GO:0005524;GO:0004674	K13430	ko04626	KOG1187	Serine/threonine protein kinase	IPR011009;IPR000719;IPR017441;IPR001245;IPR008271	Kinase-like_dom_sf;Prot_kinase_dom;Protein_kinase_ATP_BS;Ser-Thr/Tyr_kinase_cat_dom;Ser/Thr_kinase_AS	endoplasmic reticulum
tr|A0A1U8F7H6|A0A1U8F7H6_CAPAN	A0A1U8F7H6	GO:0000226;GO:0007017;GO:0000278	GO:0005737;GO:0005874	GO:0005525;GO:0003924;GO:0005200	K07375	ko04145;ko04540;ko05010;ko05012;ko05014;ko05016;ko05020;ko05130;ko05132	KOG1375	Beta tubulin	IPR013838;IPR002453;IPR008280;IPR000217;IPR018316;IPR037103;IPR036525;IPR023123;IPR017975;IPR003008	Beta-tubulin_BS;Beta_tubulin;Tub_FtsZ_C;Tubulin;Tubulin/FtsZ_2-layer-sand-dom;Tubulin/FtsZ_C_sf;Tubulin/FtsZ_GTPase_sf;Tubulin_C;Tubulin_CS;Tubulin_FtsZ_GTPase	cytoplasmic
tr|A0A1U8F7I9|A0A1U8F7I9_CAPAN	A0A2G3AP49	GO:0070178;GO:0006563		GO:0030170;GO:0043621;GO:0008721;GO:0003941	K12235	ko00260;ko01100	KOG1251;KOG1251	Serine racemase;Serine racemase	IPR001926;IPR000634;IPR036052	PLP-dep;Ser/Thr_deHydtase_PyrdxlP-BS;Trypto_synt_PLP_dependent	cytoplasmic
tr|A0A1U8F7K7|A0A1U8F7K7_CAPAN	A0A2G2YAP4				K03188				IPR036047;IPR001810;IPR025886	F-box-like_dom_sf;F-box_dom;PP2-like	cytoplasmic
tr|A0A1U8F7L8|A0A1U8F7L8_CAPAN	A0A2G2ZXM2	GO:0006979;GO:0006281;GO:0009737;GO:0006471	GO:0005634	GO:0003677;GO:0008270;GO:0051287;GO:0003950	K10798	ko03410;ko04210;ko04212	KOG1037;KOG1037;KOG1037	NAD+ ADP-ribosyltransferase Parp, required for poly-ADP ribosylation of nuclear proteins;NAD+ ADP-ribosyltransferase Parp, required for poly-ADP ribosylation of nuclear proteins;NAD+ ADP-ribosyltransferase Parp, required for poly-ADP ribosylation of nuclear proteins	IPR001357;IPR036420;IPR012982;IPR038650;IPR008288;IPR012317;IPR004102;IPR036616;IPR036930;IPR008893;IPR001510;IPR036957	BRCT_dom;BRCT_dom_sf;PADR1;PADR1_dom_sf;PARP;Poly(ADP-ribose)pol_cat_dom;Poly(ADP-ribose)pol_reg_dom;Poly(ADP-ribose)pol_reg_dom_sf;WGR_dom_sf;WGR_domain;Znf_PARP;Znf_PARP_sf	nuclear
tr|A0A1U8F7M3|A0A1U8F7M3_CAPAN	A0A2G2YAD1	GO:0051301;GO:0007049	GO:0000818						IPR007128	PMF1/Nnf1	cytoplasmic
tr|A0A1U8F7M5|A0A1U8F7M5_CAPAN	A0A1U8F7M5	GO:0016126;GO:0010142;GO:0006084		GO:0004421	K01641	ko00072;ko00280;ko00650;ko00900;ko01100;ko01110;ko03320	KOG1393	Hydroxymethylglutaryl-CoA synthase	IPR000590;IPR013746;IPR013528;IPR010122;IPR016039	HMG_CoA_synt_AS;HMG_CoA_synt_C_dom;HMG_CoA_synth_N;HMG_CoA_synthase_euk;Thiolase-like	cytoplasmic
tr|A0A1U8F7R4|A0A1U8F7R4_CAPAN	A0A2G2Y0B5	GO:0009698;GO:0009651;GO:0010193	GO:0005777	GO:0016207;GO:0004467	K01897	ko00061;ko00071;ko01100;ko01212;ko02024;ko03320;ko04146;ko04216;ko04714;ko04920	KOG1256	Long-chain acyl-CoA synthetases (AMP-forming)	IPR025110;IPR020845;IPR000873;IPR042099	AMP-bd_C;AMP-binding_CS;AMP-dep_Synth/Lig;AMP-dep_Synthh-like_sf	peroxisomal
tr|A0A1U8F7R5|A0A1U8F7R5_CAPAN	A0A1U8F7R5	GO:0040008;GO:0002184	GO:0005829;GO:0018444	GO:0016149;GO:1990825	K03265	ko03015	KOG0688	Peptide chain release factor 1 (eRF1)	IPR042226;IPR005140;IPR005141;IPR005142;IPR029064;IPR004403;IPR024049	eFR1_2_sf;eRF1_1_Pelota;eRF1_2;eRF1_3;L30e-like;Peptide_chain-rel_eRF1/aRF1;Release_factor_eRF1/aRF1_N	cytoplasmic
tr|A0A1U8F7U7|A0A1U8F7U7_CAPAN	A0A2G3AKU9	GO:0005975;GO:0046168	GO:0009331	GO:0051287;GO:0004367	K00006	ko00564;ko01110;ko04011	KOG2711	Glycerol-3-phosphate dehydrogenase/dihydroxyacetone 3-phosphate reductase	IPR008927;IPR013328;IPR006168;IPR006109;IPR011128;IPR036291	6-PGluconate_DH-like_C_sf;6PGD_dom2;G3P_DH_NAD-dep;G3P_DH_NAD-dep_C;G3P_DH_NAD-dep_N;NAD(P)-bd_dom_sf	cytoplasmic
tr|A0A1U8F7V0|A0A1U8F7V0_CAPAN	A0A1U8F7V0		GO:0005737;GO:0005829	GO:0005524;GO:0002953	K07023		KOG3197	Predicted hydrolases of HD superfamily	IPR003607;IPR006674;IPR039356	HD/PDEase_dom;HD_domain;YfbR/HDDC2	chloroplast
tr|A0A1U8F7V7|A0A1U8F7V7_CAPAN	A0A2G2XYX8		GO:0005576	GO:0004185	K16297		KOG1282;KOG1282	Serine carboxypeptidases (lysosomal cathepsin A);Serine carboxypeptidases (lysosomal cathepsin A)	IPR029058;IPR001563;IPR018202	AB_hydrolase;Peptidase_S10;Ser_caboxypep_ser_AS	vacuolar
tr|A0A1U8F7W3|A0A1U8F7W3_CAPAN	A0A1U8F7W3	GO:0006629	GO:0016020		K10256	ko01040;ko01100;ko01212			IPR005804	FA_desaturase_dom	peroxisomal
tr|A0A1U8F810|A0A1U8F810_CAPAN	A0A1U8F810		GO:0033178	GO:0046961;GO:0008553	K02150	ko00190;ko01100;ko04145;ko04150;ko04721;ko04966;ko05110;ko05120;ko05165;ko05323	KOG1664	Vacuolar H+-ATPase V1 sector, subunit E	IPR038495;IPR002842	ATPase_E_C;ATPase_V1_Esu	cytoplasmic
tr|A0A1U8F819|A0A1U8F819_CAPAN	A0A1U8F819	GO:0006749	GO:0005737	GO:0004364	K00799	ko00480;ko00980;ko00982;ko00983;ko01100;ko01524;ko04212;ko05200;ko05204;ko05225;ko05418	KOG0406	Glutathione S-transferase	IPR010987;IPR036282;IPR004045;IPR036249	Glutathione-S-Trfase_C-like;Glutathione-S-Trfase_C_sf;Glutathione_S-Trfase_N;Thioredoxin-like_sf	cytoplasmic
tr|A0A1U8F834|A0A1U8F834_CAPAN	A0A2G2ZBJ9			GO:0016301	K16224	ko04016;ko04626			IPR024788	Malectin-like_Carb-bd_dom	extracellular
tr|A0A1U8F850|A0A1U8F850_CAPAN	A0A2G2Z3Q5			GO:0004722	K14497	ko04016;ko04075;ko04931	KOG0698	Serine/threonine protein phosphatase	IPR015655;IPR036457;IPR001932	PP2C;PPM-type_dom_sf;PPM-type_phosphatase_dom	chloroplast
tr|A0A1U8F874|A0A1U8F874_CAPAN	A0A2G3APA4	GO:0030154;GO:0007275			K00161	ko00010;ko00020;ko00620;ko01100;ko01110;ko01120;ko01200;ko04066;ko04922;ko05230			IPR040353	FLX/FLX-like	cytoplasmic
tr|A0A1U8F896|A0A1U8F896_CAPAN	A0A1U8F896	GO:0009688	GO:0005829	GO:0010301	K09841	ko00906;ko01100;ko01110	KOG0725	Reductases with broad range of substrate specificities	IPR036291;IPR002347	NAD(P)-bd_dom_sf;SDR_fam	cytoplasmic
tr|A0A1U8F8A5|A0A1U8F8A5_CAPAN	A0A2G2ZW50	GO:0005975		GO:0004553	K01188	ko00460;ko00500;ko00940;ko01100;ko01110	KOG0626	Beta-glucosidase, lactase phlorizinhydrolase, and related proteins	IPR001360;IPR033132;IPR017853	Glyco_hydro_1;Glyco_hydro_1_N_CS;Glycoside_hydrolase_SF	vacuolar
tr|A0A1U8F8B9|A0A1U8F8B9_CAPAN	A0A1U8F8B9	GO:0006351		GO:0003700;GO:0043565	K14431	ko04075			IPR004827;IPR025422	bZIP;TGA_domain	cytoplasmic
tr|A0A1U8F8G0|A0A1U8F8G0_CAPAN	A0A2G2Y6K0	GO:0006144;GO:0019628	GO:0005777	GO:0004846	K00365	ko00230;ko00232;ko01100;ko01120	KOG1599	Uricase (urate oxidase)	IPR002042	Uricase	peroxisomal
tr|A0A1U8F8J4|A0A1U8F8J4_CAPAN	A0A2G2Y4N5	GO:0006633			K03955	ko00190;ko01100;ko04714;ko04723;ko04932;ko05010;ko05012;ko05014;ko05016;ko05020	KOG1748;KOG1748;KOG1748	Acyl carrier protein/NADH-ubiquinone oxidoreductase, NDUFAB1/SDAP subunit;Acyl carrier protein/NADH-ubiquinone oxidoreductase, NDUFAB1/SDAP subunit;Acyl carrier protein/NADH-ubiquinone oxidoreductase, NDUFAB1/SDAP subunit	IPR036736;IPR003231;IPR009081	ACP-like_sf;Acyl_carrier;PP-bd_ACP	mitochondrial
tr|A0A1U8F8K0|A0A1U8F8K0_CAPAN	A0A1U8F8K0	GO:0006886;GO:0006888;GO:0070973	GO:0016021;GO:0005783;GO:0005789		K14009	ko04141;ko05165	KOG1962	B-cell receptor-associated protein and related proteins	IPR008417	BAP29/BAP31	endoplasmic reticulum
tr|A0A1U8F8K6|A0A1U8F8K6_CAPAN	A0A1U8F8K6	GO:0005986		GO:0000287;GO:0050307	K07024	ko00500;ko01110			IPR036412;IPR006379;IPR023214;IPR032710;IPR013679;IPR006380;IPR012847	HAD-like_sf;HAD-SF_hydro_IIB;HAD_sf;NTF2-like_dom_sf;SPP_C;SPP_N;Sucrose_phosphatase_pln/cyn	cytoplasmic
tr|A0A1U8F8K7|A0A1U8F8K7_CAPAN	A0A1U8F8K7	GO:0009073;GO:0009423;GO:0019632	GO:0009507	GO:0005524;GO:0000287;GO:0004765	K00891	ko00400;ko01100;ko01110;ko01230			IPR027417;IPR031322;IPR000623;IPR023000	P-loop_NTPase;Shikimate/glucono_kinase;Shikimate_kinase/TSH1;Shikimate_kinase_CS	cytoplasmic
tr|A0A1U8F8M4|A0A1U8F8M4_CAPAN	A0A2G2YNG8		GO:0016021	GO:0008237							chloroplast
tr|A0A1U8F8M9|A0A1U8F8M9_CAPAN	A0A1U8F8M9				K23286		KOG1787	Kinase A-anchor protein Neurobeachin and related BEACH and WD40 repeat proteins	IPR000409;IPR036372;IPR013320;IPR031570;IPR023362;IPR015943;IPR001680;IPR019775;IPR017986;IPR036322	BEACH_dom;BEACH_dom_sf;ConA-like_dom_sf;DUF4704;PH-BEACH_dom;WD40/YVTN_repeat-like_dom_sf;WD40_repeat;WD40_repeat_CS;WD40_repeat_dom;WD40_repeat_dom_sf	cytoplasmic
tr|A0A1U8F8P8|A0A1U8F8P8_CAPAN	A0A1U8F8P8	GO:0016567;GO:0045732	GO:0005829		K06694		KOG0504	FOG: Ankyrin repeat	IPR002110;IPR020683;IPR036770	Ankyrin_rpt;Ankyrin_rpt-contain_dom;Ankyrin_rpt-contain_sf	cytoplasmic
tr|A0A1U8F8S3|A0A1U8F8S3_CAPAN	A0A1U8F8S3				K18732						peroxisomal
tr|A0A1U8F8T2|A0A1U8F8T2_CAPAN	A0A1U8F8T2	GO:0001731		GO:0003743	K15027		KOG2522	Filamentous baseplate protein Ligatin, contains PUA domain	IPR039757;IPR039759;IPR041366;IPR002478;IPR015947;IPR036974;IPR001950;IPR036877;IPR036885	EIF2D;eIF2D_SUI1;Pre-PUA;PUA;PUA-like_sf;PUA_sf;SUI1;SUI1_dom_sf;SWIB_MDM2_dom_sf	cytoplasmic
tr|Q6UK19|Q6UK19_CAPAN	Q6UK19		GO:0016021		K09286						mitochondrial
tr|A0A1U8F8U1|A0A1U8F8U1_CAPAN	A0A1U8F8U1	GO:0000398	GO:0005681;GO:0089701	GO:0046872;GO:0030628	K12836	ko03040;ko05131	KOG2202	U2 snRNP splicing factor, small subunit, and related proteins	IPR012677;IPR035979;IPR000504;IPR003954;IPR009145;IPR000571	Nucleotide-bd_a/b_plait_sf;RBD_domain_sf;RRM_dom;RRM_dom_euk;U2AF_small;Znf_CCCH	nuclear
tr|A0A1U8F8Y2|A0A1U8F8Y2_CAPAN	A0A1U8F8Y2	GO:0033396;GO:0019482		GO:0016811;GO:0003837	K01431	ko00240;ko00410;ko00770;ko00983;ko01100	KOG0808	Carbon-nitrogen hydrolase	IPR003010;IPR036526	C-N_Hydrolase;C-N_Hydrolase_sf	cytoplasmic
tr|A0A1U8F8Y3|A0A1U8F8Y3_CAPAN	A0A1U8F8Y3	GO:0019752		GO:0030170;GO:0016831	K22427	ko00360;ko01100	KOG0629	Glutamate decarboxylase and related proteins	IPR002129;IPR015424;IPR015422;IPR015421;IPR021115	PyrdxlP-dep_de-COase;PyrdxlP-dep_Trfase;PyrdxlP-dep_Trfase_dom1;PyrdxlP-dep_Trfase_major;Pyridoxal-P_BS	cytoplasmic
tr|A0A1U8F8Z2|A0A1U8F8Z2_CAPAN	A0A1U8F8Z2	GO:0009116		GO:0003824	K07870	ko04137;ko04214			IPR000845;IPR035994	Nucleoside_phosphorylase_d;Nucleoside_phosphorylase_sf	vacuolar
tr|A0A1U8F910|A0A1U8F910_CAPAN	A0A1U8F910		GO:0005737	GO:0008270;GO:0061630	K11979		KOG2752	Uncharacterized conserved protein, contains N-recognin-type Zn-finger	IPR040204;IPR011011;IPR013083;IPR003126	UBR7;Znf_FYVE_PHD;Znf_RING/FYVE/PHD;Znf_UBR	cytoplasmic
tr|A0A1U8F928|A0A1U8F928_CAPAN	A0A2G3AAC8	GO:0008299		GO:0016740	K13789	ko00900;ko01100;ko01110	KOG0776	Geranylgeranyl pyrophosphate synthase/Polyprenyl synthetase	IPR008949;IPR000092;IPR033749	Isoprenoid_synthase_dom_sf;Polyprenyl_synt;Polyprenyl_synt_CS	chloroplast
tr|A0A1U8F932|A0A1U8F932_CAPAN	A0A1U8F932			GO:0030246					IPR001229;IPR036404	Jacalin-like_lectin_dom;Jacalin-like_lectin_dom_sf	cytoplasmic
tr|A0A1U8F933|A0A1U8F933_CAPAN	A0A1U8F933			GO:0016491	K00059	ko00061;ko00333;ko00780;ko01100;ko01110;ko01212	KOG0725	Reductases with broad range of substrate specificities	IPR036291;IPR020904;IPR002347	NAD(P)-bd_dom_sf;Sc_DH/Rdtase_CS;SDR_fam	peroxisomal
tr|A0A1U8F945|A0A1U8F945_CAPAN	A0A1U8F945	GO:0006952							IPR008176;IPR003614;IPR036574	Defensin_plant;Scorpion_toxin-like;Scorpion_toxin-like_sf	vacuolar
tr|A0A1U8F955|A0A1U8F955_CAPAN	A0A2G3ADU0	GO:0043622			K18635				IPR039613	SPR1/2/3/4/5	cytoplasmic
tr|A0A1U8F956|A0A1U8F956_CAPAN	A0A2G2YT20	GO:0006364		GO:0003676;GO:0008408	K18327		KOG2249	3'-5' exonuclease	IPR013520;IPR034920;IPR037431;IPR012337;IPR036397	Exonuclease_RNaseT/DNA_pol3;Rex4;REX4_DEDDh_dom;RNaseH-like_sf;RNaseH_sf	nuclear
tr|A0A1U8F970|A0A1U8F970_CAPAN	A0A1U8F970								IPR005516	Remorin_C	cytoplasmic
tr|A0A1U8F981|A0A1U8F981_CAPAN	A0A1U8F981	GO:0015031	GO:0005886		K18211	ko04721;ko04911	KOG3065	SNAP-25 (synaptosome-associated protein) component of SNARE complex	IPR000727	T_SNARE_dom	cytoplasmic
tr|A0A1U8F9A2|A0A1U8F9A2_CAPAN	A0A2G2ZC80			GO:0051499	K09716				IPR007508	DtdA	mitochondrial
tr|A0A1U8F9B3|A0A1U8F9B3_CAPAN	A0A1U8F9B3			GO:0043531	K12818	ko03040	KOG4658	Apoptotic ATPase	IPR001611;IPR032675;IPR002182;IPR027417;IPR041118	Leu-rich_rpt;LRR_dom_sf;NB-ARC;P-loop_NTPase;Rx_N	extracellular
tr|A0A1U8F9C0|A0A1U8F9C0_CAPAN	A0A2G2ZC24				K18749		KOG1073	Uncharacterized mRNA-associated protein RAP55	IPR025762;IPR019050;IPR025609;IPR010920;IPR025768	DFDF;FDF_dom;Lsm14-like_N;LSM_dom_sf;TFG_box	cytoplasmic
tr|A0A1U8F9E1|A0A1U8F9E1_CAPAN	A0A2G2YTI0		GO:0005789		K17302		KOG0439	VAMP-associated protein involved in inositol metabolism	IPR013783;IPR000535;IPR008962;IPR016763	Ig-like_fold;MSP_dom;PapD-like_sf;VAP	cytoplasmic
tr|A0A1U8F9E9|A0A1U8F9E9_CAPAN	A0A1U8F9E9		GO:0005634	GO:0046982	K21751		KOG0871	Class 2 transcription repressor NC2, beta subunit (Dr1)	IPR003958;IPR009072	CBFA_NFYB_domain;Histone-fold	nuclear
tr|A0A1U8F9J8|A0A1U8F9J8_CAPAN	A0A2G3ABS4		GO:0016021		K23877				IPR026057;IPR025846;IPR029962	PC-Esterase;PMR5_N_dom;TBL	Golgi apparatus
tr|A0A1U8F9L4|A0A1U8F9L4_CAPAN	A0A1U8F9L4	GO:0006094	GO:0005829	GO:0005524;GO:0016301;GO:0004612	K01610	ko00010;ko00020;ko00620;ko00710;ko01100;ko01110;ko01120;ko01200			IPR001272;IPR013035;IPR008210	PEP_carboxykinase_ATP;PEP_carboxykinase_C;PEP_carboxykinase_N	cytoplasmic
tr|A0A1U8F9L5|A0A1U8F9L5_CAPAN	A0A1U8F9L5				K00993	ko00440;ko00564;ko00565;ko01100;ko01110			IPR010683	DUF1262	mitochondrial
tr|A0A1U8F9M6|A0A1U8F9M6_CAPAN	A0A1U8F9M6	GO:0006457	GO:0005832	GO:0005524;GO:0051082	K09500		KOG0362	Chaperonin complex component, TCP-1 theta subunit (CCT8)	IPR012721;IPR017998;IPR002194;IPR002423;IPR027409;IPR027413;IPR027410	Chap_CCT_theta;Chaperone_TCP-1;Chaperonin_TCP-1_CS;Cpn60/TCP-1;GroEL-like_apical_dom_sf;GROEL-like_equatorial_sf;TCP-1-like_intermed_sf	cytoplasmic
tr|A0A1U8F9M7|A0A1U8F9M7_CAPAN	A0A2G2Y1H6	GO:0006952		GO:0043531	K13453	ko04626	KOG4658	Apoptotic ATPase	IPR032675;IPR002182;IPR027417;IPR038005;IPR036388	LRR_dom_sf;NB-ARC;P-loop_NTPase;RX-like_CC;WH-like_DNA-bd_sf	cytoplasmic
tr|A0A1U8F9P4|A0A1U8F9P4_CAPAN	A0A1U8F9P4			GO:0016787					IPR004843	Calcineurin-like_PHP_ApaH	cytoplasmic
tr|A0A1U8F9R1|A0A1U8F9R1_CAPAN	A0A1U8F9R1	GO:0032970					KOG3376	Uncharacterized conserved protein	IPR027817;IPR038095	Costars_dom;Costars_sf	cytoplasmic
tr|A0A1U8F9U3|A0A1U8F9U3_CAPAN	A0A2G2ZUU1			GO:0046872;GO:0016491;GO:0031418	K13229	ko00402	KOG0143;KOG0143	Iron/ascorbate family oxidoreductases;Iron/ascorbate family oxidoreductases	IPR026992;IPR027443;IPR005123	DIOX_N;IPNS-like;Oxoglu/Fe-dep_dioxygenase	peroxisomal
tr|A0A1U8F9U9|A0A1U8F9U9_CAPAN	A0A1U8F9U9			GO:0004842	K10260	ko04120			IPR011989;IPR016024;IPR003613;IPR015943;IPR001680;IPR019775;IPR017986;IPR036322;IPR013083	ARM-like;ARM-type_fold;Ubox_domain;WD40/YVTN_repeat-like_dom_sf;WD40_repeat;WD40_repeat_CS;WD40_repeat_dom;WD40_repeat_dom_sf;Znf_RING/FYVE/PHD	cytoplasmic
tr|A0A1U8F9V3|A0A1U8F9V3_CAPAN	T1LHD1	GO:0006412	GO:0005840	GO:0003735	K02957	ko03010	KOG1754	40S ribosomal protein S15/S22	IPR000630;IPR035987	Ribosomal_S8;Ribosomal_S8_sf	cytoplasmic
tr|A0A1U8F9V8|A0A1U8F9V8_CAPAN	A0A2G2XVX9	GO:0016480	GO:0005634		K07953	ko04141;ko05134	KOG3104	Mod5 protein sorting/negative effector of RNA Pol III synthesis	IPR015257;IPR038564	Maf1;Maf1_sf	nuclear
tr|A0A1U8F9W1|A0A1U8F9W1_CAPAN	A0A1U8F9W1				K13993	ko04141	KOG0710	Molecular chaperone (small heat-shock protein Hsp26/Hsp42)	IPR002068;IPR008978	A-crystallin/Hsp20_dom;HSP20-like_chaperone	cytoplasmic
tr|A0A1U8F9W7|A0A1U8F9W7_CAPAN	A0A2G2ZPZ7	GO:0009845;GO:0006166;GO:0032264;GO:0046098;GO:0046100	GO:0005829	GO:0046872;GO:0000166;GO:0052657;GO:0004422	K00760	ko00230;ko00983;ko01100;ko01110	KOG3367	Hypoxanthine-guanine phosphoribosyltransferase	IPR005904;IPR000836;IPR029057	Hxn_phspho_trans;PRibTrfase_dom;PRTase-like	cytoplasmic
tr|A0A1U8F9Y7|A0A1U8F9Y7_CAPAN	A0A1U8F9Y7	GO:0015979;GO:0015995	GO:0009507	GO:0016630	K00218	ko00860;ko01100;ko01110	KOG1208	Dehydrogenases with different specificities (related to short-chain alcohol dehydrogenases)	IPR036291;IPR005979;IPR002347	NAD(P)-bd_dom_sf;Prochl_reduct;SDR_fam	chloroplast
tr|A0A1U8FA32|A0A1U8FA32_CAPAN	A0A1U8FA32	GO:0009688	GO:0005829	GO:0010301	K09841	ko00906;ko01100;ko01110	KOG0725	Reductases with broad range of substrate specificities	IPR036291;IPR020904;IPR002347	NAD(P)-bd_dom_sf;Sc_DH/Rdtase_CS;SDR_fam	cytoplasmic
tr|A0A1U8FA78|A0A1U8FA78_CAPAN	A0A2G2Z6I4			GO:0016787	K08726	ko00590;ko00625;ko01100;ko01120;ko04146	KOG4178	Soluble epoxide hydrolase	IPR029058;IPR000073;IPR000639	AB_hydrolase;AB_hydrolase_1;Epox_hydrolase-like	cytoplasmic
tr|A0A1U8FAA0|A0A1U8FAA0_CAPAN	A0A1U8FAA0	GO:0007017;GO:0007623	GO:0005634;GO:0005737		K13091		KOG3131	Uncharacterized conserved protein	IPR012942;IPR040044	SRR1-like;SRR1L	cytoplasmic
tr|A0A1U8FNA6|A0A1U8FNA6_CAPAN	A0A2G3AK30		GO:0009507						IPR039314;IPR003823	CP12-like;DUF_CP12	cytoplasmic
tr|A0A1U8FAA8|A0A1U8FAA8_CAPAN	A0A1U8FAA8	GO:0019252	GO:0009507	GO:0004373;GO:0009011	K00703	ko00500;ko01100;ko01110;ko02026			IPR001296;IPR011835;IPR013534	Glyco_trans_1;GS/SS;Starch_synth_cat_dom	cytoplasmic
tr|A0A1U8FAB3|A0A1U8FAB3_CAPAN	A0A2G3A7J8	GO:0018298;GO:0009416;GO:0009768	GO:0009941;GO:0009535;GO:0010287;GO:0009523;GO:0009522	GO:0008270;GO:0003676;GO:0016168	K08912	ko00196;ko01100			IPR001344;IPR022796;IPR023329;IPR013103;IPR001878;IPR036875	Chloro_AB-bd_pln;Chloroa_b-bind;Chlorophyll_a/b-bd_dom_sf;RVT_2;Znf_CCHC;Znf_CCHC_sf	chloroplast
tr|A0A1U8FAC9|A0A1U8FAC9_CAPAN	A0A1U8FAC9			GO:0003824	K12449	ko00520;ko01100	KOG1429;KOG1429	dTDP-glucose 4-6-dehydratase/UDP-glucuronic acid decarboxylase;dTDP-glucose 4-6-dehydratase/UDP-glucuronic acid decarboxylase	IPR001509;IPR036291	Epimerase_deHydtase;NAD(P)-bd_dom_sf	peroxisomal
tr|A0A1U8FAD0|A0A1U8FAD0_CAPAN	A0A1U8FAD0	GO:0000290;GO:0031087	GO:0000932	GO:0003729;GO:0030234;GO:0008047	K12611	ko03018	KOG2868;KOG2868	Decapping enzyme complex component DCP1;Decapping enzyme complex component DCP1	IPR010334;IPR011993	Dcp1;PH-like_dom_sf	cytoplasmic
tr|A0A1U8FAJ3|A0A1U8FAJ3_CAPAN	A0A2G2ZB41	GO:0030163	GO:0005737;GO:0000502	GO:0005524;GO:0016887;GO:0008233	K03061	ko03050;ko05010;ko05012;ko05014;ko05016;ko05017;ko05020;ko05169	KOG0729	26S proteasome regulatory complex, ATPase RPT1	IPR005937;IPR003593;IPR041569;IPR003959;IPR003960;IPR027417	26S_Psome_P45-like;AAA+_ATPase;AAA_lid_3;ATPase_AAA_core;ATPase_AAA_CS;P-loop_NTPase	cytoplasmic
tr|A0A1U8FAJ4|A0A1U8FAJ4_CAPAN	A0A1U8FAJ4	GO:0006886;GO:0006904;GO:0007033;GO:0035542;GO:0007032	GO:0005768;GO:0009705;GO:0030897;GO:0031902;GO:0033263	GO:0046872;GO:0030674	K20179	ko04138;ko05132	KOG2114	Vacuolar assembly/sorting protein PEP5/VPS11	IPR000547;IPR011990;IPR016528;IPR024763;IPR015943;IPR036322;IPR001841	Clathrin_H-chain/VPS_repeat;TPR-like_helical_dom_sf;VPS11;VPS11_C;WD40/YVTN_repeat-like_dom_sf;WD40_repeat_dom_sf;Znf_RING	cytoplasmic
tr|A0A1U8FAJ6|A0A1U8FAJ6_CAPAN	A0A2G2YCF7				K00430	ko00940;ko01100;ko01110					cytoplasmic
tr|A0A1U8FAN4|A0A1U8FAN4_CAPAN	A0A2G2ZB82	GO:0007030;GO:0009555	GO:0005886;GO:0005794;GO:0009506;GO:0009941;GO:0005618;GO:0005774;GO:0000325;GO:0033180	GO:0005524;GO:0046933;GO:0046961;GO:0002020	K02145	ko00190;ko01100;ko04145;ko04150;ko04721;ko04966;ko05110;ko05120;ko05165;ko05323	KOG1352	Vacuolar H+-ATPase V1 sector, subunit A	IPR031686;IPR023366;IPR020003;IPR004100;IPR036121;IPR000194;IPR024034;IPR005725;IPR027417;IPR022878	ATP-synth_a_Xtn;ATP_synth_asu-like_sf;ATPase_a/bsu_AS;ATPase_F1/V1/A1_a/bsu_N;ATPase_F1/V1/A1_a/bsu_N_sf;ATPase_F1/V1/A1_a/bsu_nucl-bd;ATPase_F1/V1_b/a_C;ATPase_V1-cplx_asu;P-loop_NTPase;V-ATPase_asu	cytoplasmic
tr|A0A1U8FAP0|A0A1U8FAP0_CAPAN	A0A1U8FAP0								IPR012870	DUF1666	nuclear
tr|A0A1U8FAP9|A0A1U8FAP9_CAPAN	A0A1U8FAP9		GO:0016021;GO:0005886	GO:0038023;GO:0015276	K05387		KOG1052;KOG1052;KOG1052	Glutamate-gated kainate-type ion channel receptor subunit GluR5 and related subunits;Glutamate-gated kainate-type ion channel receptor subunit GluR5 and related subunits;Glutamate-gated kainate-type ion channel receptor subunit GluR5 and related subunits	IPR001828;IPR001320;IPR017103;IPR028082;IPR001638	ANF_lig-bd_rcpt;Iontro_rcpt;Iontropic_Glu_rcpt_pln;Peripla_BP_I;Solute-binding_3/MltF_N	Golgi apparatus
tr|A0A1U8FAS4|A0A1U8FAS4_CAPAN	A0A2G2YFC8	GO:0016042;GO:0009739;GO:0010029;GO:2000033		GO:0004806	K01052	ko00100;ko04142;ko04979	KOG2624	Triglyceride lipase-cholesterol esterase	IPR029058;IPR006693;IPR025483	AB_hydrolase;AB_hydrolase_lipase;Lipase_euk	extracellular
tr|A0A1U8FAT4|A0A1U8FAT4_CAPAN	A0A2G3A086		GO:0005854		K03626	ko04928	KOG2239	Transcription factor containing NAC and TS-N domains	IPR016641;IPR044034;IPR038187;IPR002715	EGD2/NACA;NAC-like_UBA;NAC_A/B_dom_sf;Nas_poly-pep-assoc_cplx_dom	cytoplasmic
tr|A0A1U8FAU8|A0A1U8FAU8_CAPAN	A0A2G2ZX57	GO:0008152		GO:0016798	K01240	ko00240;ko00760;ko01100	KOG2938	Predicted inosine-uridine preferring nucleoside hydrolase	IPR001910;IPR023186;IPR036452	Inosine/uridine_hydrolase_dom;IUNH;Ribo_hydro-like	cytoplasmic
tr|A0A1U8FAW2|A0A1U8FAW2_CAPAN	A0A2G2ZZT1		GO:0016021	GO:0005524;GO:0004672;GO:0030247	K20606	ko04016	KOG1187	Serine/threonine protein kinase	IPR011009;IPR000719;IPR017441;IPR008271;IPR032872;IPR025287	Kinase-like_dom_sf;Prot_kinase_dom;Protein_kinase_ATP_BS;Ser/Thr_kinase_AS;WAK_assoc_C;WAK_GUB	plasma membrane
tr|A0A1U8FAW4|A0A1U8FAW4_CAPAN	A0A1U8FAW4	GO:0006265	GO:0005694	GO:0005524;GO:0046872;GO:0003677;GO:0003918	K02470		KOG0355	DNA topoisomerase type II	IPR002288;IPR011557;IPR003594;IPR036890;IPR020568;IPR014721;IPR001241;IPR013760;IPR013759;IPR013506;IPR018522;IPR006171;IPR034160	DNA_gyrase_B_C;GyrB;HATPase_C;HATPase_C_sf;Ribosomal_S5_D2-typ_fold;Ribosomal_S5_D2-typ_fold_subgr;Topo_IIA;Topo_IIA-like_dom_sf;Topo_IIA_B_C;Topo_IIA_bsu_dom2;TopoIIA_CS;TOPRIM_domain;TOPRIM_GyrB	mitochondrial
tr|A0A1U8FAW6|A0A1U8FAW6_CAPAN	A0A2G3ADD2		GO:0016021	GO:0016746	K13506	ko00561;ko00564;ko01100;ko01110	KOG2898	Predicted phosphate acyltransferase, contains PlsC domain	IPR002123	Plipid/glycerol_acylTrfase	peroxisomal
tr|A0A1U8FAW7|A0A1U8FAW7_CAPAN	A0A1U8FAW7	GO:0034553	GO:0005739				KOG3245	Uncharacterized conserved protein	IPR012875	SDHF4	mitochondrial
tr|A0A1U8FAZ4|A0A1U8FAZ4_CAPAN	A0A2G2YM47				K22422				IPR011256;IPR006917	Reg_factor_effector_dom_sf;SOUL_haem-bd	cytoplasmic
tr|A0A1U8FAZ7|A0A1U8FAZ7_CAPAN	A0A2G2YX82	GO:0005975	GO:0005576	GO:0016985	K01179	ko00500;ko01100;ko02020			IPR001547;IPR017853;IPR035992;IPR000772	Glyco_hydro_5;Glycoside_hydrolase_SF;Ricin_B-like_lectins;Ricin_B_lectin	extracellular
tr|A0A1U8FB32|A0A1U8FB32_CAPAN	A0A1U8FB32		GO:0016020;GO:0009505	GO:0004566	K07964	ko00531;ko01100;ko05205			IPR005199;IPR017853	Glyco_hydro_79;Glycoside_hydrolase_SF	Golgi apparatus
tr|A0A1U8FB58|A0A1U8FB58_CAPAN	A0A2G3AGP7	GO:0006511;GO:0016579	GO:0016021	GO:0004843;GO:0008234	K11855		KOG1865	Ubiquitin carboxyl-terminal hydrolase	IPR038765;IPR001394;IPR018200;IPR028889;IPR002893	Papain-like_cys_pep_sf;Peptidase_C19_UCH;USP_CS;USP_dom;Znf_MYND	endoplasmic reticulum
tr|A0A1U8FB79|A0A1U8FB79_CAPAN	A0A1U8FB79			GO:0008080					IPR016181;IPR000182	Acyl_CoA_acyltransferase;GNAT_dom	cytoplasmic
tr|A0A1U8FBD0|A0A1U8FBD0_CAPAN	A0A1U8FBD0	GO:0010133	GO:0005739	GO:0071949;GO:0004657	K00318	ko00330;ko01100;ko01110	KOG0186	Proline oxidase	IPR029041;IPR002872;IPR015659	FAD-linked_oxidoreductase-like;Proline_DH_dom;Proline_oxidase	mitochondrial
tr|A0A1U8FBG2|A0A1U8FBG2_CAPAN	A0A2G3AGR2	GO:0015995;GO:0006782		GO:0046872;GO:0004655	K01698	ko00860;ko01100;ko01110;ko01120	KOG2794	Delta-aminolevulinic acid dehydratase	IPR001731;IPR030656;IPR013785	ALAD;ALAD_AS;Aldolase_TIM	chloroplast
tr|A0A1U8FBG3|A0A1U8FBG3_CAPAN	A0A2G3AE67			GO:0004252	K15333				IPR003137;IPR000209;IPR036852;IPR023827;IPR015500;IPR034197;IPR010259;IPR037045;IPR041469	PA_domain;Peptidase_S8/S53_dom;Peptidase_S8/S53_dom_sf;Peptidase_S8_Asp-AS;Peptidase_S8_subtilisin-rel;Peptidases_S8_3;S8pro/Inhibitor_I9;S8pro/Inhibitor_I9_sf;Subtilisin-like_FN3	extracellular
tr|A0A1U8FBH1|A0A1U8FBH1_CAPAN	A0A2G3AN13		GO:0005634	GO:0046983	K05765	ko04360;ko04666;ko04810;ko05133;ko05170			IPR011598;IPR036638	bHLH_dom;HLH_DNA-bd_sf	nuclear
tr|A0A1U8FBI7|A0A1U8FBI7_CAPAN	A0A1U8FBI7				K02952	ko03010			IPR029058;IPR000073	AB_hydrolase;AB_hydrolase_1	mitochondrial
tr|A0A2G3A0U3|A0A2G3A0U3_CAPAN	A0A2G3A0U3	GO:0006817;GO:0006857	GO:0016021;GO:0005886	GO:0022857	K14638		KOG1237	H+/oligopeptide symporter	IPR036259;IPR000109;IPR018456	MFS_trans_sf;POT_fam;PTR2_symporter_CS	plasma membrane
tr|A0A1U8FBP8|A0A1U8FBP8_CAPAN	A0A1U8FBP8			GO:0003993	K20728	ko04016			IPR005519;IPR010028;IPR014403;IPR036412;IPR023214	Acid_phosphat_B-like;Acid_phosphatase_pln;APS1/VSP;HAD-like_sf;HAD_sf	extracellular
tr|A0A1U8FBQ2|A0A1U8FBQ2_CAPAN	A0A2G2Z459				K06630	ko04011;ko04110;ko04114;ko04151;ko04390;ko04391;ko04621;ko04722;ko05160;ko05203	KOG0841	Multifunctional chaperone (14-3-3 family)	IPR000308;IPR023409;IPR036815;IPR023410	14-3-3;14-3-3_CS;14-3-3_dom_sf;14-3-3_domain	cytoplasmic
tr|A0A1U8FBQ6|A0A1U8FBQ6_CAPAN	A0A1U8FBQ6	GO:0009231;GO:0009398;GO:0006771		GO:0005524;GO:0016787;GO:0008531	K20884	ko00740;ko01100;ko01110	KOG2914	Predicted haloacid-halidohydrolase and related hydrolases	IPR036412;IPR006439;IPR041492;IPR023214;IPR023198;IPR023468;IPR015865;IPR023465	HAD-like_sf;HAD-SF_hydro_IA;HAD_2;HAD_sf;PGP-like_dom2;Riboflavin_kinase;Riboflavin_kinase_bac/euk;Riboflavin_kinase_dom_sf	cytoplasmic
tr|A0A1U8FBR3|A0A1U8FBR3_CAPAN	A0A1U8FBR3			GO:0046872;GO:0004721	K17508		KOG1379	Serine/threonine protein phosphatase	IPR036457;IPR001932;IPR039123	PPM-type_dom_sf;PPM-type_phosphatase_dom;PPTC7	mitochondrial
tr|A0A1U8FBS3|A0A1U8FBS3_CAPAN	A0A2G3AFB3		GO:0016021								plasma membrane
tr|A0A1U8FBT6|A0A1U8FBT6_CAPAN	A0A1U8FBT6	GO:0008299		GO:0004659	K13789	ko00900;ko01100;ko01110	KOG0776	Geranylgeranyl pyrophosphate synthase/Polyprenyl synthetase	IPR008949;IPR000092	Isoprenoid_synthase_dom_sf;Polyprenyl_synt	chloroplast
tr|A0A1U8FBU3|A0A1U8FBU3_CAPAN	A0A1U8FBU3	GO:0006571	GO:0009507	GO:0008977;GO:0004665	K15227	ko00400;ko01100;ko01110;ko01230	KOG2380	Prephenate dehydrogenase (NADP+)	IPR008927;IPR012070;IPR036291;IPR003099	6-PGluconate_DH-like_C_sf;Arogenate_DH_2;NAD(P)-bd_dom_sf;Prephen_DH	mitochondrial
tr|A0A1U8FBU6|A0A1U8FBU6_CAPAN	A0A1U8FBU6			GO:0046872;GO:0046537					IPR017850;IPR006124;IPR004456;IPR042253	Alkaline_phosphatase_core_sf;Metalloenzyme;Pglycerate_mutase_ApgM;Pglycerate_mutase_ApgM_sf	cytoplasmic
tr|A0A1U8FBV9|A0A1U8FBV9_CAPAN	A0A2G2ZV64			GO:0016491	K00224	ko00592;ko01110	KOG1198;KOG1198	Zinc-binding oxidoreductase;Zinc-binding oxidoreductase	IPR013154;IPR011032;IPR036291;IPR020843	ADH_N;GroES-like_sf;NAD(P)-bd_dom_sf;PKS_ER	peroxisomal
tr|A0A1U8FBW5|A0A1U8FBW5_CAPAN	A0A2G2Z5J2		GO:0016021	GO:0016853	K20367		KOG2667	COPII vesicle protein	IPR012936;IPR039542;IPR036249;IPR013766	Erv_C;Erv_N;Thioredoxin-like_sf;Thioredoxin_domain	peroxisomal
tr|A0A1U8FBW8|A0A1U8FBW8_CAPAN	A0A1U8FBW8	GO:0006874;GO:0032469	GO:0005737;GO:0030176	GO:0005262	K21891		KOG3312	Predicted membrane protein	IPR002809;IPR008559	EMC3/TMCO1;TMCO1	endoplasmic reticulum
tr|A0A1U8FBY0|A0A1U8FBY0_CAPAN	A0A2G3A569	GO:0006574		GO:0051287;GO:0050661;GO:0008442	K00020	ko00280;ko01100	KOG0409	Predicted dehydrogenase	IPR002204;IPR008927;IPR013328;IPR006115;IPR011548;IPR015815;IPR036291;IPR029154	3-OH-isobutyrate_DH-rel_CS;6-PGluconate_DH-like_C_sf;6PGD_dom2;6PGDH_NADP-bd;HIBADH;HIBADH-related;NAD(P)-bd_dom_sf;NADP-bd	mitochondrial
tr|A0A1U8FBY6|A0A1U8FBY6_CAPAN	A0A1U8FBY6	GO:0030433;GO:0045899	GO:0008540;GO:0031597	GO:0005524;GO:0016887	K14012	ko04141	KOG0730	AAA+-type ATPase	IPR003593;IPR003959;IPR003960;IPR027417	AAA+_ATPase;ATPase_AAA_core;ATPase_AAA_CS;P-loop_NTPase	mitochondrial
[truncated: 8,002 more rows]
