# Supplementary material for: Comparative proteomic and metabolomic analyses reveal resistance mechanisms in Chilli pepper roots of resistant and susceptible varieties to Phytophthora capsici infection
Source: Front Plant Sci. 2025 Oct 20;16:1638114. doi: 10.3389/fpls.2025.1638114 (PMC12583989; doi:10.3389/fpls.2025.1638114)
Supplement: Supplementary file 6 [file Table4.xlsx]

## Sheet: S0 VS S12
ID	P_10399-0-1	P_10399-0-2	P_10399-0-3	P_10399-12-1	P_10399-12-2	P_10399-12-3	FC	Log2FC	P-value	regulated	Uniprot_Accession	GO-BiologicalProcess	GO-CellularComponent	GO-MolecularFunction	KEGG_Entry	ko_ID	KOG_ID	KOG_Function	IPR_ID	Domain_description	Subcellular_localization
sp|Q42435|CCS_CAPAN	17.1462	16.8226	16.9044	16.4853	16.4629	16.5998	0.736247	-0.441737	0.0300515	down	Q42435	GO:0016117	GO:0009509	GO:0016705;GO:0052727;GO:0052728	K14593	ko00906			IPR036188;IPR010108	FAD/NAD-bd_sf;Lycopene_cyclase_b/e	chloroplast
tr|A0A075VSP5|A0A075VSP5_CAPAN	12.3066	12.4107	12.4561	14.0081	14.0862	13.3788	2.70058	1.43327	0.0202614	up	A0A3G0TE01	GO:0015979	GO:0016021;GO:0005739;GO:0009579		K02690	ko00195;ko01100			IPR001280;IPR036408	PSI_PsaA/B;PSI_PsaA/B_sf	Golgi apparatus
tr|A0A0K0K9J6|A0A0K0K9J6_CAPAN	13.3781	13.6646	13.5214	14.1604	14.0389	14.2329	1.5398	0.622739	0.0050879	up	A0A1U8G8T0	GO:0009738	GO:0005737;GO:0005886	GO:0004864	K14496	ko04016;ko04075			IPR019587;IPR023393	Polyketide_cyclase/dehydratase;START-like_dom_sf	cytoplasmic
tr|A0A0U4J3B9|A0A0U4J3B9_CAPAN	13.1268	12.8913	12.7553	12.5901	12.3775	12.4552	0.731962	-0.45016	0.0333678	down	A0A1U8E5E0			GO:0016787	K14493	ko04075	KOG1515	Arylacetamide deacetylase	IPR029058;IPR013094;IPR002168;IPR033140	AB_hydrolase;AB_hydrolase_3;Lipase_GDXG_HIS_AS;Lipase_GDXG_put_SER_AS	cytoplasmic
tr|A0A172QZV1|A0A172QZV1_CAPAN	14.9275	14.7053	14.7466	14.423	14.4913	14.6238	0.823371	-0.280386	0.0369016	down	A0A1U8FYC6	GO:0006355	GO:0016021	GO:0003677	K00521				IPR003441;IPR036093	NAC-dom;NAC_dom_sf	cytoplasmic
tr|A0A1U8DRC4|A0A1U8DRC4_CAPAN	16.6085	16.3456	16.8775	15.9489	15.8251	16.2767	0.662674	-0.593628	0.044738	down	A0A2G3AK97			GO:0016740	K00799	ko00480;ko00980;ko00982;ko00983;ko01100;ko01524;ko04212;ko05200;ko05204;ko05225;ko05418	KOG0406	Glutathione S-transferase	IPR010987;IPR036282;IPR040079;IPR004045;IPR004046;IPR036249	Glutathione-S-Trfase_C-like;Glutathione-S-Trfase_C_sf;Glutathione_S-Trfase;Glutathione_S-Trfase_N;GST_C;Thioredoxin-like_sf	cytoplasmic
tr|A0A1U8DRG8|A0A1U8DRG8_CAPAN	18.0251	18.1247	18.0631	17.8295	17.7694	17.7921	0.827053	-0.273948	0.00282246	down	A0A1U8DRG8	GO:0009247;GO:0046506		GO:0046507	K06118	ko00520;ko00561;ko01100	KOG1371	UDP-glucose 4-epimerase/UDP-sulfoquinovose synthase	IPR001509;IPR036291	Epimerase_deHydtase;NAD(P)-bd_dom_sf	chloroplast
tr|A0A1U8DRR7|A0A1U8DRR7_CAPAN	18.355	18.4841	18.4529	18.1438	18.12	18.1544	0.817165	-0.291301	0.01292	down	A0A1U8DRR7	GO:0032259;GO:0006730;GO:0035999;GO:0019264;GO:1904482;GO:0046655;GO:0006544;GO:0006565;GO:0046653		GO:0008270;GO:0008168;GO:0030170;GO:0050897;GO:0016597;GO:0004372;GO:0070905	K00600	ko00260;ko00460;ko00630;ko00670;ko00680;ko01100;ko01110;ko01120;ko01200;ko01230;ko01523	KOG2467	Glycine/serine hydroxymethyltransferase	IPR015424;IPR015422;IPR015421;IPR001085;IPR019798;IPR039429	PyrdxlP-dep_Trfase;PyrdxlP-dep_Trfase_dom1;PyrdxlP-dep_Trfase_major;Ser_HO-MeTrfase;Ser_HO-MeTrfase_PLP_BS;SHMT-like_dom	chloroplast
tr|A0A1U8DRS8|A0A1U8DRS8_CAPAN	16.3831	16.107	16.2736	15.6498	15.847	15.888	0.727164	-0.459648	0.0136569	down	A0A1U8DRS8	GO:0006783	GO:0009507;GO:0005739	GO:0004325	K01772	ko00860;ko01100;ko01110	KOG1321	Protoheme ferro-lyase (ferrochelatase)	IPR001015;IPR019772;IPR033644;IPR033659	Ferrochelatase;Ferrochelatase_AS;Ferrochelatase_C;Ferrochelatase_N	chloroplast
tr|A0A1U8DRY4|A0A1U8DRY4_CAPAN	17.8329	17.1764	16.7582	16.1625	15.9045	15.789	0.405042	-1.30386	0.0408117	down	A0A2G2YWR6		GO:0016021	GO:0020037;GO:0005506;GO:0016705;GO:0004497	K20771		KOG0158	Cytochrome P450 CYP3/CYP5/CYP6/CYP9 subfamilies	IPR001128;IPR017972;IPR002401;IPR036396	Cyt_P450;Cyt_P450_CS;Cyt_P450_E_grp-I;Cyt_P450_sf	endoplasmic reticulum
tr|A0A1U8DSA1|A0A1U8DSA1_CAPAN	16.9905	16.7413	16.7563	18.2404	17.6543	17.5246	1.96844	0.977052	0.03489	up	A0A1U8DSA1				K03097	ko03008;ko04064;ko04137;ko04139;ko04310;ko04520;ko04712;ko05010;ko05020;ko05162;ko05235			IPR006946;IPR008979	DUF642;Galactose-bd-like_sf	endoplasmic reticulum
tr|A0A1U8DSH7|A0A1U8DSH7_CAPAN	15.6902	15.8956	15.7398	15.5036	15.3706	15.4304	0.789848	-0.340353	0.0144923	down	A0A2G2YXF9	GO:0006817	GO:0016021		K11996	ko04122			IPR036259;IPR002781	MFS_trans_sf;TM_pro_TauE-like	Golgi apparatus
tr|A0A1U8DSJ1|A0A1U8DSJ1_CAPAN	15.239	15.4664	15.777	16.055	16.1967	16.1565	1.5604	0.641914	0.046068	up	A0A2G2YXE2	GO:0009058;GO:0006520;GO:0010150	GO:0005777;GO:0009536	GO:0030170;GO:0004069	K14454	ko00220;ko00250;ko00270;ko00330;ko00350;ko00360;ko00400;ko00710;ko00950;ko00960;ko01100;ko01110;ko01120;ko01200;ko01210;ko01230	KOG1411	Aspartate aminotransferase/Glutamic oxaloacetic transaminase AAT1/GOT2	IPR004839;IPR000796;IPR004838;IPR015424;IPR015422;IPR015421	Aminotransferase_I/II;Asp_trans;NHTrfase_class1_PyrdxlP-BS;PyrdxlP-dep_Trfase;PyrdxlP-dep_Trfase_dom1;PyrdxlP-dep_Trfase_major	chloroplast
tr|A0A1U8DTH5|A0A1U8DTH5_CAPAN	11.973	11.9207	11.8529	11.7515	11.5963	11.5773	0.827126	-0.27382	0.0195137	down	A0A2G2YYN9				K14859		KOG2963	RNA-binding protein required for 60S ribosomal subunit biogenesis	IPR007109	Brix	cytoplasmic
tr|A0A1U8DTK7|A0A1U8DTK7_CAPAN	18.1328	17.9556	17.9544	17.6763	17.6793	17.5366	0.766568	-0.383515	0.00814868	down	A0A1U8DTK7	GO:0050982;GO:0006820	GO:0016021;GO:0005886	GO:0008381	K22048		KOG4629	Predicted mechanosensitive ion channel	IPR011992;IPR010920;IPR016688;IPR006685;IPR023408	EF-hand-dom_pair;LSM_dom_sf;MscS-like_plants/fungi;MscS_channel;MscS_dom_sf	cytoplasmic
tr|A0A1U8DTM0|A0A1U8DTM0_CAPAN	14.9196	14.5189	14.6386	16.8947	16.613	16.7589	4.17899	2.06316	0.000292547	up	A0A2G2YYP3	GO:0006468;GO:0046685	GO:0009507;GO:0005739	GO:0004725	K18065		KOG3772	M-phase inducer phosphatase	IPR001763;IPR036873	Rhodanese-like_dom;Rhodanese-like_dom_sf	mitochondrial
tr|A0A1U8DUB8|A0A1U8DUB8_CAPAN	15.9424	16.0113	16.0695	16.7559	16.6727	16.7053	1.62853	0.703571	0.000227938	up	A0A1U8DUB8			GO:0004252	K15333				IPR000209;IPR036852;IPR022398;IPR023828;IPR015500;IPR034197;IPR010259;IPR037045;IPR041469	Peptidase_S8/S53_dom;Peptidase_S8/S53_dom_sf;Peptidase_S8_His-AS;Peptidase_S8_Ser-AS;Peptidase_S8_subtilisin-rel;Peptidases_S8_3;S8pro/Inhibitor_I9;S8pro/Inhibitor_I9_sf;Subtilisin-like_FN3	extracellular
tr|A0A1U8DUK6|A0A1U8DUK6_CAPAN	14.4348	14.3801	14.1098	13.1265	13.1033	12.9846	0.424323	-1.23677	0.0022483	down	A0A2G2YET2	GO:0008643	GO:0016021		K15382		KOG1623	Multitransmembrane protein	IPR004316	SWEET_sugar_transpr	plasma membrane
tr|A0A1U8DUR9|A0A1U8DUR9_CAPAN	19.1342	19.2836	19.3095	19.4612	19.63	19.6294	1.25796	0.331089	0.0134325	up	A0A2G2XY88		GO:0005783	GO:0003756	K09584	ko04141	KOG0191	Thioredoxin/protein disulfide isomerase	IPR005788;IPR011679;IPR036356;IPR036249;IPR017937;IPR013766	Disulphide_isomerase;ERp29_C;ERp29_C_sf;Thioredoxin-like_sf;Thioredoxin_CS;Thioredoxin_domain	endoplasmic reticulum
tr|A0A1U8DV30|A0A1U8DV30_CAPAN	15.6372	15.9061	15.6657	16.3054	16.1868	16.1024	1.37728	0.461825	0.014592	up	A0A1U8DV30			GO:0016787					IPR005181;IPR036514	SASA;SGNH_hydro_sf	endoplasmic reticulum
tr|A0A1U8DV81|A0A1U8DV81_CAPAN	15.071	15.0321	15.043	14.7474	14.7638	14.732	0.811682	-0.301013	5.01862e-05	down	A0A1U8DV81	GO:0008299		GO:0050518	K00991	ko00900;ko01100;ko01110			IPR001228;IPR034683;IPR029044	IspD;IspD/TarI;Nucleotide-diphossugar_trans	chloroplast
tr|A0A1U8DVF8|A0A1U8DVF8_CAPAN	18.7075	18.837	18.8261	19.4103	19.4487	19.4805	1.57601	0.656279	0.000886568	up	A0A1U8DVF8	GO:0006412;GO:0000027	GO:0022625	GO:0003723;GO:0003735	K02925	ko03010	KOG0746	60S ribosomal protein L3 and related proteins	IPR000597;IPR019926;IPR009000	Ribosomal_L3;Ribosomal_L3_CS;Transl_B-barrel_sf	cytoplasmic
tr|A0A1U8DW50|A0A1U8DW50_CAPAN	13.4633	13.0756	13.0714	12.4911	12.6054	12.8394	0.679168	-0.55816	0.0303491	down	A0A2G2Y334		GO:0016021;GO:0005774						IPR009457;IPR040226	DUF1084;THH1/TOM1/TOM3	Golgi apparatus
tr|A0A1U8DWY6|A0A1U8DWY6_CAPAN	14.9933	14.7684	14.7379	14.6283	14.3681	14.2827	0.754298	-0.406793	0.0395206	down	A0A1U8DWY6										vacuolar
tr|A0A1U8DX33|A0A1U8DX33_CAPAN	16.443	16.2763	16.1968	16.0141	16.0228	15.9534	0.807423	-0.308604	0.0415706	down	A0A1U8DX33	GO:0006486;GO:0036065	GO:0016021;GO:0032580	GO:0046920	K00753	ko00513;ko01100	KOG2619;KOG2619	Fucosyltransferase;Fucosyltransferase	IPR001503;IPR038577	Glyco_trans_10;GT10-like_sf	Golgi apparatus
tr|A0A1U8DX54|A0A1U8DX54_CAPAN	16.5927	16.4467	16.1773	16.0602	15.915	15.6314	0.689352	-0.536686	0.0375208	down	A0A2G2Y031			GO:0016787	K13258	ko00943;ko01100;ko01110	KOG1515	Arylacetamide deacetylase	IPR029058;IPR013094	AB_hydrolase;AB_hydrolase_3	cytoplasmic
tr|A0A1U8DX63|A0A1U8DX63_CAPAN	17.5997	17.3947	17.3811	17.0936	16.8464	16.9356	0.707111	-0.499992	0.00779582	down	A0A2G2XVP2	GO:0006886;GO:0016192	GO:0005783;GO:0005794	GO:0005525	K07953	ko04141;ko05134	KOG0077	Vesicle coat complex COPII, GTPase subunit SAR1	IPR027417;IPR005225;IPR006689;IPR006687	P-loop_NTPase;Small_GTP-bd_dom;Small_GTPase_ARF/SAR;Small_GTPase_SAR1	endoplasmic reticulum
tr|A0A1U8DXQ9|A0A1U8DXQ9_CAPAN	14.7238	15.1893	15.0926	16.0184	15.5126	15.6276	1.64446	0.717611	0.0265587	up	A0A2G3AH13			GO:0046872;GO:0003993	K22390		KOG1378	Purple acid phosphatase	IPR004843;IPR029052;IPR041792;IPR039331;IPR008963;IPR015914;IPR025733	Calcineurin-like_PHP_ApaH;Metallo-depent_PP-like;MPP_PAP;PPA-like;Purple_acid_Pase-like_N;Purple_acid_Pase_N;Purple_acid_PPase_C_dom	extracellular
tr|A0A1U8DXZ8|A0A1U8DXZ8_CAPAN	18.4388	17.8985	17.8728	16.3665	16.4692	16.208	0.303101	-1.72213	0.00512336	down	A0A1U8DXZ8		GO:0048046		K19027				IPR004265	Dirigent	extracellular
tr|A0A1U8DYF4|A0A1U8DYF4_CAPAN	14.1406	14.4204	14.5346	14.7242	15.1937	15.2726	1.62257	0.69828	0.033953	up	A0A2G2XVP0		GO:0005829		K15634	ko00010;ko00260;ko00680;ko01100;ko01110;ko01120;ko01200;ko01230			IPR013078;IPR029033	His_Pase_superF_clade-1;His_PPase_superfam	cytoplasmic
tr|A0A1U8DZC1|A0A1U8DZC1_CAPAN	14.5414	14.6411	14.5225	14.8377	14.9189	14.8264	1.22487	0.292624	0.00399251	up	A0A2G2YUV7		GO:0005737;GO:0005840	GO:0003743			KOG3239	Density-regulated protein related to translation initiation factor 1 (eIF-1/SUI1)	IPR005873;IPR001950;IPR036877	DENR_eukaryotes;SUI1;SUI1_dom_sf	cytoplasmic
tr|A0A1U8DZD5|A0A1U8DZD5_CAPAN	17.6563	17.5628	17.496	18.2399	18.0966	17.8494	1.40468	0.490242	0.0356561	up	A0A1U8DZD5	GO:0019441		GO:0004061					IPR007325;IPR037175	KFase/CYL;KFase_sf	extracellular
tr|A0A1U8E1B5|A0A1U8E1B5_CAPAN	15.2029	15.3301	15.3356	16.2366	15.9818	16.2374	1.81808	0.862415	0.00296692	up	A0A2G2YWG3	GO:0045048			K23387		KOG3024	Uncharacterized conserved protein	IPR007317;IPR011990	GET4;TPR-like_helical_dom_sf	cytoplasmic
tr|A0A1U8E1T0|A0A1U8E1T0_CAPAN	20.851	20.7389	20.6489	20.4826	20.49	20.2443	0.78971	-0.340604	0.0309975	down	P35057	GO:0006334	GO:0005634;GO:0000786	GO:0003677;GO:0046982	K11254	ko05034;ko05203;ko05322	KOG3467	Histone H4	IPR035425;IPR009072;IPR001951;IPR019809	CENP-T/H4_C;Histone-fold;Histone_H4;Histone_H4_CS	nuclear
tr|A0A1U8E206|A0A1U8E206_CAPAN	14.9327	15.2769	15.2067	15.3906	15.8173	15.6246	1.38708	0.47205	0.0448731	up	A0A1U8E206	GO:0006486	GO:0016021;GO:0000139	GO:0016757	K18789		KOG1021;KOG1021;KOG1021	Acetylglucosaminyltransferase EXT1/exostosin 1;Acetylglucosaminyltransferase EXT1/exostosin 1;Acetylglucosaminyltransferase EXT1/exostosin 1	IPR004263;IPR040911	Exostosin;Exostosin_GT47	Golgi apparatus
tr|A0A1U8E3X1|A0A1U8E3X1_CAPAN	15.417	15.1645	15.0812	14.6912	14.803	14.8859	0.743538	-0.427521	0.0318423	down	A0A1U8E3X1	GO:0019375	GO:0009707	GO:0035250	K09480	ko00561;ko01100					cytoplasmic
tr|A0A1U8E404|A0A1U8E404_CAPAN	17.804	17.8526	17.8277	18.2835	18.2366	18.3756	1.38553	0.470438	0.00380471	up	A0A1U8E404		GO:0005829	GO:0051287;GO:0050661;GO:0016616;GO:0003858	K18121	ko00630;ko00650;ko01100;ko01120;ko01200	KOG0409	Predicted dehydrogenase	IPR008927;IPR013328;IPR006115;IPR015815;IPR036291;IPR029154	6-PGluconate_DH-like_C_sf;6PGD_dom2;6PGDH_NADP-bd;HIBADH-related;NAD(P)-bd_dom_sf;NADP-bd	mitochondrial
tr|A0A1U8E4S8|A0A1U8E4S8_CAPAN	15.6444	15.2749	15.8675	14.7185	15.0396	15.0363	0.631078	-0.66411	0.0402077	down	A0A1U8E4S8			GO:0046872;GO:0016491;GO:0031418	K05933	ko00270;ko01100;ko01110	KOG0143;KOG0143	Iron/ascorbate family oxidoreductases;Iron/ascorbate family oxidoreductases	IPR026992;IPR027443;IPR005123	DIOX_N;IPNS-like;Oxoglu/Fe-dep_dioxygenase	peroxisomal
tr|A0A1U8E4Y3|A0A1U8E4Y3_CAPAN	13.3679	13.2785	13.3382	13.6863	13.5388	13.7146	1.24692	0.318368	0.0147826	up	A0A2G2YRH9		GO:0016021;GO:0005789		K20723	ko05010	KOG1792	Reticulon	IPR003388	Reticulon	Golgi apparatus
tr|A0A1U8E553|A0A1U8E553_CAPAN	16.1486	16.5187	16.8699	17.253	17.4328	17.6258	1.89835	0.924749	0.029088	up	A0A1U8E553								IPR014729;IPR006015;IPR006016	Rossmann-like_a/b/a_fold;Universal_stress_UspA;UspA	cytoplasmic
tr|A0A1U8E591|A0A1U8E591_CAPAN	17.4703	17.6187	17.6915	18.3781	18.3801	18.8082	1.90349	0.92865	0.0117842	up	A0A1U8E591	GO:0006535	GO:0005737	GO:0030170;GO:0004124	K01738	ko00270;ko00920;ko01100;ko01110;ko01120;ko01200;ko01230	KOG1252	Cystathionine beta-synthase and related enzymes	IPR005856;IPR005859;IPR001216;IPR001926;IPR036052	Cys_synth;CysK;P-phosphate_BS;PLP-dep;Trypto_synt_PLP_dependent	cytoplasmic
tr|A0A1U8E5A6|A0A1U8E5A6_CAPAN	14.0392	14.2672	14.331	14.6694	14.827	14.8816	1.49505	0.580198	0.00785411	up	A0A1U8E5A6	GO:0042273;GO:0042255	GO:0005730;GO:0030687	GO:0003723	K07565		KOG3492	Ribosome biogenesis protein NIP7	IPR002478;IPR015947;IPR036974;IPR016686;IPR040598;IPR005155	PUA;PUA-like_sf;PUA_sf;Ribosomal_synth_fac_NIP7;UPF0113_N;UPF0113_PUA	cytoplasmic
tr|A0A1U8E692|A0A1U8E692_CAPAN	13.5657	13.7924	13.9514	12.8357	13.2431	13.0995	0.611167	-0.710361	0.0123397	down	A0A2G2YQ41				K09527		KOG4234	TPR repeat-containing protein	IPR013026;IPR011990;IPR013105;IPR019734	TPR-contain_dom;TPR-like_helical_dom_sf;TPR_2;TPR_repeat	nuclear
tr|A0A1U8E760|A0A1U8E760_CAPAN	19.3188	18.6963	18.7056	17.7987	17.6714	17.4785	0.418306	-1.25737	0.0139282	down	A0A1U8DX95				K20802	ko00460;ko01100;ko01110			IPR029058;IPR000073	AB_hydrolase;AB_hydrolase_1	extracellular
tr|A0A1U8E7D5|A0A1U8E7D5_CAPAN	15.6552	16.2234	16.2227	16.5022	16.7414	17.0274	1.65092	0.72327	0.043146	up	A0A1U8E7D5	GO:0006457;GO:0007021;GO:0007023	GO:0005829;GO:0005874;GO:0015630	GO:0015631;GO:0048487	K17292		KOG3470	Beta-tubulin folding cofactor A	IPR004226;IPR036126	TBCA;TBCA_sf	cytoplasmic
tr|A0A1U8E7L7|A0A1U8E7L7_CAPAN	15.2858	14.9706	15.0247	14.5631	14.4669	14.4656	0.661952	-0.595201	0.0176781	down	A0A2G3AGZ0	GO:0007018		GO:0005524;GO:0008017;GO:0003777	K11498		KOG0242	Kinesin-like protein	IPR027640;IPR019821;IPR001752;IPR036961;IPR027417;IPR001841;IPR013083	Kinesin-like_fam;Kinesin_motor_CS;Kinesin_motor_dom;Kinesin_motor_dom_sf;P-loop_NTPase;Znf_RING;Znf_RING/FYVE/PHD	cytoplasmic
tr|A0A1U8E7U0|A0A1U8E7U0_CAPAN	14.5261	14.918	15.0323	15.8962	15.8563	15.9	2.08301	1.05867	0.0196155	up	A0A1U8E7U0	GO:0006412	GO:0005763	GO:0003735;GO:0070181	K03544	ko04112	KOG3162	Mitochondrial/chloroplast ribosomal protein S18	IPR001648;IPR036870	Ribosomal_S18;Ribosomal_S18_sf	mitochondrial
tr|A0A1U8E820|A0A1U8E820_CAPAN	16.0683	16.1565	16.4148	16.7518	17.189	16.8605	1.64785	0.720585	0.014135	up	A0A1U8E820	GO:0006457;GO:0009408;GO:0009651;GO:0000302;GO:0042542;GO:0051259	GO:0005737	GO:0051082;GO:0043621	K13993	ko04141	KOG0710	Molecular chaperone (small heat-shock protein Hsp26/Hsp42)	IPR002068;IPR031107;IPR008978	A-crystallin/Hsp20_dom;HSP20;HSP20-like_chaperone	cytoplasmic
tr|A0A1U8E8Z3|A0A1U8E8Z3_CAPAN	14.4579	14.4784	14.0498	13.5854	13.2234	13.3473	0.520033	-0.943325	0.00700785	down	A0A1U8E8Z3	GO:1904659									cytoplasmic
tr|A0A1U8E9G8|A0A1U8E9G8_CAPAN	16.1672	16.3881	16.1464	16.5532	16.6636	16.6297	1.30281	0.381625	0.0250833	up	A0A1U8E9G8	GO:0030001		GO:0046872	K12848	ko03040	KOG1603	Copper chaperone	IPR006121;IPR036163	HMA_dom;HMA_dom_sf	cytoplasmic
tr|A0A1U8E9J7|A0A1U8E9J7_CAPAN	17.0594	17.3314	17.3044	17.6294	17.4467	17.7139	1.28783	0.364947	0.0360167	up	A0A1U8E9J7	GO:0010468	GO:0005634;GO:0005737	GO:0046872;GO:0003677;GO:0003729	K00963	ko00040;ko00052;ko00500;ko00520;ko00541;ko01100;ko01110	KOG1677	CCCH-type Zn-finger protein	IPR004087;IPR004088;IPR036612;IPR000571;IPR036855	KH_dom;KH_dom_type_1;KH_dom_type_1_sf;Znf_CCCH;Znf_CCCH_sf	nuclear
tr|A0A1U8E9N3|A0A1U8E9N3_CAPAN	19.615	19.3538	19.5226	19.8922	19.8328	19.8988	1.29905	0.377456	0.0312943	up	A0A1U8E9N3	GO:0006995;GO:0006538;GO:1901698	GO:0005739	GO:0000166;GO:0004352;GO:0004354	K00261	ko00220;ko00250;ko00471;ko00910;ko01100;ko01120;ko01200;ko04217;ko04964	KOG2250	Glutamate/leucine/phenylalanine/valine dehydrogenases	IPR006095;IPR033524;IPR006096;IPR006097;IPR014362;IPR036291;IPR033922	Glu/Leu/Phe/Val_DH;Glu/Leu/Phe/Val_DH_AS;Glu/Leu/Phe/Val_DH_C;Glu/Leu/Phe/Val_DH_dimer_dom;Glu_DH;NAD(P)-bd_dom_sf;NAD_bind_Glu_DH	cytoplasmic
tr|A0A1U8E9Y1|A0A1U8E9Y1_CAPAN	17.2438	17.1954	17.1549	17.576	17.5251	17.6016	1.29198	0.369589	0.000452806	up	A0A1U8E9Y1	GO:0006281;GO:0006261	GO:0005634;GO:0005663	GO:0003677	K10756	ko03030;ko03420;ko03430	KOG2035;KOG2035	Replication factor C, subunit RFC3;Replication factor C, subunit RFC3	IPR003593;IPR008921;IPR027417	AAA+_ATPase;DNA_pol3_clamp-load_cplx_C;P-loop_NTPase	nuclear
tr|A0A1U8EB53|A0A1U8EB53_CAPAN	17.5425	17.5817	17.7355	18.1063	17.9943	18.188	1.39116	0.47629	0.00427979	up	A0A1U8EB53	GO:0006730;GO:0035999	GO:0005829	GO:0004477;GO:0004488	K00288	ko00670;ko01100;ko01120	KOG0089	Methylenetetrahydrofolate dehydrogenase/methylenetetrahydrofolate cyclohydrolase	IPR036291;IPR000672;IPR020630;IPR020867;IPR020631	NAD(P)-bd_dom_sf;THF_DH/CycHdrlase;THF_DH/CycHdrlase_cat_dom;THF_DH/CycHdrlase_CS;THF_DH/CycHdrlase_NAD-bd_dom	cytoplasmic
tr|A0A1U8EBJ1|A0A1U8EBJ1_CAPAN	15.3589	15.1242	15.0096	14.7783	14.7344	14.5257	0.714581	-0.48483	0.0224641	down	A0A2G3AME5	GO:0005975;GO:0006099;GO:0006108		GO:0030060	K00025	ko00020;ko00270;ko00620;ko00630;ko00710;ko01100;ko01110;ko01120;ko01200;ko04964	KOG1496	Malate dehydrogenase	IPR001557;IPR022383;IPR001236;IPR015955;IPR001252;IPR011274;IPR010945;IPR036291	L-lactate/malate_DH;Lactate/malate_DH_C;Lactate/malate_DH_N;Lactate_DH/Glyco_Ohase_4_C;Malate_DH_AS;Malate_DH_NAD-dep_euk;Malate_DH_type2;NAD(P)-bd_dom_sf	cytoplasmic
tr|A0A1U8ECP1|A0A1U8ECP1_CAPAN	17.2248	17.5092	17.3633	17.5595	17.7531	17.6693	1.22676	0.294852	0.0483097	up	A0A2G2YTK8	GO:0006412	GO:0005840	GO:0003735	K02938	ko03010	KOG2309	60s ribosomal protein L2/L8	IPR012340;IPR022666;IPR014722;IPR002171;IPR022669;IPR022671;IPR014726;IPR008991	NA-bd_OB-fold;Rbsml_prot_L2_RNA-bd_dom;Rib_L2_dom2;Ribosomal_L2;Ribosomal_L2_C;Ribosomal_L2_CS;Ribosomal_L2_dom3;Translation_prot_SH3-like_sf	mitochondrial
tr|A0A1U8ECQ1|A0A1U8ECQ1_CAPAN	14.56	14.8049	14.8152	14.9149	15.2972	15.1988	1.32892	0.410252	0.0494894	up	A0A2G2YUJ6	GO:0006465	GO:0016021	GO:0004252	K13280	ko03060	KOG3342	Signal peptidase I	IPR036286;IPR015927;IPR001733	LexA/Signal_pep-like_sf;Peptidase_S24_S26A/B/C;Peptidase_S26B	Golgi apparatus
tr|A0A1U8EDJ6|A0A1U8EDJ6_CAPAN	15.4525	15.6301	15.7622	15.8	16.0351	16.0288	1.26549	0.339701	0.0467665	up	A0A1U8EDJ6	GO:0016559;GO:0044375	GO:0005778;GO:0005779				KOG4186	Peroxisomal biogenesis protein (peroxin)	IPR008733	PEX11	peroxisomal
tr|A0A1U8EDK3|A0A1U8EDK3_CAPAN	12.8436	12.9399	12.9461	13.2398	13.1911	13.1413	1.21492	0.28086	0.00326239	up	A0A2G2YSP7	GO:0009408;GO:0009860	GO:0009506;GO:0005788	GO:0016491	K09510		KOG0714	Molecular chaperone (DnaJ superfamily)	IPR001623;IPR018253;IPR036869;IPR036249	DnaJ_domain;DnaJ_domain_CS;J_dom_sf;Thioredoxin-like_sf	vacuolar
tr|A0A1U8EEA5|A0A1U8EEA5_CAPAN	18.1688	18.1774	18.1755	18.6249	18.739	18.54	1.37624	0.460729	0.015157	up	A0A2G2YTJ5	GO:0005975;GO:0006099;GO:0006108		GO:0030060	K00026	ko00020;ko00270;ko00620;ko00630;ko00710;ko01100;ko01110;ko01120;ko01200	KOG1494	NAD-dependent malate dehydrogenase	IPR001557;IPR022383;IPR001236;IPR015955;IPR001252;IPR010097;IPR036291	L-lactate/malate_DH;Lactate/malate_DH_C;Lactate/malate_DH_N;Lactate_DH/Glyco_Ohase_4_C;Malate_DH_AS;Malate_DH_type1;NAD(P)-bd_dom_sf	cytoplasmic
tr|A0A1U8EEP3|A0A1U8EEP3_CAPAN	17.7142	17.0778	17.2832	18.2098	17.8455	18.1048	1.61888	0.694996	0.044743	up	A0A2G2YT15			GO:0016747	K07513	ko00071;ko00280;ko00592;ko01040;ko01100;ko01110;ko01212;ko03320;ko04146	KOG1389	3-oxoacyl CoA thiolase	IPR002155;IPR016039;IPR020615;IPR020610;IPR020617;IPR020613;IPR020616	Thiolase;Thiolase-like;Thiolase_acyl_enz_int_AS;Thiolase_AS;Thiolase_C;Thiolase_CS;Thiolase_N	cytoplasmic
tr|A0A1U8EES5|A0A1U8EES5_CAPAN	13.7477	14.1711	14.0606	15.5752	15.5645	15.5807	2.99039	1.58034	0.00631899	up	A0A1U8EES5	GO:0006511;GO:0006623;GO:0006896	GO:0016020;GO:0005768;GO:0005802;GO:0017119	GO:0005509;GO:0061630	K01859	ko00941;ko01100;ko01110			IPR001881;IPR018097;IPR003137;IPR036249	EGF-like_Ca-bd_dom;EGF_Ca-bd_CS;PA_domain;Thioredoxin-like_sf	extracellular
tr|A0A1U8EES7|A0A1U8EES7_CAPAN	14.0073	14.1317	13.9408	14.1969	14.3279	14.3783	1.20954	0.274457	0.0243197	up	A0A2G2YRD3		GO:0005737		K13993	ko04141	KOG0710	Molecular chaperone (small heat-shock protein Hsp26/Hsp42)	IPR002068;IPR031107;IPR008978	A-crystallin/Hsp20_dom;HSP20;HSP20-like_chaperone	cytoplasmic
tr|A0A1U8EFC6|A0A1U8EFC6_CAPAN	15.9289	15.8835	15.7605	15.5198	15.4522	15.29	0.738696	-0.436946	0.00839466	down	A0A2G3ALL4										cytoplasmic
tr|A0A1U8EGA1|A0A1U8EGA1_CAPAN	18.7733	18.4443	18.4583	17.6662	17.7441	17.5804	0.537707	-0.895107	0.00631865	down	A0A1U8EGA1		GO:0005829	GO:0016491;GO:0008106;GO:0004032	K00002	ko00010;ko00040;ko00561;ko00930;ko01100;ko01110;ko01120;ko01220	KOG1577	Aldo/keto reductase family proteins	IPR018170;IPR020471;IPR023210;IPR036812	Aldo/ket_reductase_CS;Aldo/keto_reductase;NADP_OxRdtase_dom;NADP_OxRdtase_dom_sf	peroxisomal
tr|A0A1U8EHG5|A0A1U8EHG5_CAPAN	17.1763	16.9915	16.8018	16.4447	16.5817	16.2781	0.680649	-0.555016	0.0176996	down	A0A2G2YHJ8		GO:0016021		K04077	ko03018;ko04212;ko04940;ko05134;ko05152			IPR004864	LEA_2	Golgi apparatus
tr|A0A1U8EHG9|A0A1U8EHG9_CAPAN	18.0873	17.7068	17.7964	17.2677	17.3628	17.2527	0.674031	-0.569113	0.0299312	down	A0A1U8EHG9			GO:0016491;GO:0051287;GO:0050661	K00020	ko00280;ko01100	KOG0409	Predicted dehydrogenase	IPR008927;IPR013328;IPR006115;IPR015815;IPR036291;IPR029154	6-PGluconate_DH-like_C_sf;6PGD_dom2;6PGDH_NADP-bd;HIBADH-related;NAD(P)-bd_dom_sf;NADP-bd	cytoplasmic
tr|A0A1U8EHT1|A0A1U8EHT1_CAPAN	17.3278	17.3092	17.1306	16.9961	16.9173	16.8046	0.784666	-0.349849	0.0144865	down	A0A1U8EHT1			GO:0030170;GO:0008483	K00827	ko00250;ko00260;ko00270;ko00280;ko01100;ko01110	KOG1404	Alanine-glyoxylate aminotransferase AGT2	IPR005814;IPR015424;IPR015422;IPR015421	Aminotrans_3;PyrdxlP-dep_Trfase;PyrdxlP-dep_Trfase_dom1;PyrdxlP-dep_Trfase_major	peroxisomal
tr|A0A1U8EJC8|A0A1U8EJC8_CAPAN	19.0612	18.9216	18.9832	19.536	19.3158	19.4881	1.3736	0.457957	0.00762619	up	A0A1U8EJC8	GO:0006952		GO:0043531	K13453	ko04626	KOG4658	Apoptotic ATPase	IPR002182;IPR027417;IPR038005;IPR041118	NB-ARC;P-loop_NTPase;RX-like_CC;Rx_N	cytoplasmic
tr|A0A1U8EJG3|A0A1U8EJG3_CAPAN	11.598	11.619	11.1751	10.7572	10.5154	11.1096	0.62853	-0.669947	0.0424777	down	A0A1U8EJG3			GO:0005096	K15044		KOG0702	Predicted GTPase-activating protein	IPR037278;IPR001164;IPR038508	ARFGAP/RecO;ArfGAP_dom;ArfGAP_dom_sf	cytoplasmic
tr|A0A1U8EKC1|A0A1U8EKC1_CAPAN	21.1489	20.9655	21.0336	20.6457	20.4525	20.5363	0.704912	-0.504485	0.00288158	down	A0A2G2YCB9	GO:0006952		GO:0043531	K13453	ko04626	KOG4658	Apoptotic ATPase	IPR003593;IPR002182;IPR027417;IPR038005;IPR041118	AAA+_ATPase;NB-ARC;P-loop_NTPase;RX-like_CC;Rx_N	cytoplasmic
tr|A0A1U8EKH6|A0A1U8EKH6_CAPAN	11.8539	12.3207	12.5113	13.2065	13.0705	13.1709	1.89296	0.920647	0.0373764	up	A0A2G2YE96	GO:0006281	GO:0005634	GO:0046872;GO:0003677;GO:0003887	K03512	ko03410;ko03450	KOG2534	DNA polymerase IV (family X)	IPR001357;IPR036420;IPR002054;IPR019843;IPR010996;IPR028207;IPR018944;IPR027421;IPR037160;IPR022312;IPR002008;IPR043519;IPR029398	BRCT_dom;BRCT_dom_sf;DNA-dir_DNA_pol_X;DNA_pol-X_BS;DNA_pol_b-like_N;DNA_pol_B_palm_palm;DNA_pol_lambd_fingers_domain;DNA_pol_lamdba_lyase_dom_sf;DNA_Pol_thumb_sf;DNA_pol_X;DNA_pol_X_beta-like;NT_sf;PolB_thumb	nuclear
tr|A0A1U8EKV0|A0A1U8EKV0_CAPAN	14.8108	15.0821	14.7498	15.6158	15.2828	15.1886	1.3962	0.48151	0.0462061	up	A0A1U8EKV0	GO:0046777	GO:0016021;GO:0005886;GO:0009506	GO:0005524;GO:0004672	K13415	ko04075			IPR011009;IPR001611;IPR032675;IPR000719	Kinase-like_dom_sf;Leu-rich_rpt;LRR_dom_sf;Prot_kinase_dom	plasma membrane
tr|A0A1U8EL35|A0A1U8EL35_CAPAN	20.1653	19.7365	19.8359	19.5698	19.258	19.4331	0.710912	-0.492257	0.0415579	down	A0A2G2YH88	GO:0009116;GO:0006207;GO:0044205		GO:0004588;GO:0004590	K13421	ko00240;ko00983;ko01100	KOG1377	Uridine 5'- monophosphate synthase/orotate phosphoribosyltransferase	IPR013785;IPR014732;IPR018089;IPR001754;IPR023031;IPR004467;IPR000836;IPR029057;IPR011060	Aldolase_TIM;OMPdecase;OMPdecase_AS;OMPdeCOase_dom;OPRT;Or_phspho_trans_dom;PRibTrfase_dom;PRTase-like;RibuloseP-bd_barrel	cytoplasmic
tr|A0A1U8ELJ5|A0A1U8ELJ5_CAPAN	18.577	18.4877	18.4803	18.924	18.7044	18.8103	1.22934	0.297885	0.0258792	up	A0A2G2YC47		GO:0016021;GO:0009536		K01810	ko00010;ko00030;ko00500;ko00520;ko01100;ko01110;ko01120;ko01200	KOG0813	Glyoxylase	IPR041516;IPR001279;IPR036866;IPR036388	LACTB2_WH;Metallo-B-lactamas;RibonucZ/Hydroxyglut_hydro;WH-like_DNA-bd_sf	cytoplasmic
tr|A0A1U8ELR8|A0A1U8ELR8_CAPAN	16.7708	17.0042	17.0026	17.5083	17.4872	17.5581	1.50729	0.59196	0.0121528	up	A0A2G2YGD7			GO:0003824	K09753	ko00940;ko01100;ko01110	KOG1502	Flavonol reductase/cinnamoyl-CoA reductase	IPR001509;IPR036291	Epimerase_deHydtase;NAD(P)-bd_dom_sf	peroxisomal
tr|A0A1U8EM24|A0A1U8EM24_CAPAN	18.8797	18.7458	18.9202	19.5794	19.4666	19.6935	1.66014	0.731302	0.00117335	up	A0A2G2YCB8			GO:0043531	K13453	ko04626	KOG4658	Apoptotic ATPase	IPR002182;IPR027417	NB-ARC;P-loop_NTPase	cytoplasmic
tr|A0A1U8EMK0|A0A1U8EMK0_CAPAN	17.174	17.0783	17.0397	17.5537	17.3749	17.337	1.25226	0.324536	0.0212492	up	A0A1U8EMK0								IPR009069	Cys_alpha_HP_mot_SF	cytoplasmic
tr|A0A1U8EMR5|A0A1U8EMR5_CAPAN	15.6604	14.9598	15.0166	17.1272	17.3842	17.315	4.17906	2.06318	0.00661606	up	A0A2G3AG86	GO:0016042	GO:0005773	GO:0016787;GO:0045735			KOG0513	Ca2+-independent phospholipase A2	IPR016035;IPR002641	Acyl_Trfase/lysoPLipase;PNPLA_dom	vacuolar
tr|A0A1U8EMW3|A0A1U8EMW3_CAPAN	16.2444	16.4156	16.4554	16.7937	17.0576	16.9715	1.48359	0.569097	0.00539643	up	A0A2G2YDB6				K17782				IPR012891	GCK	cytoplasmic
tr|A0A1U8ENE5|A0A1U8ENE5_CAPAN	14.4709	14.5852	14.3487	14.965	14.9321	14.7244	1.3246	0.405555	0.0165803	up	A0A2G2YD72				K19892	ko00500;ko01100			IPR012946	X8	endoplasmic reticulum
tr|A0A1U8ENP1|A0A1U8ENP1_CAPAN	16.1229	16.2179	16.2922	16.5547	16.4946	16.589	1.26144	0.335071	0.00821636	up	A0A2G2YC53	GO:0006423		GO:0005524;GO:0046872;GO:0004817	K01883	ko00970	KOG2007	Cysteinyl-tRNA synthetase	IPR015803;IPR024909;IPR014729;IPR032678;IPR009080	Cys-tRNA-ligase;Cys-tRNA/MSH_ligase;Rossmann-like_a/b/a_fold;tRNA-synt_1_cat_dom;tRNAsynth_Ia_anticodon-bd	cytoplasmic
tr|A0A1U8ENT1|A0A1U8ENT1_CAPAN	16.3389	16.5514	16.4638	16.9564	16.7943	16.8776	1.34234	0.424746	0.00657154	up	A0A1U8ENT1	GO:0046900	GO:0005773;GO:0005615	GO:0034722	K01307	ko00790;ko01523	KOG1559	Gamma-glutamyl hydrolase	IPR029062;IPR015527;IPR011697	Class_I_gatase-like;Pept_C26_g-glut_hydrolase;Peptidase_C26	cytoplasmic
tr|A0A1U8ENY3|A0A1U8ENY3_CAPAN	12.788	13.1634	13.1408	13.6069	13.894	13.5802	1.58333	0.662958	0.0146846	up	A0A1U8ENY3			GO:0005524;GO:0004672	K17545		KOG0597	Serine-threonine protein kinase FUSED	IPR011989;IPR016024;IPR011009;IPR000719;IPR017441;IPR008271	ARM-like;ARM-type_fold;Kinase-like_dom_sf;Prot_kinase_dom;Protein_kinase_ATP_BS;Ser/Thr_kinase_AS	cytoplasmic
tr|A0A1U8EP93|A0A1U8EP93_CAPAN	15.0253	15.243	15.3233	15.3914	15.6451	15.7627	1.32184	0.402546	0.0485966	up	A0A2G2Y4Q3	GO:0009247	GO:0016020	GO:0046509	K03715	ko00561;ko01100			IPR009695;IPR007235	Diacylglyc_glucosyltr_N;Glyco_trans_28_C	cytoplasmic
tr|A0A1U8EPI6|A0A1U8EPI6_CAPAN	18.5792	18.3944	18.4035	18.2251	18.1784	18.1357	0.823991	-0.279299	0.0287978	down	A0A1U8EPI6	GO:1901006	GO:0005886	GO:0003954			KOG4288	Predicted oxidoreductase	IPR016040;IPR036291	NAD(P)-bd_dom;NAD(P)-bd_dom_sf	mitochondrial
tr|A0A1U8EPS3|A0A1U8EPS3_CAPAN	17.0474	16.8767	16.8229	16.5581	16.5661	16.3485	0.744965	-0.424756	0.01249	down	A0A1U8EPS3		GO:0016021;GO:0005739		K03686		KOG3156	Uncharacterized membrane protein	IPR024461	DUF1640	mitochondrial
tr|A0A1U8EPX8|A0A1U8EPX8_CAPAN	14.0228	13.9548	13.9977	13.7127	13.768	13.6456	0.821892	-0.28298	0.00516996	down	A0A1U8EPX8		GO:0016021	GO:0005524;GO:0004672	K13415	ko04075			IPR011009;IPR001611;IPR032675;IPR013210;IPR000719;IPR017441	Kinase-like_dom_sf;Leu-rich_rpt;LRR_dom_sf;LRR_N_plant-typ;Prot_kinase_dom;Protein_kinase_ATP_BS	plasma membrane
tr|A0A1U8EQA6|A0A1U8EQA6_CAPAN	19.3776	18.8825	18.7545	18.4142	18.1165	18.0835	0.574289	-0.800151	0.0324252	down	A0A2G2YEG6			GO:0016740	K00799	ko00480;ko00980;ko00982;ko00983;ko01100;ko01524;ko04212;ko05200;ko05204;ko05225;ko05418	KOG0406	Glutathione S-transferase	IPR010987;IPR036282;IPR004045;IPR036249	Glutathione-S-Trfase_C-like;Glutathione-S-Trfase_C_sf;Glutathione_S-Trfase_N;Thioredoxin-like_sf	cytoplasmic
tr|A0A1U8EQX4|A0A1U8EQX4_CAPAN	16.8485	17.0471	16.9338	17.0838	17.3655	17.2525	1.22332	0.290805	0.0499815	up	A0A1U8EQX4		GO:0016021;GO:0005886	GO:0005524;GO:0004674	K00924				IPR011009;IPR003591;IPR032675;IPR013210;IPR000719;IPR017441;IPR001245;IPR008271	Kinase-like_dom_sf;Leu-rich_rpt_typical-subtyp;LRR_dom_sf;LRR_N_plant-typ;Prot_kinase_dom;Protein_kinase_ATP_BS;Ser-Thr/Tyr_kinase_cat_dom;Ser/Thr_kinase_AS	endoplasmic reticulum
tr|A0A1U8ERA2|A0A1U8ERA2_CAPAN	20.0571	19.481	19.4314	18.9156	18.4772	18.5338	0.495068	-1.0143	0.0180969	down	A0A2G2YDY6			GO:0016740	K00799	ko00480;ko00980;ko00982;ko00983;ko01100;ko01524;ko04212;ko05200;ko05204;ko05225;ko05418	KOG0406	Glutathione S-transferase	IPR010987;IPR036282;IPR040079;IPR004045;IPR036249	Glutathione-S-Trfase_C-like;Glutathione-S-Trfase_C_sf;Glutathione_S-Trfase;Glutathione_S-Trfase_N;Thioredoxin-like_sf	cytoplasmic
tr|A0A1U8ERV9|A0A1U8ERV9_CAPAN	11.7035	11.4483	11.4927	14.5624	14.1029	13.1645	5.26023	2.39513	0.0248361	up	A0A1U8ERV9		GO:0046658	GO:0009055	K01426	ko00330;ko00360;ko00380;ko00627;ko00643;ko01100;ko01120			IPR008972;IPR039391;IPR003245	Cupredoxin;Phytocyanin;Phytocyanin_dom	extracellular
tr|A0A1U8ES55|A0A1U8ES55_CAPAN	18.1926	17.3831	17.7427	16.4962	16.8389	16.5239	0.449653	-1.15312	0.0235614	down	A0A1U8ES55	GO:0006749	GO:0005737	GO:0004364	K00799	ko00480;ko00980;ko00982;ko00983;ko01100;ko01524;ko04212;ko05200;ko05204;ko05225;ko05418	KOG0406	Glutathione S-transferase	IPR010987;IPR036282;IPR040079;IPR004045;IPR036249	Glutathione-S-Trfase_C-like;Glutathione-S-Trfase_C_sf;Glutathione_S-Trfase;Glutathione_S-Trfase_N;Thioredoxin-like_sf	cytoplasmic
tr|A0A1U8ESC0|A0A1U8ESC0_CAPAN	16.8801	16.6586	16.6493	17.4042	17.1488	17.0172	1.37625	0.460743	0.0345152	up	A0A1U8ESC0	GO:0005975;GO:0006099;GO:0006108;GO:0006734;GO:0006107;GO:0051775	GO:0005739;GO:0009570;GO:0009941;GO:0048046;GO:0009579	GO:0030060;GO:0046554;GO:0008746	K00051	ko00620;ko00710;ko01100;ko01120;ko01200	KOG1496	Malate dehydrogenase	IPR022383;IPR001236;IPR015955;IPR001252;IPR011273;IPR010945;IPR036291	Lactate/malate_DH_C;Lactate/malate_DH_N;Lactate_DH/Glyco_Ohase_4_C;Malate_DH_AS;Malate_DH_NADP-dep_pln;Malate_DH_type2;NAD(P)-bd_dom_sf	chloroplast
tr|A0A1U8ET28|A0A1U8ET28_CAPAN	13.6156	13.4135	13.1879	13.0935	12.8122	12.7956	0.704555	-0.505216	0.0349444	down	A0A2G2Y4C8			GO:0052905	K15445		KOG2967	Uncharacterized conserved protein	IPR028564;IPR038459;IPR016653;IPR007356;IPR016009	MT_TRM10-typ;MT_TRM10-typ_sf;TRM10/TRM10A;tRNA_m1G_MeTrfase_euk;tRNA_MeTrfase_TRMD/TRM10	cytoplasmic
tr|A0A1U8ET59|A0A1U8ET59_CAPAN	13.1128	12.8716	13.1346	13.4314	13.4605	13.2472	1.26575	0.339995	0.0366267	up	A0A1U8ET59	GO:0051726	GO:0005634		K21626				IPR026907	CCNDBP1	nuclear
tr|A0A1U8EU51|A0A1U8EU51_CAPAN	19.1927	18.8432	18.9572	17.4063	17.8741	17.5546	0.382611	-1.38605	0.00178718	down	A0A2G2Y9B7	GO:0030328		GO:0016829;GO:0001735	K05906	ko00900;ko01110			IPR036188;IPR010795;IPR017046	FAD/NAD-bd_sf;Prenylcys_lyase;Prenylcysteine_Oxase	extracellular
tr|A0A1U8EUP4|A0A1U8EUP4_CAPAN	16.4627	16.2592	16.3253	16.0844	15.7935	15.8208	0.732309	-0.449475	0.020758	down	A0A2G2YJU3	GO:0006457	GO:0005783						IPR019330	MESD	endoplasmic reticulum
tr|A0A1U8EV20|A0A1U8EV20_CAPAN	17.7191	17.9354	17.8814	18.0917	18.2103	18.2713	1.27085	0.345795	0.0157632	up	A0A2G2YHI0	GO:0006260;GO:0006310;GO:0051103;GO:0071897		GO:0005524;GO:0003677;GO:0003910	K10747	ko03030;ko03410;ko03420;ko03430	KOG0967	ATP-dependent DNA ligase I	IPR000977;IPR012309;IPR012310;IPR016059;IPR012308;IPR036599;IPR012340	DNA_ligase_ATP-dep;DNA_ligase_ATP-dep_C;DNA_ligase_ATP-dep_cent;DNA_ligase_ATP-dep_CS;DNA_ligase_ATP-dep_N;DNA_ligase_N_sf;NA-bd_OB-fold	nuclear
tr|A0A1U8EX49|A0A1U8EX49_CAPAN	16.3623	16.1636	16.0185	15.9248	15.8565	15.6803	0.778633	-0.360984	0.047965	down	A0A1U8EX49	GO:0019430;GO:0071472;GO:0010039;GO:0071457;GO:0071329;GO:0071493;GO:0071484;GO:0035195;GO:0046688	GO:0005576;GO:0009570;GO:0048046;GO:0005615;GO:0009579	GO:0005507;GO:0004784	K04565	ko04146;ko04213;ko05014;ko05016;ko05020	KOG0441	Cu2+/Zn2+ superoxide dismutase SOD1	IPR036423;IPR024134;IPR018152;IPR001424	SOD-like_Cu/Zn_dom_sf;SOD_Cu/Zn_/chaperone;SOD_Cu/Zn_BS;SOD_Cu_Zn_dom	chloroplast
tr|A0A1U8EXB4|A0A1U8EXB4_CAPAN	16.108	16.3682	16.3038	16.538	16.8383	16.6781	1.3424	0.424819	0.022436	up	A0A2G2Y694		GO:0005618;GO:0048046	GO:0045735;GO:0030145					IPR006045;IPR001929;IPR014710;IPR011051	Cupin_1;Germin;RmlC-like_jellyroll;RmlC_Cupin_sf	extracellular
tr|A0A1U8EXD0|A0A1U8EXD0_CAPAN	16.3306	16.2828	16.3148	15.6087	15.8064	15.6494	0.650094	-0.62128	0.00684985	down	A0A2G2YC02			GO:0016491	K20784	ko00514			IPR017927;IPR039261;IPR001433;IPR017938	FAD-bd_FR_type;FNR_nucleotide-bd;OxRdtase_FAD/NAD-bd;Riboflavin_synthase-like_b-brl	chloroplast
tr|A0A1U8EXG0|A0A1U8EXG0_CAPAN	14.1511	14.3646	14.4244	14.6246	14.853	14.8897	1.39063	0.475737	0.0154053	up	A0A2G2YH34	GO:0006807		GO:0047427	K13035	ko00460;ko01100;ko01110	KOG0805	Carbon-nitrogen hydrolase	IPR003010;IPR036526;IPR000132	C-N_Hydrolase;C-N_Hydrolase_sf;Nitrilase/CN_hydratase_CS	cytoplasmic
tr|A0A1U8EZA3|A0A1U8EZA3_CAPAN	15.7197	15.6282	15.5609	16.1696	16.0623	16.1649	1.41032	0.496019	0.00136832	up	A0A1U8EZA3	GO:0000413;GO:0061077	GO:0005737	GO:0003755	K01802		KOG0543	FKBP-type peptidyl-prolyl cis-trans isomerase	IPR001179	PPIase_FKBP_dom	nuclear
tr|A0A1U8F045|A0A1U8F045_CAPAN	15.3592	15.5659	15.5579	15.7878	15.7621	15.8862	1.24634	0.317694	0.0240315	up	A0A1U8F045								IPR028124	SMAP_dom	cytoplasmic
tr|A0A1U8F360|A0A1U8F360_CAPAN	15.6957	15.3583	15.3451	14.5537	14.705	14.5315	0.547281	-0.869647	0.00742938	down	A0A2G2YAI5				K03457		KOG4197	FOG: PPR repeat	IPR002885;IPR011990	Pentatricopeptide_repeat;TPR-like_helical_dom_sf	mitochondrial
tr|A0A1U8F3A9|A0A1U8F3A9_CAPAN	18.4228	17.9943	17.7981	17.4423	17.1428	17.2582	0.578094	-0.790625	0.0332967	down	A0A1U8F3A9	GO:0009809		GO:0008270;GO:0016616;GO:0045551	K00083	ko00940;ko01100;ko01110	KOG0023	Alcohol dehydrogenase, class V	IPR013149;IPR013154;IPR002328;IPR011032;IPR036291;IPR020843	ADH_C;ADH_N;ADH_Zn_CS;GroES-like_sf;NAD(P)-bd_dom_sf;PKS_ER	cytoplasmic
tr|A0A1U8F3L8|A0A1U8F3L8_CAPAN	11.6139	11.6581	11.7886	10.9377	10.9685	10.83	0.584462	-0.774818	0.000417153	down	A0A2G3AG02		GO:0016021;GO:0070469	GO:0046872;GO:0009916;GO:0102721	K17893				IPR002680;IPR038659	AOX;AOX_sf	mitochondrial
tr|A0A1U8F4J3|A0A1U8F4J3_CAPAN	19.6729	19.3705	19.2918	19.7306	20.1138	19.9196	1.39116	0.476284	0.0412977	up	A0A2G2ZGF1	GO:0005975;GO:0006098	GO:0005737	GO:0004801	K00616	ko00030;ko01100;ko01110;ko01120;ko01200;ko01230	KOG2772	Transaldolase	IPR013785;IPR001585;IPR004732;IPR018225	Aldolase_TIM;TAL/FSA;Transaldolase_2;Transaldolase_AS	cytoplasmic
tr|A0A1U8F4U6|A0A1U8F4U6_CAPAN	16.7536	17.0382	16.8009	17.7364	17.3274	17.525	1.58598	0.665371	0.0127848	up	A0A1U8F4U6				K06630	ko04011;ko04110;ko04114;ko04151;ko04390;ko04391;ko04621;ko04722;ko05160;ko05203	KOG0841	Multifunctional chaperone (14-3-3 family)	IPR000308;IPR023409;IPR036815;IPR023410	14-3-3;14-3-3_CS;14-3-3_dom_sf;14-3-3_domain	cytoplasmic
tr|A0A1U8F617|A0A1U8F617_CAPAN	17.9015	17.8763	17.863	17.6157	17.5208	17.5727	0.80633	-0.310557	0.00309025	down	A0A1U8F617			GO:0005524;GO:0004713	K13436	ko04626	KOG1187	Serine/threonine protein kinase	IPR011009;IPR000719;IPR017441;IPR001245;IPR008266;IPR020635	Kinase-like_dom_sf;Prot_kinase_dom;Protein_kinase_ATP_BS;Ser-Thr/Tyr_kinase_cat_dom;Tyr_kinase_AS;Tyr_kinase_cat_dom	cytoplasmic
tr|A0A1U8F6R6|A0A1U8F6R6_CAPAN	16.8414	16.63	16.5196	16.1111	16.0556	15.9224	0.644407	-0.633956	0.00822897	down	A0A1U8F6R6	GO:0016117	GO:0031969	GO:0016491;GO:0046608	K09835	ko00906;ko01100;ko01110	KOG4254	Phytoene desaturase	IPR002937;IPR014101;IPR036188	Amino_oxidase;CRTISO;FAD/NAD-bd_sf	peroxisomal
tr|A0A1U8F810|A0A1U8F810_CAPAN	14.7324	14.97	15.1032	15.2043	15.7414	15.6415	1.50932	0.593895	0.04776	up	A0A1U8F810		GO:0033178	GO:0046961;GO:0008553	K02150	ko00190;ko01100;ko04145;ko04150;ko04721;ko04966;ko05110;ko05120;ko05165;ko05323	KOG1664	Vacuolar H+-ATPase V1 sector, subunit E	IPR038495;IPR002842	ATPase_E_C;ATPase_V1_Esu	cytoplasmic
tr|A0A1U8F850|A0A1U8F850_CAPAN	12.9602	13.5085	13.289	13.7652	13.9893	13.8745	1.54088	0.623752	0.0443255	up	A0A2G2Z3Q5			GO:0004722	K14497	ko04016;ko04075;ko04931	KOG0698	Serine/threonine protein phosphatase	IPR015655;IPR036457;IPR001932	PP2C;PPM-type_dom_sf;PPM-type_phosphatase_dom	chloroplast
tr|A0A1U8F8K6|A0A1U8F8K6_CAPAN	15.7365	15.4391	15.5805	14.9996	15.0634	14.9579	0.669713	-0.578385	0.0133678	down	A0A1U8F8K6	GO:0005986		GO:0000287;GO:0050307	K07024	ko00500;ko01110			IPR036412;IPR006379;IPR023214;IPR032710;IPR013679;IPR006380;IPR012847	HAD-like_sf;HAD-SF_hydro_IIB;HAD_sf;NTF2-like_dom_sf;SPP_C;SPP_N;Sucrose_phosphatase_pln/cyn	cytoplasmic
tr|A0A1U8F8M9|A0A1U8F8M9_CAPAN	16.6058	16.5564	16.6081	16.369	16.2509	16.245	0.811237	-0.301804	0.0089246	down	A0A1U8F8M9				K23286		KOG1787	Kinase A-anchor protein Neurobeachin and related BEACH and WD40 repeat proteins	IPR000409;IPR036372;IPR013320;IPR031570;IPR023362;IPR015943;IPR001680;IPR019775;IPR017986;IPR036322	BEACH_dom;BEACH_dom_sf;ConA-like_dom_sf;DUF4704;PH-BEACH_dom;WD40/YVTN_repeat-like_dom_sf;WD40_repeat;WD40_repeat_CS;WD40_repeat_dom;WD40_repeat_dom_sf	cytoplasmic
tr|A0A1U8F8Y3|A0A1U8F8Y3_CAPAN	11.9294	11.8759	12.2769	11.3862	11.6131	11.5075	0.694899	-0.525125	0.0339424	down	A0A1U8F8Y3	GO:0019752		GO:0030170;GO:0016831	K22427	ko00360;ko01100	KOG0629	Glutamate decarboxylase and related proteins	IPR002129;IPR015424;IPR015422;IPR015421;IPR021115	PyrdxlP-dep_de-COase;PyrdxlP-dep_Trfase;PyrdxlP-dep_Trfase_dom1;PyrdxlP-dep_Trfase_major;Pyridoxal-P_BS	cytoplasmic
tr|A0A1U8FAU8|A0A1U8FAU8_CAPAN	17.8727	17.5523	17.5506	17.0282	17.0991	16.874	0.633716	-0.658091	0.0103906	down	A0A2G2ZX57	GO:0008152		GO:0016798	K01240	ko00240;ko00760;ko01100	KOG2938	Predicted inosine-uridine preferring nucleoside hydrolase	IPR001910;IPR023186;IPR036452	Inosine/uridine_hydrolase_dom;IUNH;Ribo_hydro-like	cytoplasmic
tr|A0A1U8FB32|A0A1U8FB32_CAPAN	19.1607	19.2957	19.083	18.9209	18.7467	18.4848	0.725817	-0.462322	0.0487015	down	A0A1U8FB32		GO:0016020;GO:0009505	GO:0004566	K07964	ko00531;ko01100;ko05205			IPR005199;IPR017853	Glyco_hydro_79;Glycoside_hydrolase_SF	Golgi apparatus
tr|A0A1U8FBI7|A0A1U8FBI7_CAPAN	11.0899	11.1642	11.3127	11.961	12.0325	11.9234	1.72118	0.783394	0.00198921	up	A0A1U8FBI7				K02952	ko03010			IPR029058;IPR000073	AB_hydrolase;AB_hydrolase_1	mitochondrial
tr|A0A1U8FBT6|A0A1U8FBT6_CAPAN	14.6167	14.4624	14.0145	13.3944	13.8781	13.4379	0.576591	-0.794379	0.0298192	down	A0A1U8FBT6	GO:0008299		GO:0004659	K13789	ko00900;ko01100;ko01110	KOG0776	Geranylgeranyl pyrophosphate synthase/Polyprenyl synthetase	IPR008949;IPR000092	Isoprenoid_synthase_dom_sf;Polyprenyl_synt	chloroplast
tr|A0A1U8FBU6|A0A1U8FBU6_CAPAN	17.2473	17.4065	17.4367	17.7673	17.6577	17.8051	1.30124	0.379892	0.0081253	up	A0A1U8FBU6			GO:0046872;GO:0046537					IPR017850;IPR006124;IPR004456;IPR042253	Alkaline_phosphatase_core_sf;Metalloenzyme;Pglycerate_mutase_ApgM;Pglycerate_mutase_ApgM_sf	cytoplasmic
tr|A0A1U8FBY6|A0A1U8FBY6_CAPAN	14.0679	13.7451	13.8287	14.5358	14.803	14.7268	1.75074	0.807965	0.00336655	up	A0A1U8FBY6	GO:0030433;GO:0045899	GO:0008540;GO:0031597	GO:0005524;GO:0016887	K14012	ko04141	KOG0730	AAA+-type ATPase	IPR003593;IPR003959;IPR003960;IPR027417	AAA+_ATPase;ATPase_AAA_core;ATPase_AAA_CS;P-loop_NTPase	mitochondrial
tr|A0A1U8FC11|A0A1U8FC11_CAPAN	12.8987	12.4576	12.5082	11.9571	12.1929	12.0572	0.681876	-0.55242	0.0397664	down	A0A1U8FC11	GO:0015937	GO:0009507;GO:0005773;GO:0005777	GO:0005524;GO:0004140	K00859	ko00770;ko01100	KOG3220	Similar to bacterial dephospho-CoA kinase	IPR001977;IPR027417	Depp_CoAkinase;P-loop_NTPase	mitochondrial
tr|A0A1U8FD13|A0A1U8FD13_CAPAN	15.2662	15.2249	15.2984	15.7958	15.7698	15.6658	1.39536	0.480632	0.00161236	up	A0A2G2Z075				K03098		KOG4824	Apolipoprotein D/Lipocalin	IPR012674;IPR022271;IPR002446;IPR022272;IPR000566	Calycin;Lipocalin_ApoD;Lipocalin_bac;Lipocalin_CS;Lipocln_cytosolic_FA-bd_dom	cytoplasmic
tr|A0A1U8FD42|A0A1U8FD42_CAPAN	12.0513	12.3093	12.6214	11.3827	11.3578	11.5264	0.534024	-0.905025	0.0231385	down	A0A2G3AK36	GO:0006004	GO:0016021	GO:0016740	K23280				IPR024709;IPR019378	FucosylTrfase_pln;GDP-Fuc_O-FucTrfase	Golgi apparatus
tr|A0A1U8FDH1|A0A1U8FDH1_CAPAN	13.7742	13.8233	13.9179	14.9315	15.0191	15.1003	2.26342	1.1785	6.09826e-05	up	A0A1U8FDH1			GO:0020037;GO:0005506;GO:0016705;GO:0004497	K23810	ko00902;ko01110	KOG0156	Cytochrome P450 CYP2 subfamily	IPR001128;IPR017972;IPR002401;IPR036396	Cyt_P450;Cyt_P450_CS;Cyt_P450_E_grp-I;Cyt_P450_sf	endoplasmic reticulum
tr|A0A1U8FE70|A0A1U8FE70_CAPAN	16.5327	16.6597	16.6915	16.2855	16.2614	16.3344	0.793219	-0.334209	0.0103679	down	A0A2G2ZVM7			GO:0016787	K13258	ko00943;ko01100;ko01110	KOG1515	Arylacetamide deacetylase	IPR029058;IPR013094	AB_hydrolase;AB_hydrolase_3	cytoplasmic
tr|A0A1U8FEU1|A0A1U8FEU1_CAPAN	13.8788	13.8686	13.5827	14.6197	14.2992	14.2114	1.51579	0.600074	0.021014	up	A0A1U8FEU1	GO:0006412	GO:0022625	GO:0046872;GO:0003723;GO:0003735;GO:0019843	K02922	ko03010	KOG3475	60S ribosomal protein L37	IPR011331;IPR001569;IPR018267;IPR011332	Ribosomal_L37ae/L37e;Ribosomal_L37e;Ribosomal_L37e_CS;Ribosomal_zn-bd	mitochondrial
tr|A0A1U8FEW5|A0A1U8FEW5_CAPAN	16.9564	16.7865	16.927	17.2083	17.0264	17.2369	1.20351	0.267243	0.0361645	up	A0A2G2Z6L1	GO:0010033	GO:0005739	GO:0016491;GO:0008270;GO:0050897	K00121	ko00010;ko00071;ko00350;ko00625;ko00626;ko00680;ko00830;ko00980;ko00982;ko01100;ko01110;ko01120;ko01200;ko01220;ko05204	KOG0022	Alcohol dehydrogenase, class III	IPR013149;IPR013154;IPR002328;IPR011032;IPR036291;IPR020843	ADH_C;ADH_N;ADH_Zn_CS;GroES-like_sf;NAD(P)-bd_dom_sf;PKS_ER	mitochondrial
tr|A0A1U8FF28|A0A1U8FF28_CAPAN	17.3091	17.3291	17.2914	17.6238	17.5019	17.6225	1.2082	0.272858	0.0159965	up	A0A1U8FGJ8	GO:0006412	GO:0005840	GO:0003735	K02953	ko03010	KOG0400	40S ribosomal protein S13	IPR012606;IPR000589;IPR023029;IPR009068	Ribosomal_S13/S15_N;Ribosomal_S15;Ribosomal_S15P;S15_NS1_RNA-bd	mitochondrial
tr|A0A1U8FGD7|A0A1U8FGD7_CAPAN	13.5609	14.0028	13.9616	14.6716	14.921	15.4143	2.23539	1.16053	0.0157445	up	A0A2G3AI71	GO:0005975;GO:0006952		GO:0004553	K19891	ko00500;ko01100			IPR000490;IPR017853	Glyco_hydro_17;Glycoside_hydrolase_SF	vacuolar
tr|A0A1U8FH27|A0A1U8FH27_CAPAN	17.8234	17.7608	17.8975	17.3817	17.4927	17.4129	0.758829	-0.398153	0.00170902	down	A0A1U8FH27			GO:0016491	K08081	ko00960;ko01100;ko01110	KOG0725	Reductases with broad range of substrate specificities	IPR036291;IPR020904;IPR002347	NAD(P)-bd_dom_sf;Sc_DH/Rdtase_CS;SDR_fam	peroxisomal
tr|A0A1U8FHK5|A0A1U8FHK5_CAPAN	12.3859	12.7507	12.6541	13.1432	12.9174	13.0657	1.36147	0.44517	0.0343362	up	A0A2G3ADG2				K07020		KOG3253	Predicted alpha/beta hydrolase	IPR029058;IPR000073;IPR026555	AB_hydrolase;AB_hydrolase_1;NSL3/Tex30	cytoplasmic
tr|A0A1U8FHK6|A0A1U8FHK6_CAPAN	18.8016	18.4727	18.5327	18.283	18.08	18.0376	0.722555	-0.46882	0.0236011	down	A0A2G2YT45			GO:0005525;GO:0003924	K07877	ko04152	KOG0098	GTPase Rab2, small G protein superfamily	IPR027417;IPR005225;IPR001806	P-loop_NTPase;Small_GTP-bd_dom;Small_GTPase	cytoplasmic
tr|A0A1U8FHZ9|A0A1U8FHZ9_CAPAN	13.9214	14.2484	14.129	14.5887	14.4158	14.4024	1.29179	0.369369	0.0395	up	A0A2G3A5B6			GO:0005525	K07955	ko05132	KOG0075	GTP-binding ADP-ribosylation factor-like protein	IPR027417;IPR005225;IPR006689	P-loop_NTPase;Small_GTP-bd_dom;Small_GTPase_ARF/SAR	cytoplasmic
tr|A0A1U8FIM0|A0A1U8FIM0_CAPAN	15.4882	15.4503	15.5449	15.1197	15.3602	15.1671	0.824307	-0.278746	0.049304	down	A0A2G2Y0Q0	GO:1900057	GO:0031307	GO:0008308							extracellular
tr|A0A1U8FJC8|A0A1U8FJC8_CAPAN	16.9493	16.4647	16.4065	15.9351	16.0057	15.7413	0.610125	-0.712824	0.0367137	down	A0A2G3A6I6			GO:0016491;GO:0071949	K22395	ko00940;ko01100;ko01110			IPR012951;IPR016166;IPR036318;IPR016167;IPR006094;IPR006093	BBE;FAD-bd_PCMH;FAD-bd_PCMH-like_sf;FAD-bd_PCMH_sub1;Oxid_FAD_bind_N;Oxy_OxRdtase_FAD_BS	vacuolar
tr|A0A1U8FJG3|A0A1U8FJG3_CAPAN	19.1236	18.8068	18.7222	19.5943	19.407	19.3332	1.47496	0.560674	0.0244137	up	A0A1U8FJG3		GO:0009507	GO:0004324	K02641	ko00195;ko01100	KOG1158	NADP/FAD dependent oxidoreductase	IPR017927;IPR001709;IPR015701;IPR039261;IPR035442;IPR001433;IPR017938	FAD-bd_FR_type;Flavoprot_Pyr_Nucl_cyt_Rdtase;FNR;FNR_nucleotide-bd;FNR_plant_Cyanobacteria;OxRdtase_FAD/NAD-bd;Riboflavin_synthase-like_b-brl	chloroplast
tr|A0A1U8FJV4|A0A1U8FJV4_CAPAN	20.3867	19.8528	19.7462	19.4343	19.2433	19.0458	0.592918	-0.754095	0.0419616	down	A0A2G2YPE7								IPR029058;IPR000073	AB_hydrolase;AB_hydrolase_1	endoplasmic reticulum
tr|A0A1U8FK49|A0A1U8FK49_CAPAN	8.98778	8.66224	8.86493	9.1968	9.1211	9.40622	1.32231	0.403056	0.0347604	up	A0A1U8FK49	GO:0006357;GO:0034605	GO:0005634	GO:0003700;GO:0000978	K09419		KOG0627	Heat shock transcription factor	IPR000232;IPR027725;IPR036388;IPR036390	HSF_DNA-bd;HSF_fam;WH-like_DNA-bd_sf;WH_DNA-bd_sf	nuclear
tr|A0A1U8FKM7|A0A1U8FKM7_CAPAN	13.2504	13.8312	14.2163	15.0396	14.8768	14.8533	2.23037	1.15728	0.0488773	up	A0A1U8FKM7	GO:0019216	GO:0005739				KOG3335	Predicted coiled-coil protein	IPR010754	OPA3-like	mitochondrial
tr|A0A1U8FKQ7|A0A1U8FKQ7_CAPAN	14.9952	14.8517	14.9351	14.603	14.6961	14.5317	0.802688	-0.317088	0.00775529	down	A0A1U8FKQ7	GO:0002098;GO:0017183	GO:0005634;GO:0005829								extracellular
tr|A0A1U8FKT3|A0A1U8FKT3_CAPAN	14.8449	15.0576	15.0789	15.3274	15.437	15.3602	1.30227	0.381034	0.022699	up	A0A1U8FKT3	GO:0006412;GO:0046686;GO:0009409;GO:0032544;GO:0009955;GO:1901259	GO:0005634;GO:0009570;GO:0009535;GO:0005763	GO:0003735;GO:0019843	K02988	ko03010	KOG0877	40S ribosomal protein S2/30S ribosomal protein S5	IPR000851;IPR005712;IPR005324;IPR020568;IPR014721;IPR013810;IPR018192	Ribosomal_S5;Ribosomal_S5_bac-type;Ribosomal_S5_C;Ribosomal_S5_D2-typ_fold;Ribosomal_S5_D2-typ_fold_subgr;Ribosomal_S5_N;Ribosomal_S5_N_CS	chloroplast
tr|A0A1U8FKU9|A0A1U8FKU9_CAPAN	17.5004	17.5204	17.4252	18.2092	18.0677	18.111	1.56625	0.647314	0.000430381	up	A0A1U8FKU9			GO:0016298	K10691	ko05165;ko05203			IPR001087;IPR036514;IPR035669	GDSL;SGNH_hydro_sf;SGNH_plant_lipase-like	extracellular
tr|A0A1U8FL02|A0A1U8FL02_CAPAN	14.6317	14.6522	14.6227	14.2932	14.2854	14.2128	0.772869	-0.371703	0.00218833	down	A0A2G2ZVN1			GO:0016787	K13258	ko00943;ko01100;ko01110	KOG1515	Arylacetamide deacetylase	IPR029058;IPR013094	AB_hydrolase;AB_hydrolase_3	cytoplasmic
tr|A0A2G2ZPX5|A0A2G2ZPX5_CAPAN	17.843	17.5523	17.5202	17.3506	17.0566	16.8841	0.687123	-0.541359	0.0373379	down	A0A2G2ZPX5	GO:0005975;GO:0016998;GO:0006032	GO:0005773	GO:0004568;GO:0008061	K01183	ko00520;ko01100	KOG4742	Predicted chitinase	IPR001002;IPR018371;IPR036861;IPR016283;IPR000726;IPR023346	Chitin-bd_1;Chitin-binding_1_CS;Endochitinase-like_sf;Glyco_hydro_19;Glyco_hydro_19_cat;Lysozyme-like_dom_sf	extracellular
tr|A0A1U8FLK7|A0A1U8FLK7_CAPAN	19.9857	19.9052	19.9839	20.3308	20.6159	20.3099	1.37611	0.460593	0.0355104	up	A0A1U8FLK7	GO:0019243	GO:0005737	GO:0046872;GO:0004462	K01759	ko00620;ko01100	KOG2943	Predicted glyoxalase	IPR029068;IPR004360;IPR004361;IPR018146;IPR037523	Glyas_Bleomycin-R_OHBP_Dase;Glyas_Fos-R_dOase_dom;Glyoxalase_1;Glyoxalase_1_CS;VOC	cytoplasmic
tr|A0A1U8FLM1|A0A1U8FLM1_CAPAN	14.4816	14.5055	14.4868	14.9212	14.9429	14.847	1.33087	0.412366	0.00321252	up	A0A1U8FLM1	GO:0032259;GO:0055114;GO:0009416;GO:1902326;GO:0019354;GO:0090352;GO:1900058	GO:0009507	GO:0004851	K02303	ko00860;ko01100;ko01110;ko01120	KOG1527	Uroporphyrin III methyltransferase	IPR000878;IPR035996;IPR014777;IPR014776;IPR006366;IPR003043	4pyrrol_Mease;4pyrrol_Methylase_sf;4pyrrole_Mease_sub1;4pyrrole_Mease_sub2;CobA/CysG_C;Uropor_MeTrfase_CS	chloroplast
tr|A0A1U8FM90|A0A1U8FM90_CAPAN	13.2191	13.375	13.0268	12.5699	12.831	12.3836	0.654221	-0.612151	0.0226319	down	A0A1U8FM90	GO:0006817	GO:0016021	GO:0022857	K08150		KOG0254	Predicted transporter (major facilitator superfamily)	IPR020846;IPR005828;IPR036259;IPR003663;IPR005829	MFS_dom;MFS_sugar_transport-like;MFS_trans_sf;Sugar/inositol_transpt;Sugar_transporter_CS	endoplasmic reticulum
tr|A0A1U8FMX1|A0A1U8FMX1_CAPAN	18.283	18.4238	18.2797	18.7307	18.6654	18.5872	1.25897	0.33224	0.00653561	up	A0A2G3A992		GO:0016021	GO:0005524;GO:0004672	K06883				IPR002902;IPR038408;IPR011009;IPR000719;IPR001245;IPR008271	GNK2;GNK2_sf;Kinase-like_dom_sf;Prot_kinase_dom;Ser-Thr/Tyr_kinase_cat_dom;Ser/Thr_kinase_AS	endoplasmic reticulum
tr|A0A1U8FMX3|A0A1U8FMX3_CAPAN	16.5579	15.8745	15.6234	17.7355	17.6955	17.5185	3.09776	1.63122	0.0230516	up	A0A1U8FMX3	GO:0006081		GO:0004028	K00128	ko00010;ko00053;ko00071;ko00280;ko00310;ko00330;ko00340;ko00380;ko00410;ko00561;ko00620;ko00625;ko00770;ko00903;ko00981;ko01100;ko01110;ko01120	KOG2456	Aldehyde dehydrogenase	IPR016161;IPR016163;IPR016162;IPR015590;IPR012394	Ald_DH/histidinol_DH;Ald_DH_C;Ald_DH_N;Aldehyde_DH_dom;Aldehyde_DH_NAD(P)	cytoplasmic
tr|A0A1U8FN74|A0A1U8FN74_CAPAN	17.2686	17.2916	17.2448	16.7761	16.8819	16.7435	0.723059	-0.467814	0.00436822	down	A0A2G3AAK2		GO:0016021				KOG2521	Uncharacterized conserved protein	IPR029058;IPR008547	AB_hydrolase;DUF829_TMEM53	chloroplast
tr|A0A1U8FNR5|A0A1U8FNR5_CAPAN	16.3885	16.6031	16.605	16.8647	16.9387	16.7491	1.24718	0.318665	0.0272238	up	A0A1U8FNR5	GO:0045493;GO:0031222	GO:0005576;GO:0009505	GO:0004553;GO:0046556;GO:0009044	K15920	ko00520;ko01100			IPR026891;IPR002772;IPR036881;IPR001764;IPR036962;IPR017853;IPR013783	Fn3-like;Glyco_hydro_3_C;Glyco_hydro_3_C_sf;Glyco_hydro_3_N;Glyco_hydro_3_N_sf;Glycoside_hydrolase_SF;Ig-like_fold	vacuolar
tr|A0A1U8FQ26|A0A1U8FQ26_CAPAN	18.0027	17.7811	17.6911	17.6287	17.3931	17.4142	0.786593	-0.34631	0.0462247	down	A0A2G3AAN6		GO:0009941;GO:0009534;GO:0009840	GO:0004252;GO:0004176	K01358	ko04112;ko04212	KOG0840	ATP-dependent Clp protease, proteolytic subunit	IPR001907;IPR029045;IPR023562;IPR033135;IPR018215	ClpP;ClpP/crotonase-like_dom_sf;ClpP/TepA;ClpP_His_AS;ClpP_Ser_AS	chloroplast
tr|A0A1U8FQ40|A0A1U8FQ40_CAPAN	17.2218	17.507	17.4258	17.8059	17.725	17.7922	1.30993	0.389485	0.0355712	up	A0A2G3AAX2			GO:0003723					IPR014720	dsRBD_dom	nuclear
tr|A0A1U8FQG1|A0A1U8FQG1_CAPAN	20.3858	19.7194	19.6765	20.9875	20.7832	20.504	1.77891	0.830995	0.0471836	up	A0A2G3ABA0	GO:0006979;GO:0042744	GO:0005576	GO:0046872;GO:0020037;GO:0004601	K00430	ko00940;ko01100;ko01110			IPR002016;IPR010255;IPR000823;IPR019793;IPR033905	Haem_peroxidase;Haem_peroxidase_sf;Peroxidase_pln;Peroxidases_heam-ligand_BS;Secretory_peroxidase	extracellular
tr|A0A1U8FQW0|A0A1U8FQW0_CAPAN	16.7001	16.196	16.4968	15.3224	15.4479	15.1165	0.444821	-1.1687	0.00433109	down	A0A1U8FQW0	GO:0016042	GO:0005773	GO:0045735;GO:0047372;GO:0004620			KOG0513	Ca2+-independent phospholipase A2	IPR016035;IPR002641	Acyl_Trfase/lysoPLipase;PNPLA_dom	cytoplasmic
tr|A0A1U8FS37|A0A1U8FS37_CAPAN	15.0449	15.4445	15.5435	15.8146	16.1118	15.9687	1.53768	0.620757	0.0351915	up	A0A1U8FS37	GO:0034599	GO:0005737	GO:0009055;GO:0015035;GO:0004362	K03676		KOG1752	Glutaredoxin and related proteins	IPR011767;IPR002109;IPR011899;IPR014025;IPR036249	GLR_AS;Glutaredoxin;Glutaredoxin_euk/vir;Glutaredoxin_subgr;Thioredoxin-like_sf	cytoplasmic
tr|A0A1U8FSI0|A0A1U8FSI0_CAPAN	17.5442	17.8791	17.7705	18.0534	17.9993	18.2675	1.29726	0.375467	0.0446728	up	A0A2G3A6M3			GO:0005524;GO:0016887	K08900		KOG0743	AAA+-type ATPase	IPR003593;IPR025753;IPR003959;IPR003960;IPR027417	AAA+_ATPase;AAA_N_dom;ATPase_AAA_core;ATPase_AAA_CS;P-loop_NTPase	cytoplasmic
tr|A0A1U8FTY5|A0A1U8FTY5_CAPAN	13.7826	13.9036	14.177	14.5373	14.7905	14.901	1.72731	0.788525	0.00779409	up	A0A2G3A8D9				K19222	ko00130;ko01100;ko01110	KOG3328	HGG motif-containing thioesterase	IPR029069;IPR003736;IPR006683	HotDog_dom_sf;PAAI_dom;Thioestr_dom	peroxisomal
tr|A0A1U8FU11|A0A1U8FU11_CAPAN	12.9252	12.8691	12.8632	13.2293	13.1334	13.143	1.21649	0.282724	0.00270578	up	A0A1U8FU11	GO:0000725		GO:0005524;GO:0046872;GO:0008094;GO:0003684	K04485				IPR003593;IPR004504;IPR027417;IPR020588;IPR020568;IPR014721;IPR041166	AAA+_ATPase;DNA_repair_RadA;P-loop_NTPase;RecA_ATP-bd;Ribosomal_S5_D2-typ_fold;Ribosomal_S5_D2-typ_fold_subgr;Rubredoxin_2	chloroplast
tr|A0A1U8FV05|A0A1U8FV05_CAPAN	13.4812	13.5461	13.6914	13.792	14.0255	14.0838	1.31423	0.39422	0.0269493	up	A0A1U8FV05	GO:0042273	GO:0005829;GO:0005730;GO:0005654;GO:0030690;GO:0030691		K14833				IPR005343	Noc2	nuclear
tr|A0A1U8FV44|A0A1U8FV44_CAPAN	15.0173	15.8286	15.9369	16.3317	17.0751	16.8264	2.21934	1.15013	0.037638	up	A0A2G3A3I4		GO:0016021	GO:0015267	K09873				IPR023271;IPR034294;IPR000425;IPR022357	Aquaporin-like;Aquaporin_transptr;MIP;MIP_CS	Golgi apparatus
tr|A0A1U8FV95|A0A1U8FV95_CAPAN	14.5892	14.6105	14.3866	14.1288	14.071	13.7204	0.680478	-0.55538	0.0295851	down	A0A1U8FM74		GO:0016021	GO:0015276	K05387				IPR001828;IPR001320;IPR017103;IPR028082;IPR001638	ANF_lig-bd_rcpt;Iontro_rcpt;Iontropic_Glu_rcpt_pln;Peripla_BP_I;Solute-binding_3/MltF_N	Golgi apparatus
tr|A0A1U8FWU9|A0A1U8FWU9_CAPAN	13.5373	13.7998	13.5411	13.8578	14.2515	14.0779	1.35317	0.436341	0.0417247	up	A0A1U8FWU9								IPR036758;IPR007493	At5g01610-like;DUF538	cytoplasmic
tr|A0A1U8FX23|A0A1U8FX23_CAPAN	14.3486	14.6978	14.6346	13.8696	14.1081	13.9451	0.66616	-0.58606	0.0144922	down	A0A1U8FX23				K19891	ko00500;ko01100			IPR012946	X8	extracellular
tr|A0A1U8FXL2|A0A1U8FXL2_CAPAN	12.2655	12.3772	12.3616	13.7915	13.9978	13.508	2.69633	1.431	0.00697473	up	A0A2G3AIN6			GO:0004866					IPR011065;IPR002160	Kunitz_inhibitor_STI-like_sf;Prot_inh_Kunz-lg	vacuolar
tr|A0A1U8FXP5|A0A1U8FXP5_CAPAN	14.8932	15.1349	15.1656	15.4182	15.2614	15.4941	1.25413	0.326692	0.0438645	up	A0A1U8FXP5		GO:0016020		K01613	ko00564;ko01100;ko01110			IPR000008;IPR035892;IPR013583	C2_dom;C2_domain_sf;PRibTrfase_C	cytoplasmic
tr|A0A1U8FY55|A0A1U8FY55_CAPAN	17.3006	17.0914	17.1492	16.8597	16.872	16.841	0.799476	-0.322874	0.0330977	down	A0A1U8FY55		GO:0016021;GO:0005886	GO:0005227	K21989				IPR032880;IPR027815;IPR003864	Csc1_N;PHM7_cyt;RSN1_7TM	Golgi apparatus
tr|A0A1U8FY78|A0A1U8FY78_CAPAN	13.4017	13.3273	13.1007	12.9451	12.8728	13.0051	0.792487	-0.33554	0.0494983	down	A0A2G3ACB3		GO:0016021	GO:0005509	K02183	ko04014;ko04015;ko04016;ko04020;ko04022;ko04024;ko04070;ko04114;ko04218;ko04261;ko04270;ko04371;ko04625;ko04626;ko04713;ko04720;ko04722;ko04728;ko04740;ko04744;ko04745;ko04750;ko04910;ko04912;ko04915;ko04916;ko04921;ko04922;ko04924;ko04925;ko04970;ko04971;ko05010;ko05012;ko05031;ko05034;ko05133;ko05152;ko05163;ko05167;ko05170;ko05200;ko05214;ko05418			IPR011992;IPR018247;IPR002048;IPR039647	EF-hand-dom_pair;EF_Hand_1_Ca_BS;EF_hand_dom;EF_hand_pair_protein_CML-like	Golgi apparatus
tr|A0A1U8FYR1|A0A1U8FYR1_CAPAN	12.6563	12.0291	12.4336	11.4003	11.4285	11.4438	0.518063	-0.948801	0.0349087	down	A0A1U8FYR1			GO:0004842	K08332				IPR011989;IPR016024;IPR000225;IPR003613;IPR013083	ARM-like;ARM-type_fold;Armadillo;Ubox_domain;Znf_RING/FYVE/PHD	cytoplasmic
tr|A0A1U8FZF7|A0A1U8FZF7_CAPAN	16.6328	16.8251	16.5154	15.386	15.4061	15.2229	0.400691	-1.31944	0.00060521	down	A0A2G3A048			GO:0004252	K15333				IPR000209;IPR036852;IPR023828;IPR015500;IPR034197;IPR010259;IPR037045;IPR041469	Peptidase_S8/S53_dom;Peptidase_S8/S53_dom_sf;Peptidase_S8_Ser-AS;Peptidase_S8_subtilisin-rel;Peptidases_S8_3;S8pro/Inhibitor_I9;S8pro/Inhibitor_I9_sf;Subtilisin-like_FN3	extracellular
tr|A0A1U8G052|A0A1U8G052_CAPAN	16.3703	16.2029	16.2422	15.9923	15.9682	16.0516	0.830592	-0.267788	0.0189072	down	A0A1U8G052		GO:0005886	GO:0005524;GO:0004672	K13416	ko04016;ko04075;ko04626			IPR011009;IPR025875;IPR003591;IPR032675;IPR013210;IPR000719;IPR017441	Kinase-like_dom_sf;Leu-rich_rpt_4;Leu-rich_rpt_typical-subtyp;LRR_dom_sf;LRR_N_plant-typ;Prot_kinase_dom;Protein_kinase_ATP_BS	endoplasmic reticulum
tr|A0A1U8G0X7|A0A1U8G0X7_CAPAN	12.9768	13.4504	13.1762	14.7241	14.1775	14.5135	2.41262	1.2706	0.00404638	up	A0A1U8G0X7	GO:0005975		GO:0016757;GO:0052692	K06617	ko00052;ko01100			IPR013785;IPR017853;IPR008811	Aldolase_TIM;Glycoside_hydrolase_SF;Glycosyl_hydrolases_36	cytoplasmic
tr|A0A1U8G0X8|A0A1U8G0X8_CAPAN	17.2099	17.1068	17.0678	16.546	16.6483	16.5499	0.684561	-0.54675	0.000696757	down	A0A1U8G0X8			GO:0046872;GO:0004222					IPR001915	Peptidase_M48	mitochondrial
tr|A0A1U8G135|A0A1U8G135_CAPAN	13.4963	14.257	14.0987	15.1616	16.0806	15.863	3.36612	1.75109	0.00904216	up	A0A2G2ZYA2		GO:0005634;GO:0000786	GO:0003677;GO:0046982	K11252	ko05034;ko05203;ko05322			IPR009072;IPR007125;IPR000558	Histone-fold;Histone_H2A/H2B/H3;Histone_H2B	nuclear
tr|A0A1U8G166|A0A1U8G166_CAPAN	14.8377	14.9268	15.1467	15.4272	15.6098	15.5406	1.46961	0.555436	0.0114641	up	A0A1U8G166								IPR039633;IPR006843	PAP;PAP/fibrillin_dom	chloroplast
tr|A0A1U8G1D0|A0A1U8G1D0_CAPAN	12.4763	12.4842	12.6003	12.146	12.0304	12.0266	0.730728	-0.452593	0.00128	down	A0A1U8G1D0				K19984	ko05132			IPR015425;IPR042201	FH2_Formin;FH2_Formin_sf	endoplasmic reticulum
tr|A0A1U8G243|A0A1U8G243_CAPAN	15.5658	15.7529	15.6988	16.2481	15.9937	16.0198	1.33307	0.414753	0.017222	up	A0A2G2ZXL8	GO:0006457		GO:0003755	K09566				IPR029000;IPR020892;IPR002130	Cyclophilin-like_dom_sf;Cyclophilin-type_PPIase_CS;Cyclophilin-type_PPIase_dom	nuclear
tr|A0A1U8G2B3|A0A1U8G2B3_CAPAN	11.8265	11.5942	11.7778	11.3319	11.4923	11.2946	0.779229	-0.35988	0.0189049	down	A0A2G2ZXP8								IPR013026;IPR011990;IPR019734	TPR-contain_dom;TPR-like_helical_dom_sf;TPR_repeat	mitochondrial
tr|A0A1U8G2N6|A0A1U8G2N6_CAPAN	15.2773	15.6668	15.443	13.9588	14.1224	13.9763	0.367751	-1.4432	0.00185572	down	A0A2G3A2M9	GO:0006952;GO:0009738;GO:0009607		GO:0004864;GO:0038023;GO:0010427	K05387				IPR000916;IPR024949;IPR023393	Bet_v_I/MLP;Bet_v_I_allergen;START-like_dom_sf	cytoplasmic
tr|A0A1U8G3H1|A0A1U8G3H1_CAPAN	14.7053	14.38	14.7219	13.3165	13.9461	13.8719	0.539272	-0.890915	0.0272624	down	A0A1U8G3H1			GO:0008080					IPR016181;IPR000182	Acyl_CoA_acyltransferase;GNAT_dom	cytoplasmic
tr|A0A1U8G3R5|A0A1U8G3R5_CAPAN	14.4858	14.334	14.1667	13.4728	13.6103	13.4925	0.572898	-0.80365	0.00519429	down	A0A1U8G3R5	GO:0006888	GO:0005789;GO:0030173;GO:0030134						IPR013880	Yos1	endoplasmic reticulum
tr|A0A1U8G3T4|A0A1U8G3T4_CAPAN	14.7018	14.6339	14.6589	14.3533	14.4272	14.3773	0.824194	-0.278944	0.000720838	down	A0A2G2ZUF1			GO:0030246	K13457	ko04626			IPR001229;IPR033734;IPR036404;IPR038005;IPR041118	Jacalin-like_lectin_dom;Jacalin-like_lectin_dom_plant;Jacalin-like_lectin_dom_sf;RX-like_CC;Rx_N	cytoplasmic
tr|A0A1U8G472|A0A1U8G472_CAPAN	15.0468	15.4155	15.4562	15.9106	16.0498	15.984	1.59694	0.675309	0.0267181	up	A0A2G2ZV86				K01456	ko04141			IPR023210;IPR036812	NADP_OxRdtase_dom;NADP_OxRdtase_dom_sf	cytoplasmic
tr|A0A1U8G4A2|A0A1U8G4A2_CAPAN	12.8224	12.8898	12.8321	14.0934	13.6591	13.9805	2.08914	1.06291	0.0129258	up	A0A1U8G4A2			GO:0000287;GO:0010333	K15803	ko00909			IPR008949;IPR034741;IPR001906;IPR036965;IPR005630;IPR008930	Isoprenoid_synthase_dom_sf;Terpene_cyclase-like_1_C;Terpene_synth_N;Terpene_synth_N_sf;Terpene_synthase_metal-bd;Terpenoid_cyclase/PrenylTrfase	cytoplasmic
tr|A0A1U8G4F5|A0A1U8G4F5_CAPAN	18.3006	18.0813	18.0648	17.7935	17.8684	17.8483	0.805419	-0.312188	0.0450951	down	A0A1U8G4F5	GO:0009651;GO:0009440	GO:0005829	GO:0003677;GO:0042802;GO:0008824	K01725	ko00910;ko01100			IPR008076;IPR003712;IPR036581;IPR010982	Cyanase;Cyanate_lyase_C;Cyanate_lyase_C_sf;Lambda_DNA-bd_dom_sf	cytoplasmic
tr|A0A1U8G4P2|A0A1U8G4P2_CAPAN	18.3277	18.203	18.1225	17.7807	18.0064	17.8318	0.787456	-0.344728	0.019759	down	A0A1U8G4P2	GO:0046777;GO:0005982	GO:0009570	GO:0005524;GO:2001070;GO:0019200;GO:0051752	K15535				IPR013815;IPR013784;IPR002044;IPR013783;IPR002192	ATP_grasp_subdomain_1;Carb-bd-like_fold;CBM_fam20;Ig-like_fold;PPDK_AMP/ATP-bd	chloroplast
tr|A0A1U8G4Q1|A0A1U8G4Q1_CAPAN	14.3938	14.4464	14.6323	13.7696	14.1595	14.0656	0.710749	-0.492588	0.0317331	down	A0A2G3ADJ9	GO:0048235		GO:0005524;GO:0016887	K03231	ko03013;ko05134;ko05140			IPR003593;IPR041569;IPR003959;IPR003960;IPR027417	AAA+_ATPase;AAA_lid_3;ATPase_AAA_core;ATPase_AAA_CS;P-loop_NTPase	cytoplasmic
tr|A0A1U8G5J6|A0A1U8G5J6_CAPAN	17.1009	17.1216	17.1695	17.5104	17.6672	17.6227	1.38456	0.469433	0.00389141	up	A0A1U8G5J6	GO:0034605;GO:0006986	GO:0005737	GO:0005524;GO:0016887	K03695	ko04213			IPR003593;IPR003959;IPR019489;IPR036628;IPR004176;IPR001270;IPR018368;IPR028299;IPR041546;IPR027417	AAA+_ATPase;ATPase_AAA_core;Clp_ATPase_C;Clp_N_dom_sf;Clp_R_dom;ClpA/B;ClpA/B_CS1;ClpA/B_CS2;ClpA/ClpB_AAA_lid;P-loop_NTPase	cytoplasmic
tr|A0A1U8G5L6|A0A1U8G5L6_CAPAN	15.8128	15.2942	15.1844	17.4364	16.1144	16.8936	2.6105	1.38433	0.0495203	up	A0A1U8G5L6	GO:0006749	GO:0005737	GO:0004364	K00799	ko00480;ko00980;ko00982;ko00983;ko01100;ko01524;ko04212;ko05200;ko05204;ko05225;ko05418			IPR010987;IPR036282;IPR004045;IPR004046;IPR036249	Glutathione-S-Trfase_C-like;Glutathione-S-Trfase_C_sf;Glutathione_S-Trfase_N;GST_C;Thioredoxin-like_sf	cytoplasmic
tr|A0A1U8G5P8|A0A1U8G5P8_CAPAN	20.1037	19.8986	19.913	19.7249	19.6021	19.5881	0.793659	-0.333409	0.0183468	down	A0A2G3A2C2		GO:0045261	GO:0046933	K02136	ko00190;ko01100;ko04714;ko05010;ko05012;ko05014;ko05016;ko05020			IPR035968;IPR000131;IPR023632	ATP_synth_F1_ATPase_gsu;ATP_synth_F1_gsu;ATP_synth_F1_gsu_CS	mitochondrial
tr|A0A1U8G6P1|A0A1U8G6P1_CAPAN	16.0799	15.8655	15.9228	15.51	15.4944	15.4766	0.725759	-0.462437	0.0169027	down	A0A2G3A1B2				K00276	ko00260;ko00350;ko00360;ko00410;ko00950;ko00960;ko01100;ko01110			IPR011989;IPR016024;IPR000225	ARM-like;ARM-type_fold;Armadillo	cytoplasmic
tr|A0A1U8G6Q0|A0A1U8G6Q0_CAPAN	13.4967	13.0319	12.9939	12.1819	11.8549	11.8649	0.433195	-1.20691	0.00534998	down	A0A1U8G6Q0		GO:0016021		K05841				IPR000008;IPR035892;IPR004182;IPR011993;IPR031968	C2_dom;C2_domain_sf;GRAM;PH-like_dom_sf;VASt	cytoplasmic
tr|A0A2G2ZZL3|A0A2G2ZZL3_CAPAN	15.2321	15.3962	15.4214	15.6338	15.6576	15.7033	1.24403	0.315027	0.0239764	up	A0A2G2ZZL3	GO:0006888	GO:0005783;GO:0005794;GO:0030008		K20300				IPR011012;IPR007233	Longin-like_dom_sf;TRAPPC	cytoplasmic
tr|A0A1U8G823|A0A1U8G823_CAPAN	15.2094	15.6237	15.6722	15.836	16.2018	16.2415	1.50662	0.59132	0.0398312	up	A0A1U8G823	GO:0006281;GO:0006261	GO:0005634;GO:0005663	GO:0005524;GO:0003677;GO:0016887	K10755	ko03030;ko03420;ko03430			IPR003593;IPR003959;IPR008921;IPR027417;IPR013748	AAA+_ATPase;ATPase_AAA_core;DNA_pol3_clamp-load_cplx_C;P-loop_NTPase;Rep_factorC_C	nuclear
tr|A0A1U8G8A9|A0A1U8G8A9_CAPAN	15.344	15.5074	15.6114	15.8881	15.9898	15.8569	1.34167	0.424026	0.016898	up	A0A1U8G8A9	GO:0006952	GO:0005576		K12173	ko03440			IPR037176;IPR001938;IPR017949	Osmotin/thaumatin-like_sf;Thaumatin;Thaumatin_CS	extracellular
tr|A0A1U8G949|A0A1U8G949_CAPAN	15.2882	14.8804	14.9025	14.7148	14.5228	14.3539	0.71043	-0.493236	0.0458684	down	A0A1U8G949	GO:0045490;GO:0042545	GO:0005576;GO:0005618	GO:0045330;GO:0030599;GO:0046910	K01051	ko00040;ko01100;ko02020			IPR035513;IPR012334;IPR011050;IPR033131;IPR000070;IPR006501;IPR018040	Invertase/methylesterase_inhib;Pectin_lyas_fold;Pectin_lyase_fold/virulence;Pectinesterase_Asp_AS;Pectinesterase_cat;Pectinesterase_inhib_dom;Pectinesterase_Tyr_AS	extracellular
tr|A0A1U8G9H6|A0A1U8G9H6_CAPAN	17.2058	17.3075	17.3265	19.4527	19.3112	19.4408	4.35196	2.12166	4.96915e-06	up	A0A1U8G9H6	GO:1901141;GO:0030308	GO:0005886;GO:0016020;GO:0005783;GO:0005794;GO:0012505	GO:0005496	K17278				IPR001199;IPR036400	Cyt_B5-like_heme/steroid-bd;Cyt_B5-like_heme/steroid_sf	endoplasmic reticulum
tr|A0A1U8G9W8|A0A1U8G9W8_CAPAN	16.1946	15.972	16.307	14.9152	15.2493	15.1399	0.48083	-1.0564	0.00161443	down	A0A2G2ZUT4			GO:0046872;GO:0016491;GO:0031418	K13229	ko00402			IPR026992;IPR027443;IPR005123	DIOX_N;IPNS-like;Oxoglu/Fe-dep_dioxygenase	peroxisomal
tr|A0A1U8GA07|A0A1U8GA07_CAPAN	15.9229	15.2521	15.3296	14.6067	14.4637	14.5613	0.514902	-0.957631	0.0410871	down	A0A1U8GA07			GO:0008080					IPR016181;IPR000182	Acyl_CoA_acyltransferase;GNAT_dom	cytoplasmic
tr|A0A1U8GA59|A0A1U8GA59_CAPAN	17.8831	17.3571	17.4729	16.8151	16.7373	16.6954	0.56574	-0.82179	0.0308027	down	A0A1U8GA59	GO:0006817	GO:0016021	GO:0022857	K08150				IPR020846;IPR005828;IPR036259;IPR003663;IPR005829	MFS_dom;MFS_sugar_transport-like;MFS_trans_sf;Sugar/inositol_transpt;Sugar_transporter_CS	Golgi apparatus
tr|A0A1U8GA99|A0A1U8GA99_CAPAN	15.9001	16.4193	16.3282	16.9999	16.9957	16.9652	1.7065	0.771039	0.0399295	up	A0A1U8GA99				K22816				IPR021852	DUF3456	extracellular
tr|A0A1U8GAM5|A0A1U8GAM5_CAPAN	17.1285	17.5246	17.5551	17.9493	18.028	18.2042	1.57763	0.657759	0.0230669	up	A0A2G2ZSZ6		GO:0005829								cytoplasmic
tr|A0A1U8GB47|A0A1U8GB47_CAPAN	12.4987	13.3453	13.3062	11.8435	12.0819	11.8638	0.459993	-1.12032	0.0470936	down	A0A2G2ZSB8				K13266	ko00943			IPR036291;IPR008030	NAD(P)-bd_dom_sf;NmrA-like	cytoplasmic
tr|A0A1U8GB81|A0A1U8GB81_CAPAN	15.9244	16.1014	15.9327	16.1284	16.3747	16.3284	1.22349	0.291002	0.0411074	up	A0A1U8GB81			GO:0008526	K14399	ko03015			IPR001251;IPR036865;IPR011074;IPR036273	CRAL-TRIO_dom;CRAL-TRIO_dom_sf;CRAL/TRIO_N_dom;CRAL/TRIO_N_dom_sf	cytoplasmic
tr|A0A1U8GBM5|A0A1U8GBM5_CAPAN	16.4536	16.3373	15.8687	15.1871	15.1689	14.9558	0.461389	-1.11594	0.0141771	down	A0A1U8GBM5			GO:0020037;GO:0005506;GO:0016705;GO:0004497	K20770				IPR001128;IPR017972;IPR002401;IPR036396	Cyt_P450;Cyt_P450_CS;Cyt_P450_E_grp-I;Cyt_P450_sf	Golgi apparatus
tr|A0A1U8GBP7|A0A1U8GBP7_CAPAN	14.4888	14.2983	14.5725	14.7571	14.8116	14.8945	1.29041	0.367826	0.0282973	up	A0A2G2ZRQ7	GO:0016042	GO:0005773	GO:0016787;GO:0045735					IPR016035;IPR002641	Acyl_Trfase/lysoPLipase;PNPLA_dom	cytoplasmic
tr|A0A1U8GC10|A0A1U8GC10_CAPAN	19.6344	19.1268	19.2158	18.6319	18.7695	18.6378	0.639093	-0.645903	0.0450065	down	A0A1U8GC10	GO:0006166;GO:0044209;GO:0006168	GO:0005829	GO:0003999	K00759	ko00230;ko01100			IPR005764;IPR000836;IPR029057	Ade_phspho_trans;PRibTrfase_dom;PRTase-like	cytoplasmic
tr|A0A1U8GC99|A0A1U8GC99_CAPAN	12.4328	12.3069	12.3321	11.9698	12.1145	12.1686	0.827614	-0.27297	0.0241608	down	A0A2G2Y0E7				K18588				IPR005031;IPR023393	COQ10_START;START-like_dom_sf	mitochondrial
tr|A0A1U8GCP2|A0A1U8GCP2_CAPAN	14.6166	14.9031	14.4809	16.0213	15.6992	15.3556	2.0352	1.02517	0.0155868	up	A0A2G3AJA3				K19892	ko00500;ko01100			IPR012946	X8	endoplasmic reticulum
tr|A0A1U8GCS2|A0A1U8GCS2_CAPAN	13.9445	14.255	14.498	15.0124	15.172	15.0897	1.81362	0.858875	0.0256661	up	A0A1U8GCS2	GO:0051017	GO:0005886;GO:0015629	GO:0051015	K09377				IPR001781	Znf_LIM	cytoplasmic
tr|A0A1U8GDF9|A0A1U8GDF9_CAPAN	18.0042	17.6344	17.7249	17.4937	16.9243	17.1326	0.65779	-0.604301	0.0467029	down	A0A2G3AJB2			GO:0004721	K04382	ko03015;ko04013;ko04071;ko04111;ko04113;ko04114;ko04136;ko04138;ko04140;ko04151;ko04152;ko04261;ko04350;ko04390;ko04391;ko04530;ko04728;ko04730;ko05142;ko05160;ko05165			IPR004843;IPR029052;IPR006186	Calcineurin-like_PHP_ApaH;Metallo-depent_PP-like;Ser/Thr-sp_prot-phosphatase	cytoplasmic
tr|A0A1U8GDP7|A0A1U8GDP7_CAPAN	17.7006	17.3717	17.1528	18.3798	18.0004	18.0036	1.64667	0.719555	0.026039	up	A0A1U8GDP7								IPR003496	ABA_WDS	cytoplasmic
tr|A0A1U8GEX6|A0A1U8GEX6_CAPAN	18.7828	18.1847	18.3279	17.5176	17.3506	17.0642	0.459781	-1.12098	0.00927901	down	A0A2G2ZV41	GO:0006629		GO:0004190	K08245				IPR001461;IPR001969;IPR033121;IPR021109;IPR007856;IPR008138;IPR011001;IPR008139	Aspartic_peptidase_A1;Aspartic_peptidase_AS;PEPTIDASE_A1;Peptidase_aspartic_dom_sf;SapB_1;SapB_2;Saposin-like;SaposinB_dom	extracellular
tr|A0A1U8GFK0|A0A1U8GFK0_CAPAN	15.3713	15.636	15.6447	15.0056	14.9787	15.0674	0.690934	-0.53338	0.0202743	down	A0A1U8GFK0		GO:0016021		K20724				IPR005344	TMEM33/Pom33	cytoplasmic
tr|A0A1U8GG21|A0A1U8GG21_CAPAN	17.1877	17.0344	16.8852	16.7638	16.5796	16.4092	0.731259	-0.451545	0.0295311	down	A0A1U8GG21	GO:0006457;GO:0034976	GO:0005783	GO:0003756	K09580	ko04141			IPR036249;IPR017937;IPR013766	Thioredoxin-like_sf;Thioredoxin_CS;Thioredoxin_domain	endoplasmic reticulum
tr|A0A1U8GHB4|A0A1U8GHB4_CAPAN	13.4283	13.2364	13.3287	12.909	13.0762	13.1457	0.819312	-0.287516	0.0349961	down	A0A1U8GHB4	GO:0016042		GO:0016788	K01052	ko00100;ko04142;ko04979			IPR029058;IPR006693;IPR022742;IPR025483	AB_hydrolase;AB_hydrolase_lipase;Hydrolase_4;Lipase_euk	extracellular
tr|A0A1U8GHW7|A0A1U8GHW7_CAPAN	17.2961	16.9403	17.3057	16.6482	16.7073	16.8831	0.739936	-0.434528	0.0475925	down	A0A1U8GHW7		GO:0005829;GO:0005886	GO:0050308	K20884	ko00740;ko01100;ko01110			IPR036412;IPR006439;IPR041492;IPR023214;IPR023198	HAD-like_sf;HAD-SF_hydro_IA;HAD_2;HAD_sf;PGP-like_dom2	cytoplasmic
tr|A0A1U8GI15|A0A1U8GI15_CAPAN	16.88	16.7491	16.6448	16.5217	16.302	16.2416	0.75635	-0.402874	0.0227146	down	A0A1U8GI15			GO:0005509	K06268	ko04010;ko04020;ko04022;ko04114;ko04218;ko04310;ko04360;ko04370;ko04380;ko04625;ko04650;ko04658;ko04659;ko04660;ko04662;ko04720;ko04724;ko04921;ko04922;ko04924;ko05010;ko05014;ko05020;ko05031;ko05152;ko05163;ko05166;ko05167;ko05170;ko05235			IPR011992;IPR018247;IPR002048	EF-hand-dom_pair;EF_Hand_1_Ca_BS;EF_hand_dom	cytoplasmic
tr|A0A1U8GIH1|A0A1U8GIH1_CAPAN	15.2966	15.401	15.4124	15.1533	15.0609	15.0805	0.828318	-0.271744	0.00519415	down	A0A1U8GIH1	GO:0052746;GO:0032958	GO:0005634	GO:0005524;GO:0035299	K10572	ko00562;ko01100;ko04070			IPR009286;IPR043001	Ins_P5_2-kin;IP5_2-K_N	cytoplasmic
tr|A0A1U8GJX1|A0A1U8GJX1_CAPAN	16.5345	16.3104	16.2151	16.133	15.8766	15.9889	0.782507	-0.353824	0.0453268	down	A0A2G3AFS4	GO:0007186		GO:0003924;GO:0031683;GO:0019001	K19729	ko04742;ko04973			IPR001019;IPR011025;IPR027417	Gprotein_alpha_su;GproteinA_insert;P-loop_NTPase	nuclear
tr|A0A1U8GK54|A0A1U8GK54_CAPAN	13.9218	13.8264	13.7296	13.4162	13.272	13.2568	0.701775	-0.51092	0.0025228	down	A0A1U8GK54								IPR029058;IPR005645	AB_hydrolase;FSH_dom	cytoplasmic
tr|A0A1U8GKX7|A0A1U8GKX7_CAPAN	17.4716	17.4327	17.1409	15.9157	16.0435	15.7266	0.365226	-1.45314	0.000514488	down	A0A2G3AEF3		GO:0016021	GO:0020037;GO:0005506;GO:0016705;GO:0004497	K20770				IPR001128;IPR017972;IPR002401;IPR036396	Cyt_P450;Cyt_P450_CS;Cyt_P450_E_grp-I;Cyt_P450_sf	endoplasmic reticulum
tr|A0A1U8GL40|A0A1U8GL40_CAPAN	15.3819	15.4188	15.3714	16.2821	16.5891	16.7015	2.19399	1.13356	0.011209	up	A0A1U8GL40								IPR003496	ABA_WDS	nuclear
tr|A0A1U8GL68|A0A1U8GL68_CAPAN	14.7709	15.0882	15.044	15.2951	15.5583	15.5591	1.41728	0.50313	0.0196808	up	A0A1U8GL68	GO:0006559;GO:0006572;GO:1902000		GO:0046872;GO:0004334	K01555	ko00350;ko00643;ko01100;ko01120			IPR005959;IPR011234;IPR036663;IPR015377;IPR036462	Fumarylacetoacetase;Fumarylacetoacetase-like_C;Fumarylacetoacetase_C_sf;Fumarylacetoacetase_N;Fumarylacetoacetase_N_sf	cytoplasmic
tr|A0A1U8GME3|A0A1U8GME3_CAPAN	18.4706	18.7634	18.8489	19.0222	19.1126	19.3374	1.37853	0.463133	0.0370978	up	A0A1U8GME3	GO:0006096	GO:0005737	GO:0005524;GO:0000287;GO:0016301;GO:0030955;GO:0004743	K00873	ko00010;ko00230;ko00620;ko01100;ko01110;ko01120;ko01200;ko01230;ko04922;ko04930;ko05165;ko05203;ko05230			IPR001697;IPR015813;IPR040442;IPR011037;IPR018209;IPR015793;IPR015795;IPR036918;IPR015806	Pyr_Knase;Pyrv/PenolPyrv_Kinase-like_dom;Pyrv_Kinase-like_dom_sf;Pyrv_Knase-like_insert_dom_sf;Pyrv_Knase_AS;Pyrv_Knase_brl;Pyrv_Knase_C;Pyrv_Knase_C_sf;Pyrv_Knase_insert_dom_sf	cytoplasmic
tr|A0A1U8GMP4|A0A1U8GMP4_CAPAN	19.4843	19.124	19.2813	18.4437	18.5777	18.5394	0.583877	-0.776263	0.00987927	down	A0A1U8GMP4	GO:0006355;GO:0006334;GO:0045910;GO:0031936;GO:0030261;GO:0016584	GO:0005634;GO:0005730;GO:0000786	GO:0003690;GO:0031492	K11275				IPR017956;IPR005818;IPR000116;IPR036388;IPR036390	AT_hook_DNA-bd_motif;Histone_H1/H5_H15;HMGA;WH-like_DNA-bd_sf;WH_DNA-bd_sf	nuclear
tr|A0A1U8GMT5|A0A1U8GMT5_CAPAN	13.6851	13.7763	13.7037	13.9471	14.0484	13.9762	1.20484	0.268837	0.00285915	up	A0A2G2Y4T2	GO:0032259;GO:0045492	GO:0016021;GO:0000139	GO:0008168	K18801				IPR006514;IPR021148	IRX15/IRX15L/IGXM;Polysacc_synth_dom	Golgi apparatus
tr|A0A1U8GN71|A0A1U8GN71_CAPAN	13.7001	13.5499	13.5051	15.2109	14.801	14.2781	2.26312	1.17832	0.0431907	up	A0A1U8GN71	GO:0006869							IPR036312;IPR016140;IPR033872	Bifun_inhib/LTP/seed_sf;Bifunc_inhib/LTP/seed_store;nsLTP2	extracellular
tr|A0A1U8GNS3|A0A1U8GNS3_CAPAN	12.0417	11.7718	11.8882	11.5043	11.5237	11.4657	0.756466	-0.402653	0.0308344	down	A0A1U8GNS3			GO:0008234	K16287				IPR038765;IPR003653	Papain-like_cys_pep_sf;Peptidase_C48_C	cytoplasmic
tr|A0A1U8GP74|A0A1U8GP74_CAPAN	15.9403	16.1564	16.2387	16.7479	16.4246	16.6199	1.40022	0.485658	0.0200182	up	A0A2G2ZN03								IPR014729;IPR006015;IPR006016	Rossmann-like_a/b/a_fold;Universal_stress_UspA;UspA	cytoplasmic
tr|A0A1U8GP78|A0A1U8GP78_CAPAN	10.8944	11.3883	11.3215	11.9541	11.8646	11.7974	1.5918	0.670655	0.0402763	up	A0A1U8GP78	GO:0042183		GO:0051287;GO:0016616;GO:0008863	K00122	ko00630;ko00680;ko01100;ko01120;ko01200			IPR006139;IPR029753;IPR006140;IPR036291	D-isomer_2_OHA_DH_cat_dom;D-isomer_DH_CS;D-isomer_DH_NAD-bd;NAD(P)-bd_dom_sf	cytoplasmic
tr|A0A1U8GQU5|A0A1U8GQU5_CAPAN	12.6023	12.5418	12.3505	12.0531	12.0097	12.2003	0.752367	-0.410492	0.0146014	down	A0A1U8GQU5	GO:0046777	GO:0005886	GO:0005524;GO:0004674	K13430	ko04626			IPR011009;IPR000719;IPR017441;IPR008271	Kinase-like_dom_sf;Prot_kinase_dom;Protein_kinase_ATP_BS;Ser/Thr_kinase_AS	mitochondrial
tr|A0A1U8GRF0|A0A1U8GRF0_CAPAN	15.3101	14.9864	15.058	15.6032	15.485	15.5618	1.34896	0.43185	0.0362215	up	A0A1U8GRF0	GO:0006782	GO:0009507	GO:0016491;GO:0004729	K00231	ko00860;ko01100;ko01110			IPR002937;IPR036188;IPR004572	Amino_oxidase;FAD/NAD-bd_sf;Protoporphyrinogen_oxidase	cytoplasmic
tr|A0A1U8GTB0|A0A1U8GTB0_CAPAN	14.2299	14.7627	15.2221	16.3325	16.6266	16.8142	3.61214	1.85286	0.0111133	up	A0A2G2W3Q5			GO:0008080	K22246				IPR016181;IPR000182;IPR013103	Acyl_CoA_acyltransferase;GNAT_dom;RVT_2	cytoplasmic
tr|A0A1U8GTX9|A0A1U8GTX9_CAPAN	13.6193	14.4278	13.7607	15.3243	15.3297	15.0133	2.43929	1.28646	0.0225911	up	A0A2G2Y4N3			GO:0016788	K10691	ko05165;ko05203			IPR001087;IPR036514;IPR035669	GDSL;SGNH_hydro_sf;SGNH_plant_lipase-like	extracellular
tr|A0A1U8GUR2|A0A1U8GUR2_CAPAN	17.1118	17.2117	17.2791	16.594	16.7662	16.8654	0.727485	-0.45901	0.0125435	down	A0A2G2ZAV1		GO:0005829;GO:0005886	GO:0004866;GO:0008233					IPR010259;IPR037045	S8pro/Inhibitor_I9;S8pro/Inhibitor_I9_sf	vacuolar
tr|A0A1U8GW14|A0A1U8GW14_CAPAN	14.7358	14.0918	14.2317	15.498	14.9738	15.057	1.76928	0.823164	0.0333189	up	A0A2G2Z9U5		GO:0005737	GO:0046872;GO:0000166;GO:0008253	K03787	ko00230;ko00240;ko00760;ko01100;ko01110			IPR030048;IPR002828;IPR036523	SurE;SurE-like_Pase/nucleotidase;SurE-like_sf	cytoplasmic
tr|A0A1U8GWJ9|A0A1U8GWJ9_CAPAN	13.699	13.8092	13.9136	13.583	13.5487	13.4767	0.82866	-0.271148	0.030569	down	A0A2G2ZIY0			GO:0008641	K22132				IPR000594;IPR035985	ThiF_NAD_FAD-bd;Ubiquitin-activating_enz	endoplasmic reticulum
tr|A0A1U8GWZ6|A0A1U8GWZ6_CAPAN	12.4711	12.4209	12.124	14.0141	13.0965	13.3007	2.19125	1.13175	0.0413342	up	A0A2G2ZIE9	GO:0005975	GO:0005618	GO:0004650	K01184	ko00040;ko01100			IPR000743;IPR012334;IPR011050	Glyco_hydro_28;Pectin_lyas_fold;Pectin_lyase_fold/virulence	extracellular
tr|A0A1U8GX39|A0A1U8GX39_CAPAN	16.4284	16.4529	16.4263	16.1608	16.1069	16.1062	0.805933	-0.311269	0.000759935	down	A0A2G2Z825	GO:0006813;GO:0070478;GO:1904278;GO:0016441;GO:0090065;GO:0035864;GO:0000292	GO:0005773;GO:0055087	GO:0005524;GO:0003723;GO:0003724	K12599	ko03018			IPR011545;IPR014001;IPR001650;IPR027417;IPR025696;IPR016438;IPR012961;IPR040801	DEAD/DEAH_box_helicase_dom;Helicase_ATP-bd;Helicase_C;P-loop_NTPase;rRNA_proc-arch_dom;Ski2-like;Ski2_C;Ski2_N	cytoplasmic
tr|A0A1U8GXF3|A0A1U8GXF3_CAPAN	18.0875	17.7359	17.8161	17.3968	17.6132	17.4338	0.75863	-0.398532	0.0429931	down	A0A1U8GXF3	GO:0006177	GO:0005829;GO:0009570	GO:0016757;GO:0003922;GO:0003921					IPR035902	Nuc_phospho_transferase	mitochondrial
tr|A0A1U8GXL0|A0A1U8GXL0_CAPAN	16.4088	16.3861	16.3525	15.9855	16.0379	16.0057	0.772311	-0.372746	7.83423e-05	down	A0A2G2Z7Z1			GO:0005525;GO:0003924	K07904	ko04144;ko04961;ko04962;ko04972;ko05164			IPR027417;IPR005225;IPR001806	P-loop_NTPase;Small_GTP-bd_dom;Small_GTPase	cytoplasmic
tr|A0A1U8GY39|A0A1U8GY39_CAPAN	13.3453	13.1885	13.0862	12.893	12.8706	12.7912	0.781838	-0.355058	0.028558	down	A0A1U8GY39	GO:0006412	GO:0005840	GO:0003735	K02935	ko03010			IPR015608;IPR000206;IPR014719;IPR013823;IPR008932;IPR036235	Put_Ribosomal_L7/L12_plants;Ribosomal_L7/12;Ribosomal_L7/12_C/ClpS-like;Ribosomal_L7/L12_C;Ribosomal_L7/L12_oligo;Ribosomal_L7/L12_oligo_N_sf	mitochondrial
tr|A0A1U8GY41|A0A1U8GY41_CAPAN	17.2804	17.2365	17.1933	16.9863	16.9346	16.9831	0.830044	-0.26874	0.00162821	down	A0A2G2Z789		GO:0016021	GO:0046872;GO:0020037	K23490				IPR001199;IPR036400;IPR018506	Cyt_B5-like_heme/steroid-bd;Cyt_B5-like_heme/steroid_sf;Cyt_B5_heme-BS	cytoplasmic
tr|A0A1U8GY57|A0A1U8GY57_CAPAN	16.7695	17.0295	17.0112	17.2094	17.3225	17.538	1.33783	0.419894	0.0311596	up	A0A2G2XX07	GO:0016554			K00655	ko00561;ko00564;ko01100;ko01110			IPR039206	MORF/ORRM1/DAG-like	mitochondrial
tr|A0A1U8GZL3|A0A1U8GZL3_CAPAN	13.0612	13.2192	13.1865	13.5053	13.4759	13.4862	1.26009	0.333531	0.0177027	up	A0A1U8GZL3								IPR027267;IPR036028;IPR001452	AH/BAR_dom_sf;SH3-like_dom_sf;SH3_domain	cytoplasmic
tr|A0A1U8H0I3|A0A1U8H0I3_CAPAN	19.4296	19.4427	19.4088	19.222	19.0207	19.0873	0.802701	-0.317066	0.0302631	down	A0A2G2ZKT9	GO:0051603	GO:0005634;GO:0005737;GO:0005839	GO:0004298	K02737	ko03050;ko05010;ko05012;ko05014;ko05016;ko05017;ko05020			IPR029055;IPR000243;IPR016050;IPR001353;IPR023333	Ntn_hydrolases_N;Pept_T1A_subB;Proteasome_bsu_CS;Proteasome_sua/b;Proteasome_suB-type	cytoplasmic
tr|A0A1U8H0I5|A0A1U8H0I5_CAPAN	15.9179	15.9294	15.9802	16.2963	16.1292	16.25	1.21648	0.282708	0.0190794	up	A0A1U8H0I5			GO:0016491;GO:0016616	K09753	ko00940;ko01100;ko01110			IPR001509;IPR036291	Epimerase_deHydtase;NAD(P)-bd_dom_sf	peroxisomal
tr|A0A1U8H0X2|A0A1U8H0X2_CAPAN	17.1116	17.3945	17.1538	17.9176	17.5246	17.6719	1.39931	0.484719	0.0314212	up	A0A1U8H0X2			GO:0046872;GO:0031418;GO:0051213	K23947	ko00380			IPR026992;IPR027443;IPR005123	DIOX_N;IPNS-like;Oxoglu/Fe-dep_dioxygenase	cytoplasmic
tr|A0A1U8H0Z7|A0A1U8H0Z7_CAPAN	17.0252	17.0863	16.8691	16.6996	16.6016	16.4266	0.748667	-0.417604	0.0166506	down	A0A1U8H0Z7		GO:0009506;GO:0046658		K04077	ko03018;ko04212;ko04940;ko05134;ko05152			IPR004864	LEA_2	endoplasmic reticulum
tr|A0A1U8H201|A0A1U8H201_CAPAN	14.3995	14.8262	14.656	15.3548	15.736	15.2989	1.78507	0.835978	0.0109313	up	A0A2G2ZEJ1		GO:0016021	GO:0046872;GO:0020037	K23490				IPR001199;IPR036400;IPR018506	Cyt_B5-like_heme/steroid-bd;Cyt_B5-like_heme/steroid_sf;Cyt_B5_heme-BS	cytoplasmic
tr|A0A1U8H215|A0A1U8H215_CAPAN	16.6355	16.8219	17.1214	17.3009	17.4875	17.7943	1.58884	0.667976	0.0296683	up	A0A2G2ZEP4			GO:0016491	K08081	ko00960;ko01100;ko01110			IPR036291;IPR020904;IPR002347	NAD(P)-bd_dom_sf;Sc_DH/Rdtase_CS;SDR_fam	mitochondrial
tr|A0A1U8H2D5|A0A1U8H2D5_CAPAN	20.5789	20.7201	20.7092	20.8476	20.9618	20.9905	1.20074	0.263923	0.0138078	up	A0A2G2ZE75			GO:0003755	K09571	ko04915			IPR001179;IPR013026;IPR011990;IPR001440;IPR019734	PPIase_FKBP_dom;TPR-contain_dom;TPR-like_helical_dom_sf;TPR_1;TPR_repeat	peroxisomal
tr|A0A1U8H2X6|A0A1U8H2X6_CAPAN	13.6909	13.8283	13.7167	14.8904	14.3744	14.4478	1.77223	0.825567	0.0294458	up	A0A1U8H2X6		GO:0005737						IPR008560	DUF842_euk	cytoplasmic
tr|A0A1U8H309|A0A1U8H309_CAPAN	19.6753	19.4047	19.5239	18.9073	19.2604	19.0937	0.733303	-0.447519	0.0281247	down	A0A1U8H309	GO:0006457;GO:0042026		GO:0005524	K04077	ko03018;ko04212;ko04940;ko05134;ko05152			IPR018370;IPR001844;IPR002423;IPR027409;IPR027413;IPR027410	Chaperonin_Cpn60_CS;Chaprnin_Cpn60;Cpn60/TCP-1;GroEL-like_apical_dom_sf;GROEL-like_equatorial_sf;TCP-1-like_intermed_sf	chloroplast
tr|A0A1U8H367|A0A1U8H367_CAPAN	15.736	15.6604	15.3609	16.3024	16.072	15.9121	1.42381	0.509755	0.0340443	up	A0A1U8H367	GO:0006629;GO:0010345;GO:0035336	GO:0043231	GO:0102965;GO:0080019	K13356	ko00073;ko04146;ko04212			IPR026055;IPR033640;IPR013120;IPR036291	FAR;FAR_C;Male_sterile_NAD-bd;NAD(P)-bd_dom_sf	cytoplasmic
tr|A0A1U8H3K8|A0A1U8H3K8_CAPAN	19.5773	19.7345	19.6983	19.2246	19.1825	19.1848	0.720598	-0.472734	0.0064182	down	A0A1U8H3K8	GO:0006430	GO:0005829	GO:0005524;GO:0000049;GO:0004824	K04567	ko00970			IPR004364;IPR006195;IPR002313;IPR034762;IPR018149;IPR012340;IPR004365	Aa-tRNA-synt_II;aa-tRNA-synth_II;Lys-tRNA-ligase_II;Lys-tRNA-ligase_II_bac/euk;Lys-tRNA-synth_II_C;NA-bd_OB-fold;NA-bd_OB_tRNA	cytoplasmic
tr|A0A1U8H3V4|A0A1U8H3V4_CAPAN	16.1718	16.4173	16.3637	16.9815	16.7403	16.603	1.37299	0.457317	0.0326981	up	A0A1U8H3V4	GO:0072321	GO:0005743;GO:0005758		K17780				IPR004217;IPR035427;IPR039238	Tim10-like;Tim10-like_dom_sf;Tim8/13	cytoplasmic
tr|A0A1U8H419|A0A1U8H419_CAPAN	13.2476	14.0851	14.2544	12.6754	12.9034	12.4519	0.439676	-1.18549	0.046643	down	A0A2G2Z827										cytoplasmic
tr|A0A1U8H4L3|A0A1U8H4L3_CAPAN	12.4802	12.1719	12.4407	11.6787	11.9945	12.0377	0.726664	-0.460639	0.0376569	down	A0A2G2ZCI6			GO:0005524;GO:0004672	K01968	ko00280;ko01100			IPR011009;IPR000719;IPR001245;IPR008271	Kinase-like_dom_sf;Prot_kinase_dom;Ser-Thr/Tyr_kinase_cat_dom;Ser/Thr_kinase_AS	cytoplasmic
tr|A0A1U8H4M1|A0A1U8H4M1_CAPAN	17.0685	16.831	16.9177	16.5371	16.6723	16.6105	0.794197	-0.332432	0.0226945	down	A0A2G2Z7F7			GO:0020037;GO:0005506;GO:0016705;GO:0004497	K15747	ko00906;ko01100;ko01110			IPR001128;IPR017972;IPR002401;IPR036396	Cyt_P450;Cyt_P450_CS;Cyt_P450_E_grp-I;Cyt_P450_sf	chloroplast
tr|A0A1U8H4R2|A0A1U8H4R2_CAPAN	11.5581	11.204	10.9804	10.1671	10.6453	10.2385	0.536937	-0.897177	0.0166844	down	A0A2G2Z971		GO:0019005		K10290				IPR007474;IPR036767;IPR036047;IPR001810	ApaG_domain;ApaG_sf;F-box-like_dom_sf;F-box_dom	plasma membrane
tr|A0A1U8H5Z8|A0A1U8H5Z8_CAPAN	13.323	13.3816	13.2819	12.9714	12.9211	12.6519	0.716649	-0.480661	0.0317802	down	A0A1U8H5Z8			GO:0020037;GO:0005506;GO:0016705;GO:0004497	K13261	ko00943;ko01110			IPR001128;IPR017972;IPR002401;IPR036396	Cyt_P450;Cyt_P450_CS;Cyt_P450_E_grp-I;Cyt_P450_sf	Golgi apparatus
tr|A0A1U8H727|A0A1U8H727_CAPAN	15.3749	15.075	14.97	14.5962	14.6705	14.5712	0.693813	-0.527382	0.0422958	down	A0A1U8H727		GO:0009507								cytoplasmic
tr|A0A1U8H7V1|A0A1U8H7V1_CAPAN	16.5373	16.8438	16.8674	17.0478	17.276	17.3385	1.38632	0.471264	0.0284725	up	A0A2G3AJD7			GO:0005524;GO:0000287;GO:0016301;GO:0030955;GO:0004743	K00873	ko00010;ko00230;ko00620;ko01100;ko01110;ko01120;ko01200;ko01230;ko04922;ko04930;ko05165;ko05203;ko05230			IPR001697;IPR015813;IPR040442;IPR011037;IPR018209;IPR015793;IPR015795;IPR036918;IPR015806	Pyr_Knase;Pyrv/PenolPyrv_Kinase-like_dom;Pyrv_Kinase-like_dom_sf;Pyrv_Knase-like_insert_dom_sf;Pyrv_Knase_AS;Pyrv_Knase_brl;Pyrv_Knase_C;Pyrv_Knase_C_sf;Pyrv_Knase_insert_dom_sf	cytoplasmic
tr|A0A1U8H8L7|A0A1U8H8L7_CAPAN	16.6923	16.5281	16.7249	17.2935	17.8709	17.6925	1.95956	0.970528	0.0199552	up	A0A2G2Z0H9				K03098				IPR012674;IPR022271;IPR002446;IPR022272;IPR000566	Calycin;Lipocalin_ApoD;Lipocalin_bac;Lipocalin_CS;Lipocln_cytosolic_FA-bd_dom	cytoplasmic
tr|A0A1U8HAW7|A0A1U8HAW7_CAPAN	12.2049	13.0937	12.8505	14.8692	13.9336	13.8116	2.80587	1.48845	0.0272485	up	A0A2G2ZE93	GO:0015979	GO:0016021;GO:0009538		K02699	ko00195			IPR003757;IPR036592;IPR022980	PSI_PsaL;PSI_PsaL_sf;PSI_suXI	chloroplast
tr|A0A1U8H9E3|A0A1U8H9E3_CAPAN	18.5767	18.8067	18.8441	18.9726	19.2135	19.1829	1.30181	0.380523	0.0283769	up	A0A1U8H9E3	GO:0006412	GO:0005634;GO:0022627	GO:0003723;GO:0003735	K02985	ko03010;ko05130;ko05132			IPR015946;IPR004044;IPR009019;IPR001351;IPR036419;IPR018280;IPR005703	KH_dom-like_a/b;KH_dom_type_2;KH_sf_prok-type;Ribosomal_S3_C;Ribosomal_S3_C_sf;Ribosomal_S3_CS;Ribosomal_S3_euk/arc	nuclear
tr|A0A1U8H9E5|A0A1U8H9E5_CAPAN	15.9555	16.0138	15.8127	15.5192	15.5094	15.4742	0.744108	-0.426416	0.0152977	down	A0A2G2Z229	GO:0006437		GO:0005524;GO:0003723;GO:0004831	K01866	ko00970			IPR001412;IPR002305;IPR014729;IPR002942;IPR036986;IPR002307;IPR024088;IPR024107	aa-tRNA-synth_I_CS;aa-tRNA-synth_Ic;Rossmann-like_a/b/a_fold;S4_RNA-bd;S4_RNA-bd_sf;Tyr-tRNA-ligase;Tyr-tRNA-ligase_bac-type;Tyr-tRNA-ligase_bac_1	mitochondrial
tr|A0A1U8H9G0|A0A1U8H9G0_CAPAN	12.1043	12.7965	12.704	13.2238	13.7653	13.5901	1.9882	0.991464	0.0245681	up	A0A2G2ZE32		GO:0005737		K13993	ko04141			IPR002068;IPR031107;IPR008978	A-crystallin/Hsp20_dom;HSP20;HSP20-like_chaperone	cytoplasmic
tr|A0A1U8HAS8|A0A1U8HAS8_CAPAN	17.0594	16.8819	16.8589	17.405	17.3537	17.1864	1.3028	0.38162	0.0140665	up	A0A2G2Z1J2	GO:0006006;GO:0006098		GO:0050661;GO:0004345	K00036	ko00030;ko00480;ko01100;ko01110;ko01120;ko01200;ko05230			IPR001282;IPR019796;IPR022675;IPR022674;IPR036291	G6P_DH;G6P_DH_AS;G6P_DH_C;G6P_DH_NAD-bd;NAD(P)-bd_dom_sf	mitochondrial
tr|A0A1U8HB06|A0A1U8HB06_CAPAN	17.25	17.0965	17.1163	16.7401	16.8163	16.6493	0.747923	-0.419038	0.0035616	down	A0A1U8HB06		GO:0016021	GO:0005524;GO:0004672	K13415	ko04075			IPR011009;IPR001611;IPR032675;IPR013210;IPR000719;IPR017441	Kinase-like_dom_sf;Leu-rich_rpt;LRR_dom_sf;LRR_N_plant-typ;Prot_kinase_dom;Protein_kinase_ATP_BS	endoplasmic reticulum
tr|A0A1U8HBD8|A0A1U8HBD8_CAPAN	14.8476	14.959	15.0371	15.2462	15.2725	15.3486	1.26681	0.341198	0.0109747	up	A0A1U8HBD8		GO:0005777	GO:0047617	K17362				IPR039298;IPR029069;IPR006683	ACOT13;HotDog_dom_sf;Thioestr_dom	peroxisomal
tr|A0A1U8HBF0|A0A1U8HBF0_CAPAN	17.4827	17.0753	17.0914	17.9236	17.9834	17.7969	1.60746	0.684785	0.0230427	up	A0A1U8HBF0	GO:0006457;GO:0009408;GO:0009651;GO:0000302;GO:0042542;GO:0051259	GO:0005737	GO:0051082;GO:0043621	K13993	ko04141			IPR002068;IPR031107;IPR008978	A-crystallin/Hsp20_dom;HSP20;HSP20-like_chaperone	cytoplasmic
tr|A0A1U8HBL3|A0A1U8HBL3_CAPAN	12.4957	12.8291	12.6789	13.604	13.8454	13.3914	1.92615	0.945719	0.0056616	up	A0A2G2Z3R0	GO:0019953	GO:0016021;GO:0005576		K20628				IPR007118;IPR007112;IPR007117;IPR036749;IPR005795;IPR009009;IPR036908	Expan_Lol_pI;Expansin/allergen_DPBB_dom;Expansin_CBD;Expansin_CBD_sf;LolPI;RlpA-like_DPBB;RlpA-like_sf	endoplasmic reticulum
tr|A0A1U8HC84|A0A1U8HC84_CAPAN	14.236	14.1713	14.1886	14.018	13.9229	13.7986	0.82046	-0.285495	0.0367692	down	A0A2G2Z4M3								IPR043424;IPR029068	BLT-like;Glyas_Bleomycin-R_OHBP_Dase	cytoplasmic
tr|A0A1U8HCK7|A0A1U8HCK7_CAPAN	14.2416	14.4528	14.4056	14.8829	14.9442	15.1801	1.55375	0.635758	0.00630078	up	A0A1U8HCK7	GO:0006281;GO:0046939	GO:0005634	GO:0008270;GO:0003690;GO:0046404;GO:0046403	K08073				IPR036412;IPR006549;IPR023214;IPR013954;IPR006551;IPR001510;IPR036957	HAD-like_sf;HAD-SF_hydro_IIIA;HAD_sf;PNK3P;Polynucleotide_phosphatase;Znf_PARP;Znf_PARP_sf	nuclear
tr|A0A1U8HD52|A0A1U8HD52_CAPAN	16.0634	15.9384	16.1197	15.3299	15.5201	15.6716	0.690974	-0.533296	0.0167346	down	A0A2G2ZCD2			GO:0046872;GO:0016491;GO:0031418	K24028				IPR026992;IPR027443;IPR005123	DIOX_N;IPNS-like;Oxoglu/Fe-dep_dioxygenase	peroxisomal
tr|A0A1U8HDG9|A0A1U8HDG9_CAPAN	13.6078	13.735	13.4981	13.3915	13.2202	13.1155	0.773122	-0.371233	0.0256099	down	A0A1U8HDG9	GO:0009846;GO:0009860;GO:0052543	GO:0016021;GO:0005783		K22145				IPR026721	TMEM18	cytoplasmic
tr|A0A1U8HDS7|A0A1U8HDS7_CAPAN	19.0222	18.5403	18.6746	17.8167	17.8353	17.7136	0.515059	-0.95719	0.016628	down	A0A2G2Z696		GO:0016021	GO:0005524;GO:0004672	K13416	ko04016;ko04075;ko04626			IPR011009;IPR001611;IPR032675;IPR021720;IPR000719;IPR001245;IPR008271	Kinase-like_dom_sf;Leu-rich_rpt;LRR_dom_sf;Malectin_dom;Prot_kinase_dom;Ser-Thr/Tyr_kinase_cat_dom;Ser/Thr_kinase_AS	plasma membrane
tr|A0A1U8HH40|A0A1U8HH40_CAPAN	13.103	13.5016	13.5307	12.8487	12.7784	12.4999	0.628731	-0.669486	0.0206924	down	A0A2G2Z0D1				K01188	ko00460;ko00500;ko00940;ko01100;ko01110			IPR001611;IPR032675;IPR013210	Leu-rich_rpt;LRR_dom_sf;LRR_N_plant-typ	extracellular
tr|A0A1U8HJK1|A0A1U8HJK1_CAPAN	13.6652	13.4381	13.4409	13.2214	13.1702	13.2727	0.81602	-0.293324	0.0453554	down	A0A1U8HJK1	GO:0006355	GO:0005634	GO:0003700;GO:0043565	K14494	ko04075			IPR005202	TF_GRAS	nuclear
tr|A0A1U8HJS4|A0A1U8HJS4_CAPAN	15.3106	15.4528	15.5013	15.636	15.7562	15.8835	1.26315	0.33702	0.022987	up	A0A1U8HJS4		GO:0005634;GO:0005829	GO:0004722	K17506				IPR015655;IPR036457;IPR001932	PP2C;PPM-type_dom_sf;PPM-type_phosphatase_dom	nuclear
tr|A0A1U8HLH6|A0A1U8HLH6_CAPAN	11.731	12.4434	12.3798	13.8181	13.4324	13.441	2.60107	1.3791	0.0117564	up	A0A1U8HLH6	GO:0009627		GO:0005504	K02605	ko04110;ko04111;ko04113			IPR036312;IPR016140;IPR039265	Bifun_inhib/LTP/seed_sf;Bifunc_inhib/LTP/seed_store;DIR1-like	extracellular
tr|A0A1U8HLK3|A0A1U8HLK3_CAPAN	17.8381	17.7275	17.5702	17.3208	17.2365	17.025	0.698412	-0.517849	0.0119907	down	A0A1U8HLK3		GO:0005747						IPR019721	NADH-UbQ_OxRdtase_su21_N	cytoplasmic
tr|A0A2G2XJA4|A0A2G2XJA4_CAPAN	11.8779	12.3098	12.027	12.9211	12.8679	12.8055	1.73299	0.793263	0.019056	up	A0A2G2XJA4	GO:0007266	GO:0005829;GO:0016020	GO:0048365;GO:0005094	K12462	ko04722;ko04962			IPR014756;IPR000406;IPR024792	Ig_E-set;Rho_GDI;RhoGDI_dom_sf	cytoplasmic
tr|A0A2G2XJB1|A0A2G2XJB1_CAPAN	13.3387	13.5147	13.5454	13.7641	13.9989	13.8745	1.33135	0.412893	0.011623	up	A0A2G2XJB1	GO:0045039	GO:0016021;GO:0042721	GO:0008320;GO:0030943	K17790				IPR039175	TIM22	cytoplasmic
tr|A0A2G2XJB4|A0A2G2XJB4_CAPAN	15.5162	14.9685	14.7979	14.0443	14.0232	13.7362	0.44762	-1.15965	0.0193426	down	A0A2G2XJB4			GO:0016788	K01206	ko00511;ko04142			IPR001087;IPR036514	GDSL;SGNH_hydro_sf	cytoplasmic
tr|A0A2G2XJL9|A0A2G2XJL9_CAPAN	15.7157	15.6488	15.8631	15.5198	15.4309	15.4384	0.823872	-0.279507	0.0317827	down	A0A2G2XJL9	GO:0006490;GO:0033577	GO:0005783	GO:0000033;GO:0004378	K03843	ko00510;ko00513;ko01100			IPR027054;IPR001296	ALG2;Glyco_trans_1	endoplasmic reticulum
tr|A0A2G2XTQ6|A0A2G2XTQ6_CAPAN	19.7502	19.2692	19.9944	20.4241	20.2453	20.7753	1.75359	0.810312	0.0418887	up	A0A2G2XTQ6				K03188				IPR025886	PP2-like	cytoplasmic
tr|A0A2G2XU31|A0A2G2XU31_CAPAN	11.7855	11.9521	12.0251	13.5626	13.0086	12.7833	2.29297	1.19722	0.027007	up	A0A2G2XU31			GO:0004867					IPR003465	Prot_inh_I20	extracellular
tr|A0A2G2XUS8|A0A2G2XUS8_CAPAN	20.0376	19.8769	19.8587	19.1752	19.2872	19.2527	0.621551	-0.686055	0.00137827	down	A0A2G2XUS8	GO:0010731			K00799	ko00480;ko00980;ko00982;ko00983;ko01100;ko01524;ko04212;ko05200;ko05204;ko05225;ko05418			IPR010987;IPR036282;IPR040079;IPR004045;IPR036249	Glutathione-S-Trfase_C-like;Glutathione-S-Trfase_C_sf;Glutathione_S-Trfase;Glutathione_S-Trfase_N;Thioredoxin-like_sf	cytoplasmic
tr|A0A2G2XUT9|A0A2G2XUT9_CAPAN	18.9946	19.088	19.0495	19.4071	19.1913	19.3494	1.20737	0.271872	0.0367905	up	A0A2G3ASI5	GO:0006457	GO:0005737	GO:0005524;GO:0051082	K09495				IPR012719;IPR017998;IPR002194;IPR002423;IPR027409;IPR027413;IPR027410	Chap_CCT_gamma;Chaperone_TCP-1;Chaperonin_TCP-1_CS;Cpn60/TCP-1;GroEL-like_apical_dom_sf;GROEL-like_equatorial_sf;TCP-1-like_intermed_sf	cytoplasmic
tr|A0A2G2XUW9|A0A2G2XUW9_CAPAN	14.3501	14.5279	14.3383	14.0401	14.0638	13.9871	0.771052	-0.3751	0.016389	down	A0A2G2XUW9			GO:0043531	K13457	ko04626			IPR002182;IPR027417	NB-ARC;P-loop_NTPase	cytoplasmic
tr|A0A2G2XVK2|A0A2G2XVK2_CAPAN	14.8214	14.7122	14.6684	14.371	14.4328	14.361	0.786925	-0.345701	0.00703794	down	A0A2G3BWB5	GO:0006486	GO:0016021	GO:0046872;GO:0008375	K00726	ko00510;ko00513;ko01100			IPR004139;IPR029044	Glyco_trans_13;Nucleotide-diphossugar_trans	cytoplasmic
tr|A0A2G2XVS5|A0A2G2XVS5_CAPAN	16.5899	16.5941	16.5981	16.0943	16.2826	16.3355	0.781009	-0.35659	0.0394991	down	A0A2G2XVS5		GO:0005634		K14494	ko04075			IPR000270;IPR034891;IPR003035	PB1_dom;PB1_NLP;RWP-RK_dom	nuclear
tr|A0A2G2XVZ4|A0A2G2XVZ4_CAPAN	12.7643	12.8749	13.0165	12.5039	12.3141	12.6456	0.759226	-0.397398	0.0333312	down	A0A2G2XVZ4				K22733				IPR000008;IPR035892	C2_dom;C2_domain_sf	cytoplasmic
tr|A0A2G2XW12|A0A2G2XW12_CAPAN	14.4405	14.7695	14.7758	14.9293	15.106	15.2399	1.34704	0.429798	0.0415677	up	A0A2G2XW12				K17398	ko00270;ko01100;ko05206			IPR000313	PWWP_dom	nuclear
tr|A0A2G2XWC8|A0A2G2XWC8_CAPAN	16.18	15.9669	16.0863	15.8472	15.7704	15.7019	0.809683	-0.304571	0.019384	down	A0A2G2XWC8		GO:0016021		K13436	ko04626			IPR000644;IPR034896;IPR000270	CBS_dom;CBSCBSPB;PB1_dom	nuclear
tr|A0A2G2XWG2|A0A2G2XWG2_CAPAN	12.5762	12.8403	12.7742	12.9735	13.0817	13.1842	1.2742	0.34959	0.0277527	up	A0A2G2XWG2	GO:0006412	GO:0009536;GO:0005762	GO:0003735;GO:0070180	K02874	ko03010			IPR036853;IPR000218;IPR005745;IPR019972	Ribosomal_L14_sf;Ribosomal_L14P;Ribosomal_L14P_bac-type;Ribosomal_L14P_CS	cytoplasmic
tr|A0A2G2XWJ1|A0A2G2XWJ1_CAPAN	14.1836	14.3404	14.1185	14.6418	14.5763	14.6051	1.31362	0.393546	0.0202407	up	A0A2G2XWJ1	GO:0006952		GO:0043531	K13457	ko04626			IPR002182;IPR027417;IPR038005	NB-ARC;P-loop_NTPase;RX-like_CC	cytoplasmic
tr|A0A2G2XWJ5|A0A2G2XWJ5_CAPAN	14.1135	14.2286	14.2061	13.8958	13.9799	13.8123	0.819768	-0.286712	0.0108679	down	A0A2G2XWJ5	GO:0006886;GO:0006888;GO:0007030	GO:0016021;GO:0005783;GO:0005794;GO:0030134;GO:0005793		K20352	ko05130			IPR009038;IPR015720	GOLD_dom;TMP21-related	endoplasmic reticulum
tr|A0A2G2XWN8|A0A2G2XWN8_CAPAN	15.3683	15.0019	14.9426	14.6858	14.4566	14.5475	0.687314	-0.540958	0.0370465	down	A0A2G2XWN8	GO:0000105;GO:0046855		GO:0046872;GO:0042578;GO:0004401	K18649	ko00053;ko00340;ko00562;ko01100;ko01110;ko01230;ko04070			IPR011809;IPR020583;IPR000760	His_9_proposed;Inositol_monoP_metal-BS;Inositol_monophosphatase-like	chloroplast
tr|A0A2G2XWR8|A0A2G2XWR8_CAPAN	17.0293	16.8391	16.8324	16.7105	16.6145	16.5823	0.832473	-0.264525	0.0340586	down	A0A1U8E281		GO:0016021	GO:0005524;GO:0004674	K01180				IPR011009;IPR000719;IPR017441;IPR001245;IPR008271	Kinase-like_dom_sf;Prot_kinase_dom;Protein_kinase_ATP_BS;Ser-Thr/Tyr_kinase_cat_dom;Ser/Thr_kinase_AS	cytoplasmic
tr|A0A2G2XWT7|A0A2G2XWT7_CAPAN	13.1324	13.1957	13.0972	13.4508	13.3595	13.4041	1.2	0.263039	0.00260511	up	A0A2G2XWT7								IPR021139;IPR036236;IPR013087	NYN_limkain-b1;Znf_C2H2_sf;Znf_C2H2_type	cytoplasmic
tr|A0A2G2XWW5|A0A2G2XWW5_CAPAN	16.3729	15.8471	15.9102	15.5715	15.2659	15.4609	0.65491	-0.610631	0.0461715	down	A0A1U8GY52	GO:0046686;GO:0006807;GO:0110051	GO:0009507	GO:0110050	K11206				IPR003010;IPR036526	C-N_Hydrolase;C-N_Hydrolase_sf	cytoplasmic
tr|A0A2G2XX50|A0A2G2XX50_CAPAN	15.2861	15.4852	15.3024	15.7062	15.6446	15.6291	1.23291	0.302067	0.029976	up	A0A2G2XX50	GO:0000387;GO:0033962;GO:0000956	GO:0005681;GO:0000932;GO:0005688;GO:0097526	GO:0003723;GO:0017070	K12623	ko03018;ko03040			IPR034101;IPR027141;IPR001163;IPR010920	Lsm4;LSm4/Sm_D1/D3;LSM_dom_euk/arc;LSM_dom_sf	cytoplasmic
tr|A0A2G2XX96|A0A2G2XX96_CAPAN	16.6215	16.9071	16.7465	17.1533	17.049	17.1814	1.29194	0.369539	0.0294812	up	A0A2G2XX96		GO:0005829	GO:0051879	K09553	ko05020			IPR013026;IPR011990;IPR019734	TPR-contain_dom;TPR-like_helical_dom_sf;TPR_repeat	cytoplasmic
tr|A0A2G2XXH7|A0A2G2XXH7_CAPAN	14.7649	14.7161	14.6202	14.4148	14.5603	14.3246	0.830962	-0.267145	0.0388811	down	A0A2G2XXH7	GO:0006952;GO:0009607	GO:0016021		K08472				IPR004326	Mlo	plasma membrane
tr|A0A2G2XXI6|A0A2G2XXI6_CAPAN	16.652	16.3308	16.5784	15.9615	15.9512	15.912	0.669514	-0.578813	0.0247638	down	A0A2G2XXI6								IPR001279;IPR036866	Metallo-B-lactamas;RibonucZ/Hydroxyglut_hydro	chloroplast
tr|A0A2G2XXL0|A0A2G2XXL0_CAPAN	14.9341	14.7723	14.9625	15.0909	15.2351	15.1991	1.21873	0.285374	0.0208934	up	A0A2G2XXL0		GO:0016021	GO:0005524;GO:0042626	K08712	ko02010			IPR003593;IPR013525;IPR003439;IPR043926;IPR034003;IPR027417;IPR013581	AAA+_ATPase;ABC_2_trans;ABC_transporter-like;ABCG_dom;ABCG_PDR_2;P-loop_NTPase;PDR_assoc	cytoplasmic
tr|A0A2G2XY67|A0A2G2XY67_CAPAN	13.7901	14.1135	13.8077	13.228	13.3518	13.4128	0.672278	-0.57287	0.0167625	down	A0A2G2XY67	GO:0006355	GO:0005634	GO:0003700;GO:0043565	K14494	ko04075			IPR005202	TF_GRAS	nuclear
tr|A0A2G2XY70|A0A2G2XY70_CAPAN	12.4022	12.9119	13.0415	13.8222	14.2898	14.0586	2.41439	1.27166	0.00809853	up	A0A2G2XY70				K02126	ko00190;ko01100;ko04714;ko05010;ko05012;ko05014;ko05016;ko05020					chloroplast
tr|A0A2G2XYX2|A0A2G2XYX2_CAPAN	14.8445	14.3295	14.6094	16.2431	15.4362	15.4938	2.18846	1.12992	0.0293888	up	A0A2G2XYX2	GO:0051603;GO:0050790	GO:0005615;GO:0005764	GO:0004197	K01363	ko04140;ko04142;ko04210;ko04612;ko04621;ko04924			IPR038765;IPR025661;IPR000169;IPR025660;IPR000668;IPR012599	Papain-like_cys_pep_sf;Pept_asp_AS;Pept_cys_AS;Pept_his_AS;Peptidase_C1A_C;Propeptide_C1A	cytoplasmic
tr|A0A2G2XZ24|A0A2G2XZ24_CAPAN	13.9759	14.9101	14.9085	15.8824	15.867	16.0192	2.50478	1.32469	0.0479862	up	A0A2G2XZ24	GO:0006364	GO:0032040;GO:0005732;GO:0034457		K14559	ko03008			IPR012173	Mpp10	nuclear
tr|A0A2G2XZ44|A0A2G2XZ44_CAPAN	16.4269	16.6329	16.4576	17.2353	17.1259	17.2425	1.61939	0.695448	0.00189972	up	A0A2G2XZ44	GO:0006412	GO:0022625	GO:0003735	K02929	ko03010			IPR000552;IPR011332	Ribosomal_L44e;Ribosomal_zn-bd	cytoplasmic
tr|A0A2G2XZ56|A0A2G2XZ56_CAPAN	17.7471	17.6552	17.9099	17.2157	17.3045	17.321	0.711853	-0.49035	0.0117552	down	A0A2G2XZ56			GO:0008430	K17285	ko00920;ko01100			IPR008826	Se-bd	cytoplasmic
tr|A0A2G2XZ68|A0A2G2XZ68_CAPAN	13.5701	13.7634	13.5745	14.6953	14.4172	14.6322	1.92593	0.945552	0.00118658	up	A0A2G2XZ68	GO:0006952		GO:0043531	K13457	ko04626			IPR003593;IPR032675;IPR002182;IPR027417;IPR038005;IPR041118	AAA+_ATPase;LRR_dom_sf;NB-ARC;P-loop_NTPase;RX-like_CC;Rx_N	cytoplasmic
tr|A0A2G2XZG9|A0A2G2XZG9_CAPAN	17.1797	17.0119	17.1456	15.8578	16.2242	15.7549	0.445426	-1.16674	0.00828281	down	A0A2G2XZG9		GO:0005737	GO:0016881;GO:0010279	K14487	ko04075			IPR004993	GH3	cytoplasmic
tr|A0A2G2XZH3|A0A2G2XZH3_CAPAN	12.5266	12.8594	12.7656	13.9557	13.2926	13.3261	1.75031	0.807614	0.0468041	up	A0A2G2XZH3	GO:0015979;GO:0015995	GO:0009507	GO:0016630	K00218	ko00860;ko01100;ko01110			IPR036291;IPR005979;IPR002347	NAD(P)-bd_dom_sf;Prochl_reduct;SDR_fam	chloroplast
tr|A0A2G2XZV3|A0A2G2XZV3_CAPAN	14.8684	15.3897	15.3564	15.561	16.0343	16.021	1.58803	0.667242	0.0440467	up	A0A2G2XZV3		GO:0016021		K23344				IPR019153;IPR036388;IPR036390	DDRGK_dom-contain;WH-like_DNA-bd_sf;WH_DNA-bd_sf	endoplasmic reticulum
tr|A0A2G2Y029|A0A2G2Y029_CAPAN	16.998	16.9347	16.6726	18.0453	17.6861	17.6143	1.88353	0.913442	0.00670075	up	A0A2G2Y029			GO:0046872;GO:0016491;GO:0020037;GO:0051539	K00366	ko00910;ko01100;ko01120			IPR005117;IPR036136;IPR006067;IPR006066	NiRdtase/SiRdtase_haem-b_fer;Nit/Sulf_reduc_fer-like_dom_sf;NO2/SO3_Rdtase_4Fe4S_dom;NO2/SO3_Rdtase_FeS/sirohaem_BS	cytoplasmic
tr|A0A2G2Y069|A0A2G2Y069_CAPAN	16.6508	16.658	16.7055	17.0228	16.9751	17.0774	1.27778	0.353641	0.00142709	up	A0A2G2Y069		GO:0016021;GO:0005743	GO:0005509;GO:0005347	K14684				IPR011992;IPR018247;IPR002048;IPR002067;IPR018108;IPR023395	EF-hand-dom_pair;EF_Hand_1_Ca_BS;EF_hand_dom;Mit_carrier;Mitochondrial_sb/sol_carrier;Mt_carrier_dom_sf	cytoplasmic
tr|A0A2G2Y0L5|A0A2G2Y0L5_CAPAN	15.9257	15.8368	16.0352	15.4622	15.5198	15.5848	0.752489	-0.410257	0.00653676	down	A0A2G2Y0L5	GO:0046777	GO:0016021;GO:0005886	GO:0005524;GO:0004674	K00924				IPR011009;IPR032675;IPR000719;IPR008271	Kinase-like_dom_sf;LRR_dom_sf;Prot_kinase_dom;Ser/Thr_kinase_AS	endoplasmic reticulum
tr|A0A2G2Y0P8|A0A2G2Y0P8_CAPAN	17.0028	17.1921	17.2733	18.0894	17.8645	18.1561	1.84119	0.880635	0.00185396	up	A0A2G2Y0P8				K01456	ko04141			IPR023210;IPR036812	NADP_OxRdtase_dom;NADP_OxRdtase_dom_sf	cytoplasmic
tr|A0A2G2Y0T3|A0A2G2Y0T3_CAPAN	18.2449	18.13	17.8228	17.1028	17.4169	16.8279	0.517628	-0.950013	0.0131587	down	A0A2G2Y0T3	GO:0031408;GO:0034440		GO:0046872;GO:0016702	K15718	ko00591			IPR000907;IPR013819;IPR036226;IPR020834;IPR020833;IPR001246;IPR042057;IPR027433;IPR001024;IPR036392	LipOase;LipOase_C;LipOase_C_sf;LipOase_CS;LipOase_Fe_BS;LipOase_plant;Lipoxy_PLAT/LH2;Lipoxygenase_dom_3;PLAT/LH2_dom;PLAT/LH2_dom_sf	cytoplasmic
tr|A0A2G2Y103|A0A2G2Y103_CAPAN	9.1192	8.99589	9.44082	9.77902	9.90558	10.4827	1.82825	0.870463	0.0356773	up	A0A2G2Y103				K13459	ko04626			IPR032675	LRR_dom_sf	cytoplasmic
tr|A0A2G2Y188|A0A2G2Y188_CAPAN	12.6801	12.8622	12.6888	13.2217	13.2497	13.1709	1.38551	0.470419	0.00829223	up	A0A2G2Y188			GO:0004866					IPR011065;IPR002160	Kunitz_inhibitor_STI-like_sf;Prot_inh_Kunz-lg	vacuolar
tr|A0A2G2Y234|A0A2G2Y234_CAPAN	14.5934	14.4096	14.355	13.8733	13.8664	13.7493	0.649314	-0.623011	0.00413491	down	A0A1U8G4L9			GO:0043531	K13453	ko04626			IPR032675;IPR002182;IPR027417	LRR_dom_sf;NB-ARC;P-loop_NTPase	cytoplasmic
tr|A0A2G2Y2S7|A0A2G2Y2S7_CAPAN	15.8274	15.7881	15.7099	16.2774	16.5347	16.2896	1.50748	0.592134	0.0104494	up	A0A2G2Y2S7	GO:0006629		GO:0008081					IPR017946;IPR000909	PLC-like_Pdiesterase_TIM-brl;PLipase_C_PInositol-sp_X_dom	peroxisomal
tr|A0A2G2Y352|A0A2G2Y352_CAPAN	18.7369	18.8985	18.9775	18.6074	18.5028	18.287	0.755109	-0.405242	0.0297134	down	A0A2G2Y352				K00020	ko00280;ko01100			IPR006766	EXORDIUM-like	cytoplasmic
tr|A0A2G2Y368|A0A2G2Y368_CAPAN	18.7414	18.3943	18.4481	17.8912	18.0772	17.9259	0.676813	-0.563172	0.018601	down	A0A2G2Y368		GO:0016021	GO:0005524;GO:0046872;GO:0043682	K01533				IPR023299;IPR018303;IPR023298;IPR008250;IPR036412;IPR023214;IPR017969;IPR006121;IPR036163;IPR027256;IPR001757	ATPase_P-typ_cyto_dom_N;ATPase_P-typ_P_site;ATPase_P-typ_TM_dom_sf;ATPase_P-typ_transduc_dom_A_sf;HAD-like_sf;HAD_sf;Heavy-metal-associated_CS;HMA_dom;HMA_dom_sf;P-typ_ATPase_IB;P_typ_ATPase	chloroplast
tr|A0A2G2Y3C4|A0A2G2Y3C4_CAPAN	15.9761	16.048	16.2064	16.328	16.5214	16.6501	1.34066	0.422949	0.0253617	up	A0A2G2Y3C4	GO:0070291	GO:0016020	GO:0047412	K02433	ko00970;ko01100			IPR000120;IPR020556;IPR023631;IPR036928	Amidase;Amidase_CS;Amidase_dom;AS_sf	Golgi apparatus
tr|A0A2G2Y3N5|A0A2G2Y3N5_CAPAN	15.0177	14.9537	15.5598	14.005	14.4876	14.3007	0.531223	-0.91261	0.021861	down	A0A2G2Y3N5	GO:0006817	GO:0016021;GO:0016020						IPR036259;IPR010658	MFS_trans_sf;Nodulin-like	plasma membrane
tr|A0A2G2Y3R0|A0A2G2Y3R0_CAPAN	14.0796	14.4299	14.3458	14.7918	14.8789	15.0196	1.52803	0.61167	0.0123241	up	A0A2G2Y3R0			GO:0046872;GO:0016491;GO:0031418	K24028				IPR026992;IPR027443;IPR005123	DIOX_N;IPNS-like;Oxoglu/Fe-dep_dioxygenase	peroxisomal
tr|A0A2G2Y3S1|A0A2G2Y3S1_CAPAN	16.6407	16.8324	16.9265	17.561	17.3666	17.4025	1.56209	0.643474	0.00470902	up	A0A2G2Y3S1	GO:0009694;GO:0009696		GO:0016787;GO:0080030;GO:0080032;GO:0080031	K20802	ko00460;ko01100;ko01110			IPR029058;IPR000073	AB_hydrolase;AB_hydrolase_1	extracellular
tr|A0A2G2Y3S3|A0A2G2Y3S3_CAPAN	13.9808	13.7202	13.8378	15.1607	15.1639	14.9348	2.36223	1.24015	0.000315555	up	A0A2G2Y3S3	GO:0009694;GO:0009696		GO:0016787;GO:0080030;GO:0080032;GO:0080031	K20802	ko00460;ko01100;ko01110			IPR029058	AB_hydrolase	cytoplasmic
tr|A0A2G2Y437|A0A2G2Y437_CAPAN	19.6357	19.4787	19.84	18.7869	19.0984	18.672	0.574747	-0.799001	0.00917009	down	A0A2G2Y437	GO:0006979		GO:0046872;GO:0020037;GO:0004601	K00430	ko00940;ko01100;ko01110			IPR002016;IPR010255;IPR000823;IPR019793	Haem_peroxidase;Haem_peroxidase_sf;Peroxidase_pln;Peroxidases_heam-ligand_BS	extracellular
tr|A0A2G2Y451|A0A2G2Y451_CAPAN	12.3061	12.3133	12.1992	12.7581	13.1766	13.0763	1.65957	0.730806	0.0214916	up	A0A2G2Y451	GO:0000398;GO:0008380;GO:0009845;GO:0080188	GO:0071011;GO:0015030	GO:0003723;GO:0008270;GO:0003690;GO:0003725	K13220				IPR000690;IPR003604;IPR041591;IPR013085;IPR040023;IPR036236	Matrin/U1-C_Znf_C2H2;Matrin/U1-like-C_Znf_C2H2;OCRE;U1-CZ_Znf_C2H2;WBP4;Znf_C2H2_sf	nuclear
tr|A0A2G2Y491|A0A2G2Y491_CAPAN	17.444	17.1178	17.2903	16.7634	16.7149	16.7882	0.693262	-0.528527	0.0255062	down	A0A2G2Y491	GO:0009083	GO:0005947	GO:0016624;GO:0003826	K00166	ko00280;ko00640;ko01100;ko01110			IPR001017;IPR029061	DH_E1;THDP-binding	mitochondrial
tr|A0A2G2Y495|A0A2G2Y495_CAPAN	15.258	14.699	15.0367	14.2465	14.3737	14.5988	0.663628	-0.591554	0.0463886	down	A0A2G2Y495			GO:0080043;GO:0080044	K23279				IPR002213;IPR035595	UDP_glucos_trans;UDP_glycos_trans_CS	chloroplast
tr|A0A2G2Y4M8|A0A2G2Y4M8_CAPAN	19.3896	19.405	19.4016	19.8674	20.2621	20.17	1.62577	0.701126	0.0275594	up	A0A2G2Y4M8	GO:0002181;GO:0000027	GO:0022625	GO:0003723;GO:0003735	K02934	ko03010			IPR000915;IPR041997;IPR014722;IPR005568;IPR008991	60S_ribosomal_L6E;KOW_RPL6;Rib_L2_dom2;Ribosomal_L6_N;Translation_prot_SH3-like_sf	cytoplasmic
tr|A0A2G2Y4P4|A0A2G2Y4P4_CAPAN	14.3668	14.0844	14.0836	13.5917	13.4194	13.2673	0.593728	-0.752126	0.00480516	down	A0A2G2Y4P4		GO:0016021		K16302				IPR002550	CNNM	Golgi apparatus
tr|A0A2G2Y4P5|A0A2G2Y4P5_CAPAN	14.6625	14.6672	14.4948	13.9875	14.2494	13.9691	0.687988	-0.539544	0.0113354	down	A0A2G2Y4P5		GO:0016021;GO:0009506						IPR002902;IPR038408	GNK2;GNK2_sf	Golgi apparatus
tr|A0A2G2Y4P6|A0A2G2Y4P6_CAPAN	15.9066	15.7194	15.5577	15.1839	15.3491	15.2155	0.717773	-0.4784	0.0248459	down	A0A2G2Y4P6		GO:0016021								cytoplasmic
tr|A0A2G2Y4S7|A0A2G2Y4S7_CAPAN	14.5813	14.2251	14.2777	13.7032	13.6944	13.4512	0.596626	-0.745102	0.00718309	down	A0A2G2Y4S7								IPR011990	TPR-like_helical_dom_sf	cytoplasmic
tr|A0A2G2Y515|A0A2G2Y515_CAPAN	18.02	17.6206	17.4526	18.6317	18.4579	18.9741	1.98646	0.990198	0.0122418	up	A0A2G2Y515	GO:0009809		GO:0008270;GO:0016616;GO:0045551	K00083	ko00940;ko01100;ko01110			IPR013149;IPR013154;IPR002328;IPR011032;IPR036291;IPR020843	ADH_C;ADH_N;ADH_Zn_CS;GroES-like_sf;NAD(P)-bd_dom_sf;PKS_ER	cytoplasmic
tr|A0A2G2Y547|A0A2G2Y547_CAPAN	17.149	17.4465	16.7769	16.2139	16.1589	16.1125	0.513219	-0.962354	0.035661	down	A0A2G2Y547	GO:0008299		GO:0004659	K13789	ko00900;ko01100;ko01110			IPR008949;IPR000092;IPR033749	Isoprenoid_synthase_dom_sf;Polyprenyl_synt;Polyprenyl_synt_CS	chloroplast
tr|A0A2G2Y552|A0A2G2Y552_CAPAN	18.3436	17.4417	17.4419	16.4024	16.6782	16.3937	0.42017	-1.25095	0.0430541	down	A0A2G2Y552	GO:0009228;GO:0016114;GO:0052865		GO:0046872;GO:0008661;GO:0016744	K01662	ko00730;ko00900;ko01100;ko01110			IPR005477;IPR029061;IPR009014;IPR005475;IPR020826;IPR033248	Dxylulose-5-P_synthase;THDP-binding;Transketo_C/PFOR_II;Transketolase-like_Pyr-bd;Transketolase_BS;Transketolase_C	chloroplast
tr|A0A2G2Y553|A0A2G2Y553_CAPAN	11.7381	12.0979	12.1741	12.574	12.7854	12.9439	1.69862	0.764363	0.0125852	up	A0A2G2Y553	GO:0009809		GO:0016616;GO:0045551	K00083	ko00940;ko01100;ko01110			IPR013149;IPR011032;IPR036291	ADH_C;GroES-like_sf;NAD(P)-bd_dom_sf	cytoplasmic
tr|A0A2G2Y598|A0A2G2Y598_CAPAN	12.6815	12.463	12.2078	11.3364	11.2562	10.8313	0.403468	-1.30948	0.00345861	down	A0A2G2Y598				K18823						cytoplasmic
tr|A0A2G2Y5A7|A0A2G2Y5A7_CAPAN	15.6312	15.3821	15.7379	15.1091	15.1465	15.1309	0.729567	-0.454888	0.0483727	down	A0A2G2Y5A7	GO:0007131									cytoplasmic
tr|A0A2G2Y5M4|A0A2G2Y5M4_CAPAN	18.5515	18.2324	18.1002	19.6546	19.3196	19.8705	2.49698	1.32018	0.00355692	up	A0A2G2Y5M4	GO:0009809		GO:0008270;GO:0016616;GO:0045551	K00083	ko00940;ko01100;ko01110			IPR013149;IPR013154;IPR002328;IPR011032;IPR036291;IPR020843	ADH_C;ADH_N;ADH_Zn_CS;GroES-like_sf;NAD(P)-bd_dom_sf;PKS_ER	cytoplasmic
tr|A0A2G2Y5N3|A0A2G2Y5N3_CAPAN	17.7465	17.7247	17.6306	17.3893	17.2496	17.2684	0.758806	-0.398197	0.0024749	down	A0A2G2Y5N3			GO:0008194	K18823				IPR002213	UDP_glucos_trans	cytoplasmic
tr|A0A2G2Y6A6|A0A2G2Y6A6_CAPAN	13.2658	13.4036	13.0044	12.8526	12.6488	12.8803	0.741888	-0.430727	0.0451176	down	A0A2G2Y6A6	GO:0007029	GO:0016021;GO:0005789						IPR009787	Jagunal	mitochondrial
tr|A0A2G2Y6C1|A0A2G2Y6C1_CAPAN	18.6768	18.2806	18.2244	18.0633	17.8068	17.7884	0.703314	-0.50776	0.0489435	down	A0A2G2Y6C1		GO:0009507;GO:0009570;GO:0009535		K03844	ko00510;ko00513;ko01100			IPR040217;IPR002912	ACR1-12;ACT_dom	chloroplast
tr|A0A2G2Y6D8|A0A2G2Y6D8_CAPAN	19.4796	19.2672	19.2813	18.4988	18.637	18.5215	0.578242	-0.790255	0.0014044	down	A0A2G2Y6D8										cytoplasmic
tr|A0A2G2Y6G7|A0A2G2Y6G7_CAPAN	17.0372	16.9252	16.9302	16.7078	16.7104	16.5469	0.807113	-0.309157	0.0124044	down	A0A2G2Y6G7		GO:0048046		K01870	ko00970			IPR004265	Dirigent	extracellular
tr|A0A2G2Y6G8|A0A2G2Y6G8_CAPAN	16.7684	16.751	16.6534	13.7664	14.3106	13.0291	0.123091	-3.0222	0.0141107	down	A0A2G2Y6G8	GO:0006753;GO:0019693	GO:0009507	GO:0034432;GO:0008893					IPR015797;IPR020084;IPR000086;IPR022927	NUDIX_hydrolase-like_dom_sf;NUDIX_hydrolase_CS;NUDIX_hydrolase_dom;RppH	chloroplast
tr|A0A2G2Y6S4|A0A2G2Y6S4_CAPAN	17.031	16.6454	16.6544	16.0842	15.9307	15.886	0.570389	-0.809981	0.0119292	down	A0A2G2Y6S4				K01205	ko00531;ko01100;ko04142			IPR007781;IPR024732;IPR024733	NAGLU;NAGLU_C;NAGLU_tim-barrel	cytoplasmic
tr|A0A2G2Y759|A0A2G2Y759_CAPAN	15.5033	16.467	16.7594	14.5819	15.1168	14.5401	0.354299	-1.49696	0.0402687	down	A0A2G2Y759			GO:0016491	K08232	ko00053;ko01100			IPR036188;IPR023753	FAD/NAD-bd_sf;FAD/NAD-binding_dom	peroxisomal
tr|A0A2G2Y7G2|A0A2G2Y7G2_CAPAN	14.0081	14.2388	14.2242	14.7341	14.5152	14.6244	1.38279	0.467584	0.0093495	up	A0A2G2Y7G2				K02183	ko04014;ko04015;ko04016;ko04020;ko04022;ko04024;ko04070;ko04114;ko04218;ko04261;ko04270;ko04371;ko04625;ko04626;ko04713;ko04720;ko04722;ko04728;ko04740;ko04744;ko04745;ko04750;ko04910;ko04912;ko04915;ko04916;ko04921;ko04922;ko04924;ko04925;ko04970;ko04971;ko05010;ko05012;ko05031;ko05034;ko05133;ko05152;ko05163;ko05167;ko05170;ko05200;ko05214;ko05418			IPR038934	At5g64816-like	endoplasmic reticulum
tr|A0A2G2Y7I8|A0A2G2Y7I8_CAPAN	16.2419	15.9668	16.0577	15.5347	15.7156	15.574	0.716623	-0.480714	0.0109815	down	A0A2G2Y7I8	GO:0006096		GO:0004619	K01834	ko00010;ko00260;ko00680;ko01100;ko01110;ko01120;ko01200;ko01230;ko04922;ko05230			IPR013078;IPR029033;IPR001345;IPR005952	His_Pase_superF_clade-1;His_PPase_superfam;PG/BPGM_mutase_AS;Phosphogly_mut1	chloroplast
tr|A0A2G2Y7K0|A0A2G2Y7K0_CAPAN	12.6615	12.4159	12.6546	12.8185	12.8093	12.9631	1.21951	0.286298	0.049723	up	A0A2G2Y7K0				K23260	ko00940;ko01110					cytoplasmic
tr|A0A2G2Y7R5|A0A2G2Y7R5_CAPAN	14.6521	14.8296	14.6892	15.5885	15.9371	15.9106	2.12649	1.08848	0.00365949	up	A0A2G2Y7R5	GO:0006890	GO:0016021;GO:0005794						IPR013861	TMEM115/Pdh1/Rbl19	Golgi apparatus
tr|A0A2G2Y7Y5|A0A2G2Y7Y5_CAPAN	11.7481	12.506	12.6794	12.9303	13.65	13.4892	2.06387	1.04535	0.0475666	up	A0A2G2Y7Y5	GO:0002181	GO:0005737	GO:0005525	K06944				IPR006074;IPR006073;IPR027417	GTP1-OBG_CS;GTP_binding_domain;P-loop_NTPase	cytoplasmic
tr|A0A2G2Y8Q3|A0A2G2Y8Q3_CAPAN	16.3648	16.4428	16.546	15.9292	16.0316	16.014	0.727197	-0.459582	0.00357494	down	A0A2G2Y8Q3	GO:1900367	GO:0005576	GO:0016491;GO:0005507;GO:0008447	K00423	ko00053;ko01100			IPR001117;IPR011706;IPR011707;IPR033138;IPR002355;IPR008972;IPR034267;IPR017760	Cu-oxidase;Cu-oxidase_2;Cu-oxidase_3;Cu_oxidase_CS;Cu_oxidase_Cu_BS;Cupredoxin;CuRO_3_AAO;L-ascorbate_oxidase_pln	extracellular
tr|A0A2G2Y954|A0A2G2Y954_CAPAN	17.576	17.6063	17.6687	18.1149	18.3383	18.2897	1.54825	0.63064	0.00532477	up	A0A2G2Y954	GO:0015937	GO:0005634;GO:0005737	GO:0004632	K01922	ko00770;ko01100			IPR035929;IPR007085	CoaB-like_sf;DNA/pantothenate-metab_flavo_C	cytoplasmic
tr|A0A2G2Y9K4|A0A2G2Y9K4_CAPAN	12.6086	12.2308	12.6321	11.854	11.9183	11.9784	0.67195	-0.573574	0.0396434	down	A0A2G2Y9K4	GO:0006629			K16818	ko00564;ko00592;ko01100;ko01110			IPR029058;IPR002921	AB_hydrolase;Fungal_lipase-like	cytoplasmic
tr|A0A2G2Y9N3|A0A2G2Y9N3_CAPAN	16.588	15.5569	15.6912	14.9557	14.8318	14.0363	0.39573	-1.33741	0.0373445	down	A0A2G2Y9N3				K13495	ko00908					cytoplasmic
tr|A0A2G2Y9R8|A0A2G2Y9R8_CAPAN	19.3722	19.0991	19.1739	18.9496	18.7198	18.8353	0.768346	-0.380171	0.0239845	down	A0A2G2Y9R8	GO:0009788;GO:0016487	GO:0016021;GO:0005886;GO:0005783;GO:0005774	GO:0016491;GO:0016616;GO:0047886	K15891	ko00900;ko00909;ko01110			IPR001509;IPR036291	Epimerase_deHydtase;NAD(P)-bd_dom_sf	peroxisomal
tr|A0A2G2YA74|A0A2G2YA74_CAPAN	16.5257	16.0702	16.0189	15.5804	15.5831	15.41	0.623981	-0.680426	0.0395154	down	A0A2G2YA74				K03686				IPR001623;IPR018253;IPR026894;IPR036869	DnaJ_domain;DnaJ_domain_CS;DnaJ_X;J_dom_sf	cytoplasmic
tr|A0A2G2YA78|A0A2G2YA78_CAPAN	15.6958	15.9252	15.8815	16.2194	16.3041	16.3686	1.37864	0.463241	0.00847014	up	A0A2G2YA78	GO:0006281;GO:0006261	GO:0005634;GO:0005663	GO:0005524;GO:0016887	K10755	ko03030;ko03420;ko03430			IPR003593;IPR003959;IPR000641;IPR027417	AAA+_ATPase;ATPase_AAA_core;CbxX/CfxQ;P-loop_NTPase	nuclear
tr|A0A2G2YAB3|A0A2G2YAB3_CAPAN	16.5478	16.633	16.5643	16.9005	16.9323	16.8301	1.23621	0.305926	0.00169107	up	A0A2G2YAB3								IPR025397	DUF4370	mitochondrial
tr|A0A2G2YAB6|A0A2G2YAB6_CAPAN	15.2969	14.7373	14.5205	13.8463	13.591	13.6034	0.444007	-1.17135	0.0260184	down	A0A2G2YAB6	GO:0046294	GO:0005829	GO:0008270;GO:0004024;GO:0051903	K00121	ko00010;ko00071;ko00350;ko00625;ko00626;ko00680;ko00830;ko00980;ko00982;ko01100;ko01110;ko01120;ko01200;ko01220;ko05204			IPR013149;IPR013154;IPR002328;IPR011032;IPR036291	ADH_C;ADH_N;ADH_Zn_CS;GroES-like_sf;NAD(P)-bd_dom_sf	cytoplasmic
tr|A0A2G2YAI6|A0A2G2YAI6_CAPAN	14.947	14.7749	14.7519	15.1298	15.2892	15.1661	1.2927	0.370384	0.0103856	up	A0A2G2YAI6	GO:0006637		GO:0047617	K17361				IPR033120;IPR029069;IPR006683	HOTDOG_ACOT;HotDog_dom_sf;Thioestr_dom	peroxisomal
tr|A0A2G2YAR8|A0A2G2YAR8_CAPAN	14.9435	15.1071	15.0124	15.3531	15.2162	15.2975	1.20407	0.267921	0.0131914	up	A0A2G2YAR8		GO:0009507						IPR001602;IPR035917	UPF0047;YjbQ-like_sf	mitochondrial
tr|A0A2G2YAV1|A0A2G2YAV1_CAPAN	15.8959	15.6665	15.7308	15.4316	15.5377	15.4431	0.815868	-0.293592	0.0324541	down	A0A2G2YAV1		GO:0016021	GO:0047793	K08246	ko00100;ko01100;ko01110			IPR020532	Cycloeucalenol_cycloisomerase	Golgi apparatus
tr|A0A2G2YB64|A0A2G2YB64_CAPAN	17.7991	17.4145	17.3183	16.7866	16.6284	16.4362	0.53828	-0.893571	0.0101135	down	A0A2G2YB64	GO:0055085	GO:0016021	GO:0005524;GO:0016887;GO:0042626	K05658	ko02010;ko04976;ko05206;ko05226			IPR003593;IPR011527;IPR036640;IPR003439;IPR017871;IPR027417;IPR039421	AAA+_ATPase;ABC1_TM_dom;ABC1_TM_sf;ABC_transporter-like;ABC_transporter_CS;P-loop_NTPase;Type_I_exporter	cytoplasmic
tr|A0A2G2YBF3|A0A2G2YBF3_CAPAN	20.6453	20.2324	20.0981	19.545	19.3294	19.3191	0.525796	-0.927426	0.0172922	down	A0A2G2YBF3			GO:0051213	K24028				IPR027443;IPR005123	IPNS-like;Oxoglu/Fe-dep_dioxygenase	cytoplasmic
tr|A0A2G2YCK5|A0A2G2YCK5_CAPAN	15.4067	14.6047	16.4364	18.9671	18.0931	18.6014	8.40522	3.07129	0.0152188	up	A0A2G2YCK5	GO:0006952		GO:0043531	K13453	ko04626			IPR032675;IPR002182;IPR027417;IPR038005	LRR_dom_sf;NB-ARC;P-loop_NTPase;RX-like_CC	cytoplasmic
tr|A0A2G2YCN2|A0A2G2YCN2_CAPAN	10.9979	10.5553	10.4141	10.05	10.1968	9.80362	0.642181	-0.638949	0.0466061	down	A0A2G2YCN2			GO:0016491					IPR042098;IPR003819	TauD-like_sf;TauD/TfdA-like	peroxisomal
tr|A0A2G2YCS2|A0A2G2YCS2_CAPAN	15.223	15.1911	15.3432	15.5418	15.5062	15.5916	1.22608	0.294058	0.0106991	up	A0A2G2YCS2	GO:0009694;GO:0009696		GO:0016787;GO:0080030;GO:0080032;GO:0080031	K20802	ko00460;ko01100;ko01110			IPR029058;IPR000073	AB_hydrolase;AB_hydrolase_1	endoplasmic reticulum
tr|A0A2G2YD74|A0A2G2YD74_CAPAN	17.7998	17.8591	17.7805	17.5252	17.5575	17.4774	0.816137	-0.293116	0.000907985	down	A0A2G2YD74	GO:0032933	GO:0016021;GO:0005794;GO:0005789;GO:0009506;GO:0005730;GO:0005774	GO:0031625;GO:0015485	K23341				IPR001107;IPR036013;IPR033294	Band_7;Band_7/SPFH_dom_sf;Erlin1/2	Golgi apparatus
tr|A0A2G2YDC8|A0A2G2YDC8_CAPAN	16.053	16.2484	16.3101	16.5738	16.3911	16.6605	1.26398	0.337973	0.0381892	up	A0A2G2YDC8				K06694				IPR002110;IPR020683;IPR036770	Ankyrin_rpt;Ankyrin_rpt-contain_dom;Ankyrin_rpt-contain_sf	cytoplasmic
tr|A0A2G2YDG8|A0A2G2YDG8_CAPAN	12.5339	12.831	12.7146	13.7843	13.4951	13.2278	1.7523	0.809247	0.0203173	up	A0A2G2YDG8	GO:0009664	GO:0016021;GO:0005576;GO:0005618		K20628				IPR007118;IPR002963;IPR007112;IPR007117;IPR036749;IPR009009;IPR036908	Expan_Lol_pI;Expansin;Expansin/allergen_DPBB_dom;Expansin_CBD;Expansin_CBD_sf;RlpA-like_DPBB;RlpA-like_sf	extracellular
tr|A0A2G2YDK7|A0A2G2YDK7_CAPAN	17.4433	17.5052	17.3195	17.8351	18.0326	17.647	1.33384	0.415585	0.0460412	up	A0A2G2YDK7	GO:0032259	GO:0016021;GO:0005737;GO:0005794;GO:0005768;GO:0005802	GO:0008168	K23872				IPR004159;IPR029063	Put_SAM_MeTrfase;SAM-dependent_MTases	Golgi apparatus
tr|A0A2G2YE07|A0A2G2YE07_CAPAN	13.4409	13.5696	13.6564	13.1871	12.9569	13.1153	0.72235	-0.46923	0.00722912	down	A0A2G2YE07	GO:0006749	GO:0005737	GO:0004364	K00799	ko00480;ko00980;ko00982;ko00983;ko01100;ko01524;ko04212;ko05200;ko05204;ko05225;ko05418			IPR010987;IPR036282;IPR004045;IPR004046;IPR036249	Glutathione-S-Trfase_C-like;Glutathione-S-Trfase_C_sf;Glutathione_S-Trfase_N;GST_C;Thioredoxin-like_sf	cytoplasmic
tr|A0A2G2YE12|A0A2G2YE12_CAPAN	15.0869	15.2525	14.5288	15.9492	16.1904	15.4948	1.8948	0.922043	0.0371204	up	A0A2G2YE12	GO:0045454;GO:0006662		GO:0015035	K03671	ko04621;ko05012;ko05132;ko05418			IPR005746;IPR036249;IPR017937;IPR013766	Thioredoxin;Thioredoxin-like_sf;Thioredoxin_CS;Thioredoxin_domain	cytoplasmic
tr|A0A2G2YEE1|A0A2G2YEE1_CAPAN	11.9351	13.0072	13.2031	13.6019	14.5996	14.6076	2.93739	1.55453	0.040947	up	A0A2G2YEE1	GO:0006412;GO:0000462	GO:0022627;GO:0015935	GO:0003723;GO:0003735	K02960	ko03010			IPR020568;IPR014721;IPR000754;IPR020574	Ribosomal_S5_D2-typ_fold;Ribosomal_S5_D2-typ_fold_subgr;Ribosomal_S9;Ribosomal_S9_CS	mitochondrial
tr|A0A2G2YEG3|A0A2G2YEG3_CAPAN	18.1493	18.3448	18.4979	17.5333	17.4955	17.4771	0.563026	-0.828726	0.0127294	down	A0A2G2YEG3			GO:0004029	K00128	ko00010;ko00053;ko00071;ko00280;ko00310;ko00330;ko00340;ko00380;ko00410;ko00561;ko00620;ko00625;ko00770;ko00903;ko00981;ko01100;ko01110;ko01120			IPR016161;IPR016163;IPR016160;IPR029510;IPR016162;IPR015590	Ald_DH/histidinol_DH;Ald_DH_C;Ald_DH_CS_CYS;Ald_DH_CS_GLU;Ald_DH_N;Aldehyde_DH_dom	mitochondrial
tr|A0A2G2YEI6|A0A2G2YEI6_CAPAN	17.7434	18.0556	17.9201	17.5139	17.2945	17.3321	0.694378	-0.526208	0.0114934	down	A0A2G2YEI6				K17609				IPR012336;IPR036249;IPR013766	Thioredoxin-like_fold;Thioredoxin-like_sf;Thioredoxin_domain	cytoplasmic
tr|A0A2G2YEK8|A0A2G2YEK8_CAPAN	13.6265	13.9754	13.9791	14.1577	14.388	14.3295	1.34853	0.431385	0.0450596	up	A0A2G2YEK8	GO:0005975	GO:0005618	GO:0004650	K01184	ko00040;ko01100			IPR000743;IPR006626;IPR011050	Glyco_hydro_28;PbH1;Pectin_lyase_fold/virulence	extracellular
tr|A0A2G2YEM0|A0A2G2YEM0_CAPAN	16.5419	16.3181	16.3706	17.2063	16.828	17.1517	1.57116	0.651826	0.0150747	up	A0A2G2YEM0	GO:0015976		GO:0008270;GO:0004089	K01673	ko00910;ko01100			IPR001765;IPR015892;IPR036874	Carbonic_anhydrase;Carbonic_anhydrase_CS;Carbonic_anhydrase_sf	extracellular
tr|A0A2G2YF72|A0A2G2YF72_CAPAN	14.8125	14.5004	14.1715	13.4928	13.5949	13.5752	0.521048	-0.940511	0.0335293	down	A0A2G2YF72	GO:0046373		GO:0046556	K09955				IPR008928;IPR036195;IPR012878	6-hairpin_glycosidase_sf;AbfB_ABD_sf;Glyco_hydro_127	endoplasmic reticulum
tr|A0A2G2YF90|A0A2G2YF90_CAPAN	11.6769	12.2921	12.5566	13.1623	12.9583	13.7081	2.14502	1.10099	0.0338067	up	A0A2G2YF90			GO:0046872;GO:0003729	K19720	ko04611;ko04926;ko04933;ko04974;ko05146			IPR001876;IPR036443	Znf_RanBP2;Znf_RanBP2_sf	cytoplasmic
tr|A0A2G2YFC1|A0A2G2YFC1_CAPAN	15.8359	16.2396	16.318	16.6199	16.8771	16.9157	1.59444	0.673049	0.0258793	up	A0A2G2YFC1		GO:0016021	GO:0005524;GO:0005507;GO:0043682	K17686	ko01524;ko04016;ko04978			IPR023299;IPR018303;IPR023298;IPR008250;IPR036412;IPR023214;IPR017969;IPR006122;IPR006121;IPR036163;IPR027256;IPR001757	ATPase_P-typ_cyto_dom_N;ATPase_P-typ_P_site;ATPase_P-typ_TM_dom_sf;ATPase_P-typ_transduc_dom_A_sf;HAD-like_sf;HAD_sf;Heavy-metal-associated_CS;HMA_Cu_ion-bd;HMA_dom;HMA_dom_sf;P-typ_ATPase_IB;P_typ_ATPase	cytoplasmic
tr|A0A2G2YFC4|A0A2G2YFC4_CAPAN	16.155	15.9539	15.9192	16.4063	16.4853	16.3733	1.33076	0.412255	0.0173344	up	A0A2G2YFC4	GO:0030245		GO:0008810	K01179	ko00500;ko01100;ko02020			IPR008928;IPR012341;IPR001701;IPR033126;IPR018221	6-hairpin_glycosidase_sf;6hp_glycosidase-like_sf;Glyco_hydro_9;Glyco_hydro_9_Asp/Glu_AS;Glyco_hydro_9_His_AS	extracellular
tr|A0A2G2YFH1|A0A2G2YFH1_CAPAN	16.4099	16.3152	16.3038	16.167	15.8833	16.0164	0.800661	-0.320737	0.0442043	down	A0A1U8EU03	GO:0006482		GO:0051723	K13617				IPR029058;IPR000073;IPR016812	AB_hydrolase;AB_hydrolase_1;PPase_methylesterase_euk	cytoplasmic
tr|A0A2G2YGA3|A0A2G2YGA3_CAPAN	18.3758	18.4715	18.3853	18.9159	18.7801	18.9013	1.37069	0.454899	0.00156714	up	A0A2G2YGA3	GO:0034976;GO:1990592;GO:0032434	GO:0005789	GO:0016874;GO:0071568	K22755				IPR018611	E3_UFM1_ligase_1	nuclear
tr|A0A2G2YGH8|A0A2G2YGH8_CAPAN	12.0285	12.5647	12.3881	13.2302	13.0746	13.0393	1.72621	0.787609	0.026384	up	A0A2G2YGH8		GO:0005737	GO:0005509;GO:0005544	K17098				IPR018502;IPR037104;IPR036291	Annexin_repeat;Annexin_sf;NAD(P)-bd_dom_sf	cytoplasmic
tr|A0A2G2YGR5|A0A2G2YGR5_CAPAN	16.3909	16.2228	16.3232	17.6068	17.3755	17.5463	2.293	1.19723	0.000280205	up	A0A2G2YGR5		GO:0009507	GO:0005506;GO:0009055;GO:0071949;GO:0051537	K09842	ko00906;ko01100;ko01110			IPR002888;IPR036884;IPR036010;IPR001041;IPR006058;IPR000674;IPR036856;IPR016208;IPR008274;IPR037165;IPR005107;IPR036683;IPR016166;IPR036318;IPR002346	2Fe-2S-bd;2Fe-2S-bd_dom_sf;2Fe-2S_ferredoxin-like_sf;2Fe-2S_ferredoxin-type;2Fe2S_fd_BS;Ald_Oxase/Xan_DH_a/b;Ald_Oxase/Xan_DH_a/b_sf;Ald_Oxase/xanthine_DH;AldOxase/xan_DH_Mopterin-bd;AldOxase/xan_DH_Mopterin-bd_sf;CO_DH_flav_C;CO_DH_flav_C_dom_sf;FAD-bd_PCMH;FAD-bd_PCMH-like_sf;Mopterin_DH_FAD-bd	cytoplasmic
tr|A0A2G2YGS9|A0A2G2YGS9_CAPAN	18.3405	18.0522	18.3786	18.8837	18.5734	18.8684	1.43203	0.51806	0.0229594	up	A0A2G2YGS9		GO:0009507	GO:0005506;GO:0009055;GO:0071949;GO:0051537	K09842	ko00906;ko01100;ko01110			IPR002888;IPR036884;IPR036010;IPR001041;IPR006058;IPR000674;IPR036856;IPR016208;IPR008274;IPR037165;IPR005107;IPR036683;IPR016166;IPR036318;IPR002346	2Fe-2S-bd;2Fe-2S-bd_dom_sf;2Fe-2S_ferredoxin-like_sf;2Fe-2S_ferredoxin-type;2Fe2S_fd_BS;Ald_Oxase/Xan_DH_a/b;Ald_Oxase/Xan_DH_a/b_sf;Ald_Oxase/xanthine_DH;AldOxase/xan_DH_Mopterin-bd;AldOxase/xan_DH_Mopterin-bd_sf;CO_DH_flav_C;CO_DH_flav_C_dom_sf;FAD-bd_PCMH;FAD-bd_PCMH-like_sf;Mopterin_DH_FAD-bd	cytoplasmic
tr|A0A2G2YGU2|A0A2G2YGU2_CAPAN	10.6996	11.6695	11.5564	14.7654	15.5577	14.922	13.672	3.77315	0.00082242	up	A0A2G2YGU2	GO:0009251	GO:0005576	GO:0008422	K05349	ko00460;ko00500;ko00940;ko01100;ko01110			IPR002772;IPR036881;IPR001764;IPR036962;IPR017853	Glyco_hydro_3_C;Glyco_hydro_3_C_sf;Glyco_hydro_3_N;Glyco_hydro_3_N_sf;Glycoside_hydrolase_SF	extracellular
tr|A0A2G2YGU3|A0A2G2YGU3_CAPAN	19.9793	19.5596	19.4948	18.3077	18.1337	17.9321	0.340709	-1.55339	0.00173566	down	A0A2G2YGU3			GO:0016787	K14493	ko04075			IPR029058;IPR013094;IPR033140	AB_hydrolase;AB_hydrolase_3;Lipase_GDXG_put_SER_AS	cytoplasmic
tr|A0A2G2YGU4|A0A2G2YGU4_CAPAN	13.3288	14.2897	14.3346	15.1532	15.7066	15.4793	2.75492	1.46201	0.0296463	up	A0A2G2YGU4	GO:0006979;GO:0042744	GO:0005576	GO:0046872;GO:0020037;GO:0004601	K00430	ko00940;ko01100;ko01110			IPR002016;IPR010255;IPR000823;IPR019794;IPR019793;IPR033905	Haem_peroxidase;Haem_peroxidase_sf;Peroxidase_pln;Peroxidases_AS;Peroxidases_heam-ligand_BS;Secretory_peroxidase	extracellular
tr|A0A2G2YHB6|A0A2G2YHB6_CAPAN	13.6725	13.9857	14.0727	14.6194	14.4453	14.4023	1.49347	0.578669	0.0234638	up	A0A2G2YHB6	GO:0005975		GO:0003676;GO:0030246;GO:0003824	K15925				IPR031727;IPR011013;IPR025887;IPR036397	Gal_mutarotase_N;Gal_mutarotase_sf_dom;Glyco_hydro_31_N_dom;RNaseH_sf	cytoplasmic
tr|A0A2G2YHG9|A0A2G2YHG9_CAPAN	19.0562	18.4193	18.2947	17.6357	17.6733	17.4586	0.499711	-1.00083	0.0427547	down	A0A2G2YHG9			GO:0016788	K12867	ko03040			IPR004843;IPR011230	Calcineurin-like_PHP_ApaH;Pesterase_At2g46	extracellular
tr|A0A2G2YHK3|A0A2G2YHK3_CAPAN	15.9584	15.6887	15.4276	17.4142	16.9315	16.5231	2.40273	1.26468	0.0206191	up	A0A2G2YHK3	GO:0005975	GO:0016021	GO:0004553	K08235				IPR013320;IPR000757	ConA-like_dom_sf;GH16	Golgi apparatus
tr|A0A2G2YHV6|A0A2G2YHV6_CAPAN	18.8724	18.9876	18.9478	19.1642	19.2958	19.1643	1.2076	0.272144	0.00933796	up	A0A2G2YHV6	GO:0006457;GO:0034976	GO:0005783;GO:0005788	GO:0003756	K09580	ko04141			IPR005788;IPR005792;IPR036249;IPR017937;IPR013766	Disulphide_isomerase;Prot_disulphide_isomerase;Thioredoxin-like_sf;Thioredoxin_CS;Thioredoxin_domain	endoplasmic reticulum
tr|A0A2G2YIG6|A0A2G2YIG6_CAPAN	16.6792	16.461	16.499	16.1651	16.1617	16.0804	0.75228	-0.410658	0.0151252	down	A0A2G2YIG6	GO:0016560	GO:0005829;GO:0005778	GO:0005052	K13342	ko04146			IPR024111;IPR013026;IPR011990;IPR001440;IPR019734	PTS1R_family;TPR-contain_dom;TPR-like_helical_dom_sf;TPR_1;TPR_repeat	chloroplast
tr|A0A2G2YII0|A0A2G2YII0_CAPAN	17.513	17.6546	17.4829	18.1863	18.0038	17.9557	1.41271	0.498466	0.00594004	up	A0A2G2YII0	GO:0006412	GO:0022627	GO:0003723;GO:0003735	K02949	ko03010			IPR012340;IPR032440;IPR000266;IPR028333;IPR019979	NA-bd_OB-fold;Ribosomal_S11_N;Ribosomal_S17/S11;Ribosomal_S17_arc-typ;Ribosomal_S17_CS	cytoplasmic
tr|A0A2G2YIN9|A0A2G2YIN9_CAPAN	17.1956	16.983	16.9539	17.6998	17.4552	17.8089	1.52674	0.610453	0.0114078	up	A0A2G2YIN9	GO:0043067	GO:0005634	GO:0003723;GO:0003729	K12391	ko04142;ko05170			IPR008383;IPR016024	API5;ARM-type_fold	nuclear
tr|A0A2G2YIS8|A0A2G2YIS8_CAPAN	13.0613	13.1693	13.2902	13.4995	13.8207	13.5604	1.36915	0.453279	0.0239814	up	A0A2G2YIS8	GO:0031291;GO:1901673	GO:0005737;GO:0000790	GO:0003682;GO:0005087	K11493				IPR009091;IPR000408	RCC1/BLIP-II;Reg_chr_condens	mitochondrial
tr|A0A2G2YIV7|A0A2G2YIV7_CAPAN	16.9814	16.9522	16.8438	16.0357	16.1732	16.0524	0.559157	-0.838675	0.000155485	down	A0A2G2YIV7	GO:0006749	GO:0005737	GO:0004364	K00799	ko00480;ko00980;ko00982;ko00983;ko01100;ko01524;ko04212;ko05200;ko05204;ko05225;ko05418			IPR010987;IPR036282;IPR004045;IPR036249	Glutathione-S-Trfase_C-like;Glutathione-S-Trfase_C_sf;Glutathione_S-Trfase_N;Thioredoxin-like_sf	cytoplasmic
tr|A0A2G2YJ18|A0A2G2YJ18_CAPAN	21.3623	20.6308	20.4867	19.9783	19.7763	19.5735	0.482794	-1.05052	0.0442755	down	A0A2G2YJ18	GO:0032259;GO:0019438		GO:0046983;GO:0008757;GO:0008171	K16040	ko00945			IPR016461;IPR001077;IPR012967;IPR029063;IPR036388;IPR036390	COMT-like;O_MeTrfase_dom;Plant_MeTrfase_dimerisation;SAM-dependent_MTases;WH-like_DNA-bd_sf;WH_DNA-bd_sf	cytoplasmic
tr|A0A2G2YJ84|A0A2G2YJ84_CAPAN	15.4916	15.7115	15.6938	15.2732	15.406	15.3336	0.815257	-0.294673	0.0333406	down	A0A2G2YJ84			GO:0043531	K13453	ko04626			IPR032675;IPR002182;IPR027417	LRR_dom_sf;NB-ARC;P-loop_NTPase	cytoplasmic
tr|A0A2G2YJA3|A0A2G2YJA3_CAPAN	13.795	14.0721	14.0421	14.2726	14.3775	14.4392	1.31344	0.39335	0.027462	up	A0A2G2YJA3	GO:0015979;GO:0015995	GO:0009570	GO:0005524;GO:0016851	K03405	ko00860;ko01100;ko01110			IPR003593;IPR041628;IPR011775;IPR000523;IPR027417	AAA+_ATPase;ChlI/MoxR_AAA_lid;Mg_chelatase_ATPase-isu;Mg_chelatse_chII_dom;P-loop_NTPase	chloroplast
tr|A0A2G2YJF3|A0A2G2YJF3_CAPAN	19.7919	19.3852	19.8185	20.512	19.9721	20.3397	1.52561	0.609384	0.0462262	up	A0A2G2YJF3				K14500	ko04075			IPR001024;IPR036392	PLAT/LH2_dom;PLAT/LH2_dom_sf	plasma membrane
tr|A0A2G2YJG1|A0A2G2YJG1_CAPAN	14.7171	15.0102	15.2531	15.4541	15.5993	15.7086	1.50927	0.593848	0.0436975	up	A0A2G2YJG1		GO:0005739		K17710				IPR002885;IPR011990	Pentatricopeptide_repeat;TPR-like_helical_dom_sf	cytoplasmic
tr|A0A2G2YK40|A0A2G2YK40_CAPAN	13.2228	13.6116	13.6646	13.907	14.2893	14.4189	1.63059	0.705394	0.0276411	up	A0A2G2YK40		GO:0005739		K20291				IPR002885;IPR011990	Pentatricopeptide_repeat;TPR-like_helical_dom_sf	cytoplasmic
tr|A0A2G2YKF5|A0A2G2YKF5_CAPAN	15.0535	14.6306	14.8522	14.4	14.2046	14.1764	0.66661	-0.585084	0.0224458	down	A0A2G2YKF5			GO:0046872;GO:0004722	K01102				IPR015655;IPR000222;IPR036457;IPR001932	PP2C;PP2C_BS;PPM-type_dom_sf;PPM-type_phosphatase_dom	mitochondrial
tr|A0A2G2YKS1|A0A2G2YKS1_CAPAN	18.3147	17.9824	17.9499	17.7692	17.5583	17.5564	0.72982	-0.454388	0.0388132	down	A0A1U8EQL6				K02952	ko03010			IPR029058;IPR000073	AB_hydrolase;AB_hydrolase_1	endoplasmic reticulum
tr|A0A2G2YKU9|A0A2G2YKU9_CAPAN	13.9	13.7039	13.618	12.757	13.057	12.5873	0.521167	-0.940181	0.00759131	down	A0A2G2YKU9	GO:0000902;GO:0007163;GO:0008154;GO:0045761	GO:0030864	GO:0003779;GO:0008179	K17261				IPR001837;IPR013912;IPR017901;IPR016098;IPR036223;IPR036222;IPR006599	Adenylate_cyclase-assoc_CAP;Adenylate_cyclase-assoc_CAP_C;C-CAP_CF_C-like;CAP/MinC_C;CAP_C_sf;CAP_N_sf;CARP_motif	cytoplasmic
tr|A0A2G2YL45|A0A2G2YL45_CAPAN	12.2089	12.1278	11.8131	11.5915	11.2048	11.5219	0.654938	-0.610571	0.0227211	down	A0A2G2YL45	GO:0007005;GO:0006515;GO:0051131	GO:0005759	GO:0005524;GO:0004252;GO:0004176;GO:0003697	K08675				IPR027065;IPR003111;IPR015947	Lon_Prtase;Lon_substr-bd;PUA-like_sf	mitochondrial
tr|A0A2G2YL70|A0A2G2YL70_CAPAN	15.9812	16.1626	16.265	16.7771	16.7582	16.816	1.56646	0.64751	0.0132258	up	A0A2G2YL70	GO:0015031			K13462				IPR016024;IPR032629;IPR032817;IPR015403;IPR032691	ARM-type_fold;DCB_dom;Mon2_C;Sec7_C;Sec7_N	cytoplasmic
tr|A0A2G2YL72|A0A2G2YL72_CAPAN	15.1374	15.8375	15.7844	16.1973	16.7702	16.59	1.90891	0.932747	0.0330373	up	A0A2G2YL72	GO:0000398;GO:0000470;GO:0030490	GO:0032040;GO:0046540;GO:0071011;GO:0031428	GO:0003723	K12845	ko03008;ko03040			IPR002415;IPR029064;IPR004038;IPR018492;IPR004037	H/ACA_rnp_Nhp2_euk;L30e-like;Ribosomal_L7Ae/L30e/S12e/Gad45;Ribosomal_L7Ae/L8/Nhp2;Ribosomal_L7Ae_CS	cytoplasmic
tr|A0A2G2YLA1|A0A2G2YLA1_CAPAN	18.1556	17.6485	17.9393	17.411	17.279	17.2998	0.666883	-0.584495	0.0490014	down	A0A1U8ERN1			GO:0050660;GO:0003995	K00232	ko00071;ko00410;ko00592;ko00640;ko01040;ko01100;ko01110;ko01200;ko01212;ko03320;ko04024;ko04146			IPR006089;IPR006091;IPR036250;IPR009075;IPR013786;IPR037069;IPR009100	Acyl-CoA_DH_CS;Acyl-CoA_Oxase/DH_cen-dom;AcylCo_DH-like_C;AcylCo_DH/oxidase_C;AcylCoA_DH/ox_N;AcylCoA_DH/ox_N_sf;AcylCoA_DH/oxidase_NM_dom	peroxisomal
tr|A0A2G2YLH1|A0A2G2YLH1_CAPAN	17.151	17.2333	16.8761	17.8805	17.5443	17.5688	1.49254	0.577768	0.0194449	up	A0A2G2YLH1	GO:0009611		GO:0004867	K13544	ko00860;ko01110			IPR029058;IPR000073;IPR000864;IPR036354	AB_hydrolase;AB_hydrolase_1;Prot_inh_pot1;Prot_inh_pot1_sf	extracellular
tr|A0A2G2YLM2|A0A2G2YLM2_CAPAN	18.4266	18.494	18.3568	18.8992	18.8523	18.6906	1.30878	0.388226	0.0103361	up	A0A2G2YLM2	GO:0006511;GO:0006623;GO:0006896	GO:0016021;GO:0016020;GO:0005768;GO:0005802;GO:0017119	GO:0005509;GO:0061630	K01859	ko00941;ko01100;ko01110			IPR001881;IPR018097;IPR003137;IPR036249	EGF-like_Ca-bd_dom;EGF_Ca-bd_CS;PA_domain;Thioredoxin-like_sf	plasma membrane
tr|A0A2G2YLM9|A0A2G2YLM9_CAPAN	18.6487	18.7238	18.7647	19.6378	19.7156	19.5141	1.87917	0.910092	0.000631665	up	A0A2G2YLM9			GO:0046872;GO:0016491;GO:0020037;GO:0051539	K00366	ko00910;ko01100;ko01120			IPR005117;IPR036136;IPR006067;IPR006066	NiRdtase/SiRdtase_haem-b_fer;Nit/Sulf_reduc_fer-like_dom_sf;NO2/SO3_Rdtase_4Fe4S_dom;NO2/SO3_Rdtase_FeS/sirohaem_BS	chloroplast
tr|A0A2G2YLP7|A0A2G2YLP7_CAPAN	13.595	13.7113	13.7872	15.3123	15.2883	15.5434	3.21212	1.68353	0.000157031	up	A0A2G2YLP7	GO:0032259;GO:0019438		GO:0008757;GO:0008171	K13066	ko00940;ko01100;ko01110			IPR016461;IPR001077;IPR029063;IPR036388;IPR036390	COMT-like;O_MeTrfase_dom;SAM-dependent_MTases;WH-like_DNA-bd_sf;WH_DNA-bd_sf	cytoplasmic
tr|A0A2G2YM21|A0A2G2YM21_CAPAN	14.6213	14.709	14.8522	16.0882	16.1392	16.3876	2.78466	1.4775	0.000350664	up	A0A2G2YM21			GO:0008236	K01303				IPR029058;IPR001375	AB_hydrolase;Peptidase_S9	cytoplasmic
tr|A0A2G2YMB5|A0A2G2YMB5_CAPAN	17.9623	17.9099	17.8221	17.0555	17.1269	17.1271	0.57637	-0.794932	0.000302565	down	A0A2G2YMB5	GO:0071555;GO:0008360	GO:0009507	GO:0005524;GO:0046872;GO:0008716					IPR011761;IPR013815;IPR000291;IPR011095;IPR011127;IPR016185	ATP-grasp;ATP_grasp_subdomain_1;D-Ala_lig_Van_CS;Dala_Dala_lig_C;Dala_Dala_lig_N;PreATP-grasp_dom_sf	chloroplast
tr|A0A2G2YMC1|A0A2G2YMC1_CAPAN	13.2822	13.2669	13.1404	13.7294	13.4791	13.7117	1.32893	0.41026	0.0193559	up	A0A2G2YMC1		GO:0005634	GO:0003676;GO:0004527	K14570	ko03008			IPR013520;IPR012677;IPR035979;IPR034922;IPR012337;IPR036397	Exonuclease_RNaseT/DNA_pol3;Nucleotide-bd_a/b_plait_sf;RBD_domain_sf;REX1-like_exo;RNaseH-like_sf;RNaseH_sf	nuclear
tr|A0A2G2YMD3|A0A2G2YMD3_CAPAN	12.3969	12.9462	13.2231	14.6518	15.4259	14.71	4.21011	2.07386	0.00397515	up	A0A2G2YMD3			GO:0004252	K15333				IPR000209;IPR036852	Peptidase_S8/S53_dom;Peptidase_S8/S53_dom_sf	cytoplasmic
tr|A0A2G2YMF9|A0A2G2YMF9_CAPAN	16.4082	16.6854	16.8232	17.6415	18.7298	18.0755	2.84805	1.50998	0.0286792	up	A0A2G2YMF9			GO:0004252	K15333				IPR000209;IPR036852;IPR022398;IPR023828;IPR015500;IPR034197;IPR010259;IPR037045;IPR041469	Peptidase_S8/S53_dom;Peptidase_S8/S53_dom_sf;Peptidase_S8_His-AS;Peptidase_S8_Ser-AS;Peptidase_S8_subtilisin-rel;Peptidases_S8_3;S8pro/Inhibitor_I9;S8pro/Inhibitor_I9_sf;Subtilisin-like_FN3	vacuolar
tr|A0A2G2YMW5|A0A2G2YMW5_CAPAN	16.7076	16.122	15.8822	17.5351	16.9791	17.2244	2.01242	1.00893	0.0331298	up	A0A2G2YMW5	GO:0010731			K00799	ko00480;ko00980;ko00982;ko00983;ko01100;ko01524;ko04212;ko05200;ko05204;ko05225;ko05418			IPR010987;IPR036282;IPR040079;IPR004045;IPR036249	Glutathione-S-Trfase_C-like;Glutathione-S-Trfase_C_sf;Glutathione_S-Trfase;Glutathione_S-Trfase_N;Thioredoxin-like_sf	cytoplasmic
tr|A0A2G2YN14|A0A2G2YN14_CAPAN	15.2154	15.3532	15.0394	15.7279	15.589	15.6252	1.36106	0.444729	0.0242641	up	A0A2G2YN14				K18328						nuclear
tr|A0A2G2YNA3|A0A2G2YNA3_CAPAN	17.8059	17.7507	17.8016	17.5314	17.3949	17.5117	0.808484	-0.306709	0.00984141	down	A0A2G2YNA3	GO:0006886;GO:0006887;GO:0048278;GO:0006906	GO:0016021;GO:0005886;GO:0012505;GO:0031201	GO:0000149;GO:0005484	K08486	ko04130;ko04721			IPR010989;IPR006012;IPR006011;IPR000727	SNARE;Syntaxin/epimorphin_CS;Syntaxin_N;T_SNARE_dom	cytoplasmic
tr|A0A2G2YNC8|A0A2G2YNC8_CAPAN	11.1529	12.018	11.8625	13.2525	12.696	12.3498	2.12621	1.08828	0.0437657	up	A0A2G2YNC8	GO:0000398;GO:0000387	GO:0071013;GO:0005685;GO:0005732	GO:0003723	K11098	ko03040			IPR016487;IPR001163;IPR010920;IPR034100	Lsm6/sSmF;LSM_dom_euk/arc;LSM_dom_sf;Sm_F	cytoplasmic
tr|A0A2G2YND3|A0A2G2YND3_CAPAN	17.5154	17.2904	17.4051	16.0091	16.1914	15.8817	0.385217	-1.37626	0.000412149	down	A0A2G2YND3			GO:0043531	K13453	ko04626			IPR032675;IPR002182;IPR027417	LRR_dom_sf;NB-ARC;P-loop_NTPase	cytoplasmic
tr|A0A2G2YNN6|A0A2G2YNN6_CAPAN	16.7082	16.5556	16.5113	16.3136	16.3402	16.3262	0.832181	-0.26503	0.0450513	down	A0A2G2YNN6		GO:0016021	GO:0020037;GO:0005506;GO:0016705;GO:0004497	K15405	ko00073;ko01110			IPR001128;IPR017972;IPR002401;IPR036396	Cyt_P450;Cyt_P450_CS;Cyt_P450_E_grp-I;Cyt_P450_sf	endoplasmic reticulum
tr|A0A2G2YNP0|A0A2G2YNP0_CAPAN	18.7263	18.5686	18.4798	18.0706	18.1746	18.03	0.707201	-0.499807	0.00741698	down	A0A2G2YNP0	GO:0044208;GO:0046040	GO:0005737;GO:0009507	GO:0005525;GO:0000287;GO:0004019	K01939	ko00230;ko00250;ko01100			IPR018220;IPR033128;IPR042109;IPR042110;IPR042111;IPR001114;IPR027417	Adenylosuccin_syn_GTP-bd;Adenylosuccin_syn_Lys_AS;Adenylosuccinate_synth_dom1;Adenylosuccinate_synth_dom2;Adenylosuccinate_synth_dom3;Adenylosuccinate_synthetase;P-loop_NTPase	cytoplasmic
tr|A0A2G2YNT2|A0A2G2YNT2_CAPAN	12.6592	13.1285	13.1287	14.0787	13.5763	13.6158	1.72282	0.78477	0.0251045	up	A0A2G2YNT2			GO:0005509	K13448	ko04626			IPR011992;IPR018247;IPR002048	EF-hand-dom_pair;EF_Hand_1_Ca_BS;EF_hand_dom	cytoplasmic
tr|A0A2G2YNZ1|A0A2G2YNZ1_CAPAN	15.3836	14.8933	15.6045	14.3517	14.4247	14.3992	0.535175	-0.901918	0.0489147	down	A0A2G2YNZ1		GO:0005739	GO:0047545;GO:0003973	K00109	ko00650;ko01100			IPR006076;IPR036188	FAD-dep_OxRdtase;FAD/NAD-bd_sf	cytoplasmic
tr|A0A2G2YNZ5|A0A2G2YNZ5_CAPAN	12.4952	12.8276	12.6872	13.2202	13.0663	13.2167	1.41203	0.497768	0.019224	up	A0A2G2YNZ5			GO:0005509	K13448	ko04626			IPR011992;IPR018247;IPR002048;IPR039647	EF-hand-dom_pair;EF_Hand_1_Ca_BS;EF_hand_dom;EF_hand_pair_protein_CML-like	mitochondrial
tr|A0A2G2YPA9|A0A2G2YPA9_CAPAN	19.2621	19.7779	19.8734	20.1036	20.4741	20.5073	1.65164	0.7239	0.0410149	up	A0A2G2YPA9			GO:0016491;GO:0050660	K08232	ko00053;ko01100			IPR036188;IPR023753;IPR016156	FAD/NAD-bd_sf;FAD/NAD-binding_dom;FAD/NAD-linked_Rdtase_dimer_sf	peroxisomal
tr|A0A2G2YPH6|A0A2G2YPH6_CAPAN	17.5929	17.7186	17.6144	17.8288	18.0036	17.9096	1.20752	0.272051	0.0148489	up	A0A2G2YPH6	GO:0006412;GO:0000462;GO:0000028	GO:0005840	GO:0003735;GO:0070181;GO:0048027	K02955	ko03010			IPR001971;IPR018102;IPR036967	Ribosomal_S11;Ribosomal_S11_CS;Ribosomal_S11_sf	cytoplasmic
tr|A0A2G2YPK7|A0A2G2YPK7_CAPAN	17.2289	17.0964	17.2315	17.5516	17.6833	17.8565	1.42556	0.511527	0.0145302	up	A0A2G2YPK7			GO:0016787					IPR004843;IPR041768;IPR006186	Calcineurin-like_PHP_ApaH;RLPH;Ser/Thr-sp_prot-phosphatase	cytoplasmic
tr|A0A2G2YPL3|A0A2G2YPL3_CAPAN	19.3676	19.4502	19.6305	19.8443	19.9526	20.0217	1.37247	0.456779	0.0114011	up	A0A2G2YPL3	GO:0006096;GO:0030388	GO:0005829	GO:0004332	K01623	ko00010;ko00030;ko00051;ko00680;ko00710;ko01100;ko01110;ko01120;ko01200;ko01230;ko04066			IPR029768;IPR013785;IPR000741	Aldolase_I_AS;Aldolase_TIM;FBA_I	cytoplasmic
tr|A0A2G2YPM8|A0A2G2YPM8_CAPAN	16.3658	16.633	16.5825	17.1072	17.0717	17.0387	1.45942	0.545393	0.0174034	up	A0A2G2YPM8	GO:0045892;GO:0010162	GO:0005730		K13463	ko04075			IPR013087	Znf_C2H2_type	cytoplasmic
tr|A0A2G2YPU7|A0A2G2YPU7_CAPAN	14.1418	13.9099	13.8551	13.5628	13.2883	13.3679	0.67709	-0.562581	0.00948424	down	A0A2G2YPU7	GO:0007165	GO:0000159	GO:0019888	K11584	ko03015;ko04071;ko04113;ko04114;ko04151;ko04152;ko04261;ko04728;ko05165			IPR011989;IPR016024;IPR002554	ARM-like;ARM-type_fold;PP2A_B56	cytoplasmic
tr|A0A2G2YQA0|A0A2G2YQA0_CAPAN	19.0369	18.8619	18.863	18.758	18.515	18.4331	0.78356	-0.351884	0.0477394	down	A0A2G2YQA0			GO:0004185	K09645				IPR029058;IPR001563;IPR033124	AB_hydrolase;Peptidase_S10;Ser_caboxypep_his_AS	endoplasmic reticulum
tr|A0A2G2YQA3|A0A2G2YQA3_CAPAN	13.0927	13.3775	13.2842	13.7109	14.0922	13.8613	1.55471	0.636642	0.0120436	up	A0A2G2YQA3	GO:0055114		GO:0016491;GO:0071949	K00103	ko00053;ko01100			IPR016166;IPR036318;IPR016169;IPR006094	FAD-bd_PCMH;FAD-bd_PCMH-like_sf;FAD-bd_PCMH_sub2;Oxid_FAD_bind_N	peroxisomal
tr|A0A2G2YQA9|A0A2G2YQA9_CAPAN	15.1762	15.2446	15.1271	15.7126	15.8267	15.7091	1.48125	0.566813	0.000420466	up	A0A2G2YQA9		GO:0016021;GO:0005886	GO:0015250	K09872				IPR023271;IPR034294;IPR000425;IPR022357	Aquaporin-like;Aquaporin_transptr;MIP;MIP_CS	Golgi apparatus
tr|A0A2G2YR93|A0A2G2YR93_CAPAN	16.7879	16.5972	16.7461	16.3795	16.4128	16.4698	0.818058	-0.289725	0.0230422	down	A0A2G2YR93			GO:0016491	K08081	ko00960;ko01100;ko01110			IPR036291;IPR020904;IPR002347	NAD(P)-bd_dom_sf;Sc_DH/Rdtase_CS;SDR_fam	peroxisomal
tr|A0A2G2YRF8|A0A2G2YRF8_CAPAN	14.8061	14.7822	14.6599	15.4411	15.5474	15.96	1.86621	0.900113	0.0226066	up	A0A2G2YRF8	GO:0006749	GO:0005737	GO:0004364	K00799	ko00480;ko00980;ko00982;ko00983;ko01100;ko01524;ko04212;ko05200;ko05204;ko05225;ko05418			IPR010987;IPR036282;IPR004045;IPR004046;IPR021133;IPR036249	Glutathione-S-Trfase_C-like;Glutathione-S-Trfase_C_sf;Glutathione_S-Trfase_N;GST_C;HEAT_type_2;Thioredoxin-like_sf	cytoplasmic
tr|A0A2G2YRX6|A0A2G2YRX6_CAPAN	17.5478	17.7793	17.7175	18.0826	18.1584	18.0849	1.34456	0.427137	0.0163587	up	A0A2G2YRX6			GO:0003824	K01522	ko00230;ko01100;ko05222;ko05223			IPR019808;IPR001310;IPR011146;IPR036265	Histidine_triad_CS;Histidine_triad_HIT;HIT-like;HIT-like_sf	peroxisomal
tr|A0A2G2YS29|A0A2G2YS29_CAPAN	18.2502	18.2722	18.2648	19.0892	19.3864	19.7649	2.22083	1.1511	0.0275528	up	A0A2G2YS29			GO:0003755	K09569				IPR001179	PPIase_FKBP_dom	endoplasmic reticulum
tr|A0A2G2YS69|A0A2G2YS69_CAPAN	14.4352	13.6712	13.6076	13.0818	12.7673	12.7042	0.481778	-1.05356	0.0417142	down	A0A2G2YS69	GO:0017157	GO:0005737;GO:0005886	GO:0005096;GO:0017137;GO:0019905;GO:0045159	K08518				IPR015943;IPR036322	WD40/YVTN_repeat-like_dom_sf;WD40_repeat_dom_sf	extracellular
tr|A0A2G2YS75|A0A2G2YS75_CAPAN	16.5784	16.5967	16.6212	16.8972	16.9352	16.9118	1.24482	0.315933	4.9641e-05	up	A0A2G2YS75	GO:0055085;GO:0006879	GO:0016021;GO:0005743	GO:0005524;GO:0016887;GO:0042626	K05663	ko02010			IPR003593;IPR011527;IPR036640;IPR003439;IPR017871;IPR027417;IPR039421	AAA+_ATPase;ABC1_TM_dom;ABC1_TM_sf;ABC_transporter-like;ABC_transporter_CS;P-loop_NTPase;Type_I_exporter	cytoplasmic
tr|A0A2G2YSC4|A0A2G2YSC4_CAPAN	12.4091	12.2086	12.4059	13.261	13.1759	13.0253	1.75665	0.812823	0.00105787	up	A0A2G2YSC4	GO:0006952							IPR000916;IPR023393	Bet_v_I/MLP;START-like_dom_sf	cytoplasmic
tr|A0A2G2YSE1|A0A2G2YSE1_CAPAN	13.5218	13.542	13.4462	14.0785	13.8841	14.0264	1.40733	0.492964	0.00505615	up	A0A2G2YSE1	GO:0006729	GO:0005739	GO:0008124	K01724	ko00790;ko01100			IPR036428;IPR001533	PCD_sf;Pterin_deHydtase	mitochondrial
tr|A0A2G2YTC6|A0A2G2YTC6_CAPAN	17.1519	17.1379	17.0125	17.8802	17.9228	17.554	1.60759	0.684899	0.0176286	up	A0A2G2YTC6		GO:0046658	GO:0009055					IPR008972;IPR041846;IPR039391;IPR003245	Cupredoxin;ENL_dom;Phytocyanin;Phytocyanin_dom	extracellular
tr|A0A2G2YTC8|A0A2G2YTC8_CAPAN	16.6004	16.5641	16.5077	16.2753	16.3656	16.2286	0.830724	-0.267558	0.00771801	down	A0A2G2YTC8	GO:0009395;GO:0046470	GO:0005886	GO:0005509;GO:0070290;GO:0004630	K01115	ko00564;ko00565;ko01100;ko01110;ko04014;ko04024;ko04071;ko04072;ko04144;ko04666;ko04724;ko04912;ko04928;ko05200;ko05212;ko05231			IPR000008;IPR035892;IPR001736;IPR024632;IPR015679;IPR011402	C2_dom;C2_domain_sf;PLipase_D/transphosphatidylase;PLipase_D_C;PLipase_D_fam;PLipase_D_pln	cytoplasmic
tr|A0A2G2YU43|A0A2G2YU43_CAPAN	12.3251	12.5211	12.3405	13.2712	12.936	12.8843	1.55283	0.634904	0.0187323	up	A0A1U8EHM8			GO:0000287;GO:0010333	K15803	ko00909			IPR008949;IPR034741;IPR001906;IPR036965;IPR005630;IPR008930	Isoprenoid_synthase_dom_sf;Terpene_cyclase-like_1_C;Terpene_synth_N;Terpene_synth_N_sf;Terpene_synthase_metal-bd;Terpenoid_cyclase/PrenylTrfase	cytoplasmic
tr|A0A2G2YU52|A0A2G2YU52_CAPAN	17.7882	17.7136	17.7112	17.3147	17.5056	17.4771	0.809314	-0.305228	0.0226616	down	A0A2G2YU52		GO:0031307						IPR002816	TraB_fam	cytoplasmic
tr|A0A2G2YUD8|A0A2G2YUD8_CAPAN	16.7588	17.4797	17.4045	16.388	16.4854	16.1303	0.543466	-0.879738	0.0438228	down	A0A2G2YUD8		GO:0046658						IPR036378;IPR000782;IPR033254	FAS1_dom_sf;FAS1_domain;Plant_FLA	endoplasmic reticulum
tr|A0A2G2YUF2|A0A2G2YUF2_CAPAN	17.3765	17.1424	17.2127	16.9251	16.9515	16.8922	0.800542	-0.320951	0.0371134	down	A0A2G2YUF2	GO:0015986	GO:0005886;GO:0009536;GO:0045261	GO:0005524;GO:0043531;GO:0046933	K02132	ko00190;ko01100;ko04714;ko05010;ko05012;ko05014;ko05016;ko05020			IPR023366;IPR004100;IPR036121	ATP_synth_asu-like_sf;ATPase_F1/V1/A1_a/bsu_N;ATPase_F1/V1/A1_a/bsu_N_sf	cytoplasmic
tr|A0A2G2YUT8|A0A2G2YUT8_CAPAN	15.7373	15.8469	15.9562	16.6039	16.526	16.5829	1.65192	0.724147	0.00352766	up	A0A2G2YUT8	GO:0006096;GO:0019318;GO:0001678;GO:0051156	GO:0005829;GO:0005739	GO:0005524;GO:0008865;GO:0005536;GO:0004340;GO:0019158	K00844	ko00010;ko00051;ko00052;ko00500;ko00520;ko00521;ko00524;ko01100;ko01110;ko01120;ko01200;ko04066;ko04910;ko04930;ko04973;ko05131;ko05230			IPR043129;IPR001312;IPR022673;IPR022672	ATPase_NBD;Hexokinase;Hexokinase_C;Hexokinase_N	endoplasmic reticulum
tr|A0A2G2YUU7|A0A2G2YUU7_CAPAN	14.0285	13.7961	13.8777	13.5757	13.6621	13.5344	0.806605	-0.310065	0.0262968	down	A0A2G2YUU7	GO:0009245;GO:2001289	GO:0005739	GO:0008780	K00677	ko00540;ko01100;ko01503			IPR029098;IPR037157;IPR001451;IPR010137;IPR011004	Acetyltransf_C;Acetyltransf_C_sf;Hexapep;Lipid_A_LpxA;Trimer_LpxA-like_sf	chloroplast
tr|A0A2G2YV28|A0A2G2YV28_CAPAN	15.3958	15.2906	15.678	14.1022	14.215	14.2568	0.416545	-1.26346	0.00356119	down	A0A2G2YV28	GO:0009102;GO:0009448		GO:0030170;GO:0004015;GO:0003867	K16871	ko00250;ko00650;ko01100;ko01120			IPR005814;IPR015424;IPR015422;IPR015421	Aminotrans_3;PyrdxlP-dep_Trfase;PyrdxlP-dep_Trfase_dom1;PyrdxlP-dep_Trfase_major	mitochondrial
tr|A0A2G2YV30|A0A2G2YV30_CAPAN	14.3102	14.6101	14.461	12.6176	12.8455	12.552	0.289429	-1.78872	0.000135384	down	A0A2G2YV30				K13459	ko04626			IPR001611;IPR032675	Leu-rich_rpt;LRR_dom_sf	cytoplasmic
tr|A0A2G2YVJ5|A0A2G2YVJ5_CAPAN	12.1091	12.4813	12.4571	12.6322	13.0809	12.906	1.43779	0.523851	0.0422681	up	A0A2G2YVJ5	GO:0006952		GO:0043531	K13453	ko04626			IPR032675;IPR002182;IPR027417;IPR038005;IPR036388	LRR_dom_sf;NB-ARC;P-loop_NTPase;RX-like_CC;WH-like_DNA-bd_sf	cytoplasmic
tr|A0A2G2YVJ7|A0A2G2YVJ7_CAPAN	15.4606	15.5315	15.6473	15.6819	15.9371	15.8539	1.21237	0.277824	0.0451888	up	A0A2G2YVJ7			GO:0046872;GO:0003993	K22390				IPR004843;IPR029052;IPR041792;IPR039331;IPR008963;IPR015914;IPR025733	Calcineurin-like_PHP_ApaH;Metallo-depent_PP-like;MPP_PAP;PPA-like;Purple_acid_Pase-like_N;Purple_acid_Pase_N;Purple_acid_PPase_C_dom	extracellular
tr|A0A2G2YVL1|A0A2G2YVL1_CAPAN	13.1028	13.2403	13.1757	13.5555	13.8289	13.6241	1.41088	0.496599	0.0134404	up	A0A2G2YVL1		GO:0016021	GO:0004427;GO:0009678	K01507	ko00190			IPR004131	PPase-energised_H-pump	Golgi apparatus
tr|A0A2G2YVR8|A0A2G2YVR8_CAPAN	17.8954	17.7239	17.6197	18.3105	17.9367	18.2464	1.33629	0.418238	0.0473006	up	A0A2G2YVR8	GO:0006606	GO:0005634;GO:0005737	GO:0061608;GO:0008139	K20222				IPR016024;IPR040122;IPR041653;IPR041389	ARM-type_fold;Importin_beta;Importin_rep_4;Importin_rep_6	cytoplasmic
tr|A0A2G2YVV2|A0A2G2YVV2_CAPAN	15.2436	15.3579	15.334	15.0546	15.0244	14.9129	0.804092	-0.314567	0.00540141	down	A0A1U8EAE7		GO:0016021	GO:0005249	K05391	ko04626			IPR018490;IPR000595;IPR005821;IPR000048;IPR003938;IPR014710	cNMP-bd-like;cNMP-bd_dom;Ion_trans_dom;IQ_motif_EF-hand-BS;K_chnl_volt-dep_EAG/ELK/ERG;RmlC-like_jellyroll	vacuolar
tr|A0A2G2YW15|A0A2G2YW15_CAPAN	14.8901	14.5609	14.4808	15.6742	15.6531	15.6145	2.00459	1.00331	0.0138728	up	A0A2G2YW15	GO:0032259		GO:0008757	K21483				IPR005299;IPR029063	MeTrfase_7;SAM-dependent_MTases	mitochondrial
tr|A0A2G2YW38|A0A2G2YW38_CAPAN	18.8208	19.1494	19.1836	19.7518	19.518	19.6553	1.5057	0.590438	0.01858	up	A0A2G2YW38	GO:0009626	GO:0005737;GO:0016020	GO:0043531	K13453	ko04626			IPR021929;IPR032675;IPR002182;IPR027417;IPR038005	Late_blight_resistance_R1;LRR_dom_sf;NB-ARC;P-loop_NTPase;RX-like_CC	cytoplasmic
tr|A0A2G2YW69|A0A2G2YW69_CAPAN	18.4379	17.9844	17.9044	17.5052	17.575	17.2665	0.632872	-0.660015	0.037569	down	A0A2G2YW69			GO:0005509;GO:0004497	K17991	ko00073			IPR007736;IPR011992	Caleosin-related;EF-hand-dom_pair	cytoplasmic
tr|A0A2G2YWA4|A0A2G2YWA4_CAPAN	18.0131	17.7719	17.5633	17.2962	17.4299	16.9965	0.686868	-0.541894	0.041186	down	A0A2G2YWA4			GO:0005509;GO:0004497	K17991	ko00073			IPR007736;IPR011992	Caleosin-related;EF-hand-dom_pair	cytoplasmic
tr|A0A2G2YXI4|A0A2G2YXI4_CAPAN	15.6074	15.5736	15.6512	15.111	15.2605	14.966	0.707978	-0.498224	0.0219799	down	A0A2G2YXI4			GO:0016740	K06975				IPR016181;IPR031165	Acyl_CoA_acyltransferase;GNAT_YJDJ	peroxisomal
tr|A0A2G2YXJ3|A0A2G2YXJ3_CAPAN	19.0461	18.8013	18.815	18.4348	18.5669	18.4111	0.749215	-0.416549	0.0168293	down	A0A2G2YXJ3				K01613	ko00564;ko01100;ko01110			IPR000008;IPR035892	C2_dom;C2_domain_sf	nuclear
tr|A0A2G2YXR4|A0A2G2YXR4_CAPAN	16.7062	17.0317	17.149	17.4767	17.7693	17.6846	1.60353	0.681251	0.0173133	up	A0A2G2YXR4			GO:0003824	K16860	ko00564;ko00565;ko01100;ko01110			IPR025202;IPR001736	PLD-like_dom;PLipase_D/transphosphatidylase	vacuolar
tr|A0A2G2YXW1|A0A2G2YXW1_CAPAN	17.1946	17.4377	17.4198	17.7542	17.9435	17.902	1.42984	0.515849	0.00763474	up	A0A2G2YXW1		GO:0016021;GO:0005789		K20721				IPR003388	Reticulon	cytoplasmic
tr|A0A2G2YXX8|A0A2G2YXX8_CAPAN	19.3292	18.9318	18.4422	18.2527	17.85	17.8278	0.526958	-0.924241	0.0488148	down	A0A2G2YXX8		GO:0016021	GO:0005524;GO:0042626	K08712	ko02010			IPR003593;IPR013525;IPR029481;IPR003439;IPR043926;IPR034001;IPR034003;IPR027417;IPR013581	AAA+_ATPase;ABC_2_trans;ABC_trans_N;ABC_transporter-like;ABCG_dom;ABCG_PDR_1;ABCG_PDR_2;P-loop_NTPase;PDR_assoc	cytoplasmic
tr|A0A2G2YXY1|A0A2G2YXY1_CAPAN	15.1093	15.4479	15.322	15.9886	16.0844	15.777	1.57673	0.656932	0.00821719	up	A0A1U8DVG5		GO:0016021;GO:0009579		K01092	ko00521;ko00562;ko01100;ko01110;ko04070			IPR025564;IPR033344	CAAD_dom;CURT1	chloroplast
tr|A0A2G2YY16|A0A2G2YY16_CAPAN	13.2256	14.2811	14.2112	15.4428	15.9035	15.5096	3.2776	1.71264	0.0240162	up	A0A2G2YY16				K12472	ko04144			IPR004873	BURP_dom	extracellular
tr|A0A2G2YY87|A0A2G2YY87_CAPAN	16.8252	16.969	16.7238	16.5781	16.5243	16.4727	0.804251	-0.314282	0.0325727	down	A0A2G2YY87	GO:0006874;GO:0070588	GO:0016021;GO:0005783	GO:0005524;GO:0016887;GO:0008553;GO:0005388	K01537				IPR006068;IPR004014;IPR023299;IPR018303;IPR023298;IPR008250;IPR036412;IPR023214;IPR001757	ATPase_P-typ_cation-transptr_C;ATPase_P-typ_cation-transptr_N;ATPase_P-typ_cyto_dom_N;ATPase_P-typ_P_site;ATPase_P-typ_TM_dom_sf;ATPase_P-typ_transduc_dom_A_sf;HAD-like_sf;HAD_sf;P_typ_ATPase	endoplasmic reticulum
tr|A0A2G2YYD6|A0A2G2YYD6_CAPAN	13.7367	14.2932	14.2253	15.5113	14.9119	14.7009	1.94035	0.956315	0.037792	up	A0A0S2A322	GO:0018298;GO:0009772	GO:0016021;GO:0009535;GO:0009523	GO:0046872;GO:0016168;GO:0045156	K02705	ko00195;ko01100			IPR000932;IPR036001;IPR005869	PS_antenna-like;PS_II_antenna-like_sf;PSII_PsbC	cytoplasmic
tr|A0A2G2YYH2|A0A2G2YYH2_CAPAN	13.9326	13.9467	13.7856	14.369	14.6765	14.2635	1.46206	0.548002	0.0329829	up	A0A2G2YYH2				K17525				IPR036873	Rhodanese-like_dom_sf	chloroplast
tr|A0A2G2YYN0|A0A2G2YYN0_CAPAN	14.8808	14.3761	14.5328	14.0932	13.918	14.1494	0.686314	-0.543059	0.0496979	down	A0A2G2YYN0	GO:0006406;GO:0032784	GO:0000445;GO:0000347		K12878	ko03013;ko03040			IPR021861	THO_THOC1	cytoplasmic
tr|A0A2G2YYQ6|A0A2G2YYQ6_CAPAN	16.6692	16.261	16.3228	19.079	19.1799	19.1806	6.62928	2.72885	0.00119694	up	A0A2G2YYQ6		GO:0005829	GO:0010181;GO:0003955	K19784				IPR029039;IPR005025	Flavoprotein-like_sf;FMN_Rdtase-like	cytoplasmic
tr|A0A2G2YZ17|A0A2G2YZ17_CAPAN	12.7236	12.5527	12.4976	12.2669	12.2284	12.3064	0.798827	-0.324044	0.0312388	down	A0A2G2YZ17		GO:0009507		K06955				IPR036188	FAD/NAD-bd_sf	chloroplast
tr|A0A2G2YZ18|A0A2G2YZ18_CAPAN	17.447	17.4179	17.3796	17.1729	17.0795	17.0576	0.805815	-0.311479	0.00395345	down	A0A2G2YZ18	GO:0006355	GO:0005634		K11294	ko05130			IPR007592	GEBP	nuclear
tr|A0A2G2YZ64|A0A2G2YZ64_CAPAN	13.9832	13.0355	13.2515	12.5842	12.1042	12.4203	0.48169	-1.05382	0.0478066	down	A0A2G2YZ64			GO:0005524;GO:0004674	K13429	ko04626			IPR011009;IPR000719;IPR017441;IPR001245;IPR008271	Kinase-like_dom_sf;Prot_kinase_dom;Protein_kinase_ATP_BS;Ser-Thr/Tyr_kinase_cat_dom;Ser/Thr_kinase_AS	cytoplasmic
tr|A0A2G2YZA3|A0A2G2YZA3_CAPAN	18.4034	18.1176	18.0975	17.7447	17.7291	17.7497	0.724481	-0.464981	0.0418166	down	A0A2G2YZA3	GO:0016117;GO:0016120	GO:0009507;GO:0009509	GO:0016491;GO:0052887;GO:0052886;GO:0016719	K00514	ko00906;ko01100;ko01110			IPR002937;IPR036188;IPR014103	Amino_oxidase;FAD/NAD-bd_sf;Zeta_caro_desat	chloroplast
tr|A0A2G2YZA6|A0A2G2YZA6_CAPAN	14.9272	14.9915	15.087	15.6859	15.8613	15.8275	1.72869	0.789678	0.000416013	up	A0A2G2YZA6		GO:0005739		K17426				IPR032710;IPR007379	NTF2-like_dom_sf;Tim44-like_dom	cytoplasmic
tr|A0A2G2YZD7|A0A2G2YZD7_CAPAN	15.7007	15.2974	15.4702	14.7691	14.8121	14.6149	0.591556	-0.757413	0.0105158	down	A0A2G2YZD7		GO:0009507		K07556				IPR010903	DUF1517	chloroplast
tr|A0A2G2YZT2|A0A2G2YZT2_CAPAN	18.2491	18.1527	18.0396	19.1927	18.9247	19.1722	1.93106	0.949396	0.00136568	up	A0A2G2YZT2	GO:0006952		GO:0043531	K13453	ko04626			IPR032675;IPR002182;IPR027417;IPR038005;IPR036388	LRR_dom_sf;NB-ARC;P-loop_NTPase;RX-like_CC;WH-like_DNA-bd_sf	cytoplasmic
tr|A0A2G2YZW4|A0A2G2YZW4_CAPAN	16.5083	16.1324	15.4654	14.6577	14.6433	14.4648	0.366838	-1.44679	0.0371083	down	A0A2G2YZW4			GO:0005524;GO:0004672	K13436	ko04626			IPR011009;IPR000719;IPR001245	Kinase-like_dom_sf;Prot_kinase_dom;Ser-Thr/Tyr_kinase_cat_dom	cytoplasmic
tr|A0A2G2YZW8|A0A2G2YZW8_CAPAN	15.2858	14.9706	15.0247	14.5631	14.4669	14.4656	0.661952	-0.595201	0.0176781	down	A0A2G2YZW8	GO:0031146	GO:0019005		K01455	ko00460;ko00630;ko00910;ko01100;ko01200			IPR036047;IPR001810;IPR006553;IPR032675;IPR002885;IPR011990	F-box-like_dom_sf;F-box_dom;Leu-rich_rpt_Cys-con_subtyp;LRR_dom_sf;Pentatricopeptide_repeat;TPR-like_helical_dom_sf	nuclear
tr|A0A2G2YZY8|A0A2G2YZY8_CAPAN	17.6249	17.5264	17.345	17.9299	17.7319	17.8821	1.27384	0.349184	0.0302247	up	A0A2G2YZY8	GO:0006281;GO:0006260	GO:0005634;GO:0005663	GO:0005524;GO:0003677;GO:0003689	K10754	ko03030;ko03420;ko03430			IPR003593;IPR003959;IPR001357;IPR036420;IPR008921;IPR013725;IPR027417;IPR012178	AAA+_ATPase;ATPase_AAA_core;BRCT_dom;BRCT_dom_sf;DNA_pol3_clamp-load_cplx_C;DNA_replication_fac_RFC1_C;P-loop_NTPase;RFC1	nuclear
tr|A0A2G2Z0C8|A0A2G2Z0C8_CAPAN	16.0405	16.3653	16.3536	15.6988	15.873	15.8282	0.730452	-0.453139	0.0332117	down	A0A2G2Z0C8	GO:0071577	GO:0016021;GO:0005886;GO:0005773	GO:0005385	K14689				IPR002524;IPR036837;IPR027469	Cation_efflux;Cation_efflux_CTD_sf;Cation_efflux_TMD_sf	peroxisomal
tr|A0A2G2Z0H8|A0A2G2Z0H8_CAPAN	15.7442	16.1167	16.3115	17.1383	17.1418	17.1738	2.13435	1.09379	0.0219657	up	A0A2G3BXJ6	GO:0005975		GO:0004553;GO:0008061	K01183	ko00520;ko01100			IPR011583;IPR029070;IPR001223;IPR001579;IPR017853	Chitinase_II;Chitinase_insertion_sf;Glyco_hydro18_cat;Glyco_hydro_18_chit_AS;Glycoside_hydrolase_SF	vacuolar
tr|A0A2G2Z0J8|A0A2G2Z0J8_CAPAN	15.8849	16.6227	16.2938	14.8661	15.0712	14.8495	0.395503	-1.33824	0.0166007	down	A0A2G2Z0J8	GO:0006468;GO:0007166	GO:0016021;GO:0005886	GO:0005524;GO:0004674;GO:0005509;GO:0030247	K05391	ko04626			IPR001881;IPR018097;IPR011009;IPR000719;IPR008271;IPR025287	EGF-like_Ca-bd_dom;EGF_Ca-bd_CS;Kinase-like_dom_sf;Prot_kinase_dom;Ser/Thr_kinase_AS;WAK_GUB	plasma membrane
tr|A0A2G2Z116|A0A2G2Z116_CAPAN	15.4085	15.151	15.2272	16.8278	17.0896	16.9793	3.25649	1.70332	9.3299e-05	up	A0A2G2Z116		GO:0005737		K24260				IPR011047;IPR015943;IPR036322;IPR039694	Quinoprotein_ADH-like_supfam;WD40/YVTN_repeat-like_dom_sf;WD40_repeat_dom_sf;WDR11	cytoplasmic
tr|A0A2G2Z186|A0A2G2Z186_CAPAN	17.0701	17.0597	17.1485	16.7857	16.8484	16.7341	0.810354	-0.303376	0.00241489	down	A0A2G2Z186		GO:0016021;GO:0043231	GO:0005524;GO:0005516;GO:0005388;GO:0019829	K01537				IPR006068;IPR004014;IPR023299;IPR018303;IPR023298;IPR008250;IPR024750;IPR036412;IPR023214;IPR006408;IPR001757	ATPase_P-typ_cation-transptr_C;ATPase_P-typ_cation-transptr_N;ATPase_P-typ_cyto_dom_N;ATPase_P-typ_P_site;ATPase_P-typ_TM_dom_sf;ATPase_P-typ_transduc_dom_A_sf;Ca_ATPase_N_dom;HAD-like_sf;HAD_sf;P-type_ATPase_IIB;P_typ_ATPase	nuclear
tr|A0A2G2Z1B0|A0A2G2Z1B0_CAPAN	12.7603	12.5094	12.6268	12.1717	12.1268	12.0191	0.694337	-0.526291	0.00617103	down	A0A2G2Z1B0										cytoplasmic
tr|A0A2G2Z1D1|A0A2G2Z1D1_CAPAN	16.5587	16.5253	16.5833	17.4431	17.6003	17.6095	1.99337	0.995207	0.00140161	up	A0A2G2Z1D1	GO:0006574	GO:0005829;GO:0009507	GO:0003860	K05605	ko00280;ko00410;ko00640;ko01100;ko01200			IPR029045;IPR032259	ClpP/crotonase-like_dom_sf;HIBYL-CoA-H	cytoplasmic
tr|A0A2G2Z1D4|A0A2G2Z1D4_CAPAN	15.9424	16.1087	16.5945	17.0915	16.8555	17.045	1.71965	0.782115	0.0439759	up	A0A2G2Z1D4	GO:0006598	GO:0005777	GO:0016491;GO:0046592	K17839	ko00330;ko00410;ko00770;ko01100			IPR002937;IPR036188;IPR001613	Amino_oxidase;FAD/NAD-bd_sf;Flavin_amine_oxidase	peroxisomal
tr|A0A2G2Z1I4|A0A2G2Z1I4_CAPAN	16.065	16.2846	16.3447	16.5411	16.6572	16.6501	1.30555	0.384663	0.030196	up	A0A2G2Z1I4	GO:0006744	GO:0005743	GO:0008289	K18587				IPR013718;IPR012762	COQ9;Ubiq_biosynth_COQ9	mitochondrial
tr|A0A2G2Z2E6|A0A2G2Z2E6_CAPAN	12.139	13.1887	12.9154	14.1372	14.3908	14.2242	2.8344	1.50304	0.0351705	up	A0A2G3BYU9		GO:0005840		K02942	ko03010					cytoplasmic
tr|A0A2G2Z3E4|A0A2G2Z3E4_CAPAN	18.9497	18.438	18.3974	17.7159	17.7582	17.4921	0.521365	-0.939635	0.0197775	down	A0A2G2Z3E4	GO:0006099;GO:0006097	GO:0009514	GO:0004451	K01637	ko00630;ko01100;ko01110;ko01120;ko01200			IPR006254;IPR015813;IPR040442	Isocitrate_lyase;Pyrv/PenolPyrv_Kinase-like_dom;Pyrv_Kinase-like_dom_sf	endoplasmic reticulum
tr|A0A2G2Z3N7|A0A2G2Z3N7_CAPAN	13.6454	13.4375	13.3471	13.1422	13.1408	12.7837	0.729788	-0.454451	0.0418613	down	A0A2G2Z3N7	GO:0009626	GO:0016021						IPR031171;IPR005178	LAZ1;Ostalpha/TMEM184C	Golgi apparatus
tr|A0A2G2Z3V1|A0A2G2Z3V1_CAPAN	18.7899	18.3106	18.5208	17.9141	18.0349	17.7661	0.643765	-0.635395	0.0257378	down	A0A1U8FIC4				K00793	ko00740;ko01100;ko01110			IPR023366;IPR001783;IPR026017;IPR017938	ATP_synth_asu-like_sf;Lumazine-bd;Lumazine-bd_dom;Riboflavin_synthase-like_b-brl	chloroplast
tr|A0A2G2Z422|A0A2G2Z422_CAPAN	11.2688	11.391	11.463	12.3475	12.9764	13.106	2.70509	1.43567	0.0207139	up	A0A2G2Z422		GO:0016021	GO:0020037;GO:0005506;GO:0016705;GO:0004497	K07426				IPR001128;IPR017972;IPR002401;IPR036396	Cyt_P450;Cyt_P450_CS;Cyt_P450_E_grp-I;Cyt_P450_sf	endoplasmic reticulum
tr|A0A2G2Z4F8|A0A2G2Z4F8_CAPAN	13.2984	13.523	13.5923	13.7489	13.8523	13.9511	1.3009	0.379514	0.0296783	up	A0A2G2Z4F8								IPR006566;IPR032675	FBD;LRR_dom_sf	cytoplasmic
tr|A0A2G2Z4P2|A0A2G2Z4P2_CAPAN	15.3848	15.7642	15.8928	14.7578	15.2893	15.0137	0.632739	-0.660318	0.0379476	down	A0A2G2Z4P2	GO:0006631	GO:0009570	GO:0005504;GO:0016872	K01859	ko00941;ko01100;ko01110			IPR016087;IPR016088;IPR016089;IPR036298	Chalcone_isomerase;Chalcone_isomerase_3-sand;Chalcone_isomerase_bundle_sf;Chalcone_isomerase_sf	chloroplast
tr|A0A2G2Z4P3|A0A2G2Z4P3_CAPAN	19.5647	19.2024	19.147	18.615	18.4543	18.3953	0.567828	-0.816475	0.011976	down	A0A2G2Z4P3	GO:0006749	GO:0005737	GO:0004364	K00799	ko00480;ko00980;ko00982;ko00983;ko01100;ko01524;ko04212;ko05200;ko05204;ko05225;ko05418			IPR010987;IPR036282;IPR004045;IPR036249	Glutathione-S-Trfase_C-like;Glutathione-S-Trfase_C_sf;Glutathione_S-Trfase_N;Thioredoxin-like_sf	cytoplasmic
tr|A0A2G2Z4S9|A0A2G2Z4S9_CAPAN	16.6761	16.7796	16.5316	15.2461	15.2939	14.9905	0.3571	-1.4856	0.000342459	down	A0A1U8HC52			GO:0004252	K15333				IPR003137;IPR000209;IPR036852;IPR023828;IPR015500;IPR034197;IPR010259;IPR037045;IPR041469	PA_domain;Peptidase_S8/S53_dom;Peptidase_S8/S53_dom_sf;Peptidase_S8_Ser-AS;Peptidase_S8_subtilisin-rel;Peptidases_S8_3;S8pro/Inhibitor_I9;S8pro/Inhibitor_I9_sf;Subtilisin-like_FN3	extracellular
tr|A0A2G2Z4X3|A0A2G2Z4X3_CAPAN	17.7154	17.9235	17.9604	18.7421	18.7044	18.8037	1.84501	0.88363	0.00329455	up	A0A2G2Z4X3	GO:0006749	GO:0005737	GO:0004364	K00799	ko00480;ko00980;ko00982;ko00983;ko01100;ko01524;ko04212;ko05200;ko05204;ko05225;ko05418			IPR010987;IPR036282;IPR004045;IPR036249	Glutathione-S-Trfase_C-like;Glutathione-S-Trfase_C_sf;Glutathione_S-Trfase_N;Thioredoxin-like_sf	endoplasmic reticulum
tr|A0A2G2Z4Z6|A0A2G2Z4Z6_CAPAN	18.3197	18.1804	18.1466	17.6522	17.4986	17.3982	0.615899	-0.699233	0.00226303	down	A0A2G2Z4Z6	GO:0009082	GO:0005829	GO:0004084	K18482	ko00790			IPR001544;IPR036038;IPR043132;IPR043131	Aminotrans_IV;Aminotransferase-like;BCAT-like_C;BCAT-like_N	cytoplasmic
tr|A0A2G2Z556|A0A2G2Z556_CAPAN	14.1602	14.1072	13.9768	14.3413	14.4687	14.3681	1.24083	0.3113	0.0122743	up	A0A2G2Z556	GO:0015031;GO:0016192;GO:0055085;GO:0048364;GO:0048366;GO:0010497;GO:0010051;GO:0055088;GO:2000012;GO:0050801;GO:0010088;GO:0030100;GO:0009663;GO:0010067;GO:0051510;GO:0090603	GO:0016021;GO:0005886;GO:0016020;GO:0009705;GO:0032588;GO:0009524;GO:0031901;GO:0009551;GO:0097218	GO:0022857;GO:0015220	K15377	ko05231			IPR007603	Choline_transptr-like	plasma membrane
tr|A0A2G2Z577|A0A2G2Z577_CAPAN	15.0275	14.6784	14.8642	14.3717	14.603	14.4837	0.773489	-0.370548	0.0452518	down	A0A2G2Z577		GO:0016021;GO:0016020;GO:0009706						IPR002794	DUF92_TMEM19	chloroplast
tr|A0A2G2Z5C2|A0A2G2Z5C2_CAPAN	14.0616	13.5882	13.7357	13.2094	13.0724	12.9983	0.6148	-0.701812	0.0233636	down	A0A2G2Z5C2	GO:0006631	GO:0005777	GO:0004300;GO:0070403;GO:0003857	K00074	ko00360;ko00362;ko00650;ko01100;ko01120;ko01200			IPR022694;IPR006180;IPR006176;IPR006108;IPR008927;IPR013328;IPR036291	3-OHacyl-CoA_DH;3-OHacyl-CoA_DH_CS;3-OHacyl-CoA_DH_NAD-bd;3HC_DH_C;6-PGluconate_DH-like_C_sf;6PGD_dom2;NAD(P)-bd_dom_sf	peroxisomal
tr|A0A2G2Z5C6|A0A2G2Z5C6_CAPAN	18.2778	17.9747	17.8001	17.2716	17.3657	17.3089	0.614661	-0.702137	0.0332459	down	A0A2G2Z5C6	GO:0090158;GO:0061817	GO:0005886;GO:0005789						IPR013783;IPR000535;IPR008962;IPR016763	Ig-like_fold;MSP_dom;PapD-like_sf;VAP	cytoplasmic
tr|A0A2G2Z5H4|A0A2G2Z5H4_CAPAN	18.474	18.5837	17.8207	17.375	17.1269	17.0435	0.462963	-1.11103	0.0289376	down	A0A1U8FDW6			GO:0020037;GO:0005506;GO:0016705;GO:0004497	K07437	ko00830;ko01100			IPR001128;IPR017972;IPR002401;IPR036396	Cyt_P450;Cyt_P450_CS;Cyt_P450_E_grp-I;Cyt_P450_sf	cytoplasmic
tr|A0A2G2Z5L7|A0A2G2Z5L7_CAPAN	17.8394	17.8631	17.719	17.5257	17.4653	17.3318	0.775814	-0.366218	0.00845673	down	A0A2G2Z5L7		GO:0046658	GO:0009055					IPR008972;IPR041846;IPR039391;IPR003245	Cupredoxin;ENL_dom;Phytocyanin;Phytocyanin_dom	cytoplasmic
tr|A0A2G2Z636|A0A2G2Z636_CAPAN	17.8822	17.9724	17.7886	18.2564	18.0537	18.15	1.20773	0.272301	0.0265419	up	A0A2G2Z636	GO:0000226;GO:0000911	GO:0005737;GO:0005874;GO:0005819	GO:0008017	K16732				IPR007145	MAP65_Ase1_PRC1	cytoplasmic
tr|A0A2G2Z6A1|A0A2G2Z6A1_CAPAN	15.338	15.5304	15.4523	15.7592	16.0563	15.9367	1.39204	0.477197	0.0139845	up	A0A2G2Z6A1		GO:0005737	GO:0005524;GO:0005525;GO:0016887;GO:0043022;GO:0043023	K19788				IPR004396;IPR012675;IPR031167;IPR006073;IPR027417;IPR023192;IPR013029;IPR041706	ATPase_YchF/OLA1;Beta-grasp_dom_sf;G_OBG;GTP_binding_domain;P-loop_NTPase;TGS-like_dom_sf;YchF_C;YchF_N	chloroplast
tr|A0A2G2Z6H7|A0A2G2Z6H7_CAPAN	19.1024	18.7366	18.6918	18.2936	18.2234	18.2395	0.663676	-0.591449	0.0419295	down	A0A2G2Z6H7		GO:0005887	GO:0005524;GO:0016887;GO:0042626	K05658	ko02010;ko04976;ko05206;ko05226			IPR003593;IPR011527;IPR036640;IPR003439;IPR017871;IPR027417;IPR039421	AAA+_ATPase;ABC1_TM_dom;ABC1_TM_sf;ABC_transporter-like;ABC_transporter_CS;P-loop_NTPase;Type_I_exporter	cytoplasmic
tr|A0A2G2Z6H8|A0A2G2Z6H8_CAPAN	17.3506	17.1098	17.1719	16.9137	16.7097	16.7492	0.747472	-0.419909	0.0122436	down	A0A2G2Z6H8	GO:0006099;GO:0006108;GO:0006106	GO:0005739;GO:0045239	GO:0004333	K01679	ko00020;ko00620;ko00720;ko01100;ko01110;ko01120;ko01200;ko04934;ko05200;ko05211			IPR005677;IPR024083;IPR018951;IPR020557;IPR000362;IPR022761;IPR008948	Fum_hydII;Fumarase/histidase_N;Fumarase_C_C;Fumarate_lyase_CS;Fumarate_lyase_fam;Fumarate_lyase_N;L-Aspartase-like	mitochondrial
tr|A0A2G2Z6Q6|A0A2G2Z6Q6_CAPAN	13.7682	13.8548	13.702	15.1059	14.7653	14.8317	2.18252	1.126	0.00334593	up	A0A2G2Z6Q6								IPR011042;IPR011659	6-blade_b-propeller_TolB-like;PD40	cytoplasmic
tr|A0A2G2Z6Y1|A0A2G2Z6Y1_CAPAN	16.5092	15.9898	15.9489	15.7165	15.3843	15.3569	0.631398	-0.663378	0.0450966	down	A0A2G2Z6Y1	GO:0006952		GO:0043531	K13453	ko04626			IPR032675;IPR002182;IPR027417;IPR038005;IPR036388	LRR_dom_sf;NB-ARC;P-loop_NTPase;RX-like_CC;WH-like_DNA-bd_sf	cytoplasmic
tr|A0A2G2Z6Y4|A0A2G2Z6Y4_CAPAN	12.195	12.4236	12.3264	12.588	12.615	12.6678	1.23848	0.308576	0.0317572	up	A0A2G2Z6Y4			GO:0018024	K01870	ko00970			IPR043017;IPR018848	WIYLD_dom_sf;WIYLD_domain	cytoplasmic
tr|A0A2G2Z767|A0A2G2Z767_CAPAN	17.1212	16.7438	16.7204	16.282	16.043	15.9587	0.587528	-0.767271	0.0109541	down	A0A2G2Z767	GO:0006952		GO:0043531;GO:0003676	K13453	ko04626			IPR032675;IPR002182;IPR027417;IPR036397;IPR038005	LRR_dom_sf;NB-ARC;P-loop_NTPase;RNaseH_sf;RX-like_CC	cytoplasmic
tr|A0A2G2Z768|A0A2G2Z768_CAPAN	13.6593	13.2971	13.6139	12.8695	12.9917	12.809	0.644675	-0.633356	0.0171565	down	A0A2G2Z768		GO:0016021		K16040	ko00945			IPR004158;IPR036388	DUF247_pln;WH-like_DNA-bd_sf	cytoplasmic
tr|A0A2G2Z7A5|A0A2G2Z7A5_CAPAN	15.8699	15.2707	15.2402	14.5008	14.6887	14.5187	0.539295	-0.890854	0.0401386	down	A0A2G2Z7A5				K08059	ko04612			IPR004911	Interferon-induced_GILT	cytoplasmic
tr|A0A2G2Z7R2|A0A2G2Z7R2_CAPAN	18.0268	17.2829	17.3843	15.1694	15.0874	14.2683	0.151464	-2.72295	0.00214195	down	A0A2G2Z7R2			GO:0030247	K00430	ko00940;ko01100;ko01110			IPR000742;IPR025287	EGF-like_dom;WAK_GUB	plasma membrane
tr|A0A2G2Z812|A0A2G2Z812_CAPAN	17.1912	17.0818	17.258	17.6977	17.3705	17.4962	1.26968	0.344465	0.048455	up	A0A2G2Z812	GO:0006468;GO:0007166	GO:0016021;GO:0005886	GO:0005524;GO:0004674;GO:0005509;GO:0030247	K05391	ko04626			IPR001881;IPR000742;IPR000152;IPR018097;IPR009030;IPR011009;IPR000719;IPR017441;IPR008271;IPR025287	EGF-like_Ca-bd_dom;EGF-like_dom;EGF-type_Asp/Asn_hydroxyl_site;EGF_Ca-bd_CS;Growth_fac_rcpt_cys_sf;Kinase-like_dom_sf;Prot_kinase_dom;Protein_kinase_ATP_BS;Ser/Thr_kinase_AS;WAK_GUB	plasma membrane
tr|A0A2G2Z8I0|A0A2G2Z8I0_CAPAN	13.0701	13.1135	12.7858	13.6799	13.3946	13.3135	1.38787	0.472875	0.0356814	up	A0A2G2Z8I0	GO:0009228;GO:0010266	GO:0009570	GO:0046872;GO:0051539;GO:0019904;GO:0016830	K03147	ko00730;ko01100			IPR037509;IPR025747;IPR038521;IPR002817	ThiC;ThiC-associated_dom;ThiC/Bza_sf;ThiC/BzaA/B	cytoplasmic
tr|A0A2G2Z8W5|A0A2G2Z8W5_CAPAN	16.0399	16.2873	16.1253	16.7712	16.5079	16.4034	1.32868	0.409989	0.0429299	up	A0A1U8H3C1	GO:0046274	GO:0048046	GO:0005507;GO:0052716	K05909				IPR001117;IPR011706;IPR011707;IPR033138;IPR002355;IPR008972;IPR034288;IPR034285;IPR034289;IPR017761	Cu-oxidase;Cu-oxidase_2;Cu-oxidase_3;Cu_oxidase_CS;Cu_oxidase_Cu_BS;Cupredoxin;CuRO_1_LCC;CuRO_2_LCC;CuRO_3_LCC;Laccase	cytoplasmic
tr|A0A2G2Z8Y3|A0A2G2Z8Y3_CAPAN	13.6777	14.0845	13.9197	15.2907	14.6824	14.5096	1.91009	0.933644	0.040045	up	A0A2G2Z8Y3	GO:0045490;GO:0042545	GO:0016021;GO:0005576	GO:0045330;GO:0030599;GO:0046910	K01051	ko00040;ko01100;ko02020			IPR035513;IPR012334;IPR011050;IPR033131;IPR000070;IPR006501	Invertase/methylesterase_inhib;Pectin_lyas_fold;Pectin_lyase_fold/virulence;Pectinesterase_Asp_AS;Pectinesterase_cat;Pectinesterase_inhib_dom	Golgi apparatus
tr|A0A2G2Z916|A0A2G2Z916_CAPAN	19.4065	19.0282	19.6143	18.4056	18.3842	18.5295	0.532208	-0.909938	0.0272556	down	A0A2G2Z916	GO:0006541;GO:0006529	GO:0005829	GO:0005524;GO:0004066	K01953	ko00250;ko01100;ko01110;ko01230			IPR006426;IPR001962;IPR033738;IPR017932;IPR029055;IPR014729	Asn_synth_AEB;Asn_synthase;AsnB_N;GATase_2_dom;Ntn_hydrolases_N;Rossmann-like_a/b/a_fold	cytoplasmic
tr|A0A2G2Z994|A0A2G2Z994_CAPAN	15.2306	15.4808	15.5575	15.7698	15.824	16.048	1.3733	0.457646	0.0255256	up	A0A2G2Z994	GO:0050832;GO:0050821;GO:0031647;GO:2000072	GO:0005634;GO:0005737		K12795	ko04621;ko04626			IPR007052;IPR008978;IPR007699;IPR013026;IPR011990;IPR019734	CS_dom;HSP20-like_chaperone;SGS_dom;TPR-contain_dom;TPR-like_helical_dom_sf;TPR_repeat	cytoplasmic
tr|A0A2G2Z9C6|A0A2G2Z9C6_CAPAN	16.8106	16.9535	16.8923	17.1621	17.2636	17.2949	1.27874	0.354718	0.00354367	up	A0A2G2Z9C6				K01265				IPR036005;IPR004545;IPR000994;IPR001714;IPR036388;IPR036390	Creatinase/aminopeptidase-like;PA2G4;Pept_M24;Pept_M24_MAP;WH-like_DNA-bd_sf;WH_DNA-bd_sf	nuclear
tr|A0A2G2Z9F4|A0A2G2Z9F4_CAPAN	15.3242	15.5631	15.3536	15.8505	16.0614	15.9834	1.46561	0.551503	0.00533823	up	A0A2G2Z9F4		GO:0005794	GO:0016413	K16573				IPR026057;IPR025846;IPR029962	PC-Esterase;PMR5_N_dom;TBL	extracellular
tr|A0A2G2Z9W7|A0A2G2Z9W7_CAPAN	16.9766	16.9843	16.9667	17.3234	17.2195	17.3919	1.26204	0.335761	0.0206634	up	A0A2G2Z9W7	GO:0006281;GO:0006261	GO:0005634;GO:0005663	GO:0005524;GO:0016887	K10756	ko03030;ko03420;ko03430			IPR003593;IPR003959;IPR027417	AAA+_ATPase;ATPase_AAA_core;P-loop_NTPase	nuclear
tr|A0A2G2ZA02|A0A2G2ZA02_CAPAN	18.8007	18.5203	18.5103	18.15	18.1875	18.1322	0.730101	-0.453832	0.0379651	down	A0A2G2ZA02	GO:0009737;GO:0009651;GO:0009269;GO:0006081	GO:0005783;GO:0005794;GO:0009506;GO:0005773	GO:0004029;GO:0004028	K00128	ko00010;ko00053;ko00071;ko00280;ko00310;ko00330;ko00340;ko00380;ko00410;ko00561;ko00620;ko00625;ko00770;ko00903;ko00981;ko01100;ko01110;ko01120			IPR016161;IPR016163;IPR029510;IPR016162;IPR015590;IPR012394	Ald_DH/histidinol_DH;Ald_DH_C;Ald_DH_CS_GLU;Ald_DH_N;Aldehyde_DH_dom;Aldehyde_DH_NAD(P)	cytoplasmic
tr|A0A2G2ZA14|A0A2G2ZA14_CAPAN	16.3472	16.4801	16.4432	16.6732	16.7765	16.7404	1.23672	0.306513	0.00441325	up	A0A2G2ZA14		GO:0005829	GO:0002161					IPR040285;IPR036754;IPR007214	ProX/PRXD1;YbaK/aa-tRNA-synt-asso_dom_sf;YbaK/aa-tRNA-synth-assoc-dom	cytoplasmic
tr|A0A2G2ZA81|A0A2G2ZA81_CAPAN	17.9734	17.7854	17.7419	17.6132	17.3687	17.4319	0.777925	-0.362297	0.0238328	down	A0A2G2ZA81	GO:0006464		GO:0005524	K16609				IPR013815;IPR032675;IPR004344;IPR027749	ATP_grasp_subdomain_1;LRR_dom_sf;TTL/TTLL_fam;TTLL12	cytoplasmic
tr|A0A2G2ZA83|A0A2G2ZA83_CAPAN	16.1513	15.5661	15.2924	14.1522	14.1151	13.8768	0.324907	-1.6219	0.015605	down	A0A2G2ZA83	GO:0032259;GO:0019438		GO:0046983;GO:0008757;GO:0008171	K13066	ko00940;ko01100;ko01110			IPR016461;IPR001077;IPR012967;IPR029063;IPR036388;IPR036390	COMT-like;O_MeTrfase_dom;Plant_MeTrfase_dimerisation;SAM-dependent_MTases;WH-like_DNA-bd_sf;WH_DNA-bd_sf	cytoplasmic
tr|A0A2G2ZAL7|A0A2G2ZAL7_CAPAN	12.7089	12.8215	12.6971	13.1503	13.1451	13.0633	1.29869	0.377054	0.0022488	up	A0A2G2ZAL7	GO:0006869	GO:0016020	GO:0008289					IPR036312;IPR016140;IPR000528	Bifun_inhib/LTP/seed_sf;Bifunc_inhib/LTP/seed_store;Plant_LTP	extracellular
tr|A0A2G2ZAP0|A0A2G2ZAP0_CAPAN	16.2989	16.1514	16.2373	16.5682	16.7163	16.6032	1.31955	0.40005	0.00296152	up	A0A2G2ZAP0		GO:0005773						IPR021102	PNGase_A	extracellular
tr|A0A2G2ZAQ9|A0A2G2ZAQ9_CAPAN	15.1512	15.0001	15.134	14.7587	14.8861	14.8471	0.832503	-0.264472	0.0136738	down	A0A2G2ZAQ9										cytoplasmic
tr|A0A2G2ZAU0|A0A2G2ZAU0_CAPAN	15.0766	15.3649	15.422	15.6591	15.8495	15.9912	1.45945	0.545425	0.0196148	up	A0A2G2ZAU0				K14963	ko04934			IPR006594;IPR015943;IPR001680;IPR019775;IPR017986;IPR036322	LisH;WD40/YVTN_repeat-like_dom_sf;WD40_repeat;WD40_repeat_CS;WD40_repeat_dom;WD40_repeat_dom_sf	cytoplasmic
tr|A0A2G2ZB77|A0A2G2ZB77_CAPAN	16.8323	16.6547	16.8285	17.0221	16.938	17.1759	1.20874	0.273507	0.0412649	up	A0A1U8H4X5	GO:0009058		GO:0030170;GO:0008483	K00814	ko00220;ko00250;ko00710;ko01100;ko01120;ko01200;ko01210;ko01230			IPR004839;IPR015424;IPR015422;IPR015421	Aminotransferase_I/II;PyrdxlP-dep_Trfase;PyrdxlP-dep_Trfase_dom1;PyrdxlP-dep_Trfase_major	cytoplasmic
tr|A0A2G2ZB89|A0A2G2ZB89_CAPAN	17.9202	17.8569	18.1173	18.2558	18.4273	18.2568	1.27327	0.348543	0.0266245	up	A0A2G2ZB89		GO:0016021		K15255						Golgi apparatus
tr|A0A2G2ZB96|A0A2G2ZB96_CAPAN	18.2456	18.4989	18.5939	17.8884	18.1196	17.8731	0.714124	-0.485754	0.0232012	down	A0A2G2ZB96			GO:0004252	K15333				IPR003137;IPR000209;IPR036852;IPR023828;IPR015500;IPR034197;IPR041469	PA_domain;Peptidase_S8/S53_dom;Peptidase_S8/S53_dom_sf;Peptidase_S8_Ser-AS;Peptidase_S8_subtilisin-rel;Peptidases_S8_3;Subtilisin-like_FN3	cytoplasmic
tr|A0A2G2ZBV8|A0A2G2ZBV8_CAPAN	12.2249	12.8462	12.6868	14.0216	14.0235	14.1512	2.78836	1.47942	0.0121485	up	A0A2G2ZBV8			GO:0051213	K24028				IPR027443;IPR005123	IPNS-like;Oxoglu/Fe-dep_dioxygenase	cytoplasmic
tr|A0A2G2ZBW0|A0A2G2ZBW0_CAPAN	15.8818	16.0412	16.0774	15.6598	15.7529	15.6777	0.810386	-0.303319	0.0219634	down	A0A2G2ZBW0	GO:0015693	GO:0016021	GO:0015095	K16075				IPR002523;IPR039204	MgTranspt_CorA/ZnTranspt_ZntB;MRS2-like	nuclear
tr|A0A2G2ZBZ9|A0A2G2ZBZ9_CAPAN	17.9296	18.1228	18.3789	17.46	17.372	17.7491	0.652135	-0.616758	0.0241521	down	A0A2G2ZBZ9	GO:0006749	GO:0005737	GO:0004364	K00799	ko00480;ko00980;ko00982;ko00983;ko01100;ko01524;ko04212;ko05200;ko05204;ko05225;ko05418			IPR010987;IPR036282;IPR040079;IPR004045;IPR004046;IPR036249	Glutathione-S-Trfase_C-like;Glutathione-S-Trfase_C_sf;Glutathione_S-Trfase;Glutathione_S-Trfase_N;GST_C;Thioredoxin-like_sf	cytoplasmic
tr|A0A2G2ZC04|A0A2G2ZC04_CAPAN	13.5979	13.3808	13.1438	12.8572	12.4827	12.5085	0.591309	-0.758017	0.0133237	down	A0A2G2ZC04				K21843				IPR043376;IPR013026;IPR011990;IPR019734	NPG1-like;TPR-contain_dom;TPR-like_helical_dom_sf;TPR_repeat	cytoplasmic
tr|A0A2G2ZC06|A0A2G2ZC06_CAPAN	17.2139	16.5337	16.6113	15.5816	15.5354	15.3212	0.404195	-1.30688	0.016505	down	A0A1U8F9B1			GO:0005524;GO:0004707	K20538	ko04016			IPR011009;IPR003527;IPR000719;IPR017441	Kinase-like_dom_sf;MAP_kinase_CS;Prot_kinase_dom;Protein_kinase_ATP_BS	cytoplasmic
tr|A0A2G2ZC26|A0A2G2ZC26_CAPAN	14.647	14.249	14.2247	15.3387	15.0484	14.9168	1.65603	0.727725	0.0173792	up	A0A2G2ZC26			GO:0031418					IPR026992;IPR027443	DIOX_N;IPNS-like	cytoplasmic
tr|A0A2G2ZCG5|A0A2G2ZCG5_CAPAN	18.9092	18.7298	18.8008	18.4168	18.5704	18.5201	0.806161	-0.31086	0.011309	down	A0A2G2ZCG5								IPR001107;IPR036013	Band_7;Band_7/SPFH_dom_sf	cytoplasmic
tr|A0A2G2ZCL1|A0A2G2ZCL1_CAPAN	17.9117	18.2644	18.0687	17.722	17.7374	17.457	0.735698	-0.442814	0.0322932	down	A0A2G2WLT9	GO:0120029	GO:0016021;GO:0005886	GO:0005524;GO:0008553	K01535	ko00190;ko01100			IPR004014;IPR023299;IPR018303;IPR023298;IPR008250;IPR036412;IPR006534;IPR001757	ATPase_P-typ_cation-transptr_N;ATPase_P-typ_cyto_dom_N;ATPase_P-typ_P_site;ATPase_P-typ_TM_dom_sf;ATPase_P-typ_transduc_dom_A_sf;HAD-like_sf;P-type_ATPase_IIIA;P_typ_ATPase	cytoplasmic
tr|A0A2G2ZD08|A0A2G2ZD08_CAPAN	15.579	15.5904	15.3361	14.8958	14.8245	14.8179	0.634733	-0.655778	0.0104933	down	A0A2G2ZD08	GO:2000779	GO:0016021;GO:0005634	GO:0042393	K17046				IPR014876	DEK_C	endoplasmic reticulum
tr|A0A2G2ZD80|A0A2G2ZD80_CAPAN	12.8407	13.3244	13.2658	13.484	14.1035	14.0674	1.67174	0.74135	0.0461467	up	A0A2G2ZD80	GO:0045900;GO:0044238	GO:0022627	GO:0043022;GO:0043024	K11308				IPR025314;IPR036567;IPR003489	DUF4219;RHF-like;RHF/RaiA	cytoplasmic
tr|A0A2G2ZD99|A0A2G2ZD99_CAPAN	14.8459	14.9284	14.852	15.3201	15.2088	15.1162	1.26538	0.339576	0.0162364	up	A0A2G2ZD99	GO:0009251	GO:0005576	GO:0008422	K05349	ko00460;ko00500;ko00940;ko01100;ko01110			IPR002772;IPR036881;IPR001764;IPR036962;IPR017853	Glyco_hydro_3_C;Glyco_hydro_3_C_sf;Glyco_hydro_3_N;Glyco_hydro_3_N_sf;Glycoside_hydrolase_SF	extracellular
tr|A0A2G2ZDB0|A0A2G2ZDB0_CAPAN	14.1025	13.9762	14.042	13.7409	13.8672	13.7179	0.832248	-0.264915	0.0123594	down	A0A2G2ZDB0	GO:0009251	GO:0005576	GO:0008422	K05349	ko00460;ko00500;ko00940;ko01100;ko01110			IPR002772;IPR036881;IPR001764;IPR036962;IPR017853	Glyco_hydro_3_C;Glyco_hydro_3_C_sf;Glyco_hydro_3_N;Glyco_hydro_3_N_sf;Glycoside_hydrolase_SF	extracellular
tr|A0A2G2ZDC3|A0A2G2ZDC3_CAPAN	18.6285	18.0799	18.3865	19.343	20.0409	19.5013	2.40063	1.26342	0.0105273	up	A0A2G2ZDC3	GO:0009251	GO:0005576	GO:0008422	K05349	ko00460;ko00500;ko00940;ko01100;ko01110			IPR002772;IPR036881;IPR001764;IPR036962;IPR017853	Glyco_hydro_3_C;Glyco_hydro_3_C_sf;Glyco_hydro_3_N;Glyco_hydro_3_N_sf;Glycoside_hydrolase_SF	extracellular
tr|A0A2G2ZDF8|A0A2G2ZDF8_CAPAN	18.6309	18.511	18.4266	18.2764	18.1781	18.1024	0.79158	-0.337193	0.0129982	down	A0A2G2ZDF8	GO:0031047		GO:0003676	K11593	ko04361			IPR014811;IPR032472;IPR032474;IPR003100;IPR036085;IPR003165;IPR012337;IPR036397	ArgoL1;ArgoL2;Argonaute_N;PAZ_dom;PAZ_dom_sf;Piwi;RNaseH-like_sf;RNaseH_sf	nuclear
tr|A0A2G2ZDR2|A0A2G2ZDR2_CAPAN	16.829	16.9122	17.0334	17.0916	17.3273	17.2736	1.23623	0.305944	0.031493	up	A0A2G2ZDR2	GO:0015986	GO:0016021;GO:0005753;GO:0000276	GO:0015078					IPR008688	ATP_synth_Bsub_B/MI25	Golgi apparatus
tr|A0A2G2ZE20|A0A2G2ZE20_CAPAN	16.0941	15.7142	15.6254	16.7736	16.5615	16.3122	1.66771	0.73787	0.0199134	up	A0A2G2ZE20	GO:0006457;GO:0009408;GO:0009651;GO:0000302;GO:0042542;GO:0051259	GO:0005737	GO:0051082;GO:0043621	K13993	ko04141			IPR002068;IPR031107;IPR008978	A-crystallin/Hsp20_dom;HSP20;HSP20-like_chaperone	cytoplasmic
tr|A0A2G2ZE81|A0A2G2ZE81_CAPAN	17.4577	17.2842	17.4995	16.4826	16.6308	16.6748	0.56732	-0.817765	0.000798797	down	A0A2G2ZE81		GO:0005886		K13456	ko04626			IPR040387;IPR008700	RIN4/NOI4;TypeIII_avirulence_cleave	cytoplasmic
tr|A0A2G2ZEE9|A0A2G2ZEE9_CAPAN	15.5718	15.487	15.7608	15.2159	15.2845	15.3499	0.799357	-0.323088	0.0394603	down	A0A2G2ZEE9			GO:0016491	K08081	ko00960;ko01100;ko01110			IPR036291;IPR020904;IPR002347	NAD(P)-bd_dom_sf;Sc_DH/Rdtase_CS;SDR_fam	peroxisomal
tr|A0A2G2ZEK7|A0A2G2ZEK7_CAPAN	12.3293	12.4412	12.6054	13.1008	12.851	13.0811	1.46648	0.552359	0.00820733	up	A0A2G2ZEK7	GO:0006629			K13806	ko04723;ko04745;ko04925			IPR029058;IPR002921	AB_hydrolase;Fungal_lipase-like	chloroplast
tr|A0A2G2ZEX2|A0A2G2ZEX2_CAPAN	16.9544	17.1205	17.1871	17.2781	17.3963	17.4553	1.22198	0.289222	0.0322533	up	A0A2G2ZEX2	GO:0015031;GO:0048193	GO:0016020;GO:0005783		K20291				IPR013167;IPR007528	COG_su4;RINT1_Tip20	cytoplasmic
tr|A0A2G2ZF13|A0A2G2ZF13_CAPAN	14.3051	14.7122	14.7559	13.7848	14.1614	13.994	0.654743	-0.610998	0.0306537	down	A0A2G2ZF13	GO:0046654;GO:0046656;GO:0006760	GO:0005737	GO:0004150	K01633	ko00790;ko01100			IPR006156;IPR006157;IPR043133	Dihydroneopterin_aldolase;FolB_dom;GTP-CH-I_C/QueF	cytoplasmic
tr|A0A2G2ZF46|A0A2G2ZF46_CAPAN	16.4693	16.3211	16.3415	16.046	15.9515	15.989	0.767461	-0.381835	0.00442508	down	A0A2G2ZF46	GO:0051603;GO:0043171	GO:0005739	GO:0046872;GO:0008237	K01408	ko05010			IPR011249;IPR011765;IPR001431;IPR007863;IPR032632	Metalloenz_LuxS/M16;Pept_M16_N;Pept_M16_Zn_BS;Peptidase_M16_C;Peptidase_M16_M	cytoplasmic
tr|A0A2G2ZF59|A0A2G2ZF59_CAPAN	15.3435	15.0231	15.2023	14.8429	14.6422	14.7033	0.726902	-0.460168	0.0193717	down	A0A2G2ZF59	GO:0055085	GO:0016021	GO:0005509					IPR011992;IPR018247;IPR002048;IPR039647;IPR004837	EF-hand-dom_pair;EF_Hand_1_Ca_BS;EF_hand_dom;EF_hand_pair_protein_CML-like;NaCa_Exmemb	endoplasmic reticulum
tr|A0A2G2ZFT7|A0A2G2ZFT7_CAPAN	16.7731	16.5571	16.6307	16.2025	16.2921	16.1531	0.738282	-0.437757	0.00706531	down	A0A2G2ZFT7		GO:0005887	GO:0005524;GO:0042626	K05658	ko02010;ko04976;ko05206;ko05226			IPR003593;IPR011527;IPR036640;IPR003439;IPR027417	AAA+_ATPase;ABC1_TM_dom;ABC1_TM_sf;ABC_transporter-like;P-loop_NTPase	cytoplasmic
tr|A0A2G2ZFV1|A0A2G2ZFV1_CAPAN	17.811	17.5582	17.5	17.2676	17.2437	17.1105	0.749625	-0.41576	0.0307193	down	A0A2G2X9W7		GO:0016021	GO:0005524;GO:0042626	K05658	ko02010;ko04976;ko05206;ko05226			IPR003593;IPR011527;IPR036640;IPR003439;IPR027417;IPR039421	AAA+_ATPase;ABC1_TM_dom;ABC1_TM_sf;ABC_transporter-like;P-loop_NTPase;Type_I_exporter	Golgi apparatus
tr|A0A2G2ZGK8|A0A2G2ZGK8_CAPAN	15.3878	15.3038	15.5882	14.7378	15.0536	14.925	0.696806	-0.521171	0.0140784	down	A0A2G2ZGK8		GO:0016021	GO:0020037;GO:0005506;GO:0016705;GO:0004497	K20562				IPR001128;IPR017972;IPR002401;IPR036396	Cyt_P450;Cyt_P450_CS;Cyt_P450_E_grp-I;Cyt_P450_sf	endoplasmic reticulum
tr|A0A2G2ZH00|A0A2G2ZH00_CAPAN	16.3795	16.7025	16.6732	16.9308	17.1496	17.0366	1.36977	0.453936	0.0277726	up	A0A2G2ZH00	GO:0051252	GO:0016021	GO:0046872;GO:0047443;GO:0008948;GO:0008428	K02553				IPR010203;IPR005493;IPR036704	RraA;RraA/RraA-like;RraA/RraA-like_sf	Golgi apparatus
tr|A0A2G2ZH55|A0A2G2ZH55_CAPAN	13.5615	13.6733	13.4791	13.9048	14.1524	14.102	1.39646	0.481778	0.00852741	up	A0A2G2ZH55		GO:0016021	GO:0000155	K14489	ko04075			IPR006189;IPR011006;IPR003594;IPR036890;IPR005467;IPR003661;IPR036097;IPR004358;IPR001789	CHASE_dom;CheY-like_superfamily;HATPase_C;HATPase_C_sf;His_kinase_dom;HisK_dim/P;HisK_dim/P_sf;Sig_transdc_His_kin-like_C;Sig_transdc_resp-reg_receiver	Golgi apparatus
tr|A0A2G2ZH58|A0A2G2ZH58_CAPAN	16.9523	17.2307	17.3501	17.4685	17.8578	17.7732	1.43611	0.522167	0.0352593	up	A0A2G2ZH58		GO:0016021		K10767				IPR037151	AlkB-like_sf	cytoplasmic
tr|A0A2G2ZH64|A0A2G2ZH64_CAPAN	15.8984	15.9628	15.8713	15.7358	15.6642	15.541	0.832878	-0.263824	0.0271887	down	A0A2G2ZH64			GO:0016491	K06892	ko00940;ko01110			IPR027443;IPR005123	IPNS-like;Oxoglu/Fe-dep_dioxygenase	peroxisomal
tr|A0A2G2ZH66|A0A2G2ZH66_CAPAN	17.3959	17.0835	17.0824	16.8673	16.7586	16.6889	0.749659	-0.415694	0.0390065	down	A0A2G2ZH66		GO:0016021	GO:0020037;GO:0005506;GO:0016705;GO:0004497	K17961	ko00904			IPR001128;IPR017972;IPR002401;IPR036396	Cyt_P450;Cyt_P450_CS;Cyt_P450_E_grp-I;Cyt_P450_sf	endoplasmic reticulum
tr|A0A2G2ZHG3|A0A2G2ZHG3_CAPAN	15.4411	15.5591	15.426	16.4104	16.4651	16.6931	2.0669	1.04747	0.00194689	up	A0A2G2ZHG3				K12200	ko04144			IPR025304;IPR004328;IPR038499	ALIX_V_dom;BRO1_dom;BRO1_sf	cytoplasmic
tr|A0A2G2ZIE5|A0A2G2ZIE5_CAPAN	14.353	14.1129	14.046	13.4213	13.4796	13.2073	0.573854	-0.801245	0.00315886	down	A0A2G2ZIE5			GO:0016491;GO:0050660	K22395	ko00940;ko01100;ko01110			IPR036318;IPR006094	FAD-bd_PCMH-like_sf;Oxid_FAD_bind_N	peroxisomal
tr|A0A2G2ZJJ8|A0A2G2ZJJ8_CAPAN	12.9706	13.1981	13.0204	14.6968	14.2175	14.3346	2.55484	1.35323	0.00408655	up	A0A2G2ZJJ8	GO:0006355;GO:0006351	GO:0005634	GO:0008270;GO:0003746	K03145				IPR035100;IPR003617;IPR035441;IPR003618;IPR036575;IPR017923;IPR006289;IPR001222	TF_IIS-typ;TFIIS/CRSP70_N_sub;TFIIS/LEDGF_dom_sf;TFIIS_cen_dom;TFIIS_cen_dom_sf;TFIIS_N;TFSII;Znf_TFIIS	nuclear
tr|A0A2G2ZJK3|A0A2G2ZJK3_CAPAN	20.0209	19.9511	19.9476	20.1764	20.355	20.2272	1.21393	0.27969	0.0204724	up	A0A2G2ZJK3	GO:0006457;GO:0034976	GO:0005783;GO:0005788	GO:0003756	K09580	ko04141			IPR005792;IPR036249;IPR013766	Prot_disulphide_isomerase;Thioredoxin-like_sf;Thioredoxin_domain	endoplasmic reticulum
tr|A0A2G2ZJL5|A0A2G2ZJL5_CAPAN	14.5065	14.7599	14.5886	15.1219	14.9135	14.9683	1.30395	0.382893	0.0180695	up	A0A2G2ZJL5			GO:0046872					IPR039285	HIRD11-like	nuclear
tr|A0A2G2ZJR4|A0A2G2ZJR4_CAPAN	12.9565	12.5524	12.3938	10.915	10.8646	10.6046	0.279409	-1.83955	0.00190028	down	A0A2G2ZJR4		GO:0005768	GO:0005525;GO:0003924	K07904	ko04144;ko04961;ko04962;ko04972;ko05164			IPR027417;IPR005225;IPR001806	P-loop_NTPase;Small_GTP-bd_dom;Small_GTPase	cytoplasmic
tr|A0A2G2ZJU8|A0A2G2ZJU8_CAPAN	14.7567	14.9891	15.159	15.27	15.7507	15.7335	1.53311	0.616464	0.0387569	up	A0A2G2ZJU8	GO:0006412;GO:0045490;GO:0042545;GO:0017148	GO:0005840;GO:0022625	GO:0003735;GO:0003729;GO:0045330;GO:0030599	K02872	ko03010			IPR012334;IPR011050;IPR033131;IPR000070;IPR005822;IPR023563;IPR005755;IPR036899	Pectin_lyas_fold;Pectin_lyase_fold/virulence;Pectinesterase_Asp_AS;Pectinesterase_cat;Ribosomal_L13;Ribosomal_L13_CS;Ribosomal_L13_euk/arc;Ribosomal_L13_sf	mitochondrial
tr|A0A2G2ZK09|A0A2G2ZK09_CAPAN	14.9348	16.0387	15.4487	16.32	17.6185	16.7676	2.69069	1.42798	0.0469124	up	A0A2G2ZK09										extracellular
tr|A0A2G2ZK34|A0A2G2ZK34_CAPAN	10.3472	11.2726	11.2326	11.8655	12.4284	12.0933	2.26304	1.17826	0.0398778	up	A0A1U8F411			GO:0004869	K13899	ko04970			IPR000010	Cystatin_dom	cytoplasmic
tr|A0A2G2ZK80|A0A2G2ZK80_CAPAN	18.9498	18.3375	18.4096	17.6969	17.7155	17.6841	0.548368	-0.866783	0.0459754	down	A0A2G2ZK80			GO:0016787	K08726	ko00590;ko00625;ko01100;ko01120;ko04146			IPR029058;IPR000073;IPR000639	AB_hydrolase;AB_hydrolase_1;Epox_hydrolase-like	cytoplasmic
tr|A0A2G2ZK95|A0A2G2ZK95_CAPAN	12.1046	12.3698	12.0036	12.736	12.5408	12.4946	1.34829	0.431127	0.0372209	up	A0A2G2ZK95			GO:0016491;GO:0016616	K13265	ko00943;ko01110			IPR001509;IPR036291	Epimerase_deHydtase;NAD(P)-bd_dom_sf	peroxisomal
tr|A0A2G2ZKP3|A0A2G2ZKP3_CAPAN	14.3609	13.9788	14.1628	14.5317	14.4959	14.7295	1.33625	0.418187	0.0416201	up	A0A2G2ZKP3		GO:0016021;GO:0016020		K15503				IPR002110;IPR020683;IPR036770;IPR026961	Ankyrin_rpt;Ankyrin_rpt-contain_dom;Ankyrin_rpt-contain_sf;PGG_dom	cytoplasmic
tr|A0A2G2ZKR5|A0A2G2ZKR5_CAPAN	10.3252	11.2837	11.4607	12.0359	12.8476	12.8743	2.95417	1.56275	0.0274911	up	A0A2G2ZKR5		GO:0016020	GO:0016298	K01054	ko00561;ko01100;ko04714;ko04723;ko04923			IPR029058;IPR022742	AB_hydrolase;Hydrolase_4	cytoplasmic
tr|A0A2G2ZKX5|A0A2G2ZKX5_CAPAN	14.185	14.3352	14.3924	14.4978	14.5504	14.6624	1.20249	0.266026	0.0301346	up	A0A2G2ZKX5	GO:0006886;GO:0090110	GO:0005789;GO:0000139;GO:0070971;GO:0030127	GO:0008270;GO:0005096	K14006	ko04141			IPR029006;IPR007123;IPR036180;IPR037364;IPR006900;IPR036175;IPR006896;IPR012990;IPR037550;IPR036465;IPR006895;IPR036174	ADF-H/Gelsolin-like_dom_sf;Gelsolin-like_dom;Gelsolin-like_dom_sf;Sec23;Sec23/24_helical_dom;Sec23/24_helical_dom_sf;Sec23/24_trunk_dom;Sec23_24_beta_S;Sec23_C;vWFA_dom_sf;Znf_Sec23_Sec24;Znf_Sec23_Sec24_sf	cytoplasmic
tr|A0A2G2ZL31|A0A2G2ZL31_CAPAN	16.8882	17.1655	17.2696	18.2516	18.0031	18.2404	2.08099	1.05727	0.00243184	up	A0A2G2ZL31	GO:0006952							IPR000916;IPR023393	Bet_v_I/MLP;START-like_dom_sf	cytoplasmic
tr|A0A2G2ZL53|A0A2G2ZL53_CAPAN	19.7939	19.0831	19.1446	20.9506	20.3443	20.638	2.46868	1.30374	0.0121224	up	A0A2G2ZL53	GO:0006952							IPR000916;IPR023393	Bet_v_I/MLP;START-like_dom_sf	cytoplasmic
tr|A0A2G2ZL79|A0A2G2ZL79_CAPAN	20.2998	19.88	19.9294	19.2396	19.3804	19.0756	0.572571	-0.804474	0.0103365	down	A0A2G2ZL79	GO:0046512;GO:0046514;GO:0042759	GO:0005783;GO:0005576;GO:0005794	GO:0102121;GO:0017040	K12349	ko00600;ko01100;ko04071			IPR006823;IPR038445;IPR031331;IPR031329	Ceramidase_alk;NCDase_C_sf;NEUT/ALK_ceramidase_C;NEUT/ALK_ceramidase_N	endoplasmic reticulum
tr|A0A2G2ZLC5|A0A2G2ZLC5_CAPAN	14.0316	14.195	14.0804	14.6195	14.7725	14.4981	1.44161	0.527678	0.00828597	up	A0A2G2ZLC5		GO:0016021;GO:0005886	GO:0005524;GO:0004672	K13420	ko04016;ko04626			IPR011009;IPR001611;IPR003591;IPR032675;IPR013210;IPR000719;IPR017441;IPR008271	Kinase-like_dom_sf;Leu-rich_rpt;Leu-rich_rpt_typical-subtyp;LRR_dom_sf;LRR_N_plant-typ;Prot_kinase_dom;Protein_kinase_ATP_BS;Ser/Thr_kinase_AS	plasma membrane
tr|A0A2G2ZLW4|A0A2G2ZLW4_CAPAN	14.9111	14.7256	14.5083	15.9465	15.447	15.1866	1.75529	0.811709	0.0479749	up	A0A1U8GH25	GO:0071555;GO:0010411;GO:0042546	GO:0005618;GO:0048046	GO:0004553;GO:0016762	K08235				IPR008264;IPR013320;IPR000757;IPR008263;IPR010713;IPR016455	Beta_glucanase;ConA-like_dom_sf;GH16;GH16_AS;XET_C;XTH	mitochondrial
tr|A0A2G2ZMH8|A0A2G2ZMH8_CAPAN	17.4461	16.5784	16.3654	15.6569	14.9688	15.2934	0.355945	-1.49027	0.0261088	down	A0A2G2ZMH8				K19747				IPR000008;IPR035892	C2_dom;C2_domain_sf	cytoplasmic
tr|A0A2G2ZN31|A0A2G2ZN31_CAPAN	13.8264	13.8213	13.9674	13.4415	13.5752	13.3817	0.754947	-0.405553	0.00606611	down	A0A2G2ZN31	GO:0042147	GO:0005829;GO:0000139;GO:0034066	GO:0017137;GO:0017112	K20477				IPR014848	Rgp1	chloroplast
tr|A0A2G2ZN74|A0A2G2ZN74_CAPAN	19.3965	19.2569	19.9061	18.4156	18.8587	18.8515	0.569902	-0.811215	0.0336952	down	A0A2G2ZN74			GO:0016787	K22097	ko00950;ko01110			IPR029058;IPR013094	AB_hydrolase;AB_hydrolase_3	cytoplasmic
tr|A0A2G2ZPI1|A0A2G2ZPI1_CAPAN	16.2448	16.0414	15.7616	14.9626	15.1601	14.8965	0.496706	-1.00954	0.00699508	down	A0A2G2ZPI1		GO:0016021								Golgi apparatus
tr|A0A2G2ZPW4|A0A2G2ZPW4_CAPAN	12.8698	12.6042	12.4616	14.8285	14.2771	14.6892	3.87199	1.95307	0.00104195	up	A0A2G2ZPW4								IPR003496	ABA_WDS	cytoplasmic
tr|A0A2G2ZPW8|A0A2G2ZPW8_CAPAN	13.9767	14.467	14.5347	15.1311	15.2165	15.5916	1.98195	0.986924	0.013169	up	A0A2G2ZPW8								IPR003496	ABA_WDS	cytoplasmic
tr|A0A2G2ZQ92|A0A2G2ZQ92_CAPAN	15.0299	14.8487	14.8551	15.3357	15.2316	15.1507	1.25532	0.328059	0.0151388	up	A0A1U8GML0			GO:0004190	K00924				IPR001461;IPR001969;IPR034164;IPR033121;IPR021109;IPR032799;IPR032861	Aspartic_peptidase_A1;Aspartic_peptidase_AS;Pepsin-like_dom;PEPTIDASE_A1;Peptidase_aspartic_dom_sf;TAXi_C;TAXi_N	cytoplasmic
tr|A0A2G2ZQM1|A0A2G2ZQM1_CAPAN	13.434	13.6382	13.8444	13.9982	14.3614	14.3617	1.51736	0.60156	0.0238101	up	A0A2G2ZQM1				K00020	ko00280;ko01100			IPR006766	EXORDIUM-like	cytoplasmic
tr|A0A2G2ZQS4|A0A2G2ZQS4_CAPAN	16.5275	15.9806	16.0443	15.602	15.3463	15.5229	0.618263	-0.693707	0.0404273	down	A0A2G2ZQS4	GO:0010038	GO:0009507	GO:0005507	K03926				IPR004323;IPR011322;IPR015867	Ion_tolerance_CutA;N-reg_PII-like_a/b;N-reg_PII/ATP_PRibTrfase_C	cytoplasmic
tr|A0A2G2ZQX1|A0A2G2ZQX1_CAPAN	15.6607	15.6645	15.578	14.6557	14.9312	14.7664	0.554786	-0.849997	0.00449423	down	A0A2G2ZQX1				K13495	ko00908					cytoplasmic
tr|A0A2G2ZQY1|A0A2G2ZQY1_CAPAN	14.8361	14.875	14.7266	14.5241	14.5509	14.512	0.821528	-0.283618	0.0184521	down	A0A2G2ZQY1	GO:0005975	GO:0005576	GO:0030246;GO:0102210	K18195				IPR013784;IPR011013;IPR008979;IPR029413;IPR029411;IPR010325	Carb-bd-like_fold;Gal_mutarotase_sf_dom;Galactose-bd-like_sf;RG-lyase_II;RG-lyase_III;Rhamnogal_lyase	extracellular
tr|A0A2G2ZQZ7|A0A2G2ZQZ7_CAPAN	17.4782	17.2067	17.2224	16.9724	16.8848	17.0253	0.789176	-0.341581	0.0427648	down	A0A2G2ZQZ7				K03122	ko03022;ko05203			IPR000270	PB1_dom	cytoplasmic
tr|A0A2G2ZR45|A0A2G2ZR45_CAPAN	19.8677	19.7071	19.6144	19.4742	19.5308	19.3328	0.82143	-0.283791	0.0424819	down	A0A2G2ZR45	GO:0005975		GO:0004553	K01181				IPR003305;IPR008979;IPR001000;IPR017853	CenC_carb-bd;Galactose-bd-like_sf;GH10;Glycoside_hydrolase_SF	mitochondrial
tr|A0A2G2ZRF5|A0A2G2ZRF5_CAPAN	15.8696	15.5709	15.6565	15.2976	15.1197	15.2869	0.724859	-0.464228	0.0165555	down	A0A2G2ZRF5			GO:0005525;GO:0003924	K06883				IPR004130;IPR030231;IPR027417	Gpn;Gpn2;P-loop_NTPase	cytoplasmic
tr|A0A2G2ZRG0|A0A2G2ZRG0_CAPAN	13.6591	14.1219	13.8168	14.2813	14.5348	14.6488	1.53942	0.622382	0.0251054	up	A0A1U8GL77		GO:0005634;GO:0005737	GO:0016274	K18477				IPR002110;IPR020683;IPR036770;IPR017408;IPR026480;IPR029063	Ankyrin_rpt;Ankyrin_rpt-contain_dom;Ankyrin_rpt-contain_sf;Arginine_N-MeTrfase_2;RMT2_dom;SAM-dependent_MTases	cytoplasmic
tr|A0A2G2ZRS7|A0A2G2ZRS7_CAPAN	17.6947	17.6745	17.2973	16.773	16.8086	16.7468	0.582618	-0.779377	0.024585	down	A0A2G2ZRS7	GO:0009686;GO:0010241	GO:0016021;GO:0005783;GO:0043231;GO:0009707	GO:0020037;GO:0005506;GO:0016709	K04122	ko00904;ko01100;ko01110			IPR001128;IPR017972;IPR002401;IPR036396	Cyt_P450;Cyt_P450_CS;Cyt_P450_E_grp-I;Cyt_P450_sf	endoplasmic reticulum
tr|A0A2G2ZSN5|A0A2G2ZSN5_CAPAN	13.0501	12.8228	12.9723	13.2605	13.232	13.2136	1.22007	0.286959	0.0451046	up	A0A2G2ZSN5				K17609				IPR012336;IPR036249;IPR013766	Thioredoxin-like_fold;Thioredoxin-like_sf;Thioredoxin_domain	cytoplasmic
tr|A0A2G2ZSR1|A0A2G2ZSR1_CAPAN	18.5707	18.7866	18.5393	19.1322	19.2952	19.2596	1.51236	0.5968	0.00507234	up	A0A2G2ZSR1	GO:0009737;GO:0009414;GO:0009631	GO:0005829;GO:0016020						IPR000167;IPR030513	Dehydrin;Dehydrin_CS	cytoplasmic
tr|A0A2G2ZSR5|A0A2G2ZSR5_CAPAN	13.431	13.9151	13.6572	14.7807	14.354	14.1224	1.68327	0.751267	0.0390416	up	A0A2G2ZSR5		GO:0009535	GO:0009055;GO:0005507	K02638	ko00195			IPR000923;IPR028871;IPR001235;IPR008972;IPR002387	BlueCu_1;BlueCu_1_BS;Copper_blue_Plastocyanin;Cupredoxin;Plastocyanin	chloroplast
tr|A0A2G2ZST0|A0A2G2ZST0_CAPAN	19.7394	19.0486	19.1072	18.4729	18.4015	18.286	0.531595	-0.911601	0.047128	down	A0A2G2ZST0	GO:0005975;GO:0019252;GO:0005978	GO:0005737;GO:0009501	GO:0004553;GO:0003844;GO:0102752;GO:0043169	K00700	ko00500;ko01100;ko01110			IPR006048;IPR037439;IPR006047;IPR004193;IPR013780;IPR017853;IPR013783;IPR014756	A-amylase/branching_C;Branching_enzy;Glyco_hydro_13_cat_dom;Glyco_hydro_13_N;Glyco_hydro_b;Glycoside_hydrolase_SF;Ig-like_fold;Ig_E-set	vacuolar
tr|A0A2G2ZSW0|A0A2G2ZSW0_CAPAN	18.8139	18.6356	18.5678	18.4555	18.3771	18.3346	0.821666	-0.283376	0.0427303	down	A0A2G2ZSW0	GO:0006897;GO:0016197	GO:0005886	GO:0005509	K12472	ko04144			IPR011992;IPR018247;IPR002048;IPR000261	EF-hand-dom_pair;EF_Hand_1_Ca_BS;EF_hand_dom;EH_dom	cytoplasmic
tr|A0A2G2ZT90|A0A2G2ZT90_CAPAN	15.2708	15.1245	15.1119	15.8581	15.8121	15.7915	1.57077	0.651474	0.00250886	up	A0A2G2ZT90	GO:0006952		GO:0043531	K13453	ko04626			IPR002182;IPR027417;IPR038005	NB-ARC;P-loop_NTPase;RX-like_CC	cytoplasmic
tr|A0A2G2ZTG8|A0A2G2ZTG8_CAPAN	13.1685	12.8955	12.896	12.6505	12.4874	12.3787	0.716422	-0.481118	0.0168212	down	A0A2G2ZTG8	GO:0006952;GO:0042742;GO:0002229	GO:0005886	GO:0005524;GO:0004675	K13416	ko04016;ko04075;ko04626			IPR011009;IPR000719;IPR001245	Kinase-like_dom_sf;Prot_kinase_dom;Ser-Thr/Tyr_kinase_cat_dom	endoplasmic reticulum
tr|A0A2G2ZTK6|A0A2G2ZTK6_CAPAN	15.7124	16.0261	16.0643	16.2679	16.4774	16.3816	1.35791	0.441391	0.0383504	up	A0A2G2ZTK6	GO:0015986;GO:0018298;GO:0009772	GO:0016021;GO:0005886;GO:0045261;GO:0009523;GO:0042170	GO:0005524;GO:0046872;GO:0043531;GO:0046933;GO:0016168;GO:0045156	K02111	ko00190;ko00195;ko01100			IPR023366;IPR000793;IPR038376;IPR033732;IPR005294;IPR020003;IPR004100;IPR036121;IPR000194;IPR027417;IPR036854;IPR000484	ATP_synth_asu-like_sf;ATP_synth_asu_C;ATP_synth_asu_C_sf;ATP_synth_F1_a;ATP_synth_F1_asu;ATPase_a/bsu_AS;ATPase_F1/V1/A1_a/bsu_N;ATPase_F1/V1/A1_a/bsu_N_sf;ATPase_F1/V1/A1_a/bsu_nucl-bd;P-loop_NTPase;Photo_II_D1/D2_sf;Photo_RC_L/M	cytoplasmic
tr|A0A2G2ZTQ4|A0A2G2ZTQ4_CAPAN	18.0684	18.344	18.2373	18.6537	18.5641	18.5404	1.29188	0.369474	0.0293603	up	A0A2G2ZTQ4	GO:0006412;GO:0017148	GO:0005840;GO:0022625	GO:0003735;GO:0003729	K02872	ko03010			IPR005822;IPR023563;IPR005755;IPR036899	Ribosomal_L13;Ribosomal_L13_CS;Ribosomal_L13_euk/arc;Ribosomal_L13_sf	cytoplasmic
tr|A0A2G2ZTV2|A0A2G2ZTV2_CAPAN	17.2695	17.6053	17.4554	14.3502	14.6506	13.3723	0.100202	-3.31902	0.00975128	down	A0A2G2ZTV2			GO:0016491	K08070				IPR013149;IPR041694;IPR011032;IPR036291;IPR020843	ADH_C;ADH_N_2;GroES-like_sf;NAD(P)-bd_dom_sf;PKS_ER	peroxisomal
tr|A0A2G2ZU31|A0A2G2ZU31_CAPAN	17.866	17.7972	17.6993	17.402	17.1104	17.1638	0.677327	-0.562075	0.0109906	down	A0A2G2ZU31	GO:0006749	GO:0005737	GO:0004364	K00799	ko00480;ko00980;ko00982;ko00983;ko01100;ko01524;ko04212;ko05200;ko05204;ko05225;ko05418			IPR010987;IPR036282;IPR004045;IPR004046;IPR036249	Glutathione-S-Trfase_C-like;Glutathione-S-Trfase_C_sf;Glutathione_S-Trfase_N;GST_C;Thioredoxin-like_sf	cytoplasmic
tr|A0A2G2ZU59|A0A2G2ZU59_CAPAN	14.7832	15.0839	15.0026	15.328	15.1901	15.3971	1.27325	0.348512	0.0390493	up	A0A2G2ZU59		GO:0005730	GO:0005524;GO:0003676;GO:0004386	K14805				IPR011545;IPR014001;IPR001650;IPR027417;IPR000629;IPR014014	DEAD/DEAH_box_helicase_dom;Helicase_ATP-bd;Helicase_C;P-loop_NTPase;RNA-helicase_DEAD-box_CS;RNA_helicase_DEAD_Q_motif	nuclear
tr|A0A2G2ZU98|A0A2G2ZU98_CAPAN	16.8674	16.6453	16.7285	18.9095	18.1545	18.5361	3.44935	1.78632	0.0097375	up	A0A2G2ZU98			GO:0043531	K13457	ko04626			IPR032675;IPR002182;IPR027417	LRR_dom_sf;NB-ARC;P-loop_NTPase	cytoplasmic
tr|A0A2G2ZUP1|A0A2G2ZUP1_CAPAN	15.8789	15.6036	15.7646	17.0978	16.6897	16.9995	2.26565	1.17993	0.00241108	up	A0A2G2ZUP1	GO:0018298;GO:0032922;GO:0043153	GO:0005634;GO:0005737	GO:0003677;GO:0071949;GO:0009882	K12119	ko04712			IPR036134;IPR036155;IPR005101;IPR002081;IPR014134;IPR018394;IPR006050;IPR014729	Crypto/Photolyase_FAD-like_sf;Crypto/Photolyase_N_sf;Cryptochr/Photolyase_FAD-bd;Cryptochrome/DNA_photolyase_1;Cryptochrome_pln;DNA_photolyase_1_CS_C;DNA_photolyase_N;Rossmann-like_a/b/a_fold	nuclear
tr|A0A2G2ZUS2|A0A2G2ZUS2_CAPAN	14.0166	14.2887	14.225	15.3185	15.5211	15.8046	2.58706	1.37131	0.00269797	up	A0A2G2ZUS2			GO:0046872;GO:0016491;GO:0031418	K13229	ko00402			IPR026992;IPR027443;IPR005123	DIOX_N;IPNS-like;Oxoglu/Fe-dep_dioxygenase	peroxisomal
tr|A0A2G2ZUT0|A0A2G2ZUT0_CAPAN	17.9389	17.8631	17.9469	17.6006	17.5642	17.7247	0.819913	-0.286457	0.0129138	down	A0A2G2ZUT0			GO:0046872;GO:0016491;GO:0031418	K13229	ko00402			IPR026992;IPR027443;IPR005123	DIOX_N;IPNS-like;Oxoglu/Fe-dep_dioxygenase	peroxisomal
tr|A0A2G2ZUW5|A0A2G2ZUW5_CAPAN	15.8182	15.9204	16.1127	16.3372	16.5267	16.6485	1.46788	0.55373	0.0115231	up	A0A2G2ZUW5			GO:0030246					IPR001229;IPR036404	Jacalin-like_lectin_dom;Jacalin-like_lectin_dom_sf	cytoplasmic
tr|A0A2G2ZV04|A0A2G2ZV04_CAPAN	13.681	13.7217	13.6195	13.9276	13.9302	14.0489	1.22674	0.294828	0.00525176	up	A0A2G2ZV04		GO:0005634	GO:0046983;GO:0001228	K18878	ko04626			IPR011598;IPR036638	bHLH_dom;HLH_DNA-bd_sf	vacuolar
tr|A0A2G2ZV57|A0A2G2ZV57_CAPAN	15.1552	15.6431	15.7114	15.8903	16.37	16.5595	1.70533	0.770047	0.0448283	up	A0A2G2ZV57	GO:0019509;GO:0006555	GO:0005634;GO:0005737	GO:0005506;GO:0010309	K08967	ko00270;ko01100			IPR004313;IPR027496;IPR014710;IPR011051	ARD;ARD_euk;RmlC-like_jellyroll;RmlC_Cupin_sf	cytoplasmic
tr|A0A2G2ZV65|A0A2G2ZV65_CAPAN	18.4821	18.7676	18.7707	19.2037	19.1983	19.3035	1.47604	0.56173	0.018491	up	A0A2G2ZV65				K01456	ko04141			IPR023210;IPR036812	NADP_OxRdtase_dom;NADP_OxRdtase_dom_sf	extracellular
tr|A0A2G2ZV83|A0A2G2ZV83_CAPAN	15.469	15.3473	15.0716	14.9387	14.6542	14.8977	0.724073	-0.465794	0.0377207	down	A0A2G2ZV83				K17710				IPR002885;IPR011990	Pentatricopeptide_repeat;TPR-like_helical_dom_sf	mitochondrial
tr|A0A2G2ZVH7|A0A2G2ZVH7_CAPAN	19.4898	19.7292	19.8518	19.2958	19.2083	19.1906	0.727642	-0.458699	0.0400526	down	A0A2G2ZVH7	GO:0031408;GO:0034440		GO:0046872;GO:0016702	K15718	ko00591			IPR000907;IPR013819;IPR036226;IPR020834;IPR020833;IPR001246;IPR042057;IPR027433;IPR001024;IPR036392	LipOase;LipOase_C;LipOase_C_sf;LipOase_CS;LipOase_Fe_BS;LipOase_plant;Lipoxy_PLAT/LH2;Lipoxygenase_dom_3;PLAT/LH2_dom;PLAT/LH2_dom_sf	cytoplasmic
tr|A0A2G2ZVI4|A0A2G2ZVI4_CAPAN	18.8823	18.5356	18.6221	16.8363	17.0296	16.7197	0.283588	-1.81813	0.000215543	down	A0A2G2ZVI4	GO:0031408;GO:0034440		GO:0046872;GO:0016702	K15718	ko00591			IPR000907;IPR013819;IPR036226;IPR001246;IPR042057;IPR027433;IPR001024;IPR036392	LipOase;LipOase_C;LipOase_C_sf;LipOase_plant;Lipoxy_PLAT/LH2;Lipoxygenase_dom_3;PLAT/LH2_dom;PLAT/LH2_dom_sf	cytoplasmic
tr|A0A2G2ZVJ5|A0A2G2ZVJ5_CAPAN	11.1421	12.1333	12.3748	10.3578	10.7458	9.77684	0.332199	-1.58988	0.0313709	down	A0A2G2ZVJ5	GO:0034440		GO:0046872;GO:0016702	K15718	ko00591			IPR000907;IPR013819;IPR036226	LipOase;LipOase_C;LipOase_C_sf	extracellular
tr|A0A2G2ZVJ9|A0A2G2ZVJ9_CAPAN	14.4377	14.4981	14.3501	14.8298	14.6522	14.7258	1.23739	0.307297	0.0109494	up	A0A2G2ZVJ9	GO:0006952	GO:0005634	GO:0003677;GO:0003700	K09285				IPR001471;IPR036955;IPR016177	AP2/ERF_dom;AP2/ERF_dom_sf;DNA-bd_dom_sf	nuclear
tr|A0A2G2ZVR7|A0A2G2ZVR7_CAPAN	16.2977	16.2142	16.1874	16.7651	16.5462	16.7956	1.38433	0.469184	0.0155803	up	A0A1U8FTJ9	GO:0006633		GO:0004315	K09458	ko00061;ko00780;ko01100;ko01212			IPR017568;IPR000794;IPR018201;IPR014031;IPR014030;IPR020841;IPR016039	3-oxoacyl-ACP_synth-2;Beta-ketoacyl_synthase;Ketoacyl_synth_AS;Ketoacyl_synth_C;Ketoacyl_synth_N;PKS_Beta-ketoAc_synthase_dom;Thiolase-like	cytoplasmic
tr|A0A2G2ZVY0|A0A2G2ZVY0_CAPAN	16.249	15.9255	15.7252	15.5715	15.4315	15.269	0.686564	-0.542534	0.0498113	down	A0A2G2ZVY0	GO:0045490;GO:0042545	GO:0005576	GO:0045330;GO:0030599;GO:0046910	K01051	ko00040;ko01100;ko02020			IPR043502;IPR035513;IPR012334;IPR011050;IPR033131;IPR000070;IPR006501	DNA/RNA_pol_sf;Invertase/methylesterase_inhib;Pectin_lyas_fold;Pectin_lyase_fold/virulence;Pectinesterase_Asp_AS;Pectinesterase_cat;Pectinesterase_inhib_dom	nuclear
tr|A0A2G2ZW52|A0A2G2ZW52_CAPAN	18.4934	18.4315	18.4318	18.079	18.1084	18.0971	0.780564	-0.357412	0.000979046	down	A0A2G2ZW52	GO:0055085	GO:0016021;GO:0016020;GO:0005774;GO:0000325	GO:0005524;GO:0016887;GO:0042626	K05666	ko01523;ko01524;ko02010;ko04976			IPR003593;IPR011527;IPR036640;IPR003439;IPR017871;IPR027417	AAA+_ATPase;ABC1_TM_dom;ABC1_TM_sf;ABC_transporter-like;ABC_transporter_CS;P-loop_NTPase	plasma membrane
tr|A0A2G2ZW99|A0A2G2ZW99_CAPAN	14.0013	13.9851	13.7585	13.375	13.3128	13.2276	0.655263	-0.609854	0.00582877	down	A0A2G2ZW99	GO:0006351;GO:0006325		GO:0003682	K00558	ko00270;ko01100;ko05206			IPR001025;IPR043151;IPR003618;IPR036575	BAH_dom;BAH_sf;TFIIS_cen_dom;TFIIS_cen_dom_sf	nuclear
tr|A0A2G2ZX64|A0A2G2ZX64_CAPAN	17.078	16.983	16.9668	17.3289	17.3264	17.2202	1.21636	0.282575	0.00480514	up	A0A2G2ZX64	GO:0006537;GO:0019676		GO:0016491;GO:0015930;GO:0016040	K00284	ko00630;ko00910;ko01120			IPR013785;IPR006982;IPR002932	Aldolase_TIM;Glu_synth_centr_N;Glu_synthdom	cytoplasmic
tr|A0A2G2ZXI7|A0A2G2ZXI7_CAPAN	16.7226	16.065	16.6947	15.4853	15.75	15.7306	0.559105	-0.838809	0.044979	down	A0A2G2ZXI7		GO:0016021	GO:0020037;GO:0005506;GO:0016705	K20769	ko00073			IPR001128;IPR002401;IPR036396	Cyt_P450;Cyt_P450_E_grp-I;Cyt_P450_sf	Golgi apparatus
tr|A0A2G2ZXN7|A0A2G2ZXN7_CAPAN	14.3333	13.9883	14.0378	13.3044	13.5274	13.4851	0.623796	-0.680853	0.0093683	down	A0A2G2ZXN7		GO:0016021		K17499				IPR006214	Bax_inhibitor_1-related	Golgi apparatus
tr|A0A2G2ZXW1|A0A2G2ZXW1_CAPAN	15.5817	15.9224	15.7665	15.203	15.3359	15.1252	0.689916	-0.535507	0.014945	down	A0A2G2ZXW1				K09647	ko03060			IPR036286	LexA/Signal_pep-like_sf	cytoplasmic
tr|A0A2G2ZZ00|A0A2G2ZZ00_CAPAN	15.2554	15.3843	15.3777	14.9169	15.0082	14.7712	0.73695	-0.440361	0.00941569	down	A0A2G2ZZ00			GO:0020037;GO:0005506;GO:0016705;GO:0004497	K20556				IPR001128;IPR017972;IPR002401;IPR036396	Cyt_P450;Cyt_P450_CS;Cyt_P450_E_grp-I;Cyt_P450_sf	endoplasmic reticulum
tr|A0A2G2ZZ45|A0A2G2ZZ45_CAPAN	18.4412	18.4013	18.4474	18.8085	18.9306	18.8446	1.34839	0.431239	0.00285253	up	A0A2G2ZZ45		GO:0005829;GO:0009507;GO:0005774;GO:0022626	GO:0004252;GO:0008240	K01280				IPR000209;IPR036852;IPR023828;IPR015500;IPR022229	Peptidase_S8/S53_dom;Peptidase_S8/S53_dom_sf;Peptidase_S8_Ser-AS;Peptidase_S8_subtilisin-rel;Peptidase_S8A_TPPII	cytoplasmic
tr|A0A2G2ZZ56|A0A2G2ZZ56_CAPAN	15.6686	15.7413	15.7267	15.3873	15.3667	15.3738	0.792098	-0.336249	0.00257806	down	A0A2G2ZZ56	GO:0016042			K13806	ko04723;ko04745;ko04925			IPR029058;IPR002921;IPR005592	AB_hydrolase;Fungal_lipase-like;Mono/diacylglycerol_lipase_N	extracellular
tr|A0A2G2ZZ91|A0A2G2ZZ91_CAPAN	16.1001	16.33	16.2023	17.115	17.737	17.1687	2.18783	1.1295	0.0208825	up	A0A2G2ZZ91	GO:0006979;GO:0042744	GO:0005576	GO:0046872;GO:0020037;GO:0004601	K00430	ko00940;ko01100;ko01110			IPR002016;IPR010255;IPR000823;IPR019794;IPR019793;IPR033905	Haem_peroxidase;Haem_peroxidase_sf;Peroxidase_pln;Peroxidases_AS;Peroxidases_heam-ligand_BS;Secretory_peroxidase	extracellular
tr|A0A2G2ZZH4|A0A2G2ZZH4_CAPAN	19.6894	19.7059	19.7409	19.9393	20.0523	20.2024	1.27686	0.352595	0.0391788	up	A0A1U8G078	GO:0006457		GO:0005524;GO:0051082	K04079	ko04141;ko04151;ko04217;ko04612;ko04621;ko04626;ko04657;ko04659;ko04914;ko04915;ko05132;ko05200;ko05215;ko05418			IPR003594;IPR036890;IPR019805;IPR037196;IPR001404;IPR020575;IPR020568	HATPase_C;HATPase_C_sf;Heat_shock_protein_90_CS;HSP90_C;Hsp90_fam;Hsp90_N;Ribosomal_S5_D2-typ_fold	cytoplasmic
tr|A0A2G3A006|A0A2G3A006_CAPAN	11.8869	11.2022	10.9278	9.62814	9.46643	8.71997	0.238576	-2.06748	0.00663263	down	A0A2G3A006				K20473						vacuolar
tr|A0A2G3A054|A0A2G3A054_CAPAN	10.3196	10.9367	10.4402	11.3653	11.6269	11.3653	1.84927	0.886958	0.02684	up	A0A2G3A054			GO:0005524;GO:0016887	K08900				IPR003593;IPR025753;IPR003959;IPR003960;IPR027417	AAA+_ATPase;AAA_N_dom;ATPase_AAA_core;ATPase_AAA_CS;P-loop_NTPase	extracellular
tr|A0A2G3A0B9|A0A2G3A0B9_CAPAN	16.3987	16.7649	16.7044	15.9072	16.0161	15.8864	0.621536	-0.68609	0.0173045	down	A0A2G3A0B9			GO:0020037;GO:0005506;GO:0016705;GO:0004497	K21995	ko00073			IPR001128;IPR017972;IPR002401;IPR036396	Cyt_P450;Cyt_P450_CS;Cyt_P450_E_grp-I;Cyt_P450_sf	endoplasmic reticulum
tr|A0A2G3A0D4|A0A2G3A0D4_CAPAN	17.0459	16.9559	17.0445	16.6782	16.547	16.4551	0.729335	-0.455346	0.0094267	down	A0A2G3A0D4	GO:0006817	GO:0016021	GO:0005353;GO:0005355	K08150				IPR020846;IPR005828;IPR036259;IPR003663;IPR005829	MFS_dom;MFS_sugar_transport-like;MFS_trans_sf;Sugar/inositol_transpt;Sugar_transporter_CS	cytoplasmic
tr|A0A2G3A0J2|A0A2G3A0J2_CAPAN	14.6227	14.8242	14.7823	15.3073	14.969	15.2662	1.35451	0.437771	0.0341818	up	A0A2G3A0J2				K14848				IPR022052;IPR015943;IPR001680;IPR017986;IPR036322	Histone-bd_RBBP4_N;WD40/YVTN_repeat-like_dom_sf;WD40_repeat;WD40_repeat_dom;WD40_repeat_dom_sf	cytoplasmic
tr|A0A2G3A0N1|A0A2G3A0N1_CAPAN	14.7744	15.0021	15.2653	15.5534	15.4834	15.6862	1.47465	0.560373	0.0428198	up	A0A2G3A0N1	GO:0035435	GO:0031305	GO:0005315	K15102				IPR018108;IPR023395	Mitochondrial_sb/sol_carrier;Mt_carrier_dom_sf	cytoplasmic
tr|A0A2G3A0V6|A0A2G3A0V6_CAPAN	17.1921	17.1299	17.1535	16.5756	16.7017	16.6527	0.699706	-0.515179	0.0012286	down	A0A2G3A0V6	GO:0046686;GO:0019447;GO:0009693	GO:0005829;GO:0009507;GO:0005739	GO:0050897;GO:0019148	K05396	ko00270;ko01100			IPR005966;IPR001926;IPR036052	D-Cys_desShydrase;PLP-dep;Trypto_synt_PLP_dependent	chloroplast
tr|A0A2G3A0W3|A0A2G3A0W3_CAPAN	19.4818	19.3378	19.3211	19.1194	19.0695	19.0796	0.817485	-0.290735	0.0220221	down	A0A2G3A0W3	GO:0031047		GO:0003676	K11593	ko04361			IPR014811;IPR032472;IPR024357;IPR032473;IPR032474;IPR003100;IPR036085;IPR003165;IPR012337;IPR036397	ArgoL1;ArgoL2;Argonaut_Gly-rich;Argonaute_Mid_dom;Argonaute_N;PAZ_dom;PAZ_dom_sf;Piwi;RNaseH-like_sf;RNaseH_sf	nuclear
tr|A0A2G3A152|A0A2G3A152_CAPAN	15.3969	15.2439	15.2032	15.5357	15.5245	15.6417	1.2192	0.285941	0.0208291	up	A0A2G3A152	GO:0006388		GO:0003972	K10643	ko03018			IPR038837;IPR013083	tRNA_ligase_1;Znf_RING/FYVE/PHD	cytoplasmic
tr|A0A2G3A1G0|A0A2G3A1G0_CAPAN	17.8853	18.2192	18.0773	17.8554	17.4854	17.4578	0.726447	-0.461071	0.0494953	down	A0A2G3A1G0	GO:0006006;GO:0033499		GO:0030246;GO:0004034	K01785	ko00010;ko00052;ko01100;ko01110;ko01120			IPR015443;IPR008183;IPR011013;IPR014718	Aldose_1-epimerase;Aldose_1/G6P_1-epimerase;Gal_mutarotase_sf_dom;GH-type_carb-bd	extracellular
tr|A0A2G3A1L4|A0A2G3A1L4_CAPAN	17.3154	17.4075	17.4706	17.1941	16.9234	16.8804	0.758623	-0.398545	0.0385979	down	A0A2G3A1L4	GO:0006869	GO:0016021;GO:0043231	GO:0005524;GO:0042626;GO:0005319	K05643	ko02010			IPR003439;IPR026082;IPR027417	ABC_transporter-like;ABCA;P-loop_NTPase	mitochondrial
tr|A0A2G3A1L7|A0A2G3A1L7_CAPAN	19.4583	19.5849	19.5343	19.1831	19.2639	19.1445	0.796258	-0.328693	0.00298202	down	A0A2G3A1L7	GO:1902600;GO:0051453	GO:0016021;GO:0005886	GO:0005524;GO:0016887;GO:0008553	K01535	ko00190;ko01100			IPR004014;IPR023299;IPR023298;IPR008250;IPR036412;IPR001757	ATPase_P-typ_cation-transptr_N;ATPase_P-typ_cyto_dom_N;ATPase_P-typ_TM_dom_sf;ATPase_P-typ_transduc_dom_A_sf;HAD-like_sf;P_typ_ATPase	cytoplasmic
tr|A0A2G3A1S3|A0A2G3A1S3_CAPAN	14.7736	15.0066	15.0275	15.5589	15.337	15.6406	1.49097	0.576249	0.00938155	up	A0A2G3A1S3	GO:0006397	GO:0005634	GO:0003723	K13123				IPR011666;IPR040058;IPR000061;IPR035967	DUF1604;GPATCH1;Surp;SWAP/Surp_sf	nuclear
tr|A0A2G3A1W9|A0A2G3A1W9_CAPAN	13.1424	13.3489	13.5576	13.7163	13.9145	13.7262	1.35287	0.436025	0.047657	up	A0A2G3A1W9	GO:0009664;GO:0009832;GO:0010215;GO:0052324	GO:0046658						IPR006918	COBRA_pln	endoplasmic reticulum
tr|A0A2G3A260|A0A2G3A260_CAPAN	13.2043	13.1742	12.8627	12.6203	12.2129	12.1605	0.594941	-0.749182	0.0169868	down	A0A2G3A260				K20285				IPR015915;IPR006652	Kelch-typ_b-propeller;Kelch_1	cytoplasmic
tr|A0A2G3A292|A0A2G3A292_CAPAN	18.1757	18.0075	17.9659	17.8278	17.5839	17.6367	0.775447	-0.3669	0.0207912	down	A0A2G3A292			GO:0032041	K11407	ko05014;ko05034;ko05203			IPR000286;IPR023801;IPR037138;IPR023696	His_deacetylse;His_deacetylse_dom;His_deacetylse_dom_sf;Ureohydrolase_dom_sf	cytoplasmic
tr|A0A2G3A294|A0A2G3A294_CAPAN	14.6364	14.7426	14.9039	14.9869	15.1499	15.0752	1.23947	0.309728	0.0366244	up	A0A2G3A294	GO:0016485;GO:0007219	GO:0005634;GO:0005789;GO:0000139;GO:0005887	GO:0004190;GO:0004175	K04505	ko04310;ko04330;ko04361;ko04722;ko05010;ko05165			IPR001108;IPR006639;IPR042524	Peptidase_A22A;Preselin/SPP;Presenilin_C	Golgi apparatus
tr|A0A2G3A2V8|A0A2G3A2V8_CAPAN	14.7544	14.1248	14.4247	13.8272	13.6765	13.6022	0.601778	-0.732696	0.043456	down	A0A1U8FV78								IPR038941	At4g14100-like	extracellular
tr|A0A2G3A314|A0A2G3A314_CAPAN	15.1863	15.1451	15.2389	15.4663	15.4661	15.437	1.20276	0.266349	0.00534626	up	A0A2G3A314		GO:0016021;GO:0005743		K14998				IPR002994	Surf1/Shy1	cytoplasmic
tr|A0A2G3A3D9|A0A2G3A3D9_CAPAN	16.324	16.6624	16.7421	17.2399	17.3556	17.4545	1.70985	0.773869	0.0134851	up	A0A2G3A3D9	GO:0006520;GO:0008615;GO:0042823	GO:0005829	GO:0046982;GO:0016843	K06215	ko00750;ko01100			IPR013785;IPR001852;IPR033755;IPR011060	Aldolase_TIM;PdxS/SNZ;PdxS/SNZ_N;RibuloseP-bd_barrel	cytoplasmic
tr|A0A2G3A3J5|A0A2G3A3J5_CAPAN	9.31716	9.8525	9.98517	11.3008	11.347	11.5389	3.19827	1.67729	0.00828935	up	A0A2G3A3J5	GO:0009698;GO:0006631		GO:0016207;GO:0031956	K18660	ko00061;ko00280;ko01100;ko01212			IPR025110;IPR020459;IPR020845;IPR000873;IPR042099	AMP-bd_C;AMP-binding;AMP-binding_CS;AMP-dep_Synth/Lig;AMP-dep_Synthh-like_sf	nuclear
tr|A0A2G3A3L0|A0A2G3A3L0_CAPAN	17.8712	18.0523	18.0904	18.3777	18.6708	18.6854	1.48794	0.573313	0.0123827	up	A0A2G3A3L0	GO:0006457;GO:0042026		GO:0005524	K04077	ko03018;ko04212;ko04940;ko05134;ko05152			IPR018370;IPR001844;IPR002423;IPR027409;IPR027413;IPR027410	Chaperonin_Cpn60_CS;Chaprnin_Cpn60;Cpn60/TCP-1;GroEL-like_apical_dom_sf;GROEL-like_equatorial_sf;TCP-1-like_intermed_sf	chloroplast
tr|A0A2G3A3P8|A0A2G3A3P8_CAPAN	12.1127	12.391	12.4296	12.5274	12.7066	12.7869	1.28566	0.362513	0.0486259	up	A0A2G3A3P8	GO:0009767;GO:0009791;GO:0070455;GO:0033014	GO:0009507;GO:0009570;GO:0009534	GO:0043495					IPR019595;IPR037119;IPR012349	DUF2470;Haem_oxidase_HugZ-like_sf;Split_barrel_FMN-bd	chloroplast
tr|A0A2G3A4B4|A0A2G3A4B4_CAPAN	12.7925	12.6305	13.2165	12.1643	12.232	11.9668	0.590974	-0.758834	0.032847	down	A0A2G3A4B4		GO:0016021	GO:0020037;GO:0005506;GO:0016705;GO:0004497	K15472	ko00909;ko01110			IPR001128;IPR017972;IPR002401;IPR036396	Cyt_P450;Cyt_P450_CS;Cyt_P450_E_grp-I;Cyt_P450_sf	endoplasmic reticulum
tr|A0A2G3A4M3|A0A2G3A4M3_CAPAN	13.0777	13.6998	13.4732	14.2236	14.2228	14.1719	1.72808	0.789167	0.0480388	up	A0A2G3A4M3								IPR028203;IPR015943;IPR016705	PSII_CF48-like_dom;WD40/YVTN_repeat-like_dom_sf;Ycf48/Hcf136	chloroplast
tr|A0A2G3A576|A0A2G3A576_CAPAN	15.1534	15.2117	15.2795	14.8591	14.9355	14.8328	0.790558	-0.339058	0.00229743	down	A0A2G3A576	GO:0006813;GO:0009932	GO:0016021;GO:0005886;GO:0016020;GO:0005774	GO:0015079	K03549				IPR003855	K+_transporter	vacuolar
tr|A0A2G3A5A0|A0A2G3A5A0_CAPAN	13.7221	13.9647	14.0601	12.968	13.1813	12.8865	0.534529	-0.903659	0.0026558	down	A0A2G3A5A0	GO:0006817;GO:0008643	GO:0016021	GO:0022857	K08150				IPR020846;IPR005828;IPR036259;IPR003663	MFS_dom;MFS_sugar_transport-like;MFS_trans_sf;Sugar/inositol_transpt	peroxisomal
tr|A0A2G3A5J4|A0A2G3A5J4_CAPAN	17.5247	17.6586	17.7318	18.1621	18.3356	18.3152	1.55038	0.632618	0.00156153	up	A0A2G3A5J4	GO:0009694;GO:0009696		GO:0016787;GO:0080030;GO:0080032;GO:0080031	K20802	ko00460;ko01100;ko01110			IPR029058;IPR000073	AB_hydrolase;AB_hydrolase_1	cytoplasmic
tr|A0A2G3A695|A0A2G3A695_CAPAN	14.9625	15.2186	15.2588	16.3685	16.3016	16.1718	2.19473	1.13405	0.00116568	up	A0A2G3A695			GO:0004650					IPR006626;IPR024535;IPR012334;IPR011050;IPR039279	PbH1;Pectate_lyase_SF_prot;Pectin_lyas_fold;Pectin_lyase_fold/virulence;QRT3-like	extracellular
tr|A0A2G3A6M7|A0A2G3A6M7_CAPAN	13.1993	13.3063	13.2632	13.9212	13.7262	13.7136	1.44466	0.530732	0.0068636	up	A0A2G3A6M7	GO:0015031;GO:0045324;GO:0032509	GO:0005771;GO:0000815		K12191	ko04144;ko04217			IPR005024	Snf7_fam	cytoplasmic
tr|A0A2G3A6P1|A0A2G3A6P1_CAPAN	18.7557	18.2866	18.519	18.1018	17.8493	18.008	0.690615	-0.534047	0.0387248	down	A0A2G3A6P1			GO:0016491;GO:0071949	K22395	ko00940;ko01100;ko01110			IPR012951;IPR016166;IPR036318;IPR016167;IPR006094	BBE;FAD-bd_PCMH;FAD-bd_PCMH-like_sf;FAD-bd_PCMH_sub1;Oxid_FAD_bind_N	vacuolar
tr|A0A2G3A754|A0A2G3A754_CAPAN	14.6011	14.7175	14.8432	15.0562	14.9894	15.2118	1.28806	0.365203	0.0191843	up	A0A2G3A754	GO:0006807		GO:0003924;GO:0000166;GO:0016151	K03189				IPR003495;IPR027417;IPR004400	CobW/HypB/UreG_dom;P-loop_NTPase;UreG	cytoplasmic
tr|A0A2G3A797|A0A2G3A797_CAPAN	12.9131	12.9031	13.013	14.057	13.7768	14.1242	2.06036	1.0429	0.00586787	up	A0A2G3A797			GO:0016491;GO:0031418	K14976	ko00950;ko01100;ko01110			IPR026992;IPR027443;IPR005123	DIOX_N;IPNS-like;Oxoglu/Fe-dep_dioxygenase	peroxisomal
tr|A0A2G3A7A0|A0A2G3A7A0_CAPAN	14.0407	13.8734	13.9006	13.4972	13.6939	13.6429	0.79726	-0.326878	0.0145756	down	A0A2G3A7A0	GO:0032259		GO:0046872;GO:0016491;GO:0008168;GO:0031418	K05658	ko02010;ko04976;ko05206;ko05226			IPR026992;IPR027443;IPR005123	DIOX_N;IPNS-like;Oxoglu/Fe-dep_dioxygenase	cytoplasmic
tr|A0A2G3A7C4|A0A2G3A7C4_CAPAN	13.3099	13.1828	12.8886	11.9813	12.1327	12.2902	0.502646	-0.992386	0.00411754	down	A0A2G3A7C4				K05658	ko02010;ko04976;ko05206;ko05226			IPR027443	IPNS-like	cytoplasmic
tr|A0A2G3A7K3|A0A2G3A7K3_CAPAN	15.1506	15.0461	14.8599	14.5995	14.5016	14.4402	0.704613	-0.505096	0.012682	down	A0A2G3A7K3	GO:0051321;GO:0045836	GO:0005634;GO:0016607	GO:0003723	K17579				IPR034453;IPR034454;IPR007201;IPR012677;IPR035979;IPR000504	MEI2-like_RRM1;MEI2-like_RRM3;Mei2-like_Rrm_C;Nucleotide-bd_a/b_plait_sf;RBD_domain_sf;RRM_dom	nuclear
tr|A0A2G3A7P9|A0A2G3A7P9_CAPAN	14.3767	14.4342	14.4382	14.6908	14.7856	14.5882	1.20733	0.271823	0.0303731	up	A0A2G3A7P9	GO:0032981;GO:0010257	GO:0009570;GO:0005773	GO:0051082	K18159	ko04714			IPR008979;IPR016040;IPR036291;IPR013857;IPR039131	Galactose-bd-like_sf;NAD(P)-bd_dom;NAD(P)-bd_dom_sf;NADH-UbQ_OxRdtase-assoc_prot30;NDUFAF1	chloroplast
tr|A0A2G3A821|A0A2G3A821_CAPAN	14.1103	14.4308	14.3221	14.9478	15.3526	15.2275	1.85092	0.888239	0.00508205	up	A0A2G3A821	GO:0000162	GO:0005794	GO:0004640	K01817	ko00400;ko01100;ko01110;ko01230			IPR013785;IPR001240;IPR011060	Aldolase_TIM;PRAI;RibuloseP-bd_barrel	peroxisomal
tr|A0A2G3A851|A0A2G3A851_CAPAN	18.2006	18.3511	17.9929	19.745	18.9669	18.9662	2.06268	1.04452	0.0418564	up	A0A2G3A851		GO:0071944								vacuolar
tr|A0A2G3A8L6|A0A2G3A8L6_CAPAN	16.1855	16.2664	16.2701	16.4483	16.5219	16.6566	1.23252	0.301616	0.0238742	up	A0A2G3A8L6		GO:0005852	GO:0003743	K03245	ko03013			IPR023194;IPR013906	eIF3-like_dom_sf;eIF3j	cytoplasmic
tr|A0A2G3A8M6|A0A2G3A8M6_CAPAN	13.2807	13.3228	13.2312	12.901	12.6876	12.7426	0.70654	-0.501157	0.00799188	down	A0A2G3A8M6	GO:0016310;GO:0046512;GO:0006665	GO:0005737;GO:0016020;GO:0043231	GO:0003951;GO:0001727;GO:0017050	K04718	ko00600;ko01100;ko04020;ko04071;ko04072;ko04370;ko04371;ko04666;ko05152			IPR017438;IPR001206;IPR016064	ATP-NAD_kinase_N;Diacylglycerol_kinase_cat_dom;NAD/diacylglycerol_kinase_sf	cytoplasmic
tr|A0A2G3A8S1|A0A2G3A8S1_CAPAN	12.8665	12.813	12.8064	13.2486	13.1641	13.2084	1.29989	0.378387	0.00035563	up	A0A2G3A8S1	GO:0051301;GO:0009793;GO:0007049;GO:0031145;GO:0045842;GO:0070979;GO:0048481	GO:0005680;GO:0034399		K03351	ko04110;ko04111;ko04113;ko04114;ko04120;ko04914;ko05166			IPR024789;IPR024790;IPR024977;IPR001680;IPR017986;IPR036322	APC4;APC4_long_dom;Apc4_WD40_dom;WD40_repeat;WD40_repeat_dom;WD40_repeat_dom_sf	cytoplasmic
tr|A0A2G3A8W4|A0A2G3A8W4_CAPAN	15.2335	15.0525	14.8948	17.3717	17.2507	17.3332	4.78406	2.25824	0.000621058	up	A0A2G3A8W4		GO:0005829		K06889				IPR029058;IPR022742	AB_hydrolase;Hydrolase_4	cytoplasmic
tr|A0A2G3A8X5|A0A2G3A8X5_CAPAN	15.2002	14.9759	14.8693	14.5743	14.7215	14.6561	0.776732	-0.364512	0.0479147	down	A0A2G3A8X5	GO:0046777;GO:0048544	GO:0005886	GO:0005524;GO:0004674;GO:0030246	K06883				IPR001480;IPR036426;IPR011009;IPR003609;IPR000719;IPR017441;IPR000858;IPR001245;IPR008271;IPR024171	Bulb-type_lectin_dom;Bulb-type_lectin_dom_sf;Kinase-like_dom_sf;Pan_app;Prot_kinase_dom;Protein_kinase_ATP_BS;S_locus_glycoprot_dom;Ser-Thr/Tyr_kinase_cat_dom;Ser/Thr_kinase_AS;SRK-like_kinase	endoplasmic reticulum
tr|A0A2G3A979|A0A2G3A979_CAPAN	15.2933	15.3201	15.1648	14.9372	14.9442	14.7319	0.764041	-0.388277	0.0133324	down	A0A2G3A979		GO:0016021;GO:0005886	GO:0005524;GO:0004674	K13429	ko04626			IPR011009;IPR018392;IPR036779;IPR000719;IPR017441;IPR001245;IPR008271	Kinase-like_dom_sf;LysM_dom;LysM_dom_sf;Prot_kinase_dom;Protein_kinase_ATP_BS;Ser-Thr/Tyr_kinase_cat_dom;Ser/Thr_kinase_AS	endoplasmic reticulum
tr|A0A2G3A999|A0A2G3A999_CAPAN	17.0428	16.5466	16.519	16.0291	16.0306	15.8573	0.60272	-0.73044	0.0389665	down	A0A2G3A999			GO:0004190	K08245				IPR001461;IPR001969;IPR033121;IPR021109	Aspartic_peptidase_A1;Aspartic_peptidase_AS;PEPTIDASE_A1;Peptidase_aspartic_dom_sf	extracellular
tr|A0A2G3A9J2|A0A2G3A9J2_CAPAN	19.7549	19.482	19.5751	19.2073	19.0961	19.1471	0.730098	-0.453838	0.0185371	down	A0A2G3A9J2	GO:0006952;GO:0007165		GO:0043531;GO:0050135;GO:0061809	K00695	ko00500;ko01100;ko01110			IPR001611;IPR003591;IPR032675;IPR002182;IPR027417;IPR000157;IPR035897	Leu-rich_rpt;Leu-rich_rpt_typical-subtyp;LRR_dom_sf;NB-ARC;P-loop_NTPase;TIR_dom;Toll_tir_struct_dom_sf	cytoplasmic
tr|A0A2G3A9N4|A0A2G3A9N4_CAPAN	16.9196	16.3442	16.2297	15.8185	15.5741	15.5395	0.553334	-0.853778	0.0419877	down	A0A2G3A9N4	GO:0042744;GO:0042542	GO:0005737;GO:0005886;GO:0005777	GO:0046872;GO:0020037;GO:0004096	K03781	ko00380;ko00630;ko01100;ko01110;ko01200;ko04011;ko04016;ko04068;ko04146;ko04211;ko04212;ko04213;ko05014			IPR018028;IPR024708;IPR011614;IPR037060;IPR002226;IPR010582;IPR020835;IPR024632	Catalase;Catalase_AS;Catalase_core;Catalase_core_sf;Catalase_haem_BS;Catalase_immune_responsive;Catalase_sf;PLipase_D_C	cytoplasmic
tr|A0A2G3A9W8|A0A2G3A9W8_CAPAN	12.5722	12.9867	12.6523	13.2977	13.3351	13.0033	1.38993	0.475011	0.046717	up	A0A2G3A9W8	GO:0006979;GO:0042744	GO:0005576;GO:0009506;GO:0009505	GO:0046872;GO:0020037;GO:0004601	K00430	ko00940;ko01100;ko01110			IPR002016;IPR010255;IPR000823;IPR033905	Haem_peroxidase;Haem_peroxidase_sf;Peroxidase_pln;Secretory_peroxidase	extracellular
tr|A0A2G3A9X6|A0A2G3A9X6_CAPAN	14.8963	14.3087	14.6925	12.9922	13.6329	13.5142	0.419654	-1.25273	0.0090951	down	A0A2G3A9X6	GO:0009698		GO:0016207	K01913	ko00010;ko00620;ko00630;ko00650;ko01100;ko01110;ko01120;ko01200			IPR025110;IPR020845;IPR000873;IPR042099	AMP-bd_C;AMP-binding_CS;AMP-dep_Synth/Lig;AMP-dep_Synthh-like_sf	cytoplasmic
tr|A0A2G3A9X7|A0A2G3A9X7_CAPAN	17.6078	17.771	17.7634	17.9765	17.9815	18.1866	1.26064	0.334152	0.0209746	up	A0A2G3A9X7	GO:0016075	GO:0000176;GO:0000177;GO:0000178	GO:0003723;GO:0004519;GO:0000175	K12585	ko03018			IPR041505;IPR012340;IPR029060;IPR002716;IPR001900;IPR022966;IPR033771;IPR033770	Dis3_CSD2;NA-bd_OB-fold;PIN-like_dom_sf;PIN_dom;RNase_II/R;RNase_II/R_CS;Rrp44_CSD1;RRP44_S1	cytoplasmic
tr|A0A2G3AA55|A0A2G3AA55_CAPAN	15.6758	15.8596	15.8446	17.3152	17.903	17.8765	3.74495	1.90495	0.00607074	up	A0A2G3AA55	GO:0009058	GO:0016021;GO:0005773	GO:0016844	K01757	ko00901;ko01100;ko01110			IPR011042;IPR018119	6-blade_b-propeller_TolB-like;Strictosidine_synth_cons-reg	endoplasmic reticulum
tr|A0A2G3AAC0|A0A2G3AAC0_CAPAN	17.4607	17.7523	18.0466	18.4421	18.3689	18.5251	1.61567	0.692134	0.0468225	up	A0A2G3AAC0	GO:0006355;GO:0006334;GO:0045910;GO:0031936;GO:0030261;GO:0016584	GO:0005634;GO:0000786	GO:0003690;GO:0031492	K11275				IPR005819;IPR005818;IPR036388;IPR036390	H1/H5;Histone_H1/H5_H15;WH-like_DNA-bd_sf;WH_DNA-bd_sf	extracellular
tr|A0A2G3AAC6|A0A2G3AAC6_CAPAN	14.124	13.9434	13.6558	13.5888	13.1673	13.3419	0.686946	-0.541732	0.0422286	down	A0A1U8FP93		GO:0016021	GO:0016301	K08869				IPR044095;IPR011009;IPR004147	ADCK2-like;Kinase-like_dom_sf;UbiB_dom	Golgi apparatus
tr|A0A2G3AAE2|A0A2G3AAE2_CAPAN	11.5754	11.502	11.4434	11.2756	10.9945	11.0528	0.758242	-0.399269	0.0279202	down	A0A2G3AAE2		GO:0016021	GO:0045735	K10357	ko05130			IPR006045;IPR014710;IPR011051	Cupin_1;RmlC-like_jellyroll;RmlC_Cupin_sf	vacuolar
tr|A0A2G3AAM6|A0A2G3AAM6_CAPAN	18.5675	18.2779	18.2392	18.0363	17.8957	17.9513	0.757624	-0.400446	0.0461633	down	A0A2G3AAM6			GO:0004252	K22686				IPR001478;IPR025926;IPR036034;IPR009003;IPR001940	PDZ;PDZ-like_dom;PDZ_sf;Peptidase_S1_PA;Peptidase_S1C	cytoplasmic
tr|A0A2G3AAU7|A0A2G3AAU7_CAPAN	14.7857	14.1548	14.0565	13.5794	13.1556	13.4261	0.519309	-0.945336	0.0342304	down	A0A2G3AAU7	GO:0006099;GO:0006102	GO:0005739	GO:0004449	K00030	ko00020;ko01100;ko01110;ko01120;ko01200;ko01210;ko01230			IPR024084	IsoPropMal-DH-like_dom	mitochondrial
tr|A0A2G3AAZ2|A0A2G3AAZ2_CAPAN	13.5909	13.6282	13.7646	13.4611	13.3928	13.3077	0.827021	-0.274005	0.017457	down	A0A2G3AAZ2								IPR009836	GRDP-like	cytoplasmic
tr|A0A2G3AB53|A0A2G3AB53_CAPAN	15.6289	15.6227	15.5323	15.2123	15.1468	15.1337	0.742088	-0.430338	0.000550996	down	A0A2G3AB53	GO:0080167			K05605	ko00280;ko00410;ko00640;ko01100;ko01200			IPR029058;IPR000073	AB_hydrolase;AB_hydrolase_1	cytoplasmic
tr|A0A2G3AB64|A0A2G3AB64_CAPAN	12.8992	12.9803	12.999	12.6588	12.6032	12.6797	0.80537	-0.312276	0.00169859	down	A0A2G3AB64		GO:0005737	GO:0046872;GO:0005525;GO:0043022	K20178	ko04138			IPR030394;IPR032305;IPR006073;IPR016496;IPR025121;IPR042108;IPR027417	G_HFLX_dom;GTP-bd_M;GTP_binding_domain;GTPase_HflX;GTPase_HflX_N;GTPase_HflX_N_sf;P-loop_NTPase	cytoplasmic
tr|A0A2G3AC46|A0A2G3AC46_CAPAN	18.3384	17.7376	17.7268	16.9129	16.708	16.515	0.428598	-1.2223	0.0116487	down	A0A2G3AC46			GO:0003755					IPR029000;IPR002130	Cyclophilin-like_dom_sf;Cyclophilin-type_PPIase_dom	cytoplasmic
tr|A0A2G3ADA5|A0A2G3ADA5_CAPAN	15.2395	15.1672	15.0872	14.729	14.827	14.7963	0.768128	-0.380581	0.00333422	down	A0A2G3ADA5	GO:0030244;GO:0009833	GO:0016021;GO:0005886;GO:0005794;GO:0005802	GO:0016760;GO:0051753	K10999				IPR005150;IPR029044	Cellulose_synth;Nucleotide-diphossugar_trans	cytoplasmic
tr|A0A2G3ADL8|A0A2G3ADL8_CAPAN	16.1466	15.8188	15.9149	15.4296	15.6544	15.5238	0.745261	-0.424183	0.0280756	down	A0A2G3ADL8	GO:0030245		GO:0008810	K01179	ko00500;ko01100;ko02020			IPR008928;IPR012341;IPR001701;IPR033126;IPR018221	6-hairpin_glycosidase_sf;6hp_glycosidase-like_sf;Glyco_hydro_9;Glyco_hydro_9_Asp/Glu_AS;Glyco_hydro_9_His_AS	extracellular
tr|A0A2G3ADM5|A0A2G3ADM5_CAPAN	18.2638	18.0689	18.1013	17.7442	17.7844	17.7505	0.765785	-0.384988	0.0200722	down	A0A2G3ADM5	GO:0006520;GO:0006807;GO:0006207;GO:0044205	GO:0005737;GO:0005829	GO:0016597;GO:0004070	K00609	ko00240;ko00250;ko01100			IPR006132;IPR006130;IPR036901;IPR002082;IPR006131	Asp/Orn_carbamoyltranf_P-bd;Asp/Orn_carbamoylTrfase;Asp/Orn_carbamoylTrfase_sf;Asp_carbamoyltransf;Asp_carbamoyltransf_Asp/Orn-bd	cytoplasmic
tr|A0A2G3ADP6|A0A2G3ADP6_CAPAN	19.003	18.7029	18.6451	19.4785	19.6354	19.5085	1.69014	0.75714	0.0108481	up	A0A1U8GEC0			GO:0016491;GO:0050660	K08232	ko00053;ko01100			IPR036188;IPR023753;IPR016156	FAD/NAD-bd_sf;FAD/NAD-binding_dom;FAD/NAD-linked_Rdtase_dimer_sf	mitochondrial
tr|A0A2G3AE24|A0A2G3AE24_CAPAN	14.7481	14.5571	14.5799	14.9785	14.8632	15.0632	1.26564	0.339873	0.0153077	up	A0A2G3AE24			GO:0016740	K00799	ko00480;ko00980;ko00982;ko00983;ko01100;ko01524;ko04212;ko05200;ko05204;ko05225;ko05418			IPR010987;IPR036282;IPR004045;IPR040075;IPR043377;IPR036249	Glutathione-S-Trfase_C-like;Glutathione-S-Trfase_C_sf;Glutathione_S-Trfase_N;GST_N_Theta;GSTT1/2/3;Thioredoxin-like_sf	cytoplasmic
tr|A0A2G3AE81|A0A2G3AE81_CAPAN	16.6938	16.9527	17.0375	17.3331	17.335	17.1855	1.31027	0.389864	0.0453249	up	A0A2G3AE81			GO:0004252	K15333				IPR003137;IPR000209;IPR036852;IPR023827;IPR015500;IPR034197;IPR010259;IPR037045;IPR041469	PA_domain;Peptidase_S8/S53_dom;Peptidase_S8/S53_dom_sf;Peptidase_S8_Asp-AS;Peptidase_S8_subtilisin-rel;Peptidases_S8_3;S8pro/Inhibitor_I9;S8pro/Inhibitor_I9_sf;Subtilisin-like_FN3	extracellular
tr|A0A2G3AEQ2|A0A2G3AEQ2_CAPAN	10.5063	11.3285	11.7607	13.2851	14.263	15.022	7.95348	2.99159	0.0107125	up	A0A2G3AEQ2				K13993	ko04141			IPR002068;IPR008978	A-crystallin/Hsp20_dom;HSP20-like_chaperone	cytoplasmic
tr|A0A2G3AF20|A0A2G3AF20_CAPAN	12.4452	12.6616	12.767	14.244	14.5363	14.6453	3.60646	1.85058	0.000356788	up	A0A2G3AF20	GO:0019252		GO:0016301;GO:0016773	K01177	ko00500;ko01100;ko01110			IPR002173;IPR011611;IPR002139;IPR029056	Carboh/pur_kinase_PfkB_CS;PfkB_dom;Ribo/fructo_kinase;Ribokinase-like	cytoplasmic
tr|A0A2G3AF27|A0A2G3AF27_CAPAN	17.2605	16.9592	16.8316	16.2295	16.2613	15.9591	0.548227	-0.867156	0.00679929	down	A0A2G3AF27			GO:0005525;GO:0003924	K07874	ko04140;ko05014;ko05130;ko05134			IPR027417;IPR005225;IPR001806	P-loop_NTPase;Small_GTP-bd_dom;Small_GTPase	cytoplasmic
tr|A0A2G3AF44|A0A2G3AF44_CAPAN	17.7514	17.4884	17.6191	18.2876	18.04	18.3957	1.53844	0.621466	0.0110059	up	A0A2G3AF44		GO:0005576		K20628				IPR007118;IPR007112;IPR007117;IPR036749;IPR009009;IPR036908	Expan_Lol_pI;Expansin/allergen_DPBB_dom;Expansin_CBD;Expansin_CBD_sf;RlpA-like_DPBB;RlpA-like_sf	extracellular
tr|A0A2G3AFA0|A0A2G3AFA0_CAPAN	14.7047	14.4935	14.4192	14.2727	14.0871	14.0744	0.760803	-0.394406	0.0239937	down	A0A2G3AFA0	GO:0034508	GO:0000778;GO:0031511		K11507				IPR018464	CENP-O	cytoplasmic
tr|A0A2G3AFD4|A0A2G3AFD4_CAPAN	13.5857	14.0459	13.403	12.3656	12.5577	12.4019	0.424409	-1.23647	0.0163201	down	A0A2G3AFD4			GO:0051213	K24028				IPR027443;IPR005123	IPNS-like;Oxoglu/Fe-dep_dioxygenase	cytoplasmic
tr|A0A2G3AFU5|A0A2G3AFU5_CAPAN	15.8417	16.0096	15.8694	15.7179	15.6624	15.4861	0.820869	-0.284776	0.0345946	down	A0A2G3AFU5	GO:0006952		GO:0043531	K15078	ko03460			IPR001611;IPR003591;IPR032675;IPR002182;IPR027417;IPR038005;IPR041118	Leu-rich_rpt;Leu-rich_rpt_typical-subtyp;LRR_dom_sf;NB-ARC;P-loop_NTPase;RX-like_CC;Rx_N	cytoplasmic
tr|A0A2G3AGA3|A0A2G3AGA3_CAPAN	20.6542	20.4574	20.3668	19.9067	19.8849	19.8824	0.659102	-0.601426	0.018642	down	A0A2G3AGA3	GO:0055085	GO:0016021;GO:0016020;GO:0005774;GO:0000325	GO:0005524;GO:0016887;GO:0042626	K05665	ko01523;ko02010;ko04071;ko04977;ko05206			IPR003593;IPR011527;IPR036640;IPR003439;IPR017871;IPR027417	AAA+_ATPase;ABC1_TM_dom;ABC1_TM_sf;ABC_transporter-like;ABC_transporter_CS;P-loop_NTPase	mitochondrial
tr|A0A2G3AGA5|A0A2G3AGA5_CAPAN	17.5095	17.7574	17.4213	17.0695	17.0262	16.9275	0.68065	-0.555015	0.0192225	down	A0A2G3AGA5	GO:0006302;GO:0070212	GO:0005634;GO:0005730	GO:0003950;GO:1990404	K10798	ko03410;ko04210;ko04212			IPR012317;IPR004102;IPR036616;IPR003034;IPR036361;IPR036930;IPR008893	Poly(ADP-ribose)pol_cat_dom;Poly(ADP-ribose)pol_reg_dom;Poly(ADP-ribose)pol_reg_dom_sf;SAP_dom;SAP_dom_sf;WGR_dom_sf;WGR_domain	nuclear
tr|A0A2G3AGG5|A0A2G3AGG5_CAPAN	12.1962	12.0145	12.3662	13.0483	13.8234	13.674	2.50164	1.32287	0.0184142	up	A0A2G3AGG5	GO:0006412	GO:0022625	GO:0003735	K02912	ko03010			IPR001515;IPR018263;IPR036351	Ribosomal_L32e;Ribosomal_L32e_CS;Ribosomal_L32e_sf	cytoplasmic
tr|A0A2G3AGJ6|A0A2G3AGJ6_CAPAN	16.4802	17.3941	17.5269	14.8911	15.4943	14.7205	0.233518	-2.09839	0.00858887	down	A0A2G3AGJ6	GO:0046148	GO:0009543	GO:0046872;GO:0004097	K00422	ko00350;ko00950;ko01100;ko01110			IPR016213;IPR022740;IPR022739;IPR002227;IPR008922	Polyphenol_oxidase;Polyphenol_oxidase_C;Polyphenol_oxidase_cen;Tyrosinase_Cu-bd;Unchr_di-copper_centre	chloroplast
tr|A0A2G3AGN0|A0A2G3AGN0_CAPAN	18.2338	18.4677	18.4489	18.7732	19.0054	18.9362	1.43544	0.521491	0.00700986	up	A0A2G3AGN0	GO:0006412	GO:0005840	GO:0003735	K02991	ko01521;ko03010;ko04066;ko04150;ko04151;ko04371;ko04714;ko04910;ko05205			IPR014401;IPR001377;IPR018282	Ribosomal_S6_euk;Ribosomal_S6e;Ribosomal_S6e_CS	cytoplasmic
tr|A0A2G3AGU7|A0A2G3AGU7_CAPAN	17.0078	16.7621	16.8478	16.5195	16.6579	16.5695	0.817765	-0.290243	0.0361717	down	A0A2G3AGU7	GO:0055114			K09841	ko00906;ko01100;ko01110			IPR036291;IPR002347	NAD(P)-bd_dom_sf;SDR_fam	cytoplasmic
tr|A0A2G3AGX3|A0A2G3AGX3_CAPAN	12.6347	12.8012	12.4544	13.1992	13.2642	12.8851	1.40059	0.486035	0.0354689	up	A0A2G3AGX3			GO:0004252	K15333				IPR000209;IPR036852;IPR015500;IPR034197;IPR010259;IPR037045;IPR041469	Peptidase_S8/S53_dom;Peptidase_S8/S53_dom_sf;Peptidase_S8_subtilisin-rel;Peptidases_S8_3;S8pro/Inhibitor_I9;S8pro/Inhibitor_I9_sf;Subtilisin-like_FN3	extracellular
tr|A0A2G3AH85|A0A2G3AH85_CAPAN	13.8008	13.8008	13.7442	13.1781	13.5011	13.356	0.738744	-0.436854	0.0382486	down	A0A2G3AH85			GO:0016787					IPR005181;IPR036514	SASA;SGNH_hydro_sf	mitochondrial
tr|A0A2G3AH30|A0A2G3AH30_CAPAN	12.2313	12.4949	12.2201	13.2822	12.8291	12.8158	1.58039	0.660277	0.0299114	up	A0A2G3AH30		GO:0005886		K13420	ko04016;ko04626			IPR001611;IPR003591;IPR032675;IPR013210	Leu-rich_rpt;Leu-rich_rpt_typical-subtyp;LRR_dom_sf;LRR_N_plant-typ	extracellular
tr|A0A2G3AH62|A0A2G3AH62_CAPAN	15.5525	15.5749	15.6848	15.321	15.3602	15.2628	0.818254	-0.28938	0.0062004	down	A0A2G3AH62								IPR010865	DUF1499	cytoplasmic
tr|A0A2G3AHB1|A0A2G3AHB1_CAPAN	13.5338	13.4065	13.6183	12.8627	13.0525	13.0072	0.685195	-0.545414	0.00296265	down	A0A2G3AHB1			GO:0004252	K15333				IPR000209;IPR036852;IPR015500;IPR034197;IPR010259;IPR037045;IPR041469	Peptidase_S8/S53_dom;Peptidase_S8/S53_dom_sf;Peptidase_S8_subtilisin-rel;Peptidases_S8_3;S8pro/Inhibitor_I9;S8pro/Inhibitor_I9_sf;Subtilisin-like_FN3	extracellular
tr|A0A2G3AHH7|A0A2G3AHH7_CAPAN	16.2362	16.1775	16.203	16.0317	15.8218	15.841	0.808077	-0.307435	0.0375129	down	A0A2G3AHH7			GO:0031418;GO:0051213	K24028				IPR026992;IPR027443;IPR005123	DIOX_N;IPNS-like;Oxoglu/Fe-dep_dioxygenase	cytoplasmic
tr|A0A2G3AHG4|A0A2G3AHG4_CAPAN	11.4502	11.8071	11.8174	12.5484	12.265	12.5079	1.6805	0.748893	0.00934901	up	A0A2G3AHG4	GO:0005986		GO:0000287;GO:0050307	K07024	ko00500;ko01110			IPR036412;IPR006379;IPR023214;IPR032710;IPR013679;IPR006380;IPR012847	HAD-like_sf;HAD-SF_hydro_IIB;HAD_sf;NTF2-like_dom_sf;SPP_C;SPP_N;Sucrose_phosphatase_pln/cyn	chloroplast
tr|A0A2G3AHI8|A0A2G3AHI8_CAPAN	14.8034	14.8728	14.9677	15.1033	15.1674	15.2346	1.22021	0.287129	0.0103416	up	A0A2G3AHI8	GO:0010468	GO:0005634;GO:0005737	GO:0003729	K21444				IPR004087;IPR004088;IPR036612	KH_dom;KH_dom_type_1;KH_dom_type_1_sf	cytoplasmic
tr|A0A2G3AII1|A0A2G3AII1_CAPAN	18.1092	18.2044	18.5275	17.5504	17.8991	17.7699	0.687491	-0.540588	0.0312076	down	A0A2G3AII1			GO:0016301					IPR000644	CBS_dom	cytoplasmic
tr|A0A2G3AII4|A0A2G3AII4_CAPAN	14.5232	14.4213	14.4117	13.5235	13.6652	13.3392	0.520225	-0.942791	0.00479959	down	A0A2G3AII4			GO:0016787					IPR036412;IPR006439;IPR011949;IPR041492;IPR023214	HAD-like_sf;HAD-SF_hydro_IA;HAD-SF_hydro_IA_REG-2-like;HAD_2;HAD_sf	mitochondrial
tr|A0A2G3AIL3|A0A2G3AIL3_CAPAN	16.2727	15.847	15.566	14.9358	15.0203	14.7507	0.502451	-0.992945	0.0277898	down	A0A2G3AIL3			GO:0016491;GO:0003676;GO:0031418	K02178	ko04110;ko04111;ko04113;ko04114;ko04914			IPR026992;IPR027443;IPR005123;IPR012337;IPR036397	DIOX_N;IPNS-like;Oxoglu/Fe-dep_dioxygenase;RNaseH-like_sf;RNaseH_sf	cytoplasmic
tr|A0A2G3AIR3|A0A2G3AIR3_CAPAN	15.5417	15.4355	15.3709	15.2223	14.8945	14.9293	0.740192	-0.434029	0.0353376	down	A0A2G3AIR3										cytoplasmic
tr|A0A2G3AIT0|A0A2G3AIT0_CAPAN	19.2686	19.0941	19.062	18.8673	18.53	18.7122	0.737949	-0.438408	0.0257018	down	A0A2G3AIT0	GO:0006457;GO:0000413	GO:0005737	GO:0003755;GO:0016018	K03768				IPR029000;IPR020892;IPR002130	Cyclophilin-like_dom_sf;Cyclophilin-type_PPIase_CS;Cyclophilin-type_PPIase_dom	nuclear
tr|A0A2G3AIZ3|A0A2G3AIZ3_CAPAN	15.9007	15.7566	15.8461	15.2999	15.449	15.1251	0.686275	-0.543141	0.0159845	down	A0A2G3AIZ3		GO:0048046		K01870	ko00970			IPR004265	Dirigent	extracellular
tr|A0A2G3AJ30|A0A2G3AJ30_CAPAN	14.5424	14.7274	14.783	14.8608	15.0979	15.0852	1.25737	0.330406	0.0356961	up	A0A2G3AJ30	GO:0006355;GO:0018298;GO:0009584	GO:0005634	GO:0000155;GO:0009881	K12121	ko04712			IPR003018;IPR029016;IPR003661;IPR036097;IPR000014;IPR035965;IPR013654;IPR013767;IPR016132;IPR013516;IPR001294;IPR013515;IPR043150	GAF;GAF-like_dom_sf;HisK_dim/P;HisK_dim/P_sf;PAS;PAS-like_dom_sf;PAS_2;PAS_fold;Phyto_chromo_attachment;Phyto_chromo_BS;Phytochrome;Phytochrome_cen-reg;Phytochrome_PHY	nuclear
tr|A0A2G3AJ39|A0A2G3AJ39_CAPAN	17.5268	17.8171	17.6876	17.9311	17.9666	18.1357	1.26043	0.33391	0.0372569	up	A0A2G3AJ39	GO:0061157	GO:0005737	GO:0003729	K20102				IPR007275	YTH_domain	cytoplasmic
tr|A0A2G3AJ74|A0A2G3AJ74_CAPAN	13.8209	13.1967	12.9713	11.7895	11.8026	11.5604	0.327112	-1.61214	0.016978	down	A0A2G3AJ74		GO:0016021	GO:0005524;GO:0004672	K01180				IPR011009;IPR000719;IPR017441;IPR008271	Kinase-like_dom_sf;Prot_kinase_dom;Protein_kinase_ATP_BS;Ser/Thr_kinase_AS	cytoplasmic
tr|A0A2G3AJD1|A0A2G3AJD1_CAPAN	14.2607	13.7939	13.8265	12.9182	12.8501	12.8302	0.468382	-1.09424	0.0160387	down	A0A2G3AJD1		GO:0009507		K22547				IPR001763;IPR036873	Rhodanese-like_dom;Rhodanese-like_dom_sf	cytoplasmic
tr|A0A2G3AK11|A0A2G3AK11_CAPAN	19.0511	19.5145	19.2313	18.6556	18.5309	18.4519	0.607296	-0.719529	0.0201061	down	A0A2G3AK11	GO:0006414	GO:0005829;GO:0005853	GO:0003746;GO:0005085	K03232				IPR036219;IPR014038;IPR036282;IPR014717;IPR001326	eEF-1beta-like_sf;EF1B_bsu/dsu_GNE;Glutathione-S-Trfase_C_sf;Transl_elong_EF1B/ribosomal_S6;Transl_elong_EF1B_B/D_CS	peroxisomal
tr|A0A2G3AK39|A0A2G3AK39_CAPAN	17.7291	17.7373	17.7414	18.186	18.3158	18.2903	1.44199	0.528058	0.00530311	up	A0A2G3AK39		GO:0005783						IPR011042	6-blade_b-propeller_TolB-like	endoplasmic reticulum
tr|A0A2G3AK72|A0A2G3AK72_CAPAN	16.0732	16.4994	16.4567	17.2598	16.9244	16.953	1.62746	0.702619	0.0169365	up	A0A2G3AK72	GO:0009853;GO:0019253	GO:0009507	GO:0004497;GO:0000287;GO:0016740;GO:0016984	K01963	ko00061;ko00620;ko00640;ko00720;ko01100;ko01110;ko01120;ko01200;ko01212			IPR029045;IPR011762;IPR033966;IPR000685;IPR036376;IPR017443;IPR036422	ClpP/crotonase-like_dom_sf;COA_CT_N;RuBisCO;RuBisCO_lsu_C;RuBisCO_lsu_C_sf;RuBisCO_lsu_fd_N;RuBisCO_lsu_N_sf	cytoplasmic
tr|A0A2G3AKE2|A0A2G3AKE2_CAPAN	18.4512	18.7153	18.7071	19.2676	19.1498	19.0783	1.45467	0.540691	0.00976121	up	A0A2G3AKE2			GO:0004252	K15333				IPR000209;IPR036852;IPR022398;IPR023828;IPR015500;IPR034197;IPR010259;IPR037045;IPR041469	Peptidase_S8/S53_dom;Peptidase_S8/S53_dom_sf;Peptidase_S8_His-AS;Peptidase_S8_Ser-AS;Peptidase_S8_subtilisin-rel;Peptidases_S8_3;S8pro/Inhibitor_I9;S8pro/Inhibitor_I9_sf;Subtilisin-like_FN3	extracellular
tr|A0A2G3AKG0|A0A2G3AKG0_CAPAN	14.1951	15.0006	14.9449	15.8876	15.4031	15.6973	1.93069	0.94912	0.0470231	up	A0A2G3AKG0			GO:0004185	K16297				IPR029058;IPR001563	AB_hydrolase;Peptidase_S10	cytoplasmic
tr|A0A2G3AKK4|A0A2G3AKK4_CAPAN	16.2639	16.4124	16.4963	16.8863	16.7864	16.6184	1.2949	0.372845	0.0235122	up	A0A1U8FLG0	GO:0006807			K13566	ko00250;ko01100			IPR003010;IPR036526	C-N_Hydrolase;C-N_Hydrolase_sf	chloroplast
tr|A0A2G3AKK5|A0A2G3AKK5_CAPAN	18.2401	18.4432	18.405	18.6193	18.605	18.7002	1.21314	0.278747	0.0298149	up	A0A2G3AKK5			GO:0016787	K13258	ko00943;ko01100;ko01110			IPR029058;IPR013094	AB_hydrolase;AB_hydrolase_3	cytoplasmic
tr|A0A2G3AL04|A0A2G3AL04_CAPAN	16.5724	16.0181	16.0197	18.1384	17.5772	18.0033	3.25549	1.70287	0.00250506	up	A0A2G3AL04			GO:0016787	K01061	ko00361;ko00364;ko00623;ko01100;ko01120			IPR029058;IPR002925	AB_hydrolase;Dienelactn_hydro	cytoplasmic
tr|A0A2G3AL92|A0A2G3AL92_CAPAN	19.4945	19.6776	19.3966	19.0712	18.7954	18.7337	0.634569	-0.656151	0.00881018	down	A0A2G3AL92	GO:0055085	GO:0016021;GO:0016020;GO:0005774;GO:0000325	GO:0005524;GO:0016887;GO:0042626	K05666	ko01523;ko01524;ko02010;ko04976			IPR003593;IPR011527;IPR036640;IPR003439;IPR017871;IPR027417	AAA+_ATPase;ABC1_TM_dom;ABC1_TM_sf;ABC_transporter-like;ABC_transporter_CS;P-loop_NTPase	endoplasmic reticulum
tr|A0A2G3ALN1|A0A2G3ALN1_CAPAN	12.3212	13.1077	13.4292	13.907	14.2752	14.4097	2.36954	1.24461	0.0458401	up	A0A1U8EEW0	GO:0007017	GO:0005737;GO:0005874;GO:0030286	GO:0003774	K10418	ko04962;ko05132			IPR037177;IPR019763;IPR001372	DLC_sf;Dynein_light_1/2_CS;Dynein_light_chain_typ-1/2	cytoplasmic
tr|A0A2G3ALP8|A0A2G3ALP8_CAPAN	16.4187	16.4644	16.2242	18.1747	18.4449	17.8304	3.43646	1.78092	0.00422779	up	A0A2G3ALP8	GO:0006869	GO:0016020	GO:0008289					IPR036312;IPR016140;IPR000528	Bifun_inhib/LTP/seed_sf;Bifunc_inhib/LTP/seed_store;Plant_LTP	endoplasmic reticulum
tr|A0A2G3ALX2|A0A2G3ALX2_CAPAN	17.213	17.361	17.222	17.9591	17.6714	17.7858	1.45411	0.54014	0.0095548	up	A0A2G3ALX2			GO:0016491	K09841	ko00906;ko01100;ko01110			IPR036291;IPR020904;IPR002347	NAD(P)-bd_dom_sf;Sc_DH/Rdtase_CS;SDR_fam	peroxisomal
tr|A0A2G3ALZ3|A0A2G3ALZ3_CAPAN	12.7078	13.1241	13.0274	13.5331	13.8454	13.8459	1.72707	0.788329	0.00923525	up	A0A2G3ALZ3		GO:0005634	GO:0003700;GO:0003680					IPR014476;IPR005175	AHL15-29;PPC_dom	nuclear
tr|A0A2G3AM42|A0A2G3AM42_CAPAN	12.5983	12.7612	12.5031	13.043	13.0313	12.985	1.3185	0.398902	0.0285251	up	A0A2G3AM42				K15082						extracellular
tr|A0A2G3AM54|A0A2G3AM54_CAPAN	16.0458	16.7105	16.6105	17.9229	17.1296	17.2338	1.96314	0.97316	0.0413793	up	A0A2G3AM54	GO:0006412	GO:0005840	GO:0003735	K02921	ko03010			IPR002674;IPR011331;IPR011332	Ribosomal_L37ae;Ribosomal_L37ae/L37e;Ribosomal_zn-bd	cytoplasmic
tr|A0A2G3AMM5|A0A2G3AMM5_CAPAN	12.9483	12.4513	12.5836	11.9677	12.2979	12.1042	0.688807	-0.537828	0.0470884	down	A0A2G3AMM5								IPR023393	START-like_dom_sf	cytoplasmic
tr|A0A2G3AN10|A0A2G3AN10_CAPAN	14.6506	14.1883	14.2726	13.7409	13.7312	13.4422	0.601913	-0.732372	0.0170228	down	A0A1U8EM45		GO:0005829	GO:0030145;GO:0016791					IPR004843;IPR041787	Calcineurin-like_PHP_ApaH;MPP_Shelphs	cytoplasmic
tr|A0A2G3AN96|A0A2G3AN96_CAPAN	12.0778	12.3974	12.4314	12.7885	13.031	12.8437	1.5006	0.585536	0.0168096	up	A0A2G3AN96	GO:0006629		GO:0008970	K16818	ko00564;ko00592;ko01100;ko01110			IPR029058;IPR002921;IPR033556	AB_hydrolase;Fungal_lipase-like;PLA	extracellular
tr|A0A2G3ANG7|A0A2G3ANG7_CAPAN	16.4904	16.815	16.4771	17.2493	17.4426	17.1708	1.61707	0.693382	0.00900832	up	A0A2G3ANG7	GO:0006817;GO:0072657	GO:0016021;GO:0016020;GO:0000139;GO:0010008		K17086				IPR004240;IPR036259	EMP70;MFS_trans_sf	Golgi apparatus
tr|A0A2G3ANJ1|A0A2G3ANJ1_CAPAN	17.7391	17.6647	17.6535	17.3396	17.4803	17.4216	0.828217	-0.27192	0.00775584	down	A0A2G3ANJ1			GO:0008115	K00306	ko00260;ko00310;ko01100;ko04146			IPR006076;IPR036188	FAD-dep_OxRdtase;FAD/NAD-bd_sf	cytoplasmic
tr|A0A2G3ANM7|A0A2G3ANM7_CAPAN	16.7087	16.4189	16.6095	15.9629	16.195	16.1114	0.712377	-0.489288	0.012096	down	A0A2G3ANM7	GO:0006952		GO:0043531	K13457	ko04626			IPR032675;IPR002182;IPR027417;IPR038005;IPR041118	LRR_dom_sf;NB-ARC;P-loop_NTPase;RX-like_CC;Rx_N	vacuolar
tr|A0A2G3AP36|A0A2G3AP36_CAPAN	14.2262	14.4958	14.405	14.883	14.6918	14.6967	1.30266	0.381461	0.0214229	up	A0A2G3AP36	GO:0005975;GO:0019752	GO:0005737	GO:0004459	K00016	ko00010;ko00270;ko00620;ko00640;ko01100;ko01110;ko01120;ko04066;ko04922;ko05230			IPR001557;IPR011304;IPR018177;IPR022383;IPR001236;IPR015955;IPR036291	L-lactate/malate_DH;L-lactate_DH;L-lactate_DH_AS;Lactate/malate_DH_C;Lactate/malate_DH_N;Lactate_DH/Glyco_Ohase_4_C;NAD(P)-bd_dom_sf	cytoplasmic
tr|A0A2G3AP60|A0A2G3AP60_CAPAN	17.4418	16.6399	16.7768	14.2928	14.8335	14.2409	0.177132	-2.49711	0.00173414	down	A0A2G3AP60	GO:0009414	GO:0016021;GO:0005886;GO:0009506;GO:0005773	GO:0015250	K09872				IPR023271;IPR034294;IPR000425;IPR022357	Aquaporin-like;Aquaporin_transptr;MIP;MIP_CS	peroxisomal
tr|A0A2G3APF6|A0A2G3APF6_CAPAN	19.5963	18.8826	18.8498	18.281	18.2247	17.7942	0.496685	-1.0096	0.032611	down	A0A2G3APF6			GO:0004252	K15333				IPR003137;IPR000209;IPR036852;IPR023827;IPR015500;IPR034197;IPR010259;IPR037045;IPR041469	PA_domain;Peptidase_S8/S53_dom;Peptidase_S8/S53_dom_sf;Peptidase_S8_Asp-AS;Peptidase_S8_subtilisin-rel;Peptidases_S8_3;S8pro/Inhibitor_I9;S8pro/Inhibitor_I9_sf;Subtilisin-like_FN3	extracellular
tr|A0A2G3APK8|A0A2G3APK8_CAPAN	16.0128	16.0191	16.2631	16.4363	16.4809	16.4751	1.28856	0.365765	0.0437316	up	A0A2G3APK8			GO:0043531	K13459	ko04626			IPR003591;IPR032675;IPR002182;IPR027417	Leu-rich_rpt_typical-subtyp;LRR_dom_sf;NB-ARC;P-loop_NTPase	cytoplasmic
tr|B2CZJ9|B2CZJ9_CAPAN	17.8721	18.1861	18.2807	19.0809	18.803	18.7411	1.69584	0.761998	0.00986065	up	A0A1U8G7N8				K12173	ko03440			IPR037176;IPR001938;IPR017949	Osmotin/thaumatin-like_sf;Thaumatin;Thaumatin_CS	endoplasmic reticulum
tr|B5LAU9|B5LAU9_CAPAN	14.9393	15.4411	15.3718	16.306	16.6234	16.5723	2.37815	1.24984	0.00459744	up	A0A1U8E436	GO:0006542		GO:0005524;GO:0004356	K01915	ko00220;ko00250;ko00630;ko00910;ko01100;ko01120;ko01230;ko02020;ko04217;ko04724;ko04727			IPR008147;IPR036651;IPR014746;IPR008146;IPR027303;IPR027302	Gln_synt_b-grasp;Gln_synt_N;Gln_synth/guanido_kin_cat_dom;Gln_synth_cat_dom;Gln_synth_gly_rich_site;Gln_synth_N_conserv_site	mitochondrial
tr|B5LAW1|B5LAW1_CAPAN	17.6661	17.6423	17.7293	18.4186	18.1409	18.4267	1.5686	0.64948	0.0149843	up	A0A2G3B254			GO:0030170;GO:0008483	K00827	ko00250;ko00260;ko00270;ko00280;ko01100;ko01110			IPR005814;IPR015424;IPR015422;IPR015421	Aminotrans_3;PyrdxlP-dep_Trfase;PyrdxlP-dep_Trfase_dom1;PyrdxlP-dep_Trfase_major	peroxisomal
tr|B9VXZ6|B9VXZ6_CAPAN	18.5049	18.5458	18.5679	22.0294	21.6737	21.5584	9.28124	3.21432	0.00166961	up	B9VXZ6		GO:0005829	GO:0010181;GO:0003955	K19784				IPR029039;IPR005025	Flavoprotein-like_sf;FMN_Rdtase-like	chloroplast
tr|J9Q173|J9Q173_CAPAN	14.6501	14.4999	14.8537	14.2398	14.2572	14.0908	0.720978	-0.471973	0.0264944	down	A0A1U8GR33	GO:0006952;GO:0009607	GO:0016021	GO:0005516	K08472				IPR004326	Mlo	Golgi apparatus
tr|Q2TPB3|Q2TPB3_CAPAN	11.5127	12.0129	11.8816	14.1152	13.6306	13.9276	4.25387	2.08877	0.00053924	up	A0A1U8GR65			GO:0003743	K03259	ko01521;ko03013;ko04066;ko04150;ko04151;ko04211;ko04910			IPR023398;IPR001040	TIF_eIF4e-like;TIF_eIF_4E	peroxisomal
tr|Q2VT57|Q2VT57_CAPAN	16.1139	16.384	16.0865	16.8065	16.6263	16.6172	1.40298	0.488493	0.0173406	up	A0A1U8GQK5			GO:0046872					IPR039285	HIRD11-like	cytoplasmic
tr|Q42493|Q42493_CAPAN	17.8921	17.781	17.7869	17.3297	17.5484	17.3835	0.758159	-0.399427	0.0118833	down	A0A1U8FLQ8				K17637	ko04014;ko05132			IPR039633;IPR006843	PAP;PAP/fibrillin_dom	chloroplast

## Sheet: S0 VS S36
ID	P_10399-0-1	P_10399-0-2	P_10399-0-3	P_10399-36-1	P_10399-36-2	P_10399-36-3	FC	Log2FC	P-value	regulated	Uniprot_Accession	GO-BiologicalProcess	GO-CellularComponent	GO-MolecularFunction	KEGG_Entry	ko_ID	KOG_ID	KOG_Function	IPR_ID	Domain_description	Subcellular_localization
sp|Q43415|LCYB_CAPAN	13.6409	13.6885	13.6037	12.035	11.7908	11.9902	0.306568	-1.70572	0.000789627	down	Q43415	GO:0016117	GO:0009507;GO:0009509	GO:0016705;GO:0016853	K06443	ko00906;ko01100;ko01110			IPR036188;IPR010108	FAD/NAD-bd_sf;Lycopene_cyclase_b/e	chloroplast
tr|A0A023JGD8|A0A023JGD8_CAPAN	15.5601	15.6256	15.6849	15.9639	15.9635	16.0645	1.29573	0.373766	0.00165304	up	A0A023JGD8		GO:0005634	GO:0003700	K20557	ko04016			IPR004827	bZIP	nuclear
tr|A0A023JGE8|A0A023JGE8_CAPAN	14.9253	15.9425	15.6414	14.0446	13.7011	13.6676	0.308073	-1.69866	0.0188914	down	A0A1U8HK12	GO:0010270	GO:0016021;GO:0009535;GO:0009654		K03541	ko00195			IPR006814	PSII_PsbR	chloroplast
tr|A0A075VSP5|A0A075VSP5_CAPAN	12.3066	12.4107	12.4561	13.7149	13.6678	13.7315	2.48566	1.31363	0.000214333	up	A0A3G0TE01	GO:0015979	GO:0016021;GO:0005739;GO:0009579		K02690	ko00195;ko01100			IPR001280;IPR036408	PSI_PsaA/B;PSI_PsaA/B_sf	Golgi apparatus
tr|A0A075VV08|A0A075VV08_CAPAN	11.5982	12.6416	12.5585	14.2772	14.2154	14.1753	3.88137	1.95657	0.027267	up	A0A3G0TE72	GO:0006412	GO:0005739;GO:0005840	GO:0003723;GO:0003735	K02952	ko03010	KOG3311	Ribosomal protein S18	IPR027437;IPR001892;IPR010979;IPR018269	30s_Rbsml_prot_S13_C;Ribosomal_S13;Ribosomal_S13-like_H2TH;Ribosomal_S13_CS	cytoplasmic
tr|A0A075W1C1|A0A075W1C1_CAPAN	14.1568	14.1345	14.2097	13.8027	13.8619	13.8301	0.792525	-0.335471	0.000406889	down	A0A075W1C1	GO:0015986	GO:0005753;GO:0000276	GO:0015078					IPR008688	ATP_synth_Bsub_B/MI25	extracellular
tr|A0A075W1P9|A0A075W1P9_CAPAN	14.9242	15.3841	15.5943	13.4322	13.4398	13.5112	0.279359	-1.83981	0.0104296	down	A0A1S4CHY8	GO:0005987;GO:0045903	GO:0015935	GO:0003735;GO:0019843;GO:0004575;GO:0033926	K02986	ko03010			IPR024746;IPR022801;IPR002942;IPR036986	Glyco_hydro_100;Ribosomal_S4/S9;S4_RNA-bd;S4_RNA-bd_sf	mitochondrial
tr|A0A0G2RJN8|A0A0G2RJN8_CAPAN	18.5412	18.7199	18.668	17.9901	18.0355	18.0475	0.651276	-0.61866	0.00387974	down	A0A1U8E3C4			GO:0004252	K01354	ko05142;ko05143	KOG2237	Predicted serine protease	IPR029058;IPR023302;IPR001375;IPR002470	AB_hydrolase;Pept_S9A_N;Peptidase_S9;Peptidase_S9A	cytoplasmic
tr|A0A0K0K9J6|A0A0K0K9J6_CAPAN	13.3781	13.6646	13.5214	14.6332	14.6909	14.618	2.18263	1.12607	0.00333445	up	A0A1U8G8T0	GO:0009738	GO:0005737;GO:0005886	GO:0004864	K14496	ko04016;ko04075			IPR019587;IPR023393	Polyketide_cyclase/dehydratase;START-like_dom_sf	cytoplasmic
tr|A0A0U4J3B9|A0A0U4J3B9_CAPAN	13.1268	12.8913	12.7553	14.7902	14.7755	14.8365	3.6713	1.87629	0.00267031	up	A0A1U8E5E0			GO:0016787	K14493	ko04075	KOG1515	Arylacetamide deacetylase	IPR029058;IPR013094;IPR002168;IPR033140	AB_hydrolase;AB_hydrolase_3;Lipase_GDXG_HIS_AS;Lipase_GDXG_put_SER_AS	cytoplasmic
tr|A0A172QZV1|A0A172QZV1_CAPAN	14.9275	14.7053	14.7466	15.9527	15.9803	15.9716	2.2581	1.17511	0.00300493	up	A0A1U8FYC6	GO:0006355	GO:0016021	GO:0003677	K00521				IPR003441;IPR036093	NAC-dom;NAC_dom_sf	cytoplasmic
tr|A0A1D5AHY8|A0A1D5AHY8_CAPAN	17.182	16.4016	16.3957	15.635	15.5988	15.4754	0.46975	-1.09004	0.0486865	down	A0A1D5AHY8			GO:0043531	K13459	ko04626	KOG4658	Apoptotic ATPase	IPR032675;IPR002182;IPR027417	LRR_dom_sf;NB-ARC;P-loop_NTPase	peroxisomal
tr|A0A1U8DQR5|A0A1U8DQR5_CAPAN	17.7109	17.8372	17.9232	17.5492	17.4823	17.5696	0.817861	-0.290073	0.0279577	down	A0A1U8DQR5	GO:0006355;GO:0006457	GO:0005737;GO:0005829;GO:0016272	GO:0051082	K04797		KOG3048	Molecular chaperone Prefoldin, subunit 5	IPR011599;IPR009053;IPR004127	PFD_alpha_archaea;Prefoldin;Prefoldin_subunit_alpha	cytoplasmic
tr|A0A1U8DQT7|A0A1U8DQT7_CAPAN	11.5498	12.424	11.7535	13.886	13.7987	13.2397	3.32268	1.73235	0.00774731	up	A0A2G2YVR6		GO:0005634	GO:0003700	K16221	ko04712			IPR017887;IPR005333	TF_TCP_subgr;Transcription_factor_TCP	nuclear
tr|A0A1U8DQY0|A0A1U8DQY0_CAPAN	14.5683	15.3669	15.2125	16.4288	16.2438	16.1004	2.31083	1.20841	0.0263319	up	A0A2G2YW37	GO:0006629	GO:0016021	GO:0016627			KOG4650	Predicted steroid reductase	IPR001104;IPR010721	3-oxo-5_a-steroid_4-DH_C;DUF1295	endoplasmic reticulum
tr|A0A1U8DQZ0|A0A1U8DQZ0_CAPAN	14.5868	14.8199	14.8516	13.9689	13.9538	13.8556	0.563815	-0.826706	0.0041959	down	A0A1U8DQZ0	GO:0009089;GO:0009088;GO:0009090	GO:0005737;GO:0009570	GO:0005524;GO:0004072	K00928	ko00260;ko00261;ko00270;ko00300;ko01100;ko01110;ko01120;ko01210;ko01230	KOG0456	Aspartate kinase	IPR036393;IPR002912;IPR041746;IPR001048;IPR001341;IPR042199;IPR018042	AceGlu_kinase-like_sf;ACT_dom;AK-LysC-like;Asp/Glu/Uridylate_kinase;Asp_kinase;AsparK_Bifunc_asparK/hSer_DH;Aspartate_kinase_CS	chloroplast
tr|A0A1U8DRB7|A0A1U8DRB7_CAPAN	20.7423	20.183	20.2171	19.5124	19.5302	19.6175	0.563532	-0.82743	0.0409461	down	A0A2G2YWT1	GO:0015031;GO:0007264		GO:0005093	K17255		KOG1439	RAB proteins geranylgeranyltransferase component A (RAB escort protein)	IPR036188;IPR018203;IPR000806	FAD/NAD-bd_sf;GDP_dissociation_inhibitor;RabGDI	cytoplasmic
tr|A0A1U8DRD4|A0A1U8DRD4_CAPAN	13.8388	14.5054	14.4552	10.8174	10.9695	11.0623	0.10036	-3.31675	0.001937	down	A0A1U8DRD4	GO:0046512;GO:0046513	GO:0005783	GO:0030170;GO:0004758	K00654	ko00600;ko01100;ko04071;ko04138	KOG1358	Serine palmitoyltransferase	IPR004839;IPR015424;IPR015422;IPR015421	Aminotransferase_I/II;PyrdxlP-dep_Trfase;PyrdxlP-dep_Trfase_dom1;PyrdxlP-dep_Trfase_major	endoplasmic reticulum
tr|A0A1U8DRF1|A0A1U8DRF1_CAPAN	18.303	17.9186	17.9983	17.1442	17.3326	17.3412	0.574085	-0.800664	0.00843731	down	A0A2G2YWH7	GO:0019509;GO:0019284	GO:0005634;GO:0005737;GO:0009506	GO:0046523	K08963	ko00270;ko01100	KOG1468	Predicted translation initiation factor related to eIF-2B alpha/beta/delta subunits (CIG2/IDI2)	IPR000649;IPR005251;IPR042529;IPR011559;IPR037171	IF-2B-related;IF-M1Pi;IF_2B-like_C;Initiation_fac_2B_a/b/d;NagB/RpiA_transferase-like	cytoplasmic
tr|A0A1U8DRG8|A0A1U8DRG8_CAPAN	18.0251	18.1247	18.0631	18.6375	18.6169	18.5582	1.44719	0.533253	0.000181199	up	A0A1U8DRG8	GO:0009247;GO:0046506		GO:0046507	K06118	ko00520;ko00561;ko01100	KOG1371	UDP-glucose 4-epimerase/UDP-sulfoquinovose synthase	IPR001509;IPR036291	Epimerase_deHydtase;NAD(P)-bd_dom_sf	chloroplast
tr|A0A1U8DRR7|A0A1U8DRR7_CAPAN	18.355	18.4841	18.4529	17.9742	18.139	17.9996	0.761501	-0.393082	0.00454686	down	A0A1U8DRR7	GO:0032259;GO:0006730;GO:0035999;GO:0019264;GO:1904482;GO:0046655;GO:0006544;GO:0006565;GO:0046653		GO:0008270;GO:0008168;GO:0030170;GO:0050897;GO:0016597;GO:0004372;GO:0070905	K00600	ko00260;ko00460;ko00630;ko00670;ko00680;ko01100;ko01110;ko01120;ko01200;ko01230;ko01523	KOG2467	Glycine/serine hydroxymethyltransferase	IPR015424;IPR015422;IPR015421;IPR001085;IPR019798;IPR039429	PyrdxlP-dep_Trfase;PyrdxlP-dep_Trfase_dom1;PyrdxlP-dep_Trfase_major;Ser_HO-MeTrfase;Ser_HO-MeTrfase_PLP_BS;SHMT-like_dom	chloroplast
tr|A0A1U8DRS8|A0A1U8DRS8_CAPAN	16.3831	16.107	16.2736	15.2008	15.4831	15.3452	0.531624	-0.911522	0.00134444	down	A0A1U8DRS8	GO:0006783	GO:0009507;GO:0005739	GO:0004325	K01772	ko00860;ko01100;ko01110	KOG1321	Protoheme ferro-lyase (ferrochelatase)	IPR001015;IPR019772;IPR033644;IPR033659	Ferrochelatase;Ferrochelatase_AS;Ferrochelatase_C;Ferrochelatase_N	chloroplast
tr|A0A1U8DRU2|A0A1U8DRU2_CAPAN	20.1376	19.8685	19.8329	19.3745	19.3849	19.4612	0.687996	-0.539528	0.0234012	down	A0A2G2YX40	GO:0009058;GO:0046686;GO:0009409;GO:0006520	GO:0009570;GO:0009941;GO:0048046;GO:0010319	GO:0030170;GO:0004069	K00811	ko00220;ko00250;ko00270;ko00330;ko00350;ko00360;ko00400;ko00950;ko00960;ko01100;ko01110;ko01210;ko01230	KOG1411	Aspartate aminotransferase/Glutamic oxaloacetic transaminase AAT1/GOT2	IPR004839;IPR000796;IPR004838;IPR015424;IPR015422;IPR015421	Aminotransferase_I/II;Asp_trans;NHTrfase_class1_PyrdxlP-BS;PyrdxlP-dep_Trfase;PyrdxlP-dep_Trfase_dom1;PyrdxlP-dep_Trfase_major	chloroplast
tr|A0A1U8DRZ4|A0A1U8DRZ4_CAPAN	14.1018	13.9481	13.953	12.5967	12.6929	12.7455	0.399815	-1.3226	4.46515e-05	down	A0A1U8DRZ4		GO:0005634;GO:0005829	GO:0046872;GO:0004722	K14497	ko04016;ko04075;ko04931	KOG0698	Serine/threonine protein phosphatase	IPR015655;IPR000222;IPR036457;IPR001932	PP2C;PP2C_BS;PPM-type_dom_sf;PPM-type_phosphatase_dom	cytoplasmic
tr|A0A1U8DRZ6|A0A1U8DRZ6_CAPAN	19.3488	19.1582	19.2797	18.7742	18.7411	18.8188	0.714892	-0.484203	0.00629398	down	A0A2G2YXH6		GO:0005829;GO:0005886;GO:0043231;GO:0031090	GO:0008270;GO:0008237;GO:0004177;GO:0010013	K08776		KOG1046;KOG1046	Puromycin-sensitive aminopeptidase and related aminopeptidases;Puromycin-sensitive aminopeptidase and related aminopeptidases	IPR042097;IPR024571;IPR034016;IPR001930;IPR014782	Aminopeptidase_N-like_N;ERAP1-like_C_dom;M1_APN-typ;Peptidase_M1;Peptidase_M1_dom	cytoplasmic
tr|A0A1U8DS04|A0A1U8DS04_CAPAN	14.3829	14.2619	14.3251	15.6605	15.7153	15.5611	2.50065	1.32231	3.36377e-05	up	A0A1U8DS04	GO:0006457;GO:0000413	GO:0009506	GO:0003755	K12737		KOG0885	Peptidyl-prolyl cis-trans isomerase	IPR029000;IPR020892;IPR002130	Cyclophilin-like_dom_sf;Cyclophilin-type_PPIase_CS;Cyclophilin-type_PPIase_dom	nuclear
tr|A0A1U8DS17|A0A1U8DS17_CAPAN	16.1842	16.0105	15.8245	15.2768	15.3026	15.1782	0.593017	-0.753856	0.0109635	down	A0A1U8DS17				K04506	ko04013;ko04115;ko04120;ko04310			IPR001623;IPR024593;IPR036869	DnaJ_domain;DUF3444;J_dom_sf	nuclear
tr|A0A1U8DS29|A0A1U8DS29_CAPAN	14.4145	14.1773	14.1705	14.9958	15.0921	14.9461	1.69026	0.757247	0.00339421	up	A0A1U8DS29										plasma membrane
tr|A0A1U8DS53|A0A1U8DS53_CAPAN	12.0444	12.8902	12.8233	14.7103	14.4966	14.5061	3.95873	1.98504	0.0137685	up	A0A2G2YX53	GO:0006817	GO:0016021;GO:0005886	GO:0015098			KOG4332	Predicted sugar transporter	IPR036259;IPR008509	MFS_trans_sf;MOT2/MFSD5	plasma membrane
tr|A0A1U8DSI6|A0A1U8DSI6_CAPAN	12.1774	12.2222	12.2942	16.0129	16.0644	16.1265	14.287	3.83663	1.40689e-07	up	A0A2G2YXT2						KOG3272	Predicted coiled-coil protein	IPR039730;IPR008532	Jlp2/Ccd25;NFACT_RNA-bd	cytoplasmic
tr|A0A1U8DSI7|A0A1U8DSI7_CAPAN	15.7224	15.5516	15.3863	16.1276	16.3006	16.3371	1.6264	0.701682	0.00591607	up	A0A2G2YXF6	GO:0006886	GO:0016020		K13141		KOG1087	Cytosolic sorting protein GGA2/TOM1	IPR008942;IPR004152;IPR038425;IPR002014	ENTH_VHS;GAT_dom;GAT_sf;VHS_dom	cytoplasmic
tr|A0A1U8DSM1|A0A1U8DSM1_CAPAN	16.0415	15.8492	15.9269	15.1049	15.0714	15.1548	0.562981	-0.828842	0.00137744	down	A0A2G2YXJ7				K10755	ko03030;ko03420;ko03430	KOG1430;KOG1430	C-3 sterol dehydrogenase/3-beta-hydroxysteroid dehydrogenase and related dehydrogenases;C-3 sterol dehydrogenase/3-beta-hydroxysteroid dehydrogenase and related dehydrogenases	IPR036291;IPR029903	NAD(P)-bd_dom_sf;RmlD-like-bd	cytoplasmic
tr|A0A1U8DSR3|A0A1U8DSR3_CAPAN	9.32473	9.13756	8.96674	12.5526	12.6114	12.5827	10.847	3.43922	0.00068401	up	A0A2G2YY23	GO:0016042			K13806	ko04723;ko04745;ko04925	KOG2088;KOG2088;KOG2088	Predicted lipase/calmodulin-binding heat-shock protein;Predicted lipase/calmodulin-binding heat-shock protein;Predicted lipase/calmodulin-binding heat-shock protein	IPR029058;IPR002921;IPR005592	AB_hydrolase;Fungal_lipase-like;Mono/diacylglycerol_lipase_N	extracellular
tr|A0A1U8DST5|A0A1U8DST5_CAPAN	11.6899	11.1293	10.8916	14.219	14.2414	14.1877	7.88486	2.97909	0.00607509	up	A0A2G2YXT8		GO:0016021;GO:0010008	GO:0004190	K09597		KOG2442	Uncharacterized conserved protein, contains PA domain	IPR003137;IPR007369;IPR006639	PA_domain;Peptidase_A22B_SPP;Preselin/SPP	plasma membrane
tr|A0A1U8DSV5|A0A1U8DSV5_CAPAN	13.6394	13.847	13.6679	14.2282	14.0915	13.9915	1.30643	0.385626	0.0151724	up	A0A1U8DSV5			GO:0046872;GO:0003677	K15172		KOG1595	CCCH-type Zn-finger protein	IPR002110;IPR020683;IPR036770;IPR041367;IPR000571	Ankyrin_rpt;Ankyrin_rpt-contain_dom;Ankyrin_rpt-contain_sf;Znf-CCCH_4;Znf_CCCH	cytoplasmic
tr|A0A1U8DSW7|A0A1U8DSW7_CAPAN	12.2524	12.267	12.774	13.8779	13.7777	13.7446	2.58283	1.36895	0.0119316	up	A0A2G2YXQ9										cytoplasmic
tr|A0A1U8DT92|A0A1U8DT92_CAPAN	15.3235	15.2752	15.1314	16.4949	16.5591	16.4965	2.41735	1.27343	0.000688661	up	A0A1U8DT92		GO:0009507	GO:0005524;GO:0003676;GO:0004386	K17679		KOG0342	ATP-dependent RNA helicase pitchoune	IPR011545;IPR014001;IPR001650;IPR027417;IPR014014	DEAD/DEAH_box_helicase_dom;Helicase_ATP-bd;Helicase_C;P-loop_NTPase;RNA_helicase_DEAD_Q_motif	nuclear
tr|A0A1U8DTA1|A0A1U8DTA1_CAPAN	15.0804	15.2836	14.8596	16.4196	16.3577	16.2623	2.41498	1.27201	0.00441999	up	A0A1U8DTA1	GO:0009698	GO:0016020;GO:0005783	GO:0016207;GO:0004467	K01897	ko00061;ko00071;ko01100;ko01212;ko02024;ko03320;ko04146;ko04216;ko04714;ko04920	KOG1256	Long-chain acyl-CoA synthetases (AMP-forming)	IPR020845;IPR000873;IPR042099	AMP-binding_CS;AMP-dep_Synth/Lig;AMP-dep_Synthh-like_sf	cytoplasmic
tr|A0A1U8DTB9|A0A1U8DTB9_CAPAN	13.481	13.7087	13.7344	15.577	15.4361	15.4011	3.55542	1.83002	0.000122281	up	A0A2G2YYP5		GO:0016021;GO:0005741	GO:0004842	K08332		KOG0167	FOG: Armadillo/beta-catenin-like repeats	IPR011989;IPR006911;IPR016024;IPR000225;IPR003613;IPR013083	ARM-like;ARM-rpt_dom;ARM-type_fold;Armadillo;Ubox_domain;Znf_RING/FYVE/PHD	cytoplasmic
tr|A0A1U8DTC0|A0A1U8DTC0_CAPAN	14.6261	14.9413	15.049	15.712	15.7125	15.8729	1.85792	0.89369	0.0102786	up	A0A1U8DTC0		GO:0009507						IPR029058;IPR010765	AB_hydrolase;DUF1350	mitochondrial
tr|A0A1U8DTH1|A0A1U8DTH1_CAPAN	15.0464	14.8731	15.1349	15.8448	15.723	15.7319	1.67996	0.748424	0.00333977	up	A0A1U8DTH1	GO:0006817;GO:0090333	GO:0016021;GO:0005886;GO:0009705	GO:0022821	K12818	ko03040	KOG2615	Permease of the major facilitator superfamily	IPR011701;IPR020846;IPR036259	MFS;MFS_dom;MFS_trans_sf	Golgi apparatus
tr|A0A1U8DTH5|A0A1U8DTH5_CAPAN	11.973	11.9207	11.8529	13.7142	13.7649	13.7502	3.54934	1.82755	4.44196e-05	up	A0A2G2YYN9				K14859		KOG2963	RNA-binding protein required for 60S ribosomal subunit biogenesis	IPR007109	Brix	cytoplasmic
tr|A0A1U8DTJ6|A0A1U8DTJ6_CAPAN	19.2427	18.9625	18.9992	18.2971	18.4245	18.4449	0.624471	-0.679294	0.00621838	down	A0A1U8DTJ6	GO:0006434	GO:0005829	GO:0005524;GO:0000049;GO:0004828	K01875	ko00970	KOG2509	Seryl-tRNA synthetase	IPR002314;IPR006195;IPR002317;IPR015866;IPR042103;IPR033729;IPR010978	aa-tRNA-synt_IIb;aa-tRNA-synth_II;Ser-tRNA-ligase_type_1;Ser-tRNA-synth_1_N;SerRS_1_N_sf;SerRS_core;tRNA-bd_arm	cytoplasmic
tr|A0A1U8DTK0|A0A1U8DTK0_CAPAN	16.2747	16.0803	16.1062	16.6962	16.6328	16.6754	1.42839	0.514392	0.00889222	up	A0A1U8DTK0	GO:0006886	GO:0005802;GO:0000325	GO:0005089	K20131		KOG2319	Vacuolar assembly/sorting protein VPS9	IPR041545;IPR003123;IPR037191	DUF5601;VPS9;VPS9_dom_sf	cytoplasmic
tr|A0A1U8DTK7|A0A1U8DTK7_CAPAN	18.1328	17.9556	17.9544	18.2509	18.3234	18.3601	1.22877	0.297212	0.0204779	up	A0A1U8DTK7	GO:0050982;GO:0006820	GO:0016021;GO:0005886	GO:0008381	K22048		KOG4629	Predicted mechanosensitive ion channel	IPR011992;IPR010920;IPR016688;IPR006685;IPR023408	EF-hand-dom_pair;LSM_dom_sf;MscS-like_plants/fungi;MscS_channel;MscS_dom_sf	cytoplasmic
tr|A0A1U8DTM0|A0A1U8DTM0_CAPAN	14.9196	14.5189	14.6386	11.2354	11.1929	11.4435	0.0946166	-3.40176	5.94721e-05	down	A0A2G2YYP3	GO:0006468;GO:0046685	GO:0009507;GO:0005739	GO:0004725	K18065		KOG3772	M-phase inducer phosphatase	IPR001763;IPR036873	Rhodanese-like_dom;Rhodanese-like_dom_sf	mitochondrial
tr|A0A1U8DTN0|A0A1U8DTN0_CAPAN	12.6505	12.5922	12.6374	13.8708	13.8067	13.6331	2.20925	1.14356	0.00244472	up	A0A1U8DTN0	GO:0010206	GO:0009543	GO:0004252	K08669	ko04210;ko04214;ko04215;ko05012	KOG1320	Serine protease	IPR009003;IPR043504;IPR001940	Peptidase_S1_PA;Peptidase_S1_PA_chymotrypsin;Peptidase_S1C	mitochondrial
tr|A0A1U8DTP6|A0A1U8DTP6_CAPAN	16.8368	16.981	17.0721	17.7707	17.9413	17.9362	1.89135	0.91942	0.000589617	up	A0A1U8DTP6										cytoplasmic
tr|A0A1U8DTQ7|A0A1U8DTQ7_CAPAN	18.2122	17.8573	17.9133	17.4852	17.5029	17.6523	0.733324	-0.447477	0.0377381	down	A0A2G2YWF6		GO:0005634;GO:0005737	GO:0031625;GO:0015631;GO:0044548	K04507	ko04310	KOG3260	Calcyclin-binding protein CacyBP	IPR037201;IPR037893;IPR007052;IPR008978;IPR007699;IPR015120	CacyBP_N;CS_CacyBP;CS_dom;HSP20-like_chaperone;SGS_dom;Siah-Interact_N	cytoplasmic
tr|A0A1U8DTR2|A0A1U8DTR2_CAPAN	13.5267	13.005	13.2015	14.4119	14.4441	14.3846	2.24878	1.16914	0.0155629	up	A0A2G2YWD1			GO:0000049	K15437		KOG2241	tRNA-binding protein	IPR012340;IPR002547	NA-bd_OB-fold;tRNA-bd_dom	mitochondrial
tr|A0A1U8DU09|A0A1U8DU09_CAPAN	17.1142	17.1998	17.0821	16.4189	16.5318	16.5513	0.645572	-0.631351	0.000356634	down	A0A2G2YWX0		GO:0005737;GO:0005856	GO:0003779	K05759	ko04013;ko04015;ko04810;ko05014;ko05131;ko05132	KOG1755	Profilin	IPR005455;IPR036140;IPR027310	PFN;PFN_sf;Profilin_CS	cytoplasmic
tr|A0A1U8DU57|A0A1U8DU57_CAPAN	14.757	14.3547	14.2773	15.5594	15.6578	15.6808	2.24959	1.16966	0.011892	up	A0A1U8DU57			GO:0016491	K08081	ko00960;ko01100;ko01110	KOG0725	Reductases with broad range of substrate specificities	IPR036291;IPR020904;IPR002347	NAD(P)-bd_dom_sf;Sc_DH/Rdtase_CS;SDR_fam	mitochondrial
tr|A0A1U8DU79|A0A1U8DU79_CAPAN	13.6873	14.252	14.4336	15.1884	15.0871	15.187	2.04186	1.02988	0.041807	up	A0A1U8DU79				K00600	ko00260;ko00460;ko00630;ko00670;ko00680;ko01100;ko01110;ko01120;ko01200;ko01230;ko01523	KOG1730	Thioredoxin-like protein	IPR008979;IPR010400;IPR037047	Galactose-bd-like_sf;PITH_dom;PITH_dom_sf	cytoplasmic
tr|A0A1U8DU83|A0A1U8DU83_CAPAN	14.3558	14.0795	13.9197	16.1106	16.1838	16.2348	4.16411	2.05801	0.00214216	up	A0A2G2XZX3	GO:0016192	GO:0016021;GO:0005794	GO:0017137			KOG3114	Uncharacterized conserved protein	IPR006977;IPR039765	Yip1;Yip5/YIPF1/YIPF2	cytoplasmic
tr|A0A1U8DU88|A0A1U8DU88_CAPAN	14.0026	13.5162	13.5467	14.7687	14.8611	14.8146	2.18293	1.12626	0.0167432	up	A0A1U8DU88								IPR019448;IPR039614	NT-C2;PMI1-like	cytoplasmic
tr|A0A1U8DU94|A0A1U8DU94_CAPAN	15.2661	14.8807	15.0583	12.7216	12.7593	12.903	0.20679	-2.27376	0.000412202	down	A0A1U8DU94	GO:0006635;GO:0007031;GO:0015866;GO:0015867	GO:0005779	GO:0005347;GO:0015217	K13354	ko04146	KOG0769	Predicted mitochondrial carrier protein	IPR018108;IPR023395	Mitochondrial_sb/sol_carrier;Mt_carrier_dom_sf	peroxisomal
tr|A0A1U8DUB7|A0A1U8DUB7_CAPAN	15.3761	15.2036	15.3067	17.1015	17.1704	17.256	3.68209	1.88053	1.08592e-05	up	A0A2G2Y094				K07200	ko04068;ko04152;ko04211;ko04213;ko04371;ko04530;ko04710;ko04714;ko04910;ko04920;ko04921;ko04922;ko04931;ko04932;ko05410	KOG1764	5'-AMP-activated protein kinase, gamma subunit	IPR032640;IPR000644;IPR013783;IPR014756	AMPK1_CBM;CBS_dom;Ig-like_fold;Ig_E-set	cytoplasmic
tr|A0A1U8DUF0|A0A1U8DUF0_CAPAN	14.4623	14.2098	14.152	15.0192	15.0603	15.0542	1.70511	0.769864	0.0137323	up	A0A2G2YX58			GO:0005524;GO:0004674	K08790		KOG0605	NDR and related serine/threonine kinases	IPR000961;IPR011009;IPR000719;IPR017441;IPR008271	AGC-kinase_C;Kinase-like_dom_sf;Prot_kinase_dom;Protein_kinase_ATP_BS;Ser/Thr_kinase_AS	cytoplasmic
tr|A0A1U8DUI9|A0A1U8DUI9_CAPAN	14.2631	14.5514	14.9245	12.8799	12.7202	12.9551	0.301884	-1.72793	0.00650494	down	A0A1U8DUI9	GO:0000398;GO:0006464	GO:0005634;GO:0005737	GO:0031386	K13113	ko04212	KOG3493	Ubiquitin-like protein	IPR039732;IPR000626;IPR029071	Hub1/Ubl5;Ubiquitin-like_dom;Ubiquitin-like_domsf	cytoplasmic
tr|A0A1U8DUK0|A0A1U8DUK0_CAPAN	15.6772	15.5987	15.6712	16.6093	16.5672	16.5388	1.89575	0.922769	1.32244e-05	up	A0A1U8DUK0	GO:0001510	GO:0005634;GO:0016607;GO:0036396	GO:0008168	K05925		KOG2098	Predicted N6-adenine RNA methylase	IPR007757;IPR029063	MT-A70-like;SAM-dependent_MTases	nuclear
tr|A0A1U8DUK2|A0A1U8DUK2_CAPAN	16.8362	16.8847	16.9997	17.4664	17.3059	17.4599	1.41801	0.503867	0.0021791	up	A0A1U8DUK2	GO:0002181	GO:0022625	GO:0003723;GO:0003735	K02891	ko03010	KOG3434	60S ribosomal protein L22	IPR002671;IPR038526	Ribosomal_L22e;Ribosomal_L22e_sf	cytoplasmic
tr|A0A1U8DUP2|A0A1U8DUP2_CAPAN	12.7676	12.9486	12.945	13.9654	13.9119	13.7927	2.00407	1.00293	0.000250558	up	A0A1U8DUP2				K01366	ko04142;ko04210			IPR005134;IPR016804	UPF0114;UPF0114_pln	chloroplast
tr|A0A1U8DUQ5|A0A1U8DUQ5_CAPAN	13.5663	13.5096	13.4662	11.8954	11.7141	12.0253	0.321809	-1.63572	0.00139596	down	A0A1U8DUQ5			GO:0016787					IPR005181;IPR036514	SASA;SGNH_hydro_sf	endoplasmic reticulum
tr|A0A1U8DUT0|A0A1U8DUT0_CAPAN	15.2212	14.9923	14.8475	15.5431	15.5704	15.5246	1.4396	0.525665	0.038517	up	A0A2G2YY21	GO:0009793	GO:0009507		K21768		KOG2982	Uncharacterized conserved protein	IPR036859;IPR000938;IPR001611;IPR032675;IPR029071;IPR044079	CAP-Gly_dom_sf;CAP-Gly_domain;Leu-rich_rpt;LRR_dom_sf;Ubiquitin-like_domsf;Ubl_TBCE	cytoplasmic
tr|A0A1U8DUZ1|A0A1U8DUZ1_CAPAN	14.0743	15.0542	14.4235	13.5742	13.5411	13.1091	0.463548	-1.10921	0.0412423	down	A0A2G2XZZ5								IPR036758;IPR007493	At5g01610-like;DUF538	cytoplasmic
tr|A0A1U8DV20|A0A1U8DV20_CAPAN	19.6697	19.3234	19.4328	18.7973	18.7114	18.6747	0.595623	-0.747528	0.0110047	down	A0A1U8DV20	GO:0006629		GO:0004190	K08245		KOG1339	Aspartyl protease	IPR001461;IPR001969;IPR033121;IPR021109;IPR033869;IPR007856;IPR008138;IPR011001;IPR008139	Aspartic_peptidase_A1;Aspartic_peptidase_AS;PEPTIDASE_A1;Peptidase_aspartic_dom_sf;Phytepsin;SapB_1;SapB_2;Saposin-like;SaposinB_dom	extracellular
tr|A0A1U8DV23|A0A1U8DV23_CAPAN	14.1911	13.979	13.8503	11.3998	11.635	11.3075	0.169649	-2.55938	5.16382e-05	down	A0A1U8DV23										Golgi apparatus
tr|A0A1U8DV28|A0A1U8DV28_CAPAN	13.2103	12.6631	12.3973	15.7299	15.8525	16.053	8.70358	3.12161	0.00230717	up	A0A1U8DV28	GO:0006412	GO:0009536;GO:0005762	GO:0003735;GO:0070180	K02874	ko03010	KOG0901	60S ribosomal protein L14/L17/L23	IPR036853;IPR000218;IPR005745;IPR019972	Ribosomal_L14_sf;Ribosomal_L14P;Ribosomal_L14P_bac-type;Ribosomal_L14P_CS	mitochondrial
tr|A0A1U8DV30|A0A1U8DV30_CAPAN	15.6372	15.9061	15.6657	16.5341	16.2753	16.2197	1.52272	0.606655	0.00967186	up	A0A1U8DV30			GO:0016787					IPR005181;IPR036514	SASA;SGNH_hydro_sf	endoplasmic reticulum
tr|A0A1U8DV73|A0A1U8DV73_CAPAN	18.6624	18.44	18.5273	17.8639	17.8189	18.0245	0.641357	-0.6408	0.00205782	down	A0A2G2XXJ4		GO:0016021	GO:0005524;GO:0004674	K19613	ko04014			IPR011009;IPR032675;IPR013210;IPR000719;IPR017441;IPR001245;IPR008271	Kinase-like_dom_sf;LRR_dom_sf;LRR_N_plant-typ;Prot_kinase_dom;Protein_kinase_ATP_BS;Ser-Thr/Tyr_kinase_cat_dom;Ser/Thr_kinase_AS	endoplasmic reticulum
tr|A0A1U8DV81|A0A1U8DV81_CAPAN	15.071	15.0321	15.043	15.8654	15.7646	15.6584	1.64043	0.714073	0.00549394	up	A0A1U8DV81	GO:0008299		GO:0050518	K00991	ko00900;ko01100;ko01110			IPR001228;IPR034683;IPR029044	IspD;IspD/TarI;Nucleotide-diphossugar_trans	chloroplast
tr|A0A1U8DVD1|A0A1U8DVD1_CAPAN	17.36	17.2903	17.2764	16.4129	16.5234	16.5224	0.56539	-0.822681	0.000111034	down	A0A1U8DVD1	GO:0071586	GO:0030176	GO:0046872;GO:0004222	K06013	ko00900;ko01110	KOG2719	Metalloprotease	IPR027057;IPR001915;IPR032456	CAXX_Prtase_1;Peptidase_M48;Peptidase_M48_N	endoplasmic reticulum
tr|A0A1U8DVD3|A0A1U8DVD3_CAPAN	16.8873	17.1312	17.1408	17.3277	17.4582	17.551	1.31271	0.392544	0.0224746	up	A0A2G2Y1Q2		GO:0070469;GO:0005758	GO:0046872;GO:0020037;GO:0009055	K08738	ko01524;ko02020;ko04115;ko04210;ko04214;ko04215;ko04932;ko05010;ko05012;ko05014;ko05016;ko05017;ko05020;ko05130;ko05131;ko05132;ko05134;ko05145;ko05152;ko05160;ko05161;ko05162;ko05163;ko05164;ko05167;ko05168;ko05169;ko05170;ko05200;ko05210;ko05222;ko05416	KOG3453	Cytochrome c	IPR009056;IPR036909;IPR002327	Cyt_c-like_dom;Cyt_c-like_dom_sf;Cyt_c_1A/1B	cytoplasmic
tr|A0A1U8DVK6|A0A1U8DVK6_CAPAN	16.1875	16.3701	16.2561	15.8823	15.962	15.85	0.77212	-0.373104	0.00689583	down	A0A1U8DVK6	GO:0006412	GO:0022627	GO:0003735	K02951	ko03010	KOG3406	40S ribosomal protein S12	IPR029064;IPR004038;IPR000530	L30e-like;Ribosomal_L7Ae/L30e/S12e/Gad45;Ribosomal_S12e	cytoplasmic
tr|A0A1U8DVK9|A0A1U8DVK9_CAPAN	13.2648	13.295	13.1576	13.9876	14.1644	14.1787	1.82905	0.871096	0.000604528	up	A0A1U8DVK9								IPR006766	EXORDIUM-like	extracellular
tr|A0A1U8DVM9|A0A1U8DVM9_CAPAN	12.7155	12.667	12.5559	14.0596	14.0825	14.0699	2.68436	1.42458	0.000904423	up	A0A2G2YYA9		GO:0005634	GO:0046983	K13422	ko04016;ko04075			IPR011598;IPR036638;IPR025610	bHLH_dom;HLH_DNA-bd_sf;MYC/MYB_N	nuclear
tr|A0A1U8DVQ2|A0A1U8DVQ2_CAPAN	15.0413	15.0686	14.9822	14.2792	14.2968	14.3548	0.60691	-0.720445	3.30846e-05	down	A0A1U8E374			GO:0016779	K09264		KOG1906	DNA polymerase sigma	IPR043519;IPR002934	NT_sf;Polymerase_NTP_transf_dom	cytoplasmic
tr|A0A1U8DVW0|A0A1U8DVW0_CAPAN	15.4057	15.3437	15.4224	16.2368	16.104	16.1478	1.70792	0.772239	0.000249624	up	A0A1U8DVW0		GO:0005634		K10752	ko04218	KOG0264	Nucleosome remodeling factor, subunit CAF1/NURF55/MSI1	IPR020472;IPR022052;IPR015943;IPR001680;IPR019775;IPR017986;IPR036322	G-protein_beta_WD-40_rep;Histone-bd_RBBP4_N;WD40/YVTN_repeat-like_dom_sf;WD40_repeat;WD40_repeat_CS;WD40_repeat_dom;WD40_repeat_dom_sf	nuclear
tr|A0A1U8DVW7|A0A1U8DVW7_CAPAN	20.7729	20.5041	20.4104	20.0494	20.01	20.0272	0.690823	-0.533613	0.0377608	down	A0A2G3AWH4	GO:0006412	GO:0005840	GO:0003735	K02925	ko03010	KOG0746	60S ribosomal protein L3 and related proteins	IPR000597;IPR019926;IPR009000	Ribosomal_L3;Ribosomal_L3_CS;Transl_B-barrel_sf	cytoplasmic
tr|A0A1U8DWE0|A0A1U8DWE0_CAPAN	13.493	13.6993	13.5432	13.2542	13.2878	13.2124	0.797178	-0.327026	0.0241323	down	A0A1U8DWE0	GO:0048564	GO:0009570;GO:0009535;GO:0019898;GO:0009543;GO:0009654	GO:0005509	K02717	ko00195			IPR016123;IPR002683	Mog1/PsbP_a/b/a-sand;PsbP_C	chloroplast
tr|A0A1U8DWF0|A0A1U8DWF0_CAPAN	14.3358	14.5056	14.5135	12.561	12.685	12.6669	0.284402	-1.814	4.0379e-05	down	A0A2G2Y3E5		GO:0016021	GO:0019706	K20032		KOG0509	Ankyrin repeat and DHHC-type Zn-finger domain containing proteins	IPR002110;IPR020683;IPR036770;IPR001594	Ankyrin_rpt;Ankyrin_rpt-contain_dom;Ankyrin_rpt-contain_sf;Palmitoyltrfase_DHHC	cytoplasmic
tr|A0A1U8DWJ4|A0A1U8DWJ4_CAPAN	13.867	14.0683	14.0613	11.8253	12.0326	11.6544	0.223535	-2.16143	0.000261237	down	A0A2G3AKQ1	GO:1904667;GO:0080022;GO:0010099;GO:0055121	GO:0016607				KOG3345	Uncharacterized conserved protein	IPR010756	Tls1	cytoplasmic
tr|A0A1U8DWR1|A0A1U8DWR1_CAPAN	12.78	13.3496	13.236	10.8096	11.3334	10.7001	0.221571	-2.17416	0.00121339	down	A0A2G2Y2E6		GO:0005737		K13993	ko04141	KOG0710	Molecular chaperone (small heat-shock protein Hsp26/Hsp42)	IPR002068;IPR031107;IPR008978	A-crystallin/Hsp20_dom;HSP20;HSP20-like_chaperone	cytoplasmic
tr|A0A1U8DWU8|A0A1U8DWU8_CAPAN	19.1127	18.6963	18.7705	18.0792	18.1469	18.1164	0.596394	-0.745661	0.0260631	down	A0A1U8DWU8	GO:0009086	GO:0005829	GO:0042802;GO:0046522	K00899	ko00270;ko01100			IPR002575;IPR011009;IPR009212	Aminoglycoside_PTrfase;Kinase-like_dom_sf;Methylthioribose_kinase	cytoplasmic
tr|A0A1U8DWY6|A0A1U8DWY6_CAPAN	14.9933	14.7684	14.7379	15.316	15.451	15.4222	1.47759	0.563242	0.00855836	up	A0A1U8DWY6										vacuolar
tr|A0A1U8DWY9|A0A1U8DWY9_CAPAN	16.7909	16.7234	16.7182	16.1199	16.0204	16.0064	0.61761	-0.695233	0.000218918	down	A0A2G3AKL2			GO:0008270;GO:0003676			KOG2030	Predicted RNA-binding protein	IPR021846;IPR008532;IPR001878;IPR036875	NFACT-C;NFACT_RNA-bd;Znf_CCHC;Znf_CCHC_sf	nuclear
tr|A0A1U8DX54|A0A1U8DX54_CAPAN	16.5927	16.4467	16.1773	15.3042	15.4066	15.2998	0.47676	-1.06867	0.00853577	down	A0A2G2Y031			GO:0016787	K13258	ko00943;ko01100;ko01110	KOG1515	Arylacetamide deacetylase	IPR029058;IPR013094	AB_hydrolase;AB_hydrolase_3	cytoplasmic
tr|A0A1U8DX63|A0A1U8DX63_CAPAN	17.5997	17.3947	17.3811	17.8304	17.9912	17.9466	1.37958	0.464225	0.00799485	up	A0A2G2XVP2	GO:0006886;GO:0016192	GO:0005783;GO:0005794	GO:0005525	K07953	ko04141;ko05134	KOG0077	Vesicle coat complex COPII, GTPase subunit SAR1	IPR027417;IPR005225;IPR006689;IPR006687	P-loop_NTPase;Small_GTP-bd_dom;Small_GTPase_ARF/SAR;Small_GTPase_SAR1	endoplasmic reticulum
tr|A0A1U8DX89|A0A1U8DX89_CAPAN	14.9344	15.1593	14.9626	17.3248	16.474	16.4275	3.30198	1.72333	0.0223686	up	A0A1U8DX89	GO:0006979;GO:0042744	GO:0005576	GO:0046872;GO:0020037;GO:0004601	K00430	ko00940;ko01100;ko01110			IPR002016;IPR010255;IPR000823;IPR019794;IPR019793;IPR033905	Haem_peroxidase;Haem_peroxidase_sf;Peroxidase_pln;Peroxidases_AS;Peroxidases_heam-ligand_BS;Secretory_peroxidase	extracellular
tr|A0A1U8DXB0|A0A1U8DXB0_CAPAN	16.0015	15.8688	15.8855	14.7616	14.8191	14.8259	0.461247	-1.11639	0.000195804	down	A0A1U8DXB0	GO:0055114		GO:0046872;GO:0020037					IPR019020	Cyt-c552/DMSO_Rdtase_haem-bd	extracellular
tr|A0A1U8DXD5|A0A1U8DXD5_CAPAN	11.4649	12.3967	12.5015	14.2979	14.3963	14.6444	5.0112	2.32516	0.01322	up	A0A1U8DXD5	GO:0042742;GO:0007188	GO:0005634;GO:0005834	GO:0005525;GO:0003924;GO:0031683;GO:0001664	K19729	ko04742;ko04973	KOG0082;KOG0082	G-protein alpha subunit (small G protein superfamily);G-protein alpha subunit (small G protein superfamily)	IPR001019;IPR011025;IPR027417	Gprotein_alpha_su;GproteinA_insert;P-loop_NTPase	nuclear
tr|A0A1U8DXE9|A0A1U8DXE9_CAPAN	11.8509	11.3291	11.6973	10.1551	10.5146	10.0899	0.386194	-1.3726	0.00275021	down	A0A1U8DXE9		GO:0005742						IPR034554	TOM6_plants	extracellular
tr|A0A1U8DXJ8|A0A1U8DXJ8_CAPAN	15.0447	14.3643	14.3854	11.8448	11.3786	11.4088	0.1204	-3.05409	0.000690809	down	A0A1U8DXJ8								IPR032816	SNARE_assoc	plasma membrane
tr|A0A1U8DXM1|A0A1U8DXM1_CAPAN	15.9548	15.6814	15.4957	17.2543	17.3036	17.0741	2.82849	1.50003	0.0020911	up	A0A1U8DXM1	GO:0032259;GO:0006730;GO:0046654;GO:0006231	GO:0005829;GO:0005739	GO:0004146;GO:0004799	K13998	ko00240;ko00670;ko00790;ko01100	KOG0673	Thymidylate synthase	IPR024072;IPR012262;IPR017925;IPR001796;IPR023451;IPR036926;IPR000398;IPR020940	DHFR-like_dom_sf;DHFR-TS;DHFR_CS;DHFR_dom;Thymidate_synth/dCMP_Mease;Thymidate_synth/dCMP_Mease_sf;Thymidylate_synthase;Thymidylate_synthase_AS	cytoplasmic
tr|A0A1U8DXN4|A0A1U8DXN4_CAPAN	12.49	13.1374	13.3495	14.7459	14.6507	14.7129	3.27363	1.71089	0.0210456	up	A0A2G2XWS0	GO:0006355	GO:0005634	GO:0003677			KOG0773	Transcription factor MEIS1 and related HOX domain proteins	IPR009057;IPR001356;IPR008422;IPR006563	Homeobox-like_sf;Homeobox_dom;Homeobox_KN_domain;POX_dom	nuclear
tr|A0A1U8DXQ9|A0A1U8DXQ9_CAPAN	14.7238	15.1893	15.0926	13.5599	13.6747	13.6968	0.390093	-1.35811	0.00677708	down	A0A2G3AH13			GO:0046872;GO:0003993	K22390		KOG1378	Purple acid phosphatase	IPR004843;IPR029052;IPR041792;IPR039331;IPR008963;IPR015914;IPR025733	Calcineurin-like_PHP_ApaH;Metallo-depent_PP-like;MPP_PAP;PPA-like;Purple_acid_Pase-like_N;Purple_acid_Pase_N;Purple_acid_PPase_C_dom	extracellular
tr|A0A1U8DXS5|A0A1U8DXS5_CAPAN	13.6365	13.62	13.5456	13.9827	13.8594	13.9806	1.26594	0.340213	0.00361259	up	A0A2G3AKT1	GO:0006520		GO:0016491	K00262	ko00220;ko00250;ko00910;ko01100;ko01120	KOG2250	Glutamate/leucine/phenylalanine/valine dehydrogenases	IPR006095;IPR006096;IPR006097;IPR036291	Glu/Leu/Phe/Val_DH;Glu/Leu/Phe/Val_DH_C;Glu/Leu/Phe/Val_DH_dimer_dom;NAD(P)-bd_dom_sf	cytoplasmic
tr|A0A1U8DXZ8|A0A1U8DXZ8_CAPAN	18.4388	17.8985	17.8728	18.4669	18.877	18.8882	1.59553	0.674032	0.0473602	up	A0A1U8DXZ8		GO:0048046		K19027				IPR004265	Dirigent	extracellular
tr|A0A1U8DY04|A0A1U8DY04_CAPAN	15.6703	15.137	15.0258	16.3486	16.4819	16.5295	2.25891	1.17563	0.0212899	up	A0A1U8DY04	GO:0005987	GO:0005829	GO:0004575;GO:0033926	K03884	ko00190;ko01100;ko04714;ko04723;ko05010;ko05012;ko05014;ko05016;ko05020			IPR008928;IPR012341;IPR024746	6-hairpin_glycosidase_sf;6hp_glycosidase-like_sf;Glyco_hydro_100	cytoplasmic
tr|A0A1U8DY12|A0A1U8DY12_CAPAN	18.2739	18.4781	18.3331	18.7462	18.7532	18.5948	1.26261	0.336412	0.0141793	up	A0A1U8DY12	GO:0045036	GO:0009707	GO:0005525;GO:0016817					IPR006703;IPR027417;IPR024283;IPR005690	G_AIG1;P-loop_NTPase;TOC159_MAD;Toc86_159	cytoplasmic
tr|A0A1U8DY17|A0A1U8DY17_CAPAN	12.8238	12.0923	11.9397	15.8249	15.8934	15.7066	11.4954	3.52299	0.00458381	up	A0A2G2Y2N4	GO:0006629		GO:0008081			KOG4306	Glycosylphosphatidylinositol-specific phospholipase C	IPR017946;IPR000909	PLC-like_Pdiesterase_TIM-brl;PLipase_C_PInositol-sp_X_dom	mitochondrial
tr|A0A1U8DY34|A0A1U8DY34_CAPAN	12.285	12.7066	12.5952	11.5922	11.3312	11.2375	0.453156	-1.14192	0.0025318	down	A0A1U8DY34	GO:0006457;GO:0000413	GO:0005737;GO:0043231	GO:0003755;GO:0016018	K01802		KOG0865	Cyclophilin type peptidyl-prolyl cis-trans isomerase	IPR029000;IPR002130	Cyclophilin-like_dom_sf;Cyclophilin-type_PPIase_dom	endoplasmic reticulum
tr|A0A1U8DY44|A0A1U8DY44_CAPAN	15.5372	15.8281	15.7975	17.1555	17.341	17.2527	2.88537	1.52876	0.000510978	up	A0A2G2Y2N7				K19366	ko04144			IPR009686	Senescence/spartin	nuclear
tr|A0A1U8DY46|A0A1U8DY46_CAPAN	19.701	19.2783	19.2464	18.5723	18.5802	18.5957	0.564159	-0.825825	0.0298282	down	A0A1U8DY46	GO:0006869	GO:0016020;GO:0005783	GO:0008289	K03511	ko03460;ko05169;ko05200;ko05202;ko05210;ko05212;ko05213;ko05214;ko05216;ko05217;ko05218;ko05220;ko05222;ko05223;ko05224;ko05225;ko05226	KOG1012	Ca2+-dependent lipid-binding protein CLB1/vesicle protein vp115/Granuphilin A, contains C2 domain	IPR000008;IPR035892;IPR031468;IPR039010	C2_dom;C2_domain_sf;SMP_LBD;Synaptotagmin_SMP	endoplasmic reticulum
tr|A0A1U8DY53|A0A1U8DY53_CAPAN	18.9998	18.8719	19.119	18.3088	18.3573	18.5018	0.656282	-0.607613	0.00313276	down	A0A1U8DY53	GO:0042744;GO:0034599;GO:0000302	GO:0009507;GO:0005576	GO:0046872;GO:0020037;GO:0004601;GO:0016688	K00434	ko00053;ko00480;ko01100			IPR002016;IPR010255;IPR002207;IPR019794;IPR019793	Haem_peroxidase;Haem_peroxidase_sf;Peroxidase_I;Peroxidases_AS;Peroxidases_heam-ligand_BS	cytoplasmic
tr|A0A1U8DYC8|A0A1U8DYC8_CAPAN	13.5947	13.4777	13.3476	15.3805	15.3777	15.3428	3.71574	1.89365	0.00108025	up	A0A1U8DYC8	GO:0008033;GO:0006400		GO:0005525;GO:0000287;GO:0008193	K10761		KOG2721	Uncharacterized conserved protein	IPR025845;IPR024956;IPR007537;IPR038469	Thg1_C_dom;tRNAHis_GuaTrfase_cat;tRNAHis_GuaTrfase_Thg1;tRNAHis_GuaTrfase_Thg1_sf	cytoplasmic
tr|A0A1U8DYD0|A0A1U8DYD0_CAPAN	17.8639	17.9862	17.9449	18.2665	18.3553	18.3911	1.32501	0.405999	0.00141461	up	A0A1U8DYD0	GO:0006886;GO:0016192;GO:0006888;GO:0006904	GO:0005829;GO:0000139	GO:0019905	K19998		KOG1301	Vesicle trafficking protein Sly1 (Sec1 family)	IPR043154;IPR027482;IPR043127;IPR001619;IPR036045	Sec-1-like_dom1;Sec-1-like_dom2;Sec-1-like_dom3a;Sec1-like;Sec1-like_sf	cytoplasmic
tr|A0A1U8DYD4|A0A1U8DYD4_CAPAN	15.544	15.677	15.8129	16.8964	16.8783	17.0476	2.3996	1.26279	0.000360492	up	A0A2G2XYL9		GO:0016021;GO:0009506;GO:0046658	GO:0008061	K13473	ko04626			IPR018392;IPR036779	LysM_dom;LysM_dom_sf	endoplasmic reticulum
tr|A0A1U8DYD9|A0A1U8DYD9_CAPAN	16.8573	16.771	16.7755	16.5799	16.4947	16.4811	0.822028	-0.282741	0.00256352	down	A0A2G3AJZ6	GO:0019450	GO:0005829	GO:0080146	K22207	ko00270;ko01100	KOG1549	Cysteine desulfurase NFS1	IPR000192;IPR015424;IPR015421	Aminotrans_V_dom;PyrdxlP-dep_Trfase;PyrdxlP-dep_Trfase_major	cytoplasmic
tr|A0A1U8DYF4|A0A1U8DYF4_CAPAN	14.1406	14.4204	14.5346	13.4587	13.3113	13.4482	0.514356	-0.959162	0.007285	down	A0A2G2XVP0		GO:0005829		K15634	ko00010;ko00260;ko00680;ko01100;ko01110;ko01120;ko01200;ko01230			IPR013078;IPR029033	His_Pase_superF_clade-1;His_PPase_superfam	cytoplasmic
tr|A0A1U8DYH7|A0A1U8DYH7_CAPAN	16.87	16.8313	16.8433	17.8185	17.8557	17.7899	1.96319	0.973203	1.18247e-05	up	A0A1U8DYH7			GO:0005524;GO:0003723;GO:0003724	K12835	ko03040	KOG0339	ATP-dependent RNA helicase	IPR011545;IPR014001;IPR001650;IPR027417;IPR000629;IPR014014	DEAD/DEAH_box_helicase_dom;Helicase_ATP-bd;Helicase_C;P-loop_NTPase;RNA-helicase_DEAD-box_CS;RNA_helicase_DEAD_Q_motif	cytoplasmic
tr|A0A1U8DYI8|A0A1U8DYI8_CAPAN	17.0597	17.2003	17.1174	17.8096	17.6609	17.6972	1.51234	0.596785	0.000620125	up	A0A1U8DYI8	GO:0046777;GO:0035556;GO:0018105	GO:0005634;GO:0005737	GO:0005524;GO:0005509;GO:0005516;GO:0009931	K13412	ko04626;ko05145	KOG0032	Ca2+/calmodulin-dependent protein kinase, EF-Hand protein superfamily	IPR011992;IPR018247;IPR002048;IPR011009;IPR000719;IPR017441;IPR008271	EF-hand-dom_pair;EF_Hand_1_Ca_BS;EF_hand_dom;Kinase-like_dom_sf;Prot_kinase_dom;Protein_kinase_ATP_BS;Ser/Thr_kinase_AS	cytoplasmic
tr|A0A2G2ZG92|A0A2G2ZG92_CAPAN	14.0013	14.2279	13.8294	16.0395	15.9212	15.8086	3.74139	1.90357	0.000523599	up	A0A2G2ZG92	GO:0016567			K03063	ko03050;ko05010;ko05012;ko05014;ko05016;ko05017;ko05020;ko05169			IPR043454;IPR027356;IPR011333	NPH3/RPT2-like;NPH3_dom;SKP1/BTB/POZ_sf	cytoplasmic
tr|A0A1U8DYS5|A0A1U8DYS5_CAPAN	12.6681	12.5772	12.2791	13.3173	13.506	13.3794	1.85674	0.892769	0.0074284	up	A0A2G2XU54	GO:0010343	GO:0042651		K18681	ko03018			IPR021894	DUF3506	chloroplast
tr|A0A1U8DYY7|A0A1U8DYY7_CAPAN	14.1691	14.3079	14.2854	12.7773	12.7537	12.7112	0.35191	-1.50672	0.00012	down	A0A1U8DYY7										cytoplasmic
tr|A0A1U8DZ17|A0A1U8DZ17_CAPAN	13.6913	14.0771	13.738	15.2698	15.5556	15.4598	3.01665	1.59295	0.000768457	up	A0A2G2YVB4		GO:0016021		K08679	ko00520;ko00541;ko01100	KOG1371	UDP-glucose 4-epimerase/UDP-sulfoquinovose synthase	IPR016040;IPR036291	NAD(P)-bd_dom;NAD(P)-bd_dom_sf	Golgi apparatus
tr|A0A1U8DZ46|A0A1U8DZ46_CAPAN	13.8634	14.0122	13.9731	16.527	16.5647	16.4765	5.95123	2.57319	9.94333e-06	up	A0A1U8DZ46	GO:0016567;GO:0009958			K03063	ko03050;ko05010;ko05012;ko05014;ko05016;ko05017;ko05020;ko05169			IPR000210;IPR029960;IPR043454;IPR027356;IPR011333	BTB/POZ_dom;BTB/POZ_NPY2;NPH3/RPT2-like;NPH3_dom;SKP1/BTB/POZ_sf	cytoplasmic
tr|A0A1U8DZ62|A0A1U8DZ62_CAPAN	18.9046	18.9998	18.9118	18.3631	18.3655	18.2984	0.661398	-0.59641	0.000176351	down	A0A2G3ALA5				K14319	ko03013	KOG1909;KOG1909;KOG1909	Ran GTPase-activating protein;Ran GTPase-activating protein;Ran GTPase-activating protein	IPR001611;IPR032675;IPR025265;IPR038214	Leu-rich_rpt;LRR_dom_sf;WPP_dom;WPP_sf	cytoplasmic
tr|A0A1U8DZ67|A0A1U8DZ67_CAPAN	13.2443	13.8315	13.7722	11.0159	11.0977	11.1638	0.17391	-2.52359	0.00383129	down	A0A2G2YVF4	GO:0006633		GO:0004315	K09458	ko00061;ko00780;ko01100;ko01212	KOG1394;KOG1394	3-oxoacyl-(acyl-carrier-protein) synthase (I and II);3-oxoacyl-(acyl-carrier-protein) synthase (I and II)	IPR017568;IPR000794;IPR018201;IPR014031;IPR014030;IPR020841;IPR016039	3-oxoacyl-ACP_synth-2;Beta-ketoacyl_synthase;Ketoacyl_synth_AS;Ketoacyl_synth_C;Ketoacyl_synth_N;PKS_Beta-ketoAc_synthase_dom;Thiolase-like	chloroplast
tr|A0A1U8DZ76|A0A1U8DZ76_CAPAN	17.1081	16.9477	17.0405	16.3244	16.2967	16.367	0.61441	-0.702727	0.00128176	down	A0A1U8DZ76		GO:0005829		K09705				IPR009327;IPR014710;IPR011051;IPR039935	Cupin_DUF985;RmlC-like_jellyroll;RmlC_Cupin_sf;YML079W-like	cytoplasmic
tr|A0A1U8DZ77|A0A1U8DZ77_CAPAN	14.042	14.0263	13.987	12.9542	12.8505	12.7899	0.44953	-1.15351	0.000639716	down	A0A2G2Y2F1				K15223		KOG1946	RNA polymerase I transcription factor UAF	IPR019835;IPR036885;IPR003121	SWIB_domain;SWIB_MDM2_dom_sf;SWIB_MDM2_domain	chloroplast
tr|A0A1U8DZA9|A0A1U8DZA9_CAPAN	18.3519	18.4442	18.4366	19.0399	18.9962	19.0596	1.53794	0.620996	0.000187394	up	A0A2G3DIR8	GO:0006412	GO:0005840	GO:0003735	K02960	ko03010	KOG1753	40S ribosomal protein S16	IPR020568;IPR014721;IPR000754;IPR020574	Ribosomal_S5_D2-typ_fold;Ribosomal_S5_D2-typ_fold_subgr;Ribosomal_S9;Ribosomal_S9_CS	cytoplasmic
tr|A0A1U8DZC1|A0A1U8DZC1_CAPAN	14.5414	14.6411	14.5225	16.2402	16.2824	16.3042	3.26531	1.70722	3.34931e-05	up	A0A2G2YUV7		GO:0005737;GO:0005840	GO:0003743			KOG3239	Density-regulated protein related to translation initiation factor 1 (eIF-1/SUI1)	IPR005873;IPR001950;IPR036877	DENR_eukaryotes;SUI1;SUI1_dom_sf	cytoplasmic
tr|A0A1U8DZC5|A0A1U8DZC5_CAPAN	15.8182	15.7849	15.7594	16.1077	16.143	16.1501	1.27111	0.346087	0.000132337	up	A0A2G2XYN6		GO:0016021;GO:0005789		K20723	ko05010	KOG1792	Reticulon	IPR003388	Reticulon	Golgi apparatus
tr|A0A1U8DZD5|A0A1U8DZD5_CAPAN	17.6563	17.5628	17.496	18.3279	18.4829	18.4513	1.80124	0.848988	0.000214889	up	A0A1U8DZD5	GO:0019441		GO:0004061					IPR007325;IPR037175	KFase/CYL;KFase_sf	extracellular
tr|A0A1U8DZD6|A0A1U8DZD6_CAPAN	17.1863	16.984	16.8831	17.8897	18.1093	18.0032	1.97647	0.982924	0.00134587	up	A0A1U8DZD6	GO:0009850	GO:0005783	GO:0016787;GO:0010179	K14664				IPR017439;IPR036264;IPR002933;IPR011650	Amidohydrolase;Bact_exopeptidase_dim_dom;Peptidase_M20;Peptidase_M20_dimer	endoplasmic reticulum
tr|A0A1U8DZF4|A0A1U8DZF4_CAPAN	20.1322	19.9012	20.0558	19.2662	19.1432	19.2033	0.56429	-0.825491	0.0016755	down	A0A1U8DZF4		GO:0005634;GO:0005737;GO:0005829;GO:1990904	GO:0003723;GO:0008143;GO:0003730;GO:0008266	K13126	ko03013;ko03015;ko03018	KOG0123;KOG0123	Polyadenylate-binding protein (RRM superfamily);Polyadenylate-binding protein (RRM superfamily)	IPR012677;IPR036053;IPR006515;IPR002004;IPR035979;IPR000504;IPR003954	Nucleotide-bd_a/b_plait_sf;PABP-dom;PABP_1234;PABP_HYD;RBD_domain_sf;RRM_dom;RRM_dom_euk	cytoplasmic
tr|A0A1U8DZM1|A0A1U8DZM1_CAPAN	15.7775	16.0211	16.1841	15.3981	15.3895	15.5465	0.683254	-0.549506	0.0286222	down	A0A1U8DZM1	GO:0006635;GO:0007031;GO:0015866;GO:0015867	GO:0005779	GO:0005347;GO:0015217	K13354	ko04146	KOG0769	Predicted mitochondrial carrier protein	IPR018108;IPR023395	Mitochondrial_sb/sol_carrier;Mt_carrier_dom_sf	peroxisomal
tr|A0A1U8DZS5|A0A1U8DZS5_CAPAN	14.0978	14.4564	14.1155	13.3944	13.3311	13.3384	0.547663	-0.86864	0.0154288	down	A0A2G2XWR9			GO:0005524;GO:0016887	K06694		KOG0730	AAA+-type ATPase	IPR003593;IPR002110;IPR020683;IPR036770;IPR003959;IPR000641;IPR027417	AAA+_ATPase;Ankyrin_rpt;Ankyrin_rpt-contain_dom;Ankyrin_rpt-contain_sf;ATPase_AAA_core;CbxX/CfxQ;P-loop_NTPase	mitochondrial
tr|A0A1U8E012|A0A1U8E012_CAPAN	17.1536	16.6603	16.7551	18.1728	18.1936	18.2708	2.5599	1.35609	0.00999811	up	A0A1U8E012		GO:0016021	GO:0005524;GO:0004672	K13420	ko04016;ko04626			IPR011009;IPR001611;IPR003591;IPR032675;IPR000719;IPR001245	Kinase-like_dom_sf;Leu-rich_rpt;Leu-rich_rpt_typical-subtyp;LRR_dom_sf;Prot_kinase_dom;Ser-Thr/Tyr_kinase_cat_dom	endoplasmic reticulum
tr|A0A1U8E016|A0A1U8E016_CAPAN	14.4832	14.4187	14.6463	12.6232	12.9869	13.0731	0.324954	-1.62169	0.00206806	down	A0A1U8E016								IPR014729;IPR006015;IPR006016	Rossmann-like_a/b/a_fold;Universal_stress_UspA;UspA	cytoplasmic
tr|A0A1U8E025|A0A1U8E025_CAPAN	13.3215	14.0621	14.0464	16.7709	16.82	16.7403	7.81914	2.96701	0.00633491	up	A0A2G3AEQ8	GO:0006886	GO:0005802;GO:0030124		K12403	ko04142	KOG0934	Clathrin adaptor complex, small subunit	IPR016635;IPR022775;IPR011012	AP_complex_ssu;AP_mu_sigma_su;Longin-like_dom_sf	cytoplasmic
tr|A0A1U8E030|A0A1U8E030_CAPAN	14.6453	14.3492	14.3361	15.4304	15.4155	15.3532	1.94014	0.956158	0.00822457	up	A0A2G3AEQ6		GO:0016021		K02433	ko00970;ko01100	KOG1471	Phosphatidylinositol transfer protein SEC14 and related proteins	IPR001251;IPR036865;IPR011074;IPR036273	CRAL-TRIO_dom;CRAL-TRIO_dom_sf;CRAL/TRIO_N_dom;CRAL/TRIO_N_dom_sf	nuclear
tr|A0A1U8E0C5|A0A1U8E0C5_CAPAN	15.144	15.003	14.6358	15.5661	15.8789	15.9356	1.82259	0.865991	0.0122032	up	A0A2G2XXY9		GO:0016021								endoplasmic reticulum
tr|A0A1U8E0D5|A0A1U8E0D5_CAPAN	16.5127	16.6059	16.4493	17.021	17.0271	16.96	1.39481	0.480066	0.00301267	up	A0A1U8E0D5	GO:0006355	GO:0005634	GO:0046982;GO:0000978;GO:0001228	K08066	ko04612;ko05152	KOG1657	CCAAT-binding factor, subunit C (HAP5)	IPR003958;IPR009072	CBFA_NFYB_domain;Histone-fold	nuclear
tr|A0A1U8E0G8|A0A1U8E0G8_CAPAN	12.7142	12.8678	12.8205	12.0422	11.9281	11.8939	0.55628	-0.846117	0.000187401	down	A0A1U8E0G8	GO:0010197	GO:0005634	GO:0003677	K10802	ko03410;ko04140;ko04217	KOG0381	HMG box-containing protein	IPR009071;IPR036910	HMG_box_dom;HMG_box_dom_sf	nuclear
tr|A0A1U8E0J9|A0A1U8E0J9_CAPAN	12.7903	12.6673	12.809	10.271	10.4004	10.3151	0.185985	-2.42674	2.5874e-06	down	A0A1U8E0J9	GO:0018342	GO:0005737	GO:0008318	K14137		KOG0529	Protein geranylgeranyltransferase type II, alpha subunit	IPR002088	Prenyl_trans_a	cytoplasmic
tr|A0A1U8E0N4|A0A1U8E0N4_CAPAN	13.7911	14.2252	14.1574	16.5875	16.6644	16.5681	5.85146	2.5488	0.00190843	up	A0A1U8E0N4		GO:0005829	GO:0061631	K10581	ko04120	KOG0895	Ubiquitin-conjugating enzyme	IPR000608;IPR016135	UBQ-conjugat_E2;UBQ-conjugating_enzyme/RWD	nuclear
tr|A0A1U8E0S7|A0A1U8E0S7_CAPAN	18.2258	18.2696	18.3113	17.2368	17.3248	17.3154	0.508199	-0.976533	1.4284e-05	down	A0A1U8E0S7		GO:0005739		K17710		KOG4197	FOG: PPR repeat	IPR002885;IPR033443;IPR011990	Pentatricopeptide_repeat;PPR_long;TPR-like_helical_dom_sf	mitochondrial
tr|A0A1U8E113|A0A1U8E113_CAPAN	13.9884	13.9621	13.9692	12.2247	11.7563	11.9324	0.249636	-2.0021	0.00451609	down	A0A2G2YVZ7				K19996		KOG1470	Phosphatidylinositol transfer protein PDR16 and related proteins	IPR001251;IPR036865;IPR036273	CRAL-TRIO_dom;CRAL-TRIO_dom_sf;CRAL/TRIO_N_dom_sf	cytoplasmic
tr|A0A1U8E136|A0A1U8E136_CAPAN	14.677	14.1822	13.8586	13.1641	13.3011	13.0786	0.480289	-1.05803	0.0391677	down	A0A2G2YVF2		GO:0005886;GO:0005794						IPR006342;IPR029063	FkbM_mtfrase;SAM-dependent_MTases	extracellular
tr|A0A1U8E141|A0A1U8E141_CAPAN	15.5437	15.4058	15.4144	14.8452	14.9168	14.8075	0.660597	-0.598157	0.000667492	down	A0A2G2YVY1	GO:0006814	GO:0016021	GO:0015299	K14726		KOG1965	Sodium/hydrogen exchanger protein	IPR006153;IPR018422;IPR018490;IPR000595;IPR014710	Cation/H_exchanger;Cation/H_exchanger_CPA1;cNMP-bd-like;cNMP-bd_dom;RmlC-like_jellyroll	Golgi apparatus
tr|A0A1U8E192|A0A1U8E192_CAPAN	11.6376	12.4144	12.5093	13.5015	13.2622	13.2012	2.19549	1.13455	0.0431728	up	A0A1U8E192	GO:0009854		GO:0010181;GO:0052853;GO:0052854;GO:0052852	K11517	ko00630;ko01100;ko01110;ko01120;ko01200;ko04146	KOG0538	Glycolate oxidase	IPR013785;IPR012133;IPR000262;IPR037396;IPR008259	Aldolase_TIM;Alpha-hydoxy_acid_DH_FMN;FMN-dep_DH;FMN_HAD;FMN_hydac_DH_AS	cytoplasmic
tr|A0A1U8E1B5|A0A1U8E1B5_CAPAN	15.2029	15.3301	15.3356	14.8806	14.9821	14.998	0.792255	-0.335963	0.00445831	down	A0A2G2YWG3	GO:0045048			K23387		KOG3024	Uncharacterized conserved protein	IPR007317;IPR011990	GET4;TPR-like_helical_dom_sf	cytoplasmic
tr|A0A1U8E1G8|A0A1U8E1G8_CAPAN	18.3426	18.4125	18.4886	18.0234	18.0427	18.1057	0.780614	-0.35732	0.00406708	down	A0A1U8E1G8								IPR000644	CBS_dom	mitochondrial
tr|A0A1U8E1K2|A0A1U8E1K2_CAPAN	15.5898	15.922	15.9463	16.7256	16.5333	16.7408	1.79902	0.847214	0.00635703	up	A0A2G2YRY3	GO:0006511;GO:0016579		GO:0004843;GO:0008234	K05610		KOG2778	Ubiquitin C-terminal hydrolase	IPR038765;IPR001578;IPR036959;IPR017390;IPR041507	Papain-like_cys_pep_sf;Peptidase_C12_UCH;Peptidase_C12_UCH_sf;Ubiquitinyl_hydrolase_UCH37;UCH_C	nuclear
tr|A0A1U8E1L9|A0A1U8E1L9_CAPAN	14.0382	13.7935	13.815	14.7101	14.6857	14.6694	1.74855	0.806161	0.00815106	up	A0A2G2YX10	GO:0006364		GO:0046872;GO:0004222;GO:0004519	K07042				IPR000150;IPR036412;IPR006379;IPR023214;IPR023091;IPR002036;IPR020549	Cof;HAD-like_sf;HAD-SF_hydro_IIB;HAD_sf;MetalPrtase_cat_dom_sf_prd;YbeY;YbeY_CS	mitochondrial
tr|A0A1U8E1N8|A0A1U8E1N8_CAPAN	12.921	13.2279	13.1883	15.0355	15.0495	15.0026	3.77591	1.91682	0.00212069	up	A0A1U8E1N8	GO:0006952;GO:0009607	GO:0016021	GO:0005516	K08472				IPR004326	Mlo	Golgi apparatus
tr|A0A1U8E1Q7|A0A1U8E1Q7_CAPAN	17.0982	17.3148	17.6136	16.0032	16.153	16.3092	0.439183	-1.1871	0.0049488	down	A0A3G0TEA3			GO:0005524;GO:0004674	K20603	ko04016	KOG0581	Mitogen-activated protein kinase kinase (MAP2K)	IPR011009;IPR000719;IPR017441;IPR001245;IPR008271	Kinase-like_dom_sf;Prot_kinase_dom;Protein_kinase_ATP_BS;Ser-Thr/Tyr_kinase_cat_dom;Ser/Thr_kinase_AS	cytoplasmic
tr|A0A1U8E1W0|A0A1U8E1W0_CAPAN	15.2776	15.814	15.8391	16.979	16.8661	16.8674	2.39596	1.2606	0.0172406	up	A0A2G3AHM8		GO:0016021;GO:0005783				KOG2886	Uncharacterized conserved protein	IPR025423	DUF4149	endoplasmic reticulum
tr|A0A1U8E1X2|A0A1U8E1X2_CAPAN	16.3317	16.2111	16.0759	15.7783	15.7355	15.6517	0.714795	-0.484399	0.0103795	down	A0A1U8E1X2	GO:0043967;GO:0006348	GO:0005829;GO:0000790;GO:0000781	GO:0010485	K11303	ko05034	KOG2696	Histone acetyltransferase type b catalytic subunit	IPR016181;IPR000182;IPR019467;IPR037113;IPR017380	Acyl_CoA_acyltransferase;GNAT_dom;Hat1_N;Hat1_N_sf;Hist_AcTrfase_B-typ_cat-su	endoplasmic reticulum
tr|A0A1U8E220|A0A1U8E220_CAPAN	15.8807	15.9905	16.0582	17.3276	17.3298	17.4038	2.59776	1.37727	0.000204829	up	A0A1U8E220	GO:0006207;GO:0044205;GO:0009220	GO:0005739;GO:0005743	GO:0004152	K00254	ko00240;ko01100	KOG1436	Dihydroorotate dehydrogenase	IPR013785;IPR005720;IPR005719;IPR001295	Aldolase_TIM;Dihydroorotate_DH;Dihydroorotate_DH_2;Dihydroorotate_DH_CS	mitochondrial
tr|A0A1U8E224|A0A1U8E224_CAPAN	16.0542	16.091	15.8084	14.344	14.3956	14.268	0.31893	-1.64869	0.000816773	down	A0A1U8E224	GO:0045454;GO:0006662	GO:0005737;GO:0009570	GO:0015035;GO:0016671;GO:0008047;GO:0047134	K03671	ko04621;ko05012;ko05132;ko05418	KOG0910	Thioredoxin-like protein	IPR005746;IPR036249;IPR013766	Thioredoxin;Thioredoxin-like_sf;Thioredoxin_domain	chloroplast
tr|A0A1U8E233|A0A1U8E233_CAPAN	21.7694	21.6324	21.6491	21.304	21.3793	21.4256	0.804397	-0.31402	0.00549707	down	A0A2G2YX02			GO:0005525;GO:0003924;GO:0003746	K03234	ko04152;ko04921	KOG0469	Elongation factor 2	IPR041095;IPR035647;IPR000640;IPR004161;IPR031157;IPR027417;IPR020568;IPR014721;IPR005225;IPR000795;IPR009000;IPR005517	EFG_II;EFG_III/V;EFG_V-like;EFTu-like_2;G_TR_CS;P-loop_NTPase;Ribosomal_S5_D2-typ_fold;Ribosomal_S5_D2-typ_fold_subgr;Small_GTP-bd_dom;TF_GTP-bd_dom;Transl_B-barrel_sf;Transl_elong_EFG/EF2_IV	cytoplasmic
tr|A0A1U8E241|A0A1U8E241_CAPAN	14.4769	14.3529	14.741	15.0876	15.0675	14.9699	1.43203	0.518059	0.0355756	up	A0A1U8E241	GO:0006817;GO:0008643	GO:0016021	GO:0022857	K08139	ko04113	KOG0254	Predicted transporter (major facilitator superfamily)	IPR020846;IPR005828;IPR036259;IPR003663;IPR005829	MFS_dom;MFS_sugar_transport-like;MFS_trans_sf;Sugar/inositol_transpt;Sugar_transporter_CS	Golgi apparatus
tr|A0A1U8E258|A0A1U8E258_CAPAN	11.747	11.8108	11.3931	13.9876	13.9714	13.9163	4.95226	2.30809	0.00254115	up	A0A2G2YX24			GO:0005524;GO:0004674	K08959	ko04340;ko04390;ko04540;ko04710	KOG1164	Casein kinase (serine/threonine/tyrosine protein kinase)	IPR011009;IPR000719;IPR017441;IPR008271	Kinase-like_dom_sf;Prot_kinase_dom;Protein_kinase_ATP_BS;Ser/Thr_kinase_AS	cytoplasmic
tr|A0A1U8E264|A0A1U8E264_CAPAN	11.5842	10.9267	11.0866	15.1027	15.064	15.0326	14.5939	3.8673	0.00239391	up	A0A1U8E264	GO:0045944;GO:0016573	GO:0005667;GO:0000123	GO:0008270;GO:0003713;GO:0031490;GO:0001085;GO:0004402	K04498	ko04024;ko04066;ko04068;ko04110;ko04310;ko04330;ko04350;ko04520;ko04630;ko04720;ko04916;ko04919;ko04922;ko04935;ko05016;ko05152;ko05161;ko05164;ko05165;ko05166;ko05167;ko05200;ko05203;ko05206;ko05211;ko05215	KOG1778	CREB binding protein/P300 and related TAZ Zn-finger proteins	IPR031162;IPR013178;IPR035898;IPR019786;IPR011011;IPR001965;IPR019787;IPR013083;IPR000197;IPR000433;IPR043145	CBP_P300_HAT;Histone_AcTrfase_Rtt109/CBP;TAZ_dom_sf;Zinc_finger_PHD-type_CS;Znf_FYVE_PHD;Znf_PHD;Znf_PHD-finger;Znf_RING/FYVE/PHD;Znf_TAZ;Znf_ZZ;Znf_ZZ_sf	cytoplasmic
tr|A0A1U8E2B0|A0A1U8E2B0_CAPAN	19.9876	19.4046	19.2864	18.2471	18.3647	18.431	0.431691	-1.21193	0.0249381	down	A0A1U8E2B0	GO:0009060;GO:0006122;GO:0034551	GO:0005750		K00417	ko00190;ko01100;ko04260;ko04714;ko04932;ko05010;ko05012;ko05014;ko05016;ko05020	KOG3440	Ubiquinol cytochrome c reductase, subunit QCR7	IPR003197;IPR036544	QCR7;QCR7_sf	mitochondrial
tr|A0A1U8E2F0|A0A1U8E2F0_CAPAN	14.8343	14.8556	14.774	13.5781	13.4473	13.3597	0.389689	-1.3596	0.000670741	down	A0A2G2YWD4			GO:0005524;GO:0003723;GO:0008270;GO:0003724	K16911		KOG0331	ATP-dependent RNA helicase	IPR011545;IPR012562;IPR014001;IPR001650;IPR027417;IPR014014;IPR001878;IPR036875	DEAD/DEAH_box_helicase_dom;GUCT;Helicase_ATP-bd;Helicase_C;P-loop_NTPase;RNA_helicase_DEAD_Q_motif;Znf_CCHC;Znf_CCHC_sf	chloroplast
tr|A0A2G2ZXN4|A0A2G2ZXN4_CAPAN	16.4637	16.5307	16.7373	16.8772	16.7994	17.0053	1.24551	0.31674	0.0405638	up	A0A6N2BLD1				K11251	ko04217;ko05034;ko05322	KOG1757	Histone 2A	IPR009072;IPR002119;IPR007125;IPR032454;IPR032458	Histone-fold;Histone_H2A;Histone_H2A/H2B/H3;Histone_H2A_C;Histone_H2A_CS	cytoplasmic
tr|A0A1U8E2F7|A0A1U8E2F7_CAPAN	13.4453	13.6219	13.7842	12.5056	12.4456	12.8444	0.493583	-1.01863	0.00357443	down	A0A1U8E2F7	GO:0046777	GO:0005886	GO:0005524;GO:0004674	K13430	ko04626	KOG1187	Serine/threonine protein kinase	IPR011009;IPR000719;IPR017441;IPR008271	Kinase-like_dom_sf;Prot_kinase_dom;Protein_kinase_ATP_BS;Ser/Thr_kinase_AS	cytoplasmic
tr|A0A1U8E2G8|A0A1U8E2G8_CAPAN	15.2781	15.8757	16.0112	16.7779	16.8312	16.843	2.13713	1.09567	0.0388121	up	A0A1U8E2G8	GO:0006886;GO:0006888;GO:0048278;GO:0006906	GO:0016021;GO:0000139;GO:0012505;GO:0031201	GO:0000149;GO:0005484	K08490	ko04130	KOG0812	SNARE protein SED5/Syntaxin 5	IPR010989;IPR021538;IPR006012;IPR000727	SNARE;Syntaxin-5_N;Syntaxin/epimorphin_CS;T_SNARE_dom	cytoplasmic
tr|A0A1U8E2I0|A0A1U8E2I0_CAPAN	16.2716	16.1774	16.1661	15.004	15.064	14.9095	0.431496	-1.21258	5.01345e-05	down	A0A1U8E2I0	GO:0010020	GO:0009941;GO:0009706						IPR034572	MCD1	endoplasmic reticulum
tr|A0A1U8E2K1|A0A1U8E2K1_CAPAN	14.4972	14.3928	14.4161	13.3966	13.3834	13.272	0.471482	-1.08473	4.04228e-05	down	A0A1U8E2K1	GO:0006048	GO:0005783;GO:0005794;GO:0005793	GO:0008080;GO:0048029;GO:0004343	K00621	ko00520;ko01100	KOG3396	Glucosamine-phosphate N-acetyltransferase	IPR016181;IPR000182;IPR039143	Acyl_CoA_acyltransferase;GNAT_dom;GNPNAT1	cytoplasmic
tr|A0A1U8E2K7|A0A1U8E2K7_CAPAN	13.9922	14.5652	14.704	13.6796	13.3566	12.9638	0.470708	-1.0871	0.0225041	down	A0A2G2YPG5			GO:0046872;GO:0016491;GO:0031418	K13229	ko00402	KOG0143;KOG0143	Iron/ascorbate family oxidoreductases;Iron/ascorbate family oxidoreductases	IPR026992;IPR027443;IPR005123	DIOX_N;IPNS-like;Oxoglu/Fe-dep_dioxygenase	peroxisomal
tr|A0A1U8E2Q4|A0A1U8E2Q4_CAPAN	14.6855	14.7161	14.7291	14.4186	14.4321	14.2739	0.792595	-0.335345	0.0171195	down	A0A2G2YTX0	GO:0006817	GO:0016021	GO:0022857	K08150		KOG0254	Predicted transporter (major facilitator superfamily)	IPR020846;IPR005828;IPR036259;IPR003663;IPR005829	MFS_dom;MFS_sugar_transport-like;MFS_trans_sf;Sugar/inositol_transpt;Sugar_transporter_CS	cytoplasmic
tr|A0A1U8E2R8|A0A1U8E2R8_CAPAN	12.887	12.2556	12.4745	9.41734	9.69553	9.43915	0.123132	-3.02173	0.000841992	down	A0A2G2YWK7				K06889		KOG4667	Predicted esterase	IPR029058;IPR022742	AB_hydrolase;Hydrolase_4	peroxisomal
tr|A0A1U8E2S3|A0A1U8E2S3_CAPAN	15.3786	15.5896	15.4848	16.1932	16.0884	16.0604	1.5472	0.629663	0.00182749	up	A0A1U8E2S3	GO:0019464	GO:0005739;GO:0009941;GO:0048046;GO:0005960	GO:0030170;GO:0016594;GO:0004375	K00281	ko00260;ko00630;ko01100;ko01110;ko01200	KOG2040	Glycine dehydrogenase (decarboxylating)	IPR003437;IPR020581;IPR015424;IPR015422;IPR015421	GcvP;GDC_P;PyrdxlP-dep_Trfase;PyrdxlP-dep_Trfase_dom1;PyrdxlP-dep_Trfase_major	mitochondrial
tr|A0A1U8E2T3|A0A1U8E2T3_CAPAN	15.1162	14.4837	14.6627	12.8987	13.0872	13.1134	0.303312	-1.72113	0.00634005	down	A0A2G2YWJ0				K15397	ko00062;ko01100;ko01110;ko04626	KOG2439	Nuclear architecture related protein	IPR009016;IPR004108;IPR003149	Fe_hydrogenase;Fe_hydrogenase_lsu_C;Fe_hydrogenase_ssu	cytoplasmic
tr|A0A1U8E2T5|A0A1U8E2T5_CAPAN	14.0907	14.566	14.3758	13.3186	13.4428	13.3681	0.511333	-0.967664	0.0149848	down	A0A1U8E2T5			GO:0005524;GO:0004672;GO:0004842	K17609				IPR011009;IPR000719;IPR017441;IPR014729;IPR008271;IPR003613;IPR013083	Kinase-like_dom_sf;Prot_kinase_dom;Protein_kinase_ATP_BS;Rossmann-like_a/b/a_fold;Ser/Thr_kinase_AS;Ubox_domain;Znf_RING/FYVE/PHD	nuclear
tr|A0A1U8E2U1|A0A1U8E2U1_CAPAN	13.5026	13.7775	13.7945	13.0034	13.1792	13.35	0.700281	-0.513995	0.0203568	down	A0A1U8E2U1	GO:0006355;GO:0009658;GO:0032502;GO:0006353	GO:0009507	GO:0003690	K15032		KOG1267;KOG1267	Mitochondrial transcription termination factor, mTERF;Mitochondrial transcription termination factor, mTERF	IPR003690;IPR038538	MTERF;MTERF_sf	mitochondrial
tr|A0A1U8E2W8|A0A1U8E2W8_CAPAN	15.7213	15.5594	15.6612	17.0086	16.939	16.8331	2.42772	1.2796	5.35835e-05	up	A0A1U8E2W8	GO:0006886;GO:0042147	GO:0005829;GO:0000139;GO:0034066	GO:0017137;GO:0017112	K20476		KOG2006	WD40 repeat protein	IPR009771;IPR040096;IPR015943	Ribosome_control_1;Ric1;WD40/YVTN_repeat-like_dom_sf	endoplasmic reticulum
tr|A0A1U8E2X4|A0A1U8E2X4_CAPAN	17.3525	17.4818	17.2895	17.0186	16.9707	16.7227	0.721663	-0.470602	0.0178465	down	A0A1U8E2X4	GO:0009969	GO:0016021;GO:0000139;GO:0005768;GO:0005802	GO:0016758;GO:0035252;GO:0033843	K08238		KOG4748;KOG4748	Subunit of Golgi mannosyltransferase complex;Subunit of Golgi mannosyltransferase complex	IPR008630;IPR029044	Glyco_trans_34;Nucleotide-diphossugar_trans	Golgi apparatus
tr|A0A1U8E2Z7|A0A1U8E2Z7_CAPAN	16.6764	16.4202	16.3953	17.0576	16.827	16.9588	1.36649	0.45047	0.0185037	up	A0A2G2YY86			GO:0003743	K03236	ko03013	KOG3403	Translation initiation factor 1A (eIF-1A)	IPR012340;IPR006196;IPR001253;IPR018104	NA-bd_OB-fold;RNA-binding_domain_S1_IF1;TIF_eIF-1A;TIF_eIF-1A_CS	cytoplasmic
tr|A0A1U8E353|A0A1U8E353_CAPAN	11.5478	12.5738	12.4547	14.0941	13.7657	13.5665	3.06658	1.61663	0.0226008	up	A0A2G2YWW9		GO:0016021		K15285		KOG1441;KOG1441	Glucose-6-phosphate/phosphate and phosphoenolpyruvate/phosphate antiporter;Glucose-6-phosphate/phosphate and phosphoenolpyruvate/phosphate antiporter	IPR004853	Sugar_P_trans_dom	Golgi apparatus
tr|A0A1U8E360|A0A1U8E360_CAPAN	14.8219	14.3488	14.3226	13.1786	13.3079	13.3627	0.43086	-1.21471	0.0109127	down	A0A1U8E360		GO:0016021;GO:0005789		K20723	ko05010	KOG1792	Reticulon	IPR003388	Reticulon	Golgi apparatus
tr|A0A1U8E392|A0A1U8E392_CAPAN	16.6424	16.5485	16.5122	15.8742	15.7593	15.6505	0.571837	-0.806323	0.001164	down	A0A1U8E392		GO:0005737	GO:0016491					IPR006076;IPR036188	FAD-dep_OxRdtase;FAD/NAD-bd_sf	peroxisomal
tr|A0A1U8E3D5|A0A1U8E3D5_CAPAN	15.943	15.9866	15.7054	16.6766	16.7271	16.5889	1.72415	0.785888	0.00482635	up	A0A1U8E3D5		GO:0005886;GO:0016020;GO:0009506						IPR040283	DDB_G0292058-like	plasma membrane
tr|A0A1U8E3G8|A0A1U8E3G8_CAPAN	18.483	18.4968	18.4997	17.9182	17.9331	17.9554	0.67942	-0.557625	3.29798e-05	down	A0A1U8E3G8	GO:0046294;GO:0006069	GO:0005829	GO:0008270;GO:0004024;GO:0051903	K00121	ko00010;ko00071;ko00350;ko00625;ko00626;ko00680;ko00830;ko00980;ko00982;ko01100;ko01110;ko01120;ko01200;ko01220;ko05204	KOG0022	Alcohol dehydrogenase, class III	IPR014183;IPR013149;IPR013154;IPR002328;IPR011032;IPR036291	ADH_3;ADH_C;ADH_N;ADH_Zn_CS;GroES-like_sf;NAD(P)-bd_dom_sf	cytoplasmic
tr|A0A1U8E3H6|A0A1U8E3H6_CAPAN	12.349	13.5956	13.242	15.4212	15.3209	14.9735	4.52007	2.17635	0.0182274	up	A0A2G2YSR0		GO:0005886	GO:0005525;GO:0003924	K07976		KOG0087	GTPase Rab11/YPT3, small G protein superfamily	IPR027417;IPR005225;IPR001806	P-loop_NTPase;Small_GTP-bd_dom;Small_GTPase	cytoplasmic
tr|A0A1U8E3H8|A0A1U8E3H8_CAPAN	11.9947	12.5226	12.2257	14.3253	14.2284	14.0749	3.89567	1.96187	0.00170439	up	A0A1U8E3H8	GO:0090158;GO:0061817	GO:0005886;GO:0005789		K20222		KOG0439	VAMP-associated protein involved in inositol metabolism	IPR013783;IPR000535;IPR008962;IPR016763	Ig-like_fold;MSP_dom;PapD-like_sf;VAP	cytoplasmic
tr|A0A1U8E3M7|A0A1U8E3M7_CAPAN	16.7848	16.5585	16.5267	17.0353	17.0652	17.3191	1.43055	0.516567	0.01336	up	A0A2G2YYS3	GO:0005975;GO:0006952		GO:0042973	K19891	ko00500;ko01100			IPR000490;IPR017853;IPR012946	Glyco_hydro_17;Glycoside_hydrolase_SF;X8	vacuolar
tr|A0A1U8E3M8|A0A1U8E3M8_CAPAN	13.9474	14.2956	14.2428	15.0906	15.068	14.7086	1.73366	0.793818	0.00885989	up	A0A1U8E3M8			GO:0005524;GO:0004672	K13418				IPR011009;IPR032675;IPR013210;IPR000719;IPR017441;IPR001245	Kinase-like_dom_sf;LRR_dom_sf;LRR_N_plant-typ;Prot_kinase_dom;Protein_kinase_ATP_BS;Ser-Thr/Tyr_kinase_cat_dom	plasma membrane
tr|A0A1U8E3Q9|A0A1U8E3Q9_CAPAN	18.2857	18.2234	18.2158	17.8399	17.7638	17.71	0.721759	-0.470411	0.0012146	down	A0A1U8E3Q9	GO:0048510;GO:0000395	GO:0005829;GO:0005685;GO:0071004;GO:0000243		K13217		KOG1258	mRNA processing protein	IPR003107;IPR011990	HAT;TPR-like_helical_dom_sf	cytoplasmic
tr|A0A1U8E3S1|A0A1U8E3S1_CAPAN	13.7572	13.8077	13.9191	14.0057	14.2756	14.1417	1.24228	0.312987	0.0357518	up	A0A2G3AKD9	GO:0015979							IPR008990;IPR004207	Elect_transpt_acc-like_dom_sf;Fd_thioredoxin_Rdtase_alpha	chloroplast
tr|A0A1U8E3T7|A0A1U8E3T7_CAPAN	16.7468	16.1643	16.3191	15.4356	15.4335	15.3696	0.500985	-0.99716	0.0276277	down	A0A2G2YSM9			GO:0046872;GO:0009055;GO:0015035;GO:0051536	K07390		KOG0911	Glutaredoxin-related protein	IPR035901;IPR002109;IPR033658;IPR004480;IPR036249	GIY-YIG_endonuc_sf;Glutaredoxin;GRX_PICOT-like;Monothiol_GRX-rel;Thioredoxin-like_sf	cytoplasmic
tr|A0A1U8E3W8|A0A1U8E3W8_CAPAN	9.56887	10.7659	10.6702	12.4961	12.0388	11.8036	3.4292	1.77787	0.0257477	up	A0A1U8E3W8		GO:0016020;GO:0005794;GO:0005768;GO:0005802	GO:0022857;GO:0015297	K15285		KOG1441;KOG1441	Glucose-6-phosphate/phosphate and phosphoenolpyruvate/phosphate antiporter;Glucose-6-phosphate/phosphate and phosphoenolpyruvate/phosphate antiporter	IPR040189;IPR004853	Probable_P_translocator;Sugar_P_trans_dom	Golgi apparatus
tr|A0A1U8E3W9|A0A1U8E3W9_CAPAN	17.0069	16.8337	16.6182	15.7628	15.8316	15.5799	0.468194	-1.09482	0.0022158	down	A0A2G2YZ10			GO:0016747					IPR029058;IPR000073;IPR007130	AB_hydrolase;AB_hydrolase_1;DAGAT	mitochondrial
tr|A0A1U8E3X1|A0A1U8E3X1_CAPAN	15.417	15.1645	15.0812	16.6956	16.7146	16.7102	2.8009	1.48589	0.00447999	up	A0A1U8E3X1	GO:0019375	GO:0009707	GO:0035250	K09480	ko00561;ko01100					cytoplasmic
tr|A0A1U8E404|A0A1U8E404_CAPAN	17.804	17.8526	17.8277	16.9968	16.9313	17.1231	0.569965	-0.811055	0.00313357	down	A0A1U8E404		GO:0005829	GO:0051287;GO:0050661;GO:0016616;GO:0003858	K18121	ko00630;ko00650;ko01100;ko01120;ko01200	KOG0409	Predicted dehydrogenase	IPR008927;IPR013328;IPR006115;IPR015815;IPR036291;IPR029154	6-PGluconate_DH-like_C_sf;6PGD_dom2;6PGDH_NADP-bd;HIBADH-related;NAD(P)-bd_dom_sf;NADP-bd	mitochondrial
tr|A0A1U8E415|A0A1U8E415_CAPAN	19.2629	19.0942	19.1564	19.6097	19.6529	19.7317	1.40796	0.49361	0.00183958	up	A0A1U8E415	GO:0015986;GO:0042776	GO:0005886;GO:0009507;GO:0045261;GO:0000274	GO:0008270;GO:0046933;GO:0050897	K02137	ko00190;ko01100;ko04714;ko05010;ko05012;ko05014;ko05016;ko05020	KOG1662	Mitochondrial F1F0-ATP synthase, subunit OSCP/ATP5	IPR026015;IPR020781;IPR000711	ATP_synth_OSCP/delta_N_sf;ATPase_OSCP/d_CS;ATPase_OSCP/dsu	mitochondrial
tr|A0A1U8E418|A0A1U8E418_CAPAN	17.659	17.4016	17.3629	18.2103	18.3039	18.1311	1.67089	0.740616	0.00552607	up	A0A1U8E418	GO:0005980	GO:0005737	GO:0030170;GO:0008184;GO:0102250;GO:0102499	K00688	ko00500;ko01100;ko01110;ko02026;ko04217;ko04910;ko04922;ko04931	KOG2099	Glycogen phosphorylase	IPR011833;IPR000811;IPR035090	Glycg_phsphrylas;Glyco_trans_35;Pyridoxal_P_attach_site	cytoplasmic
tr|A0A1U8E439|A0A1U8E439_CAPAN	16.3358	16.5945	16.4377	17.1013	16.8351	16.8315	1.38186	0.466614	0.0171221	up	A0A2G2YXR6		GO:0016021	GO:0015267	K09872		KOG0223	Aquaporin (major intrinsic protein family)	IPR023271;IPR034294;IPR000425;IPR022357	Aquaporin-like;Aquaporin_transptr;MIP;MIP_CS	Golgi apparatus
tr|A0A1U8E444|A0A1U8E444_CAPAN	15.5897	15.3555	15.1589	13.582	13.7012	13.4394	0.288403	-1.79384	0.000716499	down	A0A1U8E444		GO:0043231				KOG1347	Uncharacterized membrane protein, predicted efflux pump	IPR040304	ATG8-IP-1/2	cytoplasmic
tr|A0A1U8E480|A0A1U8E480_CAPAN	17.0836	17.0519	16.9812	16.8059	16.7674	16.7174	0.826279	-0.275298	0.00248885	down	A0A1U8E480	GO:0006606	GO:0005634;GO:0005737;GO:0005829	GO:0008536;GO:0061608;GO:0008139	K14293	ko03013	KOG1241;KOG1241	Karyopherin (importin) beta 1;Karyopherin (importin) beta 1	IPR011989;IPR016024;IPR001494;IPR040122	ARM-like;ARM-type_fold;Importin-beta_N;Importin_beta	cytoplasmic
tr|A0A1U8E496|A0A1U8E496_CAPAN	15.2182	16.0488	15.7914	13.1797	13.5982	13.3545	0.201844	-2.30869	0.00386189	down	A0A1U8E496			GO:0046872;GO:0016491;GO:0031418	K13229	ko00402	KOG0143;KOG0143	Iron/ascorbate family oxidoreductases;Iron/ascorbate family oxidoreductases	IPR026992;IPR027443;IPR005123	DIOX_N;IPNS-like;Oxoglu/Fe-dep_dioxygenase	peroxisomal
tr|A0A1U8E4A8|A0A1U8E4A8_CAPAN	14.6793	14.8113	14.5171	16.1262	16.0113	15.8871	2.52971	1.33897	0.000325986	up	A0A2G2YXW5								IPR011705;IPR000210;IPR011333;IPR008974	BACK;BTB/POZ_dom;SKP1/BTB/POZ_sf;TRAF-like	nuclear
tr|A0A1U8E4C0|A0A1U8E4C0_CAPAN	13.533	13.7814	13.5964	13.1955	13.2843	13.3417	0.777488	-0.363109	0.0215243	down	A0A1U8E4C0			GO:0046872;GO:0003677;GO:0003729	K13832	ko00400;ko01100;ko01110;ko01230	KOG1677	CCCH-type Zn-finger protein	IPR000571;IPR036855	Znf_CCCH;Znf_CCCH_sf	cytoplasmic
tr|A0A1U8E4C9|A0A1U8E4C9_CAPAN	13.4139	13.617	13.5283	11.262	11.3618	11.0899	0.205636	-2.28184	4.01537e-05	down	A0A1U8E4C9	GO:0051301;GO:0016567;GO:0031145;GO:0007091;GO:0045842	GO:0005737;GO:0005680		K03354	ko04110;ko04111;ko04113;ko04114;ko04120;ko04914;ko05166	KOG1174;KOG1174	Anaphase-promoting complex (APC), subunit 7;Anaphase-promoting complex (APC), subunit 7	IPR013026;IPR011990;IPR019734	TPR-contain_dom;TPR-like_helical_dom_sf;TPR_repeat	cytoplasmic
tr|A0A1U8E4I5|A0A1U8E4I5_CAPAN	15.5941	15.8449	15.7829	16.502	16.4813	16.8847	1.84301	0.882063	0.00844301	up	A0A1U8E4I5		GO:0016021	GO:0005524;GO:0004672	K16224	ko04016;ko04626			IPR011009;IPR001611;IPR003591;IPR032675;IPR024788;IPR000719;IPR017441;IPR008271	Kinase-like_dom_sf;Leu-rich_rpt;Leu-rich_rpt_typical-subtyp;LRR_dom_sf;Malectin-like_Carb-bd_dom;Prot_kinase_dom;Protein_kinase_ATP_BS;Ser/Thr_kinase_AS	vacuolar
tr|A0A1U8E4I9|A0A1U8E4I9_CAPAN	17.0923	16.8456	16.8819	17.6629	17.7835	17.8447	1.77	0.823752	0.00152939	up	A0A1U8E4I9		GO:0016021	GO:0005524;GO:0004674	K20718	ko04016			IPR011009;IPR032675;IPR013210;IPR000719;IPR017441;IPR001245;IPR008271	Kinase-like_dom_sf;LRR_dom_sf;LRR_N_plant-typ;Prot_kinase_dom;Protein_kinase_ATP_BS;Ser-Thr/Tyr_kinase_cat_dom;Ser/Thr_kinase_AS	endoplasmic reticulum
tr|A0A1U8E4J4|A0A1U8E4J4_CAPAN	16.1117	16.5533	16.463	15.8393	15.74	15.796	0.667012	-0.584216	0.0439754	down	A0A1U8E4J4			GO:0035091	K17917	ko04144	KOG2273	Membrane coat complex Retromer, subunit VPS5/SNX1, Sorting nexins, and related PX domain-containing proteins	IPR027267;IPR001683;IPR036871;IPR015404	AH/BAR_dom_sf;PX_dom;PX_dom_sf;Vps5_C	cytoplasmic
tr|A0A1U8E4M7|A0A1U8E4M7_CAPAN	15.13	15.0259	14.9219	14.5238	14.2717	14.0425	0.595997	-0.746623	0.020008	down	A0A1U8E4M7		GO:0005794;GO:0005768	GO:0005525;GO:0003924	K07904	ko04144;ko04961;ko04962;ko04972;ko05164	KOG0087	GTPase Rab11/YPT3, small G protein superfamily	IPR027417;IPR005225;IPR001806	P-loop_NTPase;Small_GTP-bd_dom;Small_GTPase	cytoplasmic
tr|A0A1U8E4P3|A0A1U8E4P3_CAPAN	15.6566	15.3975	15.5053	15.1408	15.2001	15.22	0.793983	-0.33282	0.0373851	down	A0A1U8E4P3	GO:0042352		GO:0005524;GO:0050201	K05305	ko00051;ko00520;ko01100	KOG4644	L-fucose kinase	IPR012887;IPR013750;IPR036554;IPR006204;IPR020568	Fucokinase;GHMP_kinase_C_dom;GHMP_kinase_C_sf;GHMP_kinase_N_dom;Ribosomal_S5_D2-typ_fold	cytoplasmic
tr|A0A1U8E4S8|A0A1U8E4S8_CAPAN	15.6444	15.2749	15.8675	13.7824	14.0926	14.2559	0.341052	-1.55193	0.00258884	down	A0A1U8E4S8			GO:0046872;GO:0016491;GO:0031418	K05933	ko00270;ko01100;ko01110	KOG0143;KOG0143	Iron/ascorbate family oxidoreductases;Iron/ascorbate family oxidoreductases	IPR026992;IPR027443;IPR005123	DIOX_N;IPNS-like;Oxoglu/Fe-dep_dioxygenase	peroxisomal
tr|A0A1U8E4T4|A0A1U8E4T4_CAPAN	18.2849	18.3472	18.3758	18.7029	18.7375	18.8126	1.33332	0.415026	0.000698523	up	A0A2G2YSF9	GO:0006886;GO:0006888;GO:0070973	GO:0016021;GO:0005789		K14009	ko04141;ko05165	KOG1962	B-cell receptor-associated protein and related proteins	IPR008417	BAP29/BAP31	endoplasmic reticulum
tr|A0A1U8E4X2|A0A1U8E4X2_CAPAN	16.9972	16.6585	16.7476	16.0256	16.1301	16.1944	0.62227	-0.684387	0.00994073	down	A0A1U8E4X2		GO:0016021						IPR013517;IPR015943	FG-GAP;WD40/YVTN_repeat-like_dom_sf	Golgi apparatus
tr|A0A1U8E4Y3|A0A1U8E4Y3_CAPAN	13.3679	13.2785	13.3382	14.824	14.7393	14.6941	2.68377	1.42426	1.92276e-05	up	A0A2G2YRH9		GO:0016021;GO:0005789		K20723	ko05010	KOG1792	Reticulon	IPR003388	Reticulon	Golgi apparatus
tr|A0A1U8E514|A0A1U8E514_CAPAN	16.188	16.165	16.0372	18.486	18.5055	18.4618	5.11367	2.35436	0.000169461	up	A0A2G2YZ84						KOG0908	Thioredoxin-like protein	IPR008979;IPR010400;IPR037047	Galactose-bd-like_sf;PITH_dom;PITH_dom_sf	cytoplasmic
tr|A0A1U8E527|A0A1U8E527_CAPAN	13.6387	13.9617	13.9917	15.2236	15.2842	15.1922	2.58339	1.36927	0.00473687	up	A0A2G2YRD6	GO:0009058		GO:0016779	K00966	ko00051;ko00520;ko01100;ko01110	KOG1322	GDP-mannose pyrophosphorylase/mannose-1-phosphate guanylyltransferase	IPR001451;IPR005835;IPR029044	Hexapep;NTP_transferase_dom;Nucleotide-diphossugar_trans	cytoplasmic
tr|A0A1U8E536|A0A1U8E536_CAPAN	15.8294	15.3703	15.3947	16.115	16.3298	16.4169	1.68848	0.755725	0.0187335	up	A0A1U8E536		GO:0016021;GO:0016020		K20393				IPR004895	Prenylated_rab_accept_PRA1	Golgi apparatus
tr|A0A1U8E553|A0A1U8E553_CAPAN	16.1486	16.5187	16.8699	15.5191	15.478	15.6867	0.517218	-0.951157	0.0354188	down	A0A1U8E553								IPR014729;IPR006015;IPR006016	Rossmann-like_a/b/a_fold;Universal_stress_UspA;UspA	cytoplasmic
tr|A0A1U8E5A0|A0A1U8E5A0_CAPAN	14.4884	15.6543	15.5639	13.0857	13.2631	13.5147	0.25923	-1.94769	0.0255713	down	A0A1U8E5A0	GO:0000184;GO:0045727	GO:0005737;GO:0005730	GO:0003729	K14328	ko03013;ko03015	KOG1295	Nonsense-mediated decay protein Upf3	IPR012677;IPR035979;IPR039722;IPR005120	Nucleotide-bd_a/b_plait_sf;RBD_domain_sf;Upf3;UPF3_dom	cytoplasmic
tr|A0A1U8E5A6|A0A1U8E5A6_CAPAN	14.0392	14.2672	14.331	15.6399	15.6533	15.7568	2.77187	1.47086	0.00110632	up	A0A1U8E5A6	GO:0042273;GO:0042255	GO:0005730;GO:0030687	GO:0003723	K07565		KOG3492	Ribosome biogenesis protein NIP7	IPR002478;IPR015947;IPR036974;IPR016686;IPR040598;IPR005155	PUA;PUA-like_sf;PUA_sf;Ribosomal_synth_fac_NIP7;UPF0113_N;UPF0113_PUA	cytoplasmic
tr|A0A1U8E5A7|A0A1U8E5A7_CAPAN	16.353	16.589	16.5207	16.8873	16.8276	16.7353	1.25624	0.329111	0.0229578	up	A0A2G2Y1M6								IPR020864	MACPF	cytoplasmic
tr|A0A1U8E5A8|A0A1U8E5A8_CAPAN	14.0291	13.5826	13.5674	12.2875	12.4626	12.3814	0.392515	-1.34918	0.0072731	down	A0A2G2YTG3	GO:0006412	GO:0005840	GO:0003735	K02871	ko03010	KOG3203	Mitochondrial/chloroplast ribosomal protein L13	IPR005822;IPR005823;IPR023563;IPR036899	Ribosomal_L13;Ribosomal_L13_bac-type;Ribosomal_L13_CS;Ribosomal_L13_sf	chloroplast
tr|A0A1U8E5B1|A0A1U8E5B1_CAPAN	17.3084	17.5683	17.3245	18.428	18.4274	18.197	1.93247	0.950443	0.00116803	up	A0A2G2Y1L1			GO:0003723	K20102		KOG1901	Uncharacterized high-glucose-regulated protein	IPR007275	YTH_domain	cytoplasmic
tr|A0A1U8E5B7|A0A1U8E5B7_CAPAN	13.0717	12.8942	13.0089	14.8935	14.8752	14.9153	3.74001	1.90304	0.000440534	up	A0A1U8E5B7	GO:0006796	GO:0005829	GO:0000287;GO:0004427	K01507	ko00190	KOG1626	Inorganic pyrophosphatase/Nucleosome remodeling factor, subunit NURF38	IPR008162;IPR036649	Pyrophosphatase;Pyrophosphatase_sf	cytoplasmic
tr|A0A1U8E5G1|A0A1U8E5G1_CAPAN	16.5791	16.2307	16.3054	17.1749	17.3439	17.2838	1.86063	0.895793	0.00562969	up	A0A2G2XUV6		GO:0005737	GO:0004834;GO:0033984	K01695	ko00260;ko00400;ko01100;ko01110;ko01230	KOG4175	Tryptophan synthase alpha chain	IPR013785;IPR011060;IPR018204;IPR002028	Aldolase_TIM;RibuloseP-bd_barrel;Trp_synthase_alpha_AS;Trp_synthase_suA	chloroplast
tr|A0A1U8E5I9|A0A1U8E5I9_CAPAN	14.8718	15.0464	15.0413	16.3831	16.3199	16.3478	2.57357	1.36377	0.000738613	up	A0A1U8E5I9	GO:0045490		GO:0046872;GO:0030570	K01728	ko00040;ko01100;ko02024			IPR018082;IPR002022;IPR012334;IPR011050	AmbAllergen;Pec_lyase;Pectin_lyas_fold;Pectin_lyase_fold/virulence	cytoplasmic
tr|A0A1U8E5K0|A0A1U8E5K0_CAPAN	15.6276	15.4213	15.4881	14.7118	14.626	14.599	0.548373	-0.866771	0.000890416	down	A0A1U8E5K0								IPR008978	HSP20-like_chaperone	cytoplasmic
tr|A0A1U8E5M7|A0A1U8E5M7_CAPAN	16.3645	16.5006	16.6089	17.8596	17.9887	17.9156	2.69441	1.42997	0.000355109	up	A0A1U8E5M7			GO:0030170;GO:0003824;GO:0030151	K15631	ko00790	KOG2362	Uncharacterized Fe-S protein	IPR005302;IPR005303;IPR011037	MoCF_Sase_C;MOSC_N;Pyrv_Knase-like_insert_dom_sf	cytoplasmic
tr|A0A1U8E5N8|A0A1U8E5N8_CAPAN	12.0585	12.1043	12.0103	14.5462	14.5601	14.3837	5.42256	2.43897	5.33812e-05	up	A0A1U8E5N8	GO:0007093	GO:0005634		K13105	ko05202;ko05211	KOG3903	Mitotic checkpoint protein PRCC	IPR018800	PRCC	nuclear
tr|A0A1U8E5Q7|A0A1U8E5Q7_CAPAN	14.7944	14.3439	13.5588	12.3366	12.4703	12.4844	0.286791	-1.80193	0.0359505	down	A0A2G2YSX6		GO:0016021		K19984	ko05132	KOG1922;KOG1922	Rho GTPase effector BNI1 and related formins;Rho GTPase effector BNI1 and related formins	IPR015425;IPR042201	FH2_Formin;FH2_Formin_sf	Golgi apparatus
tr|A0A1U8E5R0|A0A1U8E5R0_CAPAN	15.7813	16.1546	15.9514	16.8047	16.8832	16.8161	1.83051	0.872246	0.0117721	up	A0A1U8E5R0			GO:0005096	K12492	ko04144	KOG0704;KOG0704;KOG0704	ADP-ribosylation factor GTPase activator;ADP-ribosylation factor GTPase activator;ADP-ribosylation factor GTPase activator	IPR037278;IPR001164;IPR038508	ARFGAP/RecO;ArfGAP_dom;ArfGAP_dom_sf	mitochondrial
tr|A0A1U8E5T1|A0A1U8E5T1_CAPAN	11.2561	10.7443	10.7971	13.211	13.4163	13.3346	5.23484	2.38815	0.00190205	up	A0A2G2XWA1		GO:0016021						IPR008511	Protein_BYPASS-related	cytoplasmic
tr|A0A1U8E5T6|A0A1U8E5T6_CAPAN	15.2311	15.243	15.2123	14.5701	14.7311	14.7054	0.67832	-0.559963	0.00648376	down	A0A2G2YR37	GO:0006979	GO:0016021								Golgi apparatus
tr|A0A1U8E5V0|A0A1U8E5V0_CAPAN	13.7452	12.9662	12.8943	14.4937	14.2903	14.3927	2.28204	1.19032	0.0432483	up	A0A1U8E5V0				K12160	ko03013;ko05418	KOG1769	Ubiquitin-like proteins	IPR022617;IPR029071	Rad60/SUMO-like_dom;Ubiquitin-like_domsf	cytoplasmic
tr|A0A1U8E5V9|A0A1U8E5V9_CAPAN	18.0797	18.3385	18.3759	17.5536	17.6027	17.5564	0.618193	-0.693871	0.0154045	down	A0A1U8E5V9		GO:0016021;GO:0016020;GO:0009706						IPR005349	TMEM14	chloroplast
tr|A0A1U8E5W4|A0A1U8E5W4_CAPAN	15.5922	15.3902	15.4878	14.2891	14.1065	14.4602	0.433828	-1.20481	0.00153593	down	A0A1U8E5W4								IPR008406	DRM/ARP	cytoplasmic
tr|A0A1U8E5X0|A0A1U8E5X0_CAPAN	16.5207	15.3	15.4679	12.7729	12.6512	12.6841	0.119895	-3.06016	0.0145789	down	A0A2G2Y351	GO:0018298;GO:0009765	GO:0009535;GO:0009523;GO:0009522	GO:0016168	K08917	ko00196;ko01100			IPR001344;IPR022796;IPR023329	Chloro_AB-bd_pln;Chloroa_b-bind;Chlorophyll_a/b-bd_dom_sf	chloroplast
tr|A0A1U8E5Z1|A0A1U8E5Z1_CAPAN	12.4952	12.6085	12.5937	14.362	14.3743	14.5656	3.65084	1.86823	0.000119565	up	A0A1U8E5Z1		GO:0016021;GO:0005794	GO:0004252	K08653	ko04141	KOG4266	Subtilisin kexin isozyme-1/site 1 protease, subtilase superfamily	IPR000209;IPR036852;IPR022398;IPR023828;IPR015500;IPR034185	Peptidase_S8/S53_dom;Peptidase_S8/S53_dom_sf;Peptidase_S8_His-AS;Peptidase_S8_Ser-AS;Peptidase_S8_subtilisin-rel;Site-1_peptidase_cat_dom	Golgi apparatus
tr|A0A1U8E600|A0A1U8E600_CAPAN	17.5356	17.6871	17.6845	18.0327	17.9497	18.0437	1.29501	0.372968	0.0060012	up	A0A2G2Y3K7			GO:0004722	K17506		KOG0698	Serine/threonine protein phosphatase	IPR015655;IPR036457;IPR001932	PP2C;PPM-type_dom_sf;PPM-type_phosphatase_dom	cytoplasmic
tr|A0A1U8E601|A0A1U8E601_CAPAN	14.9426	15.4023	15.3931	14.249	14.1376	13.9716	0.457994	-1.1266	0.00688491	down	A0A1U8E601	GO:0006487;GO:0008610	GO:0043231;GO:0030176	GO:0047874	K07252	ko00510	KOG3146	Dolichyl pyrophosphate phosphatase and related acid phosphatases	IPR039667;IPR039666;IPR036938;IPR000326	Dolichyldiphosphatase_PAP2;Dolpp1/Cax4;P_Acid_Pase_2/haloperoxi_sf;P_Acid_Pase_2/haloperoxidase	endoplasmic reticulum
tr|A0A1U8E641|A0A1U8E641_CAPAN	14.4945	14.0424	13.7145	12.5555	13.0691	12.8461	0.417476	-1.26023	0.0135581	down	A0A1U8E641	GO:0006486	GO:0016021;GO:0000139	GO:0016757	K20888		KOG1021;KOG1021;KOG1021	Acetylglucosaminyltransferase EXT1/exostosin 1;Acetylglucosaminyltransferase EXT1/exostosin 1;Acetylglucosaminyltransferase EXT1/exostosin 1	IPR004263;IPR040911	Exostosin;Exostosin_GT47	Golgi apparatus
tr|A0A1U8E692|A0A1U8E692_CAPAN	13.5657	13.7924	13.9514	12.1214	12.049	12.2189	0.32085	-1.64003	0.00138942	down	A0A2G2YQ41				K09527		KOG4234	TPR repeat-containing protein	IPR013026;IPR011990;IPR013105;IPR019734	TPR-contain_dom;TPR-like_helical_dom_sf;TPR_2;TPR_repeat	nuclear
tr|A0A1U8E6C0|A0A1U8E6C0_CAPAN	13.546	14.0137	13.9727	14.4566	14.471	14.5258	1.55866	0.640311	0.047959	up	A0A2G2YPW5		GO:0016021		K14649	ko03022					Golgi apparatus
tr|A0A1U8E6C7|A0A1U8E6C7_CAPAN	14.5291	14.4191	14.4487	13.7753	13.5084	13.5972	0.55916	-0.838666	0.00351258	down	A0A1U8E6C7			GO:0008270	K17604				IPR018289;IPR000270;IPR004332;IPR006564;IPR007527	MULE_transposase_dom;PB1_dom;Transposase_MuDR;Znf_PMZ;Znf_SWIM	cytoplasmic
tr|A0A1U8E6E6|A0A1U8E6E6_CAPAN	16.7196	17.1849	17.134	16.0691	16.0459	16.0794	0.518343	-0.948022	0.0229064	down	A0A2G2YPT5		GO:0016021	GO:0003755	K12733	ko03040	KOG0882	Cyclophilin-related peptidyl-prolyl cis-trans isomerase	IPR029000;IPR002130	Cyclophilin-like_dom_sf;Cyclophilin-type_PPIase_dom	Golgi apparatus
tr|A0A1U8E6F3|A0A1U8E6F3_CAPAN	15.3083	15.2323	15.1066	16.787	16.845	16.5118	2.82627	1.4989	0.000789717	up	A0A1U8E6F3	GO:0006096	GO:0005737	GO:0005524;GO:0000287;GO:0016301;GO:0030955;GO:0004743	K00873	ko00010;ko00230;ko00620;ko01100;ko01110;ko01120;ko01200;ko01230;ko04922;ko04930;ko05165;ko05203;ko05230	KOG2323	Pyruvate kinase	IPR001697;IPR015813;IPR040442;IPR011037;IPR018209;IPR015793;IPR015795;IPR036918;IPR015806	Pyr_Knase;Pyrv/PenolPyrv_Kinase-like_dom;Pyrv_Kinase-like_dom_sf;Pyrv_Knase-like_insert_dom_sf;Pyrv_Knase_AS;Pyrv_Knase_brl;Pyrv_Knase_C;Pyrv_Knase_C_sf;Pyrv_Knase_insert_dom_sf	cytoplasmic
tr|A0A1U8E6G6|A0A1U8E6G6_CAPAN	15.9685	15.9168	15.6965	15.1081	15.0594	15.0435	0.578252	-0.79023	0.00824367	down	A0A1U8E6G6	GO:0030245		GO:0008810	K01179	ko00500;ko01100;ko02020			IPR008928;IPR012341;IPR001701;IPR033126;IPR018221	6-hairpin_glycosidase_sf;6hp_glycosidase-like_sf;Glyco_hydro_9;Glyco_hydro_9_Asp/Glu_AS;Glyco_hydro_9_His_AS	Golgi apparatus
tr|A0A1U8E6G8|A0A1U8E6G8_CAPAN	15.8651	15.7191	15.6089	16.649	16.6768	16.6631	1.90783	0.931933	0.00581729	up	A0A1U8E6G8			GO:0005524;GO:0004672	K13430	ko04626	KOG1187	Serine/threonine protein kinase	IPR011009;IPR000719;IPR017441;IPR008271	Kinase-like_dom_sf;Prot_kinase_dom;Protein_kinase_ATP_BS;Ser/Thr_kinase_AS	cytoplasmic
tr|A0A1U8E6J2|A0A1U8E6J2_CAPAN	15.3299	14.6432	14.6222	13.1992	13.3304	13.4944	0.347779	-1.52376	0.0139461	down	A0A1U8E6J2	GO:0032981;GO:0022900	GO:0016021;GO:0005747		K03959	ko00190;ko01100;ko04714;ko04723;ko04932;ko05010;ko05012;ko05014;ko05016;ko05020			IPR012576	NDUFB3	Golgi apparatus
tr|A0A1U8E6L7|A0A1U8E6L7_CAPAN	17.9398	18.2157	18.3034	18.8561	18.7693	18.7295	1.54969	0.63198	0.0198595	up	A0A1U8E6L7	GO:0016567;GO:0010228;GO:0009733;GO:0010051;GO:0010265	GO:0005634;GO:0005829;GO:0005886;GO:0005618		K17263		KOG1824	TATA-binding protein-interacting protein	IPR016024;IPR039852;IPR013932	ARM-type_fold;CAND1/CAND2;TATA-bd_TIP120	nuclear
tr|A0A1U8E6P9|A0A1U8E6P9_CAPAN	18.0938	18.0477	18.1009	18.5868	18.4884	18.4753	1.35285	0.436006	0.00190789	up	A0A2G2Y1Q0			GO:0005525;GO:0003924	K07904	ko04144;ko04961;ko04962;ko04972;ko05164	KOG0087	GTPase Rab11/YPT3, small G protein superfamily	IPR027417;IPR005225;IPR001806	P-loop_NTPase;Small_GTP-bd_dom;Small_GTPase	cytoplasmic
tr|A0A1U8E6T4|A0A1U8E6T4_CAPAN	12.9609	12.4798	12.5456	13.4755	13.3631	13.4973	1.72098	0.783227	0.027917	up	A0A2G2XYU7			GO:0008234	K16292		KOG1543	Cysteine proteinase Cathepsin L	IPR000118;IPR037277;IPR038765;IPR025661;IPR000169;IPR025660;IPR000668;IPR039417;IPR013201	Granulin;Granulin_sf;Papain-like_cys_pep_sf;Pept_asp_AS;Pept_cys_AS;Pept_his_AS;Peptidase_C1A_C;Peptidase_C1A_papain-like;Prot_inhib_I29	endoplasmic reticulum
tr|A0A1U8E6U2|A0A1U8E6U2_CAPAN	15.7622	16.2592	16.3648	16.9013	16.8851	16.9857	1.73541	0.795277	0.047026	up	A0A1U8E6U2	GO:0006468;GO:0050790;GO:0042149	GO:0005634;GO:0005737;GO:0031588	GO:0019901;GO:0019887;GO:0016208	K07200	ko04068;ko04152;ko04211;ko04213;ko04371;ko04530;ko04710;ko04714;ko04910;ko04920;ko04921;ko04922;ko04931;ko04932;ko05410	KOG1764	5'-AMP-activated protein kinase, gamma subunit	IPR032640;IPR000644;IPR013783;IPR014756	AMPK1_CBM;CBS_dom;Ig-like_fold;Ig_E-set	cytoplasmic
tr|A0A1U8E6V8|A0A1U8E6V8_CAPAN	12.3239	13.0627	12.8847	13.8658	14.0599	13.8186	2.23093	1.15764	0.0256001	up	A0A2G2Y1V9		GO:0016021;GO:0005886;GO:0005769	GO:0015095	K22733		KOG2922	Uncharacterized conserved protein	IPR008521	Mg_trans_NIPA	Golgi apparatus
tr|A0A1U8E6Y3|A0A1U8E6Y3_CAPAN	15.5251	15.37	15.4465	15.8298	15.6705	15.7399	1.23076	0.299554	0.00961122	up	A0A2G2Y0M3			GO:0008047	K03671	ko04621;ko05012;ko05132;ko05418	KOG0910	Thioredoxin-like protein	IPR036249;IPR017937;IPR013766	Thioredoxin-like_sf;Thioredoxin_CS;Thioredoxin_domain	chloroplast
tr|A0A1U8E714|A0A1U8E714_CAPAN	12.9939	12.852	12.7405	15.1762	14.9558	15.0814	4.62345	2.20897	2.58939e-05	up	A0A1U8E714	GO:0032511;GO:2000009	GO:0016021;GO:0005773;GO:0005768				KOG2174	Leptin receptor gene-related protein	IPR007262	Vps55/LEPROT	plasma membrane
tr|A0A1U8E723|A0A1U8E723_CAPAN	15.4826	15.5131	15.395	16.0086	15.9284	16.1341	1.47441	0.56014	0.00298358	up	A0A2G2Y3P2		GO:0005576	GO:0004185	K16297		KOG1282;KOG1282	Serine carboxypeptidases (lysosomal cathepsin A);Serine carboxypeptidases (lysosomal cathepsin A)	IPR029058;IPR001563;IPR033124;IPR018202	AB_hydrolase;Peptidase_S10;Ser_caboxypep_his_AS;Ser_caboxypep_ser_AS	vacuolar
tr|A0A1U8E731|A0A1U8E731_CAPAN	12.9682	13.0082	12.934	14.1734	14.0957	14.269	2.31216	1.20924	0.00038501	up	A0A2G2YLJ1		GO:0005856	GO:0005524	K10355		KOG0676	Actin and related proteins	IPR004000;IPR020902;IPR004001;IPR043129	Actin;Actin/actin-like_CS;Actin_CS;ATPase_NBD	cytoplasmic
tr|A0A1U8E747|A0A1U8E747_CAPAN	16.3566	16.0379	16.2535	15.5156	15.5719	15.7254	0.654445	-0.611657	0.0082585	down	A0A1U8E747		GO:0046658	GO:0009055	K01426	ko00330;ko00360;ko00380;ko00627;ko00643;ko01100;ko01120			IPR028871;IPR008972;IPR039391;IPR003245;IPR041844	BlueCu_1_BS;Cupredoxin;Phytocyanin;Phytocyanin_dom;Plantacyanin	extracellular
tr|A0A1U8E748|A0A1U8E748_CAPAN	12.4528	12.8931	12.7368	13.6122	13.5548	13.4178	1.78261	0.833995	0.0120807	up	A0A2G2YLH0	GO:0055114			K11153	ko00830;ko01100	KOG1208	Dehydrogenases with different specificities (related to short-chain alcohol dehydrogenases)	IPR036291;IPR002347	NAD(P)-bd_dom_sf;SDR_fam	mitochondrial
tr|A0A1U8E751|A0A1U8E751_CAPAN	12.8567	12.3715	12.6024	13.9379	13.9154	13.8699	2.45814	1.29757	0.0102883	up	A0A2G2Y475				K15223		KOG1946	RNA polymerase I transcription factor UAF	IPR014876;IPR019835;IPR036885;IPR003121	DEK_C;SWIB_domain;SWIB_MDM2_dom_sf;SWIB_MDM2_domain	cytoplasmic
tr|A0A1U8E755|A0A1U8E755_CAPAN	13.1516	13.2298	13.177	15.0476	14.9606	15.0444	3.55884	1.83141	1.55098e-06	up	A0A1U8E755				K01426	ko00330;ko00360;ko00380;ko00627;ko00643;ko01100;ko01120	KOG1211	Amidases	IPR020556;IPR023631;IPR036928	Amidase_CS;Amidase_dom;AS_sf	cytoplasmic
tr|A0A1U8E760|A0A1U8E760_CAPAN	19.3188	18.6963	18.7056	17.7543	17.788	17.5812	0.435564	-1.19904	0.0205609	down	A0A1U8DX95				K20802	ko00460;ko01100;ko01110			IPR029058;IPR000073	AB_hydrolase;AB_hydrolase_1	extracellular
tr|A0A1U8E762|A0A1U8E762_CAPAN	13.4621	13.0781	13.0574	14.5119	14.7383	15.0931	2.99366	1.58191	0.00225114	up	A0A1U8E762	GO:0009611		GO:0004867	K20769	ko00073			IPR000864;IPR036354	Prot_inh_pot1;Prot_inh_pot1_sf	extracellular
tr|A0A1U8E792|A0A1U8E792_CAPAN	14.8368	14.5058	14.6366	13.3752	13.3905	13.2589	0.401038	-1.31819	0.00172884	down	A0A2G2YRU9			GO:0046872;GO:0061630	K15685		KOG2932	E3 ubiquitin ligase involved in ubiquitination of E-cadherin complex	IPR040380;IPR040383;IPR013087;IPR013083	HAKAI-like_RING-HC;HAKAI/CBLL2;Znf_C2H2_type;Znf_RING/FYVE/PHD	cytoplasmic
tr|A0A1U8E7A2|A0A1U8E7A2_CAPAN	16.516	16.977	16.7192	15.7098	15.7338	15.7294	0.495489	-1.01308	0.0166581	down	A0A1U8E7A2				K17402						mitochondrial
tr|A0A1U8E7D5|A0A1U8E7D5_CAPAN	15.6552	16.2234	16.2227	17.0527	17.0772	17.1102	2.06523	1.0463	0.0303833	up	A0A1U8E7D5	GO:0006457;GO:0007021;GO:0007023	GO:0005829;GO:0005874;GO:0015630	GO:0015631;GO:0048487	K17292		KOG3470	Beta-tubulin folding cofactor A	IPR004226;IPR036126	TBCA;TBCA_sf	cytoplasmic
tr|A0A1U8E7E2|A0A1U8E7E2_CAPAN	12.0164	12.0942	11.8083	14.5459	14.275	14.2133	5.17568	2.37175	7.2894e-05	up	A0A1U8E7E2				K12472	ko04144			IPR004873	BURP_dom	endoplasmic reticulum
tr|A0A1U8E7F1|A0A1U8E7F1_CAPAN	18.6969	18.823	18.8773	20.1583	20.1676	20.2985	2.65566	1.40907	4.41466e-05	up	A0A2G2YRA7			GO:0016740	K00799	ko00480;ko00980;ko00982;ko00983;ko01100;ko01524;ko04212;ko05200;ko05204;ko05225;ko05418	KOG0406	Glutathione S-transferase	IPR010987;IPR036282;IPR004045;IPR004046;IPR036249	Glutathione-S-Trfase_C-like;Glutathione-S-Trfase_C_sf;Glutathione_S-Trfase_N;GST_C;Thioredoxin-like_sf	cytoplasmic
tr|A0A1U8E7F7|A0A1U8E7F7_CAPAN	19.9921	19.2185	19.9176	18.0851	18.2619	18.8669	0.404794	-1.30474	0.0188509	down	A0A2G2YRN3								IPR014729;IPR006015;IPR006016	Rossmann-like_a/b/a_fold;Universal_stress_UspA;UspA	cytoplasmic
tr|A0A1U8E7H7|A0A1U8E7H7_CAPAN	15.6673	15.0024	15.1464	14.6184	14.4832	14.2503	0.565902	-0.821377	0.0360535	down	A0A2G2YQY8			GO:0016787	K07025		KOG3109	Haloacid dehalogenase-like hydrolase	IPR036412;IPR006439;IPR010237	HAD-like_sf;HAD-SF_hydro_IA;Pyr-5-nucltdase	cytoplasmic
tr|A0A1U8E7J8|A0A1U8E7J8_CAPAN	14.7205	14.5612	14.5039	15.5126	15.5456	15.5356	1.91332	0.936076	0.0040567	up	A0A2G2YR56	GO:0009664	GO:0016020;GO:0005576;GO:0005618		K20628				IPR007118;IPR002963;IPR007112;IPR007117;IPR036749;IPR009009;IPR036908	Expan_Lol_pI;Expansin;Expansin/allergen_DPBB_dom;Expansin_CBD;Expansin_CBD_sf;RlpA-like_DPBB;RlpA-like_sf	extracellular
tr|A0A1U8E7L7|A0A1U8E7L7_CAPAN	15.2858	14.9706	15.0247	15.5511	15.4009	15.8018	1.40532	0.490898	0.0335951	up	A0A2G3AGZ0	GO:0007018		GO:0005524;GO:0008017;GO:0003777	K11498		KOG0242	Kinesin-like protein	IPR027640;IPR019821;IPR001752;IPR036961;IPR027417;IPR001841;IPR013083	Kinesin-like_fam;Kinesin_motor_CS;Kinesin_motor_dom;Kinesin_motor_dom_sf;P-loop_NTPase;Znf_RING;Znf_RING/FYVE/PHD	cytoplasmic
tr|A0A1U8E7L8|A0A1U8E7L8_CAPAN	16.281	16.4597	16.5092	16.9238	16.7954	16.8971	1.37125	0.455487	0.00920298	up	A0A2G3ALN0				K03386	ko04214			IPR009291	Vps62	cytoplasmic
tr|A0A1U8E7M0|A0A1U8E7M0_CAPAN	13.5714	13.2311	13.3802	15.8404	15.9894	16.1184	6.01476	2.58851	4.64385e-05	up	A0A2G2YLV0								IPR007612;IPR038595;IPR025659	LOR;LOR_sf;Tubby-like_C	cytoplasmic
tr|A0A1U8E7N0|A0A1U8E7N0_CAPAN	13.6565	13.7366	13.6985	13.2338	12.9507	13.0099	0.645114	-0.632374	0.0133417	down	A0A1U8E7N0	GO:0009737	GO:0005829						IPR038956;IPR022377;IPR000389	LEA_5;Sm_Hydphi_plant_seed_CS;Small_hydrophilic_seed_prot	cytoplasmic
tr|A0A1U8E7N8|A0A1U8E7N8_CAPAN	16.9752	16.7428	16.7388	15.5924	15.5526	15.5131	0.415751	-1.26621	0.00204653	down	A0A2G2YM04		GO:0016021	GO:0005347	K15100		KOG0756	Mitochondrial tricarboxylate/dicarboxylate carrier proteins	IPR002067;IPR018108;IPR023395	Mit_carrier;Mitochondrial_sb/sol_carrier;Mt_carrier_dom_sf	cytoplasmic
tr|A0A1U8E7P7|A0A1U8E7P7_CAPAN	17.124	16.8813	16.8201	13.1384	13.1921	12.992	0.0701075	-3.83429	1.7761e-05	down	A0A2G2Y3C8		GO:0005783		K03100	ko03060					endoplasmic reticulum
tr|A0A1U8E7S7|A0A1U8E7S7_CAPAN	17.6143	17.9462	17.6146	17.3496	17.1576	17.1113	0.697926	-0.518855	0.0227228	down	A0A2G2Y3B0	GO:0006457		GO:0005524;GO:0051082	K04043	ko03018;ko04212;ko05152	KOG0102	Molecular chaperones mortalin/PBP74/GRP75, HSP70 superfamily	IPR043129;IPR012725;IPR018181;IPR029048;IPR029047;IPR013126	ATPase_NBD;Chaperone_DnaK;Heat_shock_70_CS;HSP70_C_sf;HSP70_peptide-bd_sf;Hsp_70_fam	mitochondrial
tr|A0A1U8E7T6|A0A1U8E7T6_CAPAN	15.6601	15.7496	15.7817	14.5451	14.7808	14.7093	0.48228	-1.05206	0.000885901	down	A0A1U8E7T6			GO:0005509					IPR011992;IPR018247;IPR002048	EF-hand-dom_pair;EF_Hand_1_Ca_BS;EF_hand_dom	cytoplasmic
tr|A0A1U8E7U0|A0A1U8E7U0_CAPAN	14.5261	14.918	15.0323	15.7973	15.7929	16.021	2.06321	1.04489	0.00955363	up	A0A1U8E7U0	GO:0006412	GO:0005763	GO:0003735;GO:0070181	K03544	ko04112	KOG3162	Mitochondrial/chloroplast ribosomal protein S18	IPR001648;IPR036870	Ribosomal_S18;Ribosomal_S18_sf	mitochondrial
tr|A0A1U8E7U9|A0A1U8E7U9_CAPAN	12.5352	12.4567	12.2856	13.4168	13.3747	13.348	1.93725	0.954009	0.0036991	up	A0A2G2Y3C7				K23877				IPR026057;IPR025846;IPR029962;IPR029968	PC-Esterase;PMR5_N_dom;TBL;TBL13	extracellular
tr|A0A1U8E7W4|A0A1U8E7W4_CAPAN	14.8341	14.8727	14.7947	14.0463	13.9293	14.0789	0.568139	-0.815683	0.000598364	down	A0A1U8E7W4	GO:0006412;GO:0000447;GO:0000461	GO:0022627	GO:0003735	K02971	ko03010	KOG3486	40S ribosomal protein S21	IPR001931;IPR018279;IPR038579	Ribosomal_S21e;Ribosomal_S21e_CS;Ribosomal_S21e_sf	cytoplasmic
tr|A0A1U8E835|A0A1U8E835_CAPAN	16.0461	16.001	15.9681	15.1738	15.0623	15.0905	0.537288	-0.896232	6.66857e-05	down	A0A2G2Y2B7	GO:0043666			K17607	ko04138	KOG3224	Uncharacterized conserved protein	IPR007303	TIP41-like	cytoplasmic
tr|A0A1U8E867|A0A1U8E867_CAPAN	13.6902	14.06	13.9306	13.3787	13.4909	13.3977	0.721413	-0.471103	0.0387321	down	A0A2G2XZ28				K03029	ko03050;ko05010;ko05012;ko05014;ko05016;ko05017;ko05020;ko05169			IPR006868;IPR006867	DUF630;DUF632	cytoplasmic
tr|A0A1U8E869|A0A1U8E869_CAPAN	13.4404	13.9016	13.5873	11.8882	11.8395	11.8275	0.2889	-1.79136	0.00504897	down	A0A1U8E869		GO:0016021	GO:0005524;GO:0004672	K00924				IPR011009;IPR001611;IPR032675;IPR013210;IPR000719	Kinase-like_dom_sf;Leu-rich_rpt;LRR_dom_sf;LRR_N_plant-typ;Prot_kinase_dom	plasma membrane
tr|A0A1U8E874|A0A1U8E874_CAPAN	19.486	19.0594	19.1839	18.4811	18.5697	18.5918	0.61747	-0.695559	0.0251742	down	A0A2G2YN33			GO:0005524;GO:0016887	K06184		KOG0066	eIF2-interacting protein ABC50 (ABC superfamily)	IPR003593;IPR003439;IPR017871;IPR027417	AAA+_ATPase;ABC_transporter-like;ABC_transporter_CS;P-loop_NTPase	cytoplasmic
tr|A0A1U8E896|A0A1U8E896_CAPAN	17.2512	16.77	16.7478	15.6436	15.761	15.8038	0.439253	-1.18688	0.0131273	down	A0A1U8E896	GO:0051096;GO:0006264	GO:0005739;GO:0042645;GO:0009295	GO:0003697	K01051	ko00040;ko01100;ko02020			IPR012340;IPR000424;IPR011344	NA-bd_OB-fold;Primosome_PriB/ssb;ssDNA-bd	mitochondrial
tr|A0A1U8E8A4|A0A1U8E8A4_CAPAN	15.6715	16.1649	16.0272	17.0449	16.6351	16.7356	1.80333	0.850664	0.0121823	up	A0A1U8E8A4			GO:0046872;GO:0016491;GO:0031418	K14976	ko00950;ko01100;ko01110	KOG0143;KOG0143	Iron/ascorbate family oxidoreductases;Iron/ascorbate family oxidoreductases	IPR026992;IPR027443;IPR005123	DIOX_N;IPNS-like;Oxoglu/Fe-dep_dioxygenase	peroxisomal
tr|A0A1U8E8C4|A0A1U8E8C4_CAPAN	16.9358	16.8297	16.5936	15.6941	15.7006	15.6815	0.468347	-1.09435	0.00828035	down	A0A1U8E8C4	GO:0006424		GO:0005524;GO:0008270;GO:0000049;GO:0004818	K01885	ko00860;ko00970;ko01100;ko01110;ko01120	KOG1149	Glutamyl-tRNA synthetase (mitochondrial)	IPR008925;IPR020751;IPR001412;IPR004527;IPR000924;IPR020058;IPR033910;IPR014729	aa-tRNA-synth_I_codon-bd;aa-tRNA-synth_I_codon-bd_sub2;aa-tRNA-synth_I_CS;Glu-tRNA-ligase_bac/mito;Glu/Gln-tRNA-synth;Glu/Gln-tRNA-synth_Ib_cat-dom;GluRS_core;Rossmann-like_a/b/a_fold	mitochondrial
tr|A0A1U8E8E6|A0A1U8E8E6_CAPAN	16.4352	16.6358	16.5259	17.5862	17.6971	17.5465	2.11062	1.07767	0.000182806	up	A0A1U8E8E6	GO:0051301;GO:0048285;GO:0010020	GO:0005737;GO:0009507	GO:0005525;GO:0003924	K03531	ko04112			IPR000158;IPR020805;IPR024757;IPR008280;IPR018316;IPR037103;IPR036525;IPR003008	Cell_div_FtsZ;Cell_div_FtsZ_CS;FtsZ_C;Tub_FtsZ_C;Tubulin/FtsZ_2-layer-sand-dom;Tubulin/FtsZ_C_sf;Tubulin/FtsZ_GTPase_sf;Tubulin_FtsZ_GTPase	cytoplasmic
tr|A0A1U8E8E8|A0A1U8E8E8_CAPAN	12.794	13.6614	13.4376	15.5484	15.222	15.0553	3.93834	1.97759	0.00606251	up	A0A2G2YQD5		GO:0016021	GO:0015267	K09872		KOG0223	Aquaporin (major intrinsic protein family)	IPR023271;IPR034294;IPR000425;IPR022357	Aquaporin-like;Aquaporin_transptr;MIP;MIP_CS	Golgi apparatus
tr|A0A1U8E8L6|A0A1U8E8L6_CAPAN	18.8756	19.0296	19.1063	19.6349	19.6658	19.7129	1.58812	0.66732	0.00574013	up	A0A1U8E8L6	GO:0005975;GO:0006006	GO:0005829	GO:0000287;GO:0004614	K01835	ko00010;ko00030;ko00052;ko00230;ko00500;ko00520;ko00521;ko01100;ko01110;ko01120	KOG0625	Phosphoglucomutase	IPR005844;IPR016055;IPR005845;IPR005846;IPR005843;IPR036900;IPR016066;IPR005841	A-D-PHexomutase_a/b/a-I;A-D-PHexomutase_a/b/a-I/II/III;A-D-PHexomutase_a/b/a-II;A-D-PHexomutase_a/b/a-III;A-D-PHexomutase_C;A-D-PHexomutase_C_sf;A-D-PHexomutase_CS;Alpha-D-phosphohexomutase_SF	cytoplasmic
tr|A0A1U8E8M2|A0A1U8E8M2_CAPAN	14.2746	14.2156	14.2941	13.6115	13.5061	13.7262	0.638664	-0.64687	0.00468668	down	A0A1U8E8M2	GO:0000209;GO:0006301;GO:0070534	GO:0005634	GO:0061631	K10704	ko04624;ko05131	KOG0896	Ubiquitin-conjugating enzyme E2	IPR000608;IPR016135	UBQ-conjugat_E2;UBQ-conjugating_enzyme/RWD	nuclear
tr|A0A1U8E8P0|A0A1U8E8P0_CAPAN	15.5015	14.5097	14.8593	12.6343	12.5975	12.8236	0.207087	-2.27169	0.0122768	down	A0A2G2YN86		GO:0016021						IPR004864	LEA_2	Golgi apparatus
tr|A0A1U8E8P3|A0A1U8E8P3_CAPAN	15.6163	15.4229	15.4562	16.1821	16.1233	15.9897	1.51562	0.599912	0.00191386	up	A0A1U8E8P3	GO:0005975		GO:0004553					IPR006710;IPR023296	Glyco_hydro_43;Glyco_hydro_beta-prop_sf	vacuolar
tr|A0A1U8E8S2|A0A1U8E8S2_CAPAN	15.25	14.716	14.4471	16.1627	16.3243	16.084	2.61344	1.38595	0.0205634	up	A0A2G2YVQ2	GO:0120029	GO:0016021;GO:0005886	GO:0005524;GO:0008553	K01535	ko00190;ko01100	KOG0205	Plasma membrane H+-transporting ATPase	IPR004014;IPR023299;IPR018303;IPR023298;IPR008250;IPR036412;IPR006534;IPR001757	ATPase_P-typ_cation-transptr_N;ATPase_P-typ_cyto_dom_N;ATPase_P-typ_P_site;ATPase_P-typ_TM_dom_sf;ATPase_P-typ_transduc_dom_A_sf;HAD-like_sf;P-type_ATPase_IIIA;P_typ_ATPase	cytoplasmic
tr|A0A1U8E8T0|A0A1U8E8T0_CAPAN	16.4348	17.1391	17.0962	18.0597	17.9775	18.0353	2.19481	1.13409	0.0367987	up	A0A1U8E8T0	GO:0043161;GO:0010499;GO:0010498	GO:0005634;GO:0005737;GO:0005839;GO:0019773	GO:0004298;GO:0004175	K02727	ko03050;ko05010;ko05012;ko05014;ko05016;ko05017;ko05020	KOG0184	20S proteasome, regulatory subunit alpha type PSMA3/PRE10	IPR029055;IPR023332;IPR035150;IPR000426;IPR001353	Ntn_hydrolases_N;Proteasome_alpha-type;Proteasome_alpha3_plant;Proteasome_asu_N;Proteasome_sua/b	cytoplasmic
tr|A0A1U8E8T7|A0A1U8E8T7_CAPAN	18.925	18.5919	18.5246	17.7335	17.7387	17.761	0.522645	-0.936097	0.0166845	down	A0A2G2Y3Z5	GO:0018279	GO:0016021;GO:0005789	GO:0016740	K12670	ko00510;ko00513;ko01100;ko04141	KOG2754	Oligosaccharyltransferase, beta subunit	IPR005013	DDOST_48_kDa_subunit	Golgi apparatus
tr|A0A1U8E8Y6|A0A1U8E8Y6_CAPAN	14.5754	13.9826	14.1982	15.1786	15.2132	15.109	1.88535	0.914829	0.0307933	up	A0A2G2YNP5			GO:0005524;GO:0004672	K20476		KOG1164	Casein kinase (serine/threonine/tyrosine protein kinase)	IPR011009;IPR000719;IPR017441;IPR008271	Kinase-like_dom_sf;Prot_kinase_dom;Protein_kinase_ATP_BS;Ser/Thr_kinase_AS	cytoplasmic
tr|A0A1U8E8Z3|A0A1U8E8Z3_CAPAN	14.4579	14.4784	14.0498	12.7425	12.3898	12.5812	0.29576	-1.7575	0.000817313	down	A0A1U8E8Z3	GO:1904659									cytoplasmic
tr|A0A1U8E946|A0A1U8E946_CAPAN	15.9407	15.418	15.4834	14.5479	14.6596	14.8584	0.526524	-0.925429	0.0146493	down	A0A2G2YNS1		GO:0016021				KOG4491	Predicted membrane protein	IPR002794	DUF92_TMEM19	Golgi apparatus
tr|A0A1U8E9A3|A0A1U8E9A3_CAPAN	15.4341	15.5641	15.3124	13.1134	13.2296	13.0966	0.204425	-2.29036	6.80143e-05	down	A0A2G2YP00	GO:0006364;GO:0009561	GO:0005730;GO:0032040		K14769		KOG3237	Uncharacterized conserved protein	IPR007144	SSU_processome_Utp11	nuclear
tr|A0A1U8E9B3|A0A1U8E9B3_CAPAN	11.2515	11.8437	11.6676	13.8943	13.5369	13.8017	4.45903	2.15673	0.00119103	up	A0A2G2YP67		GO:0016021				KOG4267	Predicted membrane protein	IPR005349	TMEM14	chloroplast
tr|A0A1U8E9H2|A0A1U8E9H2_CAPAN	17.5199	17.4659	17.3553	16.7765	16.6384	16.5173	0.573156	-0.803	0.00168014	down	A0A2G2Y2R1		GO:0016021	GO:0015267	K09872		KOG0223	Aquaporin (major intrinsic protein family)	IPR023271;IPR034294;IPR000425;IPR022357	Aquaporin-like;Aquaporin_transptr;MIP;MIP_CS	Golgi apparatus
tr|A0A1U8E9I3|A0A1U8E9I3_CAPAN	13.3869	13.6754	13.2034	14.4786	14.2821	14.2562	1.8883	0.91709	0.00971567	up	A0A2G2YP60			GO:0046872;GO:0004722	K01102		KOG0700	Protein phosphatase 2C/pyruvate dehydrogenase (lipoamide) phosphatase	IPR015655;IPR000222;IPR036457;IPR001932	PP2C;PP2C_BS;PPM-type_dom_sf;PPM-type_phosphatase_dom	cytoplasmic
tr|A0A1U8E9J7|A0A1U8E9J7_CAPAN	17.0594	17.3314	17.3044	18.0826	17.9784	17.995	1.72544	0.786968	0.00614978	up	A0A1U8E9J7	GO:0010468	GO:0005634;GO:0005737	GO:0046872;GO:0003677;GO:0003729	K00963	ko00040;ko00052;ko00500;ko00520;ko00541;ko01100;ko01110	KOG1677	CCCH-type Zn-finger protein	IPR004087;IPR004088;IPR036612;IPR000571;IPR036855	KH_dom;KH_dom_type_1;KH_dom_type_1_sf;Znf_CCCH;Znf_CCCH_sf	nuclear
tr|A0A1U8E9L7|A0A1U8E9L7_CAPAN	15.1745	14.6455	14.5842	15.6647	15.4227	15.838	1.79058	0.840425	0.026021	up	A0A2G2XYL5	GO:0006419	GO:0009507;GO:0005739	GO:0005524;GO:0008270;GO:0000049;GO:0004813	K01872	ko00970	KOG0188	Alanyl-tRNA synthetase	IPR002318;IPR018162;IPR018165;IPR018164;IPR023033;IPR027522;IPR003156;IPR018163;IPR009000;IPR012947	Ala-tRNA-lgiase_IIc;Ala-tRNA-ligase_IIc_anticod-bd;Ala-tRNA-synth_IIc_core;Ala-tRNA-synth_IIc_N;Ala_tRNA_ligase_euk/bac;Ala_tRNA_synth_plant;DHHA1_dom;Thr/Ala-tRNA-synth_IIc_edit;Transl_B-barrel_sf;tRNA_SAD	chloroplast
tr|A0A1U8E9M2|A0A1U8E9M2_CAPAN	15.9993	16.5718	16.6091	14.9607	14.9635	14.9601	0.370627	-1.43196	0.0184666	down	A0A1U8E9M2	GO:0006412;GO:0000028;GO:0030490	GO:0022627	GO:0003735	K02979	ko03010	KOG3502	40S ribosomal protein S28	IPR012340;IPR000289;IPR028626	NA-bd_OB-fold;Ribosomal_S28e;Ribosomal_S28e_CS	cytoplasmic
tr|A0A1U8E9N3|A0A1U8E9N3_CAPAN	19.615	19.3538	19.5226	18.9841	19.0632	19.1673	0.744518	-0.425622	0.0133698	down	A0A1U8E9N3	GO:0006995;GO:0006538;GO:1901698	GO:0005739	GO:0000166;GO:0004352;GO:0004354	K00261	ko00220;ko00250;ko00471;ko00910;ko01100;ko01120;ko01200;ko04217;ko04964	KOG2250	Glutamate/leucine/phenylalanine/valine dehydrogenases	IPR006095;IPR033524;IPR006096;IPR006097;IPR014362;IPR036291;IPR033922	Glu/Leu/Phe/Val_DH;Glu/Leu/Phe/Val_DH_AS;Glu/Leu/Phe/Val_DH_C;Glu/Leu/Phe/Val_DH_dimer_dom;Glu_DH;NAD(P)-bd_dom_sf;NAD_bind_Glu_DH	cytoplasmic
tr|A0A1U8E9N8|A0A1U8E9N8_CAPAN	14.7213	14.2448	14.0169	15.2939	15.2931	15.3374	1.9731	0.980463	0.0414014	up	A0A2G2Y116		GO:0016021	GO:0020037;GO:0005506;GO:0016705;GO:0004497	K20769	ko00073	KOG0157;KOG0157	Cytochrome P450 CYP4/CYP19/CYP26 subfamilies;Cytochrome P450 CYP4/CYP19/CYP26 subfamilies	IPR001128;IPR017972;IPR002401;IPR036396	Cyt_P450;Cyt_P450_CS;Cyt_P450_E_grp-I;Cyt_P450_sf	endoplasmic reticulum
tr|A0A1U8E9P1|A0A1U8E9P1_CAPAN	17.1821	16.3967	16.2741	15.0229	15.0766	14.8383	0.321219	-1.63837	0.0232136	down	A0A2G2XYJ5			GO:0050660;GO:0050661;GO:0004499	K00485	ko00982	KOG1399	Flavin-containing monooxygenase	IPR036188;IPR000960;IPR020946	FAD/NAD-bd_sf;Flavin_mOase;Flavin_mOase-like	peroxisomal
tr|A0A1U8E9Q0|A0A1U8E9Q0_CAPAN	13.3163	14.0208	13.9266	14.9079	14.8934	14.9793	2.25368	1.17228	0.0321362	up	A0A2G2Y0Y9	GO:0000398	GO:0005681;GO:0005732		K12625	ko03018;ko03040	KOG1783	Small nuclear ribonucleoprotein F	IPR016487;IPR001163;IPR010920	Lsm6/sSmF;LSM_dom_euk/arc;LSM_dom_sf	cytoplasmic
tr|A0A1U8E9R3|A0A1U8E9R3_CAPAN	14.4841	14.4948	14.4039	13.8231	13.8091	14.1048	0.683687	-0.548592	0.0221076	down	A0A1U8E9R3		GO:0005737;GO:0009507;GO:0009535	GO:0005524;GO:0016887;GO:0005516	K14575	ko03008	KOG0733	Nuclear AAA ATPase (VCP subfamily)	IPR003593;IPR041569;IPR003959;IPR003960;IPR027417	AAA+_ATPase;AAA_lid_3;ATPase_AAA_core;ATPase_AAA_CS;P-loop_NTPase	cytoplasmic
tr|A0A1U8E9V7|A0A1U8E9V7_CAPAN	16.1824	16.6407	16.6841	18.3562	18.2482	18.2883	3.47048	1.79514	0.00627972	up	A0A1U8E9V7	GO:0006612	GO:0005737;GO:0005854	GO:0051082	K03626	ko04928	KOG2239	Transcription factor containing NAC and TS-N domains	IPR016641;IPR044034;IPR038187;IPR002715	EGD2/NACA;NAC-like_UBA;NAC_A/B_dom_sf;Nas_poly-pep-assoc_cplx_dom	cytoplasmic
tr|A0A1U8E9W4|A0A1U8E9W4_CAPAN	16.638	16.3835	17.0189	15.5377	15.485	16.014	0.499574	-1.00123	0.0162932	down	A0A1U8E9W4		GO:0005777	GO:0050660;GO:0003995	K00232	ko00071;ko00410;ko00592;ko00640;ko01040;ko01100;ko01110;ko01200;ko01212;ko03320;ko04024;ko04146	KOG0138	Glutaryl-CoA dehydrogenase	IPR006089;IPR006091;IPR036250;IPR009075;IPR013786;IPR037069;IPR009100	Acyl-CoA_DH_CS;Acyl-CoA_Oxase/DH_cen-dom;AcylCo_DH-like_C;AcylCo_DH/oxidase_C;AcylCoA_DH/ox_N;AcylCoA_DH/ox_N_sf;AcylCoA_DH/oxidase_NM_dom	peroxisomal
tr|A0A1U8E9Y3|A0A1U8E9Y3_CAPAN	12.759	13.539	13.7541	15.9526	15.6316	15.8647	5.52353	2.46559	0.00937633	up	A0A1U8E9Y3	GO:0006355	GO:0005634	GO:0046872;GO:0003712;GO:0042393;GO:0000976	K06889		KOG1632	Uncharacterized PHD Zn-finger protein	IPR021998;IPR044104;IPR019786;IPR011011;IPR001965;IPR019787;IPR013083	Alfin;PHD_AL_plant;Zinc_finger_PHD-type_CS;Znf_FYVE_PHD;Znf_PHD;Znf_PHD-finger;Znf_RING/FYVE/PHD	nuclear
tr|A0A1U8E9Z7|A0A1U8E9Z7_CAPAN	15.9866	15.7734	15.8531	17.0571	17.1831	17.367	2.5164	1.33136	0.000502449	up	A0A1U8E9Z7	GO:0005975		GO:0004563;GO:0102148	K12373	ko00511;ko00513;ko00520;ko00531;ko00603;ko00604;ko01100;ko04142	KOG2499	Beta-N-acetylhexosaminidase	IPR025705;IPR015883;IPR017853;IPR029018;IPR029019	Beta_hexosaminidase_sua/sub;Glyco_hydro_20_cat;Glycoside_hydrolase_SF;Hex-like_dom2;HEX_eukaryotic_N	plasma membrane
tr|A0A1U8EA19|A0A1U8EA19_CAPAN	18.7063	18.2604	18.2635	17.7108	17.8224	17.8541	0.653251	-0.614291	0.0442285	down	A0A2G3AL79	GO:0045116		GO:0019781	K10686	ko04120	KOG2015	NEDD8-activating complex, catalytic component UBA3	IPR014929;IPR000594;IPR023318;IPR030468;IPR035985;IPR033127	E2-binding;ThiF_NAD_FAD-bd;Ub_act_enz_dom_a_sf;Uba3;Ubiquitin-activating_enz;UBQ-activ_enz_E1_Cys_AS	cytoplasmic
tr|A0A1U8EA26|A0A1U8EA26_CAPAN	16.0209	15.7197	15.7399	15.2728	15.2708	15.4603	0.710938	-0.492204	0.0182123	down	A0A2G2YMN9			GO:0005096	K12492	ko04144	KOG0704;KOG0704;KOG0704	ADP-ribosylation factor GTPase activator;ADP-ribosylation factor GTPase activator;ADP-ribosylation factor GTPase activator	IPR037278;IPR001164;IPR038508	ARFGAP/RecO;ArfGAP_dom;ArfGAP_dom_sf	mitochondrial
tr|A0A1U8EA32|A0A1U8EA32_CAPAN	16.3504	16.2088	16.1472	17.4217	17.54	17.7284	2.51035	1.32789	0.000518639	up	A0A1U8EA32	GO:0009742	GO:0005886	GO:0005524;GO:0004672	K14500	ko04075			IPR011009;IPR000719;IPR001245;IPR011990	Kinase-like_dom_sf;Prot_kinase_dom;Ser-Thr/Tyr_kinase_cat_dom;TPR-like_helical_dom_sf	cytoplasmic
tr|A0A1U8EAH1|A0A1U8EAH1_CAPAN	16.5886	16.0356	16.316	15.01	14.9554	14.9266	0.392455	-1.3494	0.0122034	down	A0A2G2YMM5			GO:0046872	K08343	ko04136;ko04138;ko04140;ko05167			IPR016181;IPR032308;IPR019786;IPR011011;IPR001965;IPR019787;IPR013083	Acyl_CoA_acyltransferase;Jas;Zinc_finger_PHD-type_CS;Znf_FYVE_PHD;Znf_PHD;Znf_PHD-finger;Znf_RING/FYVE/PHD	nuclear
tr|A0A1U8EAH7|A0A1U8EAH7_CAPAN	20.0618	19.5494	19.6899	18.398	18.5481	18.578	0.417834	-1.259	0.00807079	down	A0A2G2YMU6			GO:0005524;GO:0000287;GO:0016301;GO:0030955;GO:0004743	K00873	ko00010;ko00230;ko00620;ko01100;ko01110;ko01120;ko01200;ko01230;ko04922;ko04930;ko05165;ko05203;ko05230	KOG2323	Pyruvate kinase	IPR001697;IPR015813;IPR040442;IPR011037;IPR015793;IPR015795;IPR036918;IPR015806	Pyr_Knase;Pyrv/PenolPyrv_Kinase-like_dom;Pyrv_Kinase-like_dom_sf;Pyrv_Knase-like_insert_dom_sf;Pyrv_Knase_brl;Pyrv_Knase_C;Pyrv_Knase_C_sf;Pyrv_Knase_insert_dom_sf	chloroplast
tr|A0A1U8EAM6|A0A1U8EAM6_CAPAN	17.7078	17.2323	17.0099	16.4067	16.5797	16.4661	0.561569	-0.832464	0.0489691	down	A0A1U8EAM6	GO:0000027;GO:0000463;GO:0032774	GO:0005730	GO:0019843	K14847		KOG3031	Protein required for biogenesis of the ribosomal 60S subunit	IPR007109;IPR039770	Brix;Rpf2	cytoplasmic
tr|A0A1U8EAT6|A0A1U8EAT6_CAPAN	15.9475	15.3608	15.4056	13.9144	13.9726	14.0079	0.328431	-1.60634	0.0121656	down	A0A1U8EAT6		GO:0009535;GO:0010287						IPR011256;IPR006917	Reg_factor_effector_dom_sf;SOUL_haem-bd	mitochondrial
tr|A0A1U8EB01|A0A1U8EB01_CAPAN	15.1313	15.5856	15.1031	16.5701	16.8634	17.0609	2.94465	1.55809	0.00187312	up	A0A1U8EB01				K23553						extracellular
tr|A0A1U8EB05|A0A1U8EB05_CAPAN	13.4698	13.8612	13.9732	14.7459	14.6887	14.7331	1.93791	0.954501	0.023419	up	A0A1U8EB05	GO:0006749	GO:0005737	GO:0004364	K00799	ko00480;ko00980;ko00982;ko00983;ko01100;ko01524;ko04212;ko05200;ko05204;ko05225;ko05418	KOG0406	Glutathione S-transferase	IPR010987;IPR036282;IPR004045;IPR004046;IPR036249	Glutathione-S-Trfase_C-like;Glutathione-S-Trfase_C_sf;Glutathione_S-Trfase_N;GST_C;Thioredoxin-like_sf	cytoplasmic
tr|A0A1U8EB09|A0A1U8EB09_CAPAN	19.3969	19.2392	19.2096	18.8994	18.9791	18.9589	0.792179	-0.336102	0.0172906	down	A0A1U8EB09	GO:0005975		GO:0030246;GO:0004553	K05546	ko00510;ko01100;ko04141	KOG1066;KOG1066;KOG1066	Glucosidase II catalytic (alpha) subunit and related enzymes, glycosyl hydrolase family 31;Glucosidase II catalytic (alpha) subunit and related enzymes, glycosyl hydrolase family 31;Glucosidase II catalytic (alpha) subunit and related enzymes, glycosyl hydrolase family 31	IPR011013;IPR000322;IPR030458;IPR025887;IPR013780;IPR017853	Gal_mutarotase_sf_dom;Glyco_hydro_31;Glyco_hydro_31_AS;Glyco_hydro_31_N_dom;Glyco_hydro_b;Glycoside_hydrolase_SF	vacuolar
tr|A0A1U8EB70|A0A1U8EB70_CAPAN	17.3513	17.4441	17.5664	17.8041	17.7882	17.9072	1.30068	0.379271	0.0109464	up	A0A1U8EB70	GO:0042744;GO:0034599;GO:0045454	GO:0005737;GO:0005739	GO:0008379	K11187	ko04146	KOG0541	Alkyl hydroperoxide reductase/peroxiredoxin	IPR037944;IPR013740;IPR036249;IPR013766	PRX5-like;Redoxin;Thioredoxin-like_sf;Thioredoxin_domain	mitochondrial
tr|A0A1U8EB74|A0A1U8EB74_CAPAN	13.2562	13.2843	13.2941	12.9365	12.7417	12.7715	0.726165	-0.46163	0.0143208	down	A0A1U8EB74	GO:0019760	GO:0005634	GO:0043565;GO:0000976	K22366		KOG4282	Transcription factor GT-2 and related proteins, contains trihelix DNA-binding/SANT domain	IPR006578;IPR017877	MADF-dom;Myb-like_dom	nuclear
tr|A0A1U8EBG3|A0A1U8EBG3_CAPAN	12.9505	13.2846	13.0245	14.2856	14.2036	14.2671	2.24325	1.16559	0.00522045	up	A0A1U8EBG3								IPR008390	AWPM-19	extracellular
tr|A0A1U8EBI7|A0A1U8EBI7_CAPAN	15.6255	15.2588	15.2409	14.8096	14.7596	14.6927	0.650176	-0.621098	0.0312159	down	A0A1U8EBI7				K01513	ko00230;ko00240;ko00500;ko00740;ko00760;ko00770;ko01100;ko01110			IPR006476	CHP01589_pln	cytoplasmic
tr|A0A1U8EBJ1|A0A1U8EBJ1_CAPAN	15.3589	15.1242	15.0096	15.8558	15.9393	15.9126	1.66821	0.738304	0.0148042	up	A0A2G3AME5	GO:0005975;GO:0006099;GO:0006108		GO:0030060	K00025	ko00020;ko00270;ko00620;ko00630;ko00710;ko01100;ko01110;ko01120;ko01200;ko04964	KOG1496	Malate dehydrogenase	IPR001557;IPR022383;IPR001236;IPR015955;IPR001252;IPR011274;IPR010945;IPR036291	L-lactate/malate_DH;Lactate/malate_DH_C;Lactate/malate_DH_N;Lactate_DH/Glyco_Ohase_4_C;Malate_DH_AS;Malate_DH_NAD-dep_euk;Malate_DH_type2;NAD(P)-bd_dom_sf	cytoplasmic
tr|A0A1U8EBP9|A0A1U8EBP9_CAPAN	16.8775	17.2557	17.0684	17.5816	17.5114	17.4985	1.37867	0.463279	0.0449016	up	A0A1U8EBP9						KOG4293	Predicted membrane protein, contains DoH and Cytochrome b-561/ferric reductase transmembrane domains	IPR005018;IPR017214	DOMON_domain;UCP037471	endoplasmic reticulum
tr|A0A1U8EBR2|A0A1U8EBR2_CAPAN	11.5644	12.3093	12.1121	14.9176	14.661	14.8514	7.03593	2.81474	0.00302332	up	A0A2G2YIX7		GO:0016021		K17279		KOG1725	Protein involved in membrane traffic (YOP1/TB2/DP1/HVA22 family)	IPR004345	TB2_DP1_HVA22	Golgi apparatus
tr|A0A1U8EBR3|A0A1U8EBR3_CAPAN	12.3351	12.4117	12.6628	13.0456	12.9341	13.063	1.45832	0.544311	0.019693	up	A0A1U8EBR3	GO:0006396		GO:0003723;GO:0008173			KOG0838	RNA Methylase, SpoU family	IPR029028;IPR001537;IPR029026	Alpha/beta_knot_MTases;SpoU_MeTrfase;tRNA_m1G_MTases_N	cytoplasmic
tr|A0A1U8EBW0|A0A1U8EBW0_CAPAN	18.5894	18.1958	18.2616	17.7552	17.6604	17.6597	0.634125	-0.657161	0.0263664	down	A0A2G2Y1C0		GO:0005829	GO:0051087;GO:0051879;GO:0001671	K20224		KOG2936	Uncharacterized conserved protein	IPR013538;IPR036338;IPR039981;IPR015310;IPR023393	Activator_of_Hsp90_ATPase;Aha1;AHSA-like;AHSA1_N;START-like_dom_sf	cytoplasmic
tr|A0A1U8EBY5|A0A1U8EBY5_CAPAN	17.8892	17.3849	17.3003	16.4154	16.608	16.4755	0.49135	-1.02518	0.0227063	down	A0A1U8EBY5	GO:0016310;GO:0009736;GO:0000160;GO:0009553;GO:0009825	GO:0005634;GO:0005737;GO:0005829	GO:0043424;GO:0009927	K14490	ko04075	KOG4747	Two-component phosphorelay intermediate involved in MAP kinase cascade regulation	IPR036641;IPR008207	HPT_dom_sf;Sig_transdc_His_kin_Hpt_dom	cytoplasmic
tr|A0A1U8EBY9|A0A1U8EBY9_CAPAN	19.4676	19.4231	19.2912	18.7887	18.7717	18.7644	0.651108	-0.619031	0.00646561	down	A0A2G2YLH7	GO:0009611		GO:0004867	K20769	ko00073			IPR000864;IPR036354	Prot_inh_pot1;Prot_inh_pot1_sf	extracellular
tr|A0A1U8EC67|A0A1U8EC67_CAPAN	16.5788	16.6393	16.6295	17.0442	17.0646	17.0825	1.36406	0.447908	0.000151875	up	A0A2G2YTR6	GO:0045116		GO:0019781	K04532	ko05010	KOG2016	NEDD8-activating complex, APP-BP1/UBA5 component	IPR030667;IPR000594;IPR035985	APP-BP1;ThiF_NAD_FAD-bd;Ubiquitin-activating_enz	cytoplasmic
tr|A0A2G2Z3T2|A0A2G2Z3T2_CAPAN	13.7064	13.4765	13.3475	14.9433	16.2866	16.2135	4.9393	2.30431	0.0284053	up	A0A2G2Z3T2	GO:0006952	GO:0005634	GO:0003677;GO:0003700	K09286				IPR001471;IPR036955;IPR016177	AP2/ERF_dom;AP2/ERF_dom_sf;DNA-bd_dom_sf	nuclear
tr|A0A1U8ECL6|A0A1U8ECL6_CAPAN	15.5261	15.2036	15.3106	17.7101	17.7329	17.7663	5.24022	2.38963	0.0011979	up	A0A2G3AMB2	GO:0000338;GO:0010387	GO:0005829		K12180		KOG3250;KOG3250	COP9 signalosome, subunit CSN7;COP9 signalosome, subunit CSN7	IPR000717	PCI_dom	cytoplasmic
tr|A0A1U8ECP1|A0A1U8ECP1_CAPAN	17.2248	17.5092	17.3633	18.1074	18.1413	18.2102	1.72572	0.787202	0.00549444	up	A0A2G2YTK8	GO:0006412	GO:0005840	GO:0003735	K02938	ko03010	KOG2309	60s ribosomal protein L2/L8	IPR012340;IPR022666;IPR014722;IPR002171;IPR022669;IPR022671;IPR014726;IPR008991	NA-bd_OB-fold;Rbsml_prot_L2_RNA-bd_dom;Rib_L2_dom2;Ribosomal_L2;Ribosomal_L2_C;Ribosomal_L2_CS;Ribosomal_L2_dom3;Translation_prot_SH3-like_sf	mitochondrial
tr|A0A1U8ECP2|A0A1U8ECP2_CAPAN	16.5912	16.6215	16.7197	16.0237	15.9852	15.9683	0.636527	-0.651707	0.00104005	down	A0A2G2YKL5								IPR009038;IPR036598	GOLD_dom;GOLD_dom_sf	cytoplasmic
tr|A0A1U8ECQ1|A0A1U8ECQ1_CAPAN	14.56	14.8049	14.8152	17.7703	17.9006	17.7898	8.53582	3.09353	7.77292e-05	up	A0A2G2YUJ6	GO:0006465	GO:0016021	GO:0004252	K13280	ko03060	KOG3342	Signal peptidase I	IPR036286;IPR015927;IPR001733	LexA/Signal_pep-like_sf;Peptidase_S24_S26A/B/C;Peptidase_S26B	Golgi apparatus
tr|A0A1U8ECR7|A0A1U8ECR7_CAPAN	13.7075	13.3944	13.4025	15.1879	15.1433	15.1191	3.13542	1.64866	0.00293149	up	A0A1U8ECR7	GO:0035556;GO:0010468	GO:0005634;GO:0005737	GO:0005524;GO:0004707	K04371	ko01521;ko01522;ko01524;ko04010;ko04011;ko04012;ko04013;ko04014;ko04015;ko04022;ko04024;ko04062;ko04066;ko04068;ko04071;ko04072;ko04111;ko04114;ko04140;ko04150;ko04151;ko04210;ko04214;ko04218;ko04261;ko04270;ko04320;ko04350;ko04360;ko04370;ko04371;ko04380;ko04510;ko04520;ko04540;ko04550;ko04611;ko04620;ko04621;ko04625;ko04650;ko04657;ko04658;ko04659;ko04660;ko04662;ko04664;ko04666;ko04668;ko04713…	KOG0660	Mitogen-activated protein kinase	IPR011009;IPR003527;IPR000719;IPR017441	Kinase-like_dom_sf;MAP_kinase_CS;Prot_kinase_dom;Protein_kinase_ATP_BS	cytoplasmic
tr|A0A1U8ECU6|A0A1U8ECU6_CAPAN	12.5156	12.5914	12.4348	15.7777	15.7241	15.6409	9.19162	3.20032	9.04054e-07	up	A0A1U8ECU6								IPR001202;IPR036020	WW_dom;WW_dom_sf	nuclear
tr|A0A1U8ECY3|A0A1U8ECY3_CAPAN	17.972	17.7719	17.8373	17.0915	17.0195	17.0044	0.565678	-0.821947	0.00147723	down	A0A1U8ECY3		GO:0016021;GO:0016020	GO:0005524;GO:0004674	K16224	ko04016;ko04626			IPR011009;IPR032675;IPR013210;IPR000719;IPR017441;IPR001245;IPR008271	Kinase-like_dom_sf;LRR_dom_sf;LRR_N_plant-typ;Prot_kinase_dom;Protein_kinase_ATP_BS;Ser-Thr/Tyr_kinase_cat_dom;Ser/Thr_kinase_AS	plasma membrane
tr|A0A1U8ECZ3|A0A1U8ECZ3_CAPAN	15.4397	15.7718	15.6031	16.5765	16.5161	16.5313	1.91372	0.936381	0.00849023	up	A0A2G2YRS4		GO:0016021	GO:0005524;GO:0016887;GO:0042626	K05666	ko01523;ko01524;ko02010;ko04976	KOG0054	Multidrug resistance-associated protein/mitoxantrone resistance protein, ABC superfamily	IPR003593;IPR011527;IPR036640;IPR003439;IPR017871;IPR027417	AAA+_ATPase;ABC1_TM_dom;ABC1_TM_sf;ABC_transporter-like;ABC_transporter_CS;P-loop_NTPase	vacuolar
tr|A0A1U8ED06|A0A1U8ED06_CAPAN	13.0845	13.8482	13.8203	14.9396	14.9902	14.9978	2.62357	1.39153	0.0302373	up	A0A1U8ED06	GO:0048364;GO:0009294;GO:0045931			K11684		KOG1474	Transcription initiation factor TFIID, subunit BDF1 and related bromodomain proteins	IPR001487;IPR036427;IPR037377;IPR027353;IPR038336	Bromodomain;Bromodomain-like_sf;GTE_bromo;NET_dom;NET_sf	nuclear
tr|A0A1U8ED08|A0A1U8ED08_CAPAN	17.2766	17.2257	17.1116	16.3175	16.4086	16.4759	0.572766	-0.803982	0.000281856	down	A0A2G2YTB7	GO:0006418	GO:0009507;GO:0005739	GO:0005524;GO:0004812	K01893	ko00970	KOG0554	Asparaginyl-tRNA synthetase (mitochondrial)	IPR004364	Aa-tRNA-synt_II	cytoplasmic
tr|A0A1U8ED17|A0A1U8ED17_CAPAN	18.1983	17.8702	17.8636	17.0909	17.1566	17.1	0.550377	-0.861508	0.0136955	down	A0A1U8ED17	GO:0051085	GO:0005759	GO:0046872;GO:0051082;GO:0051087	K04078		KOG1641	Mitochondrial chaperonin	IPR020818;IPR037124;IPR011032	Chaperonin_GroES;Chaperonin_GroES_sf;GroES-like_sf	chloroplast
tr|A0A1U8ED52|A0A1U8ED52_CAPAN	12.2788	13.033	13.361	15.2908	15.3764	15.638	5.83277	2.54418	0.00974968	up	A0A2G3AMB0			GO:0005524;GO:0004674	K00924		KOG1187	Serine/threonine protein kinase	IPR011009;IPR000719;IPR017441;IPR008271	Kinase-like_dom_sf;Prot_kinase_dom;Protein_kinase_ATP_BS;Ser/Thr_kinase_AS	cytoplasmic
tr|A0A1U8ED88|A0A1U8ED88_CAPAN	13.4681	14.3023	14.3353	15.6301	15.2107	15.3522	2.57121	1.36245	0.026371	up	A0A1U8ED88		GO:0005768	GO:0005525;GO:0003924	K07904	ko04144;ko04961;ko04962;ko04972;ko05164	KOG0087	GTPase Rab11/YPT3, small G protein superfamily	IPR027417;IPR005225;IPR001806	P-loop_NTPase;Small_GTP-bd_dom;Small_GTPase	cytoplasmic
tr|A0A1U8ED90|A0A1U8ED90_CAPAN	16.2363	16.3314	16.4553	15.8659	15.698	15.7771	0.677971	-0.560704	0.00276046	down	A0A1U8ED90	GO:0006616;GO:0031204	GO:0016021;GO:0005783;GO:0005789;GO:0009535;GO:0005784	GO:0043022;GO:0008320;GO:0005048	K10956	ko03060;ko04141;ko04145;ko05110	KOG1373;KOG1373	Transport protein Sec61, alpha subunit;Transport protein Sec61, alpha subunit	IPR002208;IPR030659;IPR023201;IPR019561	SecY/SEC61-alpha;SecY_CS;SecY_dom_sf;Translocon_Sec61/SecY_plug_dom	endoplasmic reticulum
tr|A0A1U8ED99|A0A1U8ED99_CAPAN	12.0137	12.8934	12.7132	14.9082	14.7822	14.8623	4.96145	2.31076	0.0120205	up	A0A2G2YL23			GO:0005524;GO:0004674	K00924		KOG1187	Serine/threonine protein kinase	IPR011009;IPR000719;IPR017441;IPR001245;IPR008271	Kinase-like_dom_sf;Prot_kinase_dom;Protein_kinase_ATP_BS;Ser-Thr/Tyr_kinase_cat_dom;Ser/Thr_kinase_AS	cytoplasmic
tr|A0A1U8EDJ6|A0A1U8EDJ6_CAPAN	15.4525	15.6301	15.7622	16.3403	16.4302	16.4776	1.74244	0.801108	0.00513047	up	A0A1U8EDJ6	GO:0016559;GO:0044375	GO:0005778;GO:0005779				KOG4186	Peroxisomal biogenesis protein (peroxin)	IPR008733	PEX11	peroxisomal
tr|A0A1U8EDJ7|A0A1U8EDJ7_CAPAN	11.57	11.3098	11.3063	11.8839	12.1024	12.1921	1.5846	0.664115	0.00633761	up	A0A2G3AMA5	GO:0006488	GO:0016021;GO:0005789;GO:0005788	GO:0052917;GO:0052824	K03847	ko00510;ko00513;ko01100	KOG2516;KOG2516	Protein involved in dolichol pathway for N-glycosylation (mannosyltransferase family);Protein involved in dolichol pathway for N-glycosylation (mannosyltransferase family)	IPR039485;IPR005599	ALG12;GPI_mannosylTrfase	Golgi apparatus
tr|A0A1U8EDK3|A0A1U8EDK3_CAPAN	12.8436	12.9399	12.9461	14.3625	14.4338	14.2793	2.72951	1.44864	2.5466e-05	up	A0A2G2YSP7	GO:0009408;GO:0009860	GO:0009506;GO:0005788	GO:0016491	K09510		KOG0714	Molecular chaperone (DnaJ superfamily)	IPR001623;IPR018253;IPR036869;IPR036249	DnaJ_domain;DnaJ_domain_CS;J_dom_sf;Thioredoxin-like_sf	vacuolar
tr|A0A1U8EDM0|A0A1U8EDM0_CAPAN	17.9134	17.9795	18.0431	18.6669	18.7247	18.7516	1.66527	0.735758	0.000202532	up	A0A1U8EDM0			GO:0004190	K11885		KOG0012	DNA damage inducible protein	IPR001995;IPR019103;IPR021109;IPR015940;IPR009060;IPR000626;IPR029071	Peptidase_A2_cat;Peptidase_aspartic_DDI1-type;Peptidase_aspartic_dom_sf;UBA;UBA-like_sf;Ubiquitin-like_dom;Ubiquitin-like_domsf	cytoplasmic
tr|A0A1U8EDM5|A0A1U8EDM5_CAPAN	14.2139	14.0041	14.0292	11.8997	11.9514	11.8244	0.219062	-2.19059	6.55733e-05	down	A0A2G2YL88		GO:0005956	GO:0016301;GO:0019887	K03115	ko03008;ko04064;ko04137;ko04139;ko04310;ko04520;ko04712;ko05010;ko05020;ko05162;ko05235	KOG3092;KOG3092;KOG3092	Casein kinase II, beta subunit;Casein kinase II, beta subunit;Casein kinase II, beta subunit	IPR016149;IPR035991;IPR000704	Casein_kin_II_reg-sub_N;Casein_kinase_II_beta-like;Casein_kinase_II_reg-sub	cytoplasmic
tr|A0A1U8EDN2|A0A1U8EDN2_CAPAN	16.1041	15.9983	16.0754	17.3305	17.3647	17.3486	2.44305	1.28868	0.000209892	up	A0A1U8EDN2		GO:0009535						IPR040003	At4g13200-like	chloroplast
tr|A0A1U8EDP2|A0A1U8EDP2_CAPAN	11.2035	12.1083	12.0253	14.5862	14.5186	14.6412	6.9787	2.80296	0.00961565	up	A0A2G2YRZ7			GO:0046872;GO:0003677;GO:0008080	K08343	ko04136;ko04138;ko04140;ko05167			IPR016181;IPR017956;IPR000182;IPR032308;IPR011011;IPR001965;IPR019787;IPR013083	Acyl_CoA_acyltransferase;AT_hook_DNA-bd_motif;GNAT_dom;Jas;Znf_FYVE_PHD;Znf_PHD;Znf_PHD-finger;Znf_RING/FYVE/PHD	nuclear
tr|A0A1U8EDR6|A0A1U8EDR6_CAPAN	13.026	13.8241	13.5286	15.5139	15.3329	15.254	3.75134	1.90741	0.0089717	up	A0A1U8EDR6	GO:0009834	GO:0005886						IPR036378;IPR000782	FAS1_dom_sf;FAS1_domain	endoplasmic reticulum
tr|A0A1U8EDR8|A0A1U8EDR8_CAPAN	17.1514	16.9848	16.7997	18.7854	18.8666	18.6539	3.45816	1.79	0.000368215	up	A0A2G2YSD8		GO:0016021		K14617	ko04977			IPR006876	LMBR1-like_membr_prot	Golgi apparatus
tr|A0A1U8EDS3|A0A1U8EDS3_CAPAN	14.18	14.2305	14.3054	14.6791	14.8573	14.9752	1.51421	0.598562	0.0105754	up	A0A1U8EDS3	GO:0046686;GO:0015995;GO:0006782	GO:0009570	GO:0004853	K01599	ko00860;ko01100;ko01110	KOG2872	Uroporphyrinogen decarboxylase	IPR038071;IPR006361;IPR000257	UROD/MetE-like_sf;Uroporphyrinogen_deCO2ase_HemE;Uroporphyrinogen_deCOase	chloroplast
tr|A0A1U8EDS5|A0A1U8EDS5_CAPAN	15.4916	15.4754	15.6964	14.4896	14.483	14.5465	0.483594	-1.04813	0.00264016	down	A0A1U8EDS5	GO:0046777;GO:0002237;GO:0050826;GO:0009625	GO:0005886	GO:0005524;GO:0004674	K13416	ko04016;ko04075;ko04626	KOG1187	Serine/threonine protein kinase	IPR011009;IPR000719;IPR017441;IPR008271	Kinase-like_dom_sf;Prot_kinase_dom;Protein_kinase_ATP_BS;Ser/Thr_kinase_AS	cytoplasmic
tr|A0A1U8EDS8|A0A1U8EDS8_CAPAN	15.6716	15.9197	15.7898	15.1978	15.0735	14.9685	0.609718	-0.713786	0.00190347	down	A0A1U8EDS8		GO:0016021				KOG2365	Uncharacterized membrane protein	IPR002549	AI-2E-like	Golgi apparatus
tr|A0A1U8EDU9|A0A1U8EDU9_CAPAN	15.6058	15.2211	15.2684	14.0402	14.0506	14.2111	0.416259	-1.26445	0.00327666	down	A0A1U8EDU9										extracellular
tr|A0A1U8EDX4|A0A1U8EDX4_CAPAN	18.4938	18.4005	18.3894	18.943	18.9933	19.1462	1.51532	0.599621	0.00295495	up	A0A1U8EDX4		GO:0005743		K17081		KOG3090	Prohibitin-like protein	IPR001107;IPR036013;IPR000163	Band_7;Band_7/SPFH_dom_sf;Prohibitin	cytoplasmic
tr|A0A1U8EDZ1|A0A1U8EDZ1_CAPAN	18.1688	19.1187	18.8564	16.8785	16.8899	16.808	0.276271	-1.85584	0.0217725	down	A0A1U8EDZ1	GO:0070125	GO:0005739	GO:0005525;GO:0003924;GO:0003746	K02355		KOG0465	Mitochondrial elongation factor	IPR041095;IPR009022;IPR035647;IPR035649;IPR000640;IPR004161;IPR031157;IPR027417;IPR020568;IPR014721;IPR005225;IPR000795;IPR009000;IPR004540;IPR005517	EFG_II;EFG_III;EFG_III/V;EFG_V;EFG_V-like;EFTu-like_2;G_TR_CS;P-loop_NTPase;Ribosomal_S5_D2-typ_fold;Ribosomal_S5_D2-typ_fold_subgr;Small_GTP-bd_dom;TF_GTP-bd_dom;Transl_B-barrel_sf;Transl_elong_EFG/EF2;Transl_elong_EFG/EF2_IV	mitochondrial
tr|A0A1U8EDZ7|A0A1U8EDZ7_CAPAN	16.1137	16.0652	15.9496	16.3411	16.3651	16.3942	1.25177	0.323968	0.0150519	up	A0A2G2XZE1	GO:0006412	GO:0015934	GO:0003723;GO:0003735	K02938	ko03010	KOG2309	60s ribosomal protein L2/L8	IPR012340;IPR022666;IPR014722;IPR002171;IPR023672;IPR022669;IPR022671;IPR014726;IPR008991	NA-bd_OB-fold;Rbsml_prot_L2_RNA-bd_dom;Rib_L2_dom2;Ribosomal_L2;Ribosomal_L2_arc;Ribosomal_L2_C;Ribosomal_L2_CS;Ribosomal_L2_dom3;Translation_prot_SH3-like_sf	mitochondrial
tr|A0A1U8EE53|A0A1U8EE53_CAPAN	16.9863	16.8961	16.8263	17.8264	17.9349	17.7758	1.92226	0.942804	0.000139218	up	A0A1U8EE53	GO:0090158;GO:0061817	GO:0005886;GO:0005789		K20222		KOG0439	VAMP-associated protein involved in inositol metabolism	IPR013783;IPR000535;IPR008962;IPR016763	Ig-like_fold;MSP_dom;PapD-like_sf;VAP	cytoplasmic
tr|A0A1U8EE67|A0A1U8EE67_CAPAN	17.5923	17.3246	17.2946	16.7113	16.6671	16.734	0.615702	-0.699697	0.0147674	down	A0A1U8EE67			GO:0032440	K19825		KOG1196	Predicted NAD-dependent oxidoreductase	IPR013149;IPR041694;IPR011032;IPR036291;IPR020843	ADH_C;ADH_N_2;GroES-like_sf;NAD(P)-bd_dom_sf;PKS_ER	cytoplasmic
tr|A0A1U8EE69|A0A1U8EE69_CAPAN	16.7543	16.9795	16.7008	16.0049	15.9486	15.8765	0.547835	-0.868187	0.00378282	down	A0A2G2YIG8	GO:0000398	GO:0005681		K12863	ko03040	KOG3228	Uncharacterized conserved protein	IPR006973	Cwf_Cwc_15	cytoplasmic
tr|A0A1U8EE71|A0A1U8EE71_CAPAN	12.3164	12.9842	13.0094	14.8875	14.493	15.4358	4.49633	2.16875	0.0040602	up	A0A1U8EE71	GO:0007018	GO:0005874	GO:0005524;GO:0008017;GO:0003777	K10405		KOG0239	Kinesin (KAR3 subfamily)	IPR027640;IPR019821;IPR001752;IPR036961;IPR027417	Kinesin-like_fam;Kinesin_motor_CS;Kinesin_motor_dom;Kinesin_motor_dom_sf;P-loop_NTPase	nuclear
tr|A0A1U8EEA5|A0A1U8EEA5_CAPAN	18.1688	18.1774	18.1755	17.2461	17.2933	17.2697	0.534324	-0.904213	0.000142023	down	A0A2G2YTJ5	GO:0005975;GO:0006099;GO:0006108		GO:0030060	K00026	ko00020;ko00270;ko00620;ko00630;ko00710;ko01100;ko01110;ko01120;ko01200	KOG1494	NAD-dependent malate dehydrogenase	IPR001557;IPR022383;IPR001236;IPR015955;IPR001252;IPR010097;IPR036291	L-lactate/malate_DH;Lactate/malate_DH_C;Lactate/malate_DH_N;Lactate_DH/Glyco_Ohase_4_C;Malate_DH_AS;Malate_DH_type1;NAD(P)-bd_dom_sf	cytoplasmic
tr|A0A1U8EEI7|A0A1U8EEI7_CAPAN	12.1413	12.4295	12.523	14.1285	14.7909	15.3666	5.26863	2.39743	0.014625	up	A0A1U8EEI7	GO:0000272		GO:0102229;GO:0016161	K01177	ko00500;ko01100;ko01110			IPR001554;IPR017853	Glyco_hydro_14;Glycoside_hydrolase_SF	cytoplasmic
tr|A0A1U8EEN6|A0A1U8EEN6_CAPAN	17.8788	17.6056	17.6797	17.3738	17.2656	17.3087	0.755078	-0.405303	0.0261066	down	A0A2G3AMH9	GO:0070084	GO:0005737	GO:0046872;GO:0070006	K01265		KOG2775	Metallopeptidase	IPR036005;IPR000994;IPR001714;IPR002468;IPR018349;IPR036388;IPR036390	Creatinase/aminopeptidase-like;Pept_M24;Pept_M24_MAP;Pept_M24A_MAP2;Pept_M24A_MAP2_BS;WH-like_DNA-bd_sf;WH_DNA-bd_sf	cytoplasmic
tr|A0A1U8EEN8|A0A1U8EEN8_CAPAN	13.491	13.2554	13.18	15.1562	15.1779	15.1193	3.58585	1.84232	0.00195942	up	A0A1U8EEN8	GO:0051453;GO:0071805;GO:0098719	GO:0016021;GO:0005886	GO:0015386;GO:0015385	K14724		KOG1965	Sodium/hydrogen exchanger protein	IPR006153;IPR018422;IPR038770;IPR004709	Cation/H_exchanger;Cation/H_exchanger_CPA1;Na+/solute_symporter_sf;NaH_exchanger	Golgi apparatus
tr|A0A1U8EEP3|A0A1U8EEP3_CAPAN	17.7142	17.0778	17.2832	15.9937	15.9318	16.2448	0.405672	-1.30161	0.00873177	down	A0A2G2YT15			GO:0016747	K07513	ko00071;ko00280;ko00592;ko01040;ko01100;ko01110;ko01212;ko03320;ko04146	KOG1389	3-oxoacyl CoA thiolase	IPR002155;IPR016039;IPR020615;IPR020610;IPR020617;IPR020613;IPR020616	Thiolase;Thiolase-like;Thiolase_acyl_enz_int_AS;Thiolase_AS;Thiolase_C;Thiolase_CS;Thiolase_N	cytoplasmic
tr|A0A1U8EER2|A0A1U8EER2_CAPAN	10.9287	10.7275	11.0089	11.8201	12.1761	11.8464	2.08372	1.05916	0.00241941	up	A0A1U8EER2		GO:0016021	GO:0005347	K14684		KOG0752	Mitochondrial solute carrier protein	IPR002067;IPR018108;IPR023395	Mit_carrier;Mitochondrial_sb/sol_carrier;Mt_carrier_dom_sf	peroxisomal
tr|A0A1U8EES5|A0A1U8EES5_CAPAN	13.7477	14.1711	14.0606	15.0567	15.1519	15.216	2.21663	1.14837	0.00638683	up	A0A1U8EES5	GO:0006511;GO:0006623;GO:0006896	GO:0016020;GO:0005768;GO:0005802;GO:0017119	GO:0005509;GO:0061630	K01859	ko00941;ko01100;ko01110			IPR001881;IPR018097;IPR003137;IPR036249	EGF-like_Ca-bd_dom;EGF_Ca-bd_CS;PA_domain;Thioredoxin-like_sf	extracellular
tr|A0A1U8EES7|A0A1U8EES7_CAPAN	14.0073	14.1317	13.9408	14.6843	14.4179	14.8449	1.53944	0.622404	0.0233573	up	A0A2G2YRD3		GO:0005737		K13993	ko04141	KOG0710	Molecular chaperone (small heat-shock protein Hsp26/Hsp42)	IPR002068;IPR031107;IPR008978	A-crystallin/Hsp20_dom;HSP20;HSP20-like_chaperone	cytoplasmic
tr|A0A1U8EEU9|A0A1U8EEU9_CAPAN	15.6648	15.9768	15.8485	14.4101	14.3744	14.4288	0.372265	-1.4256	0.00319729	down	A0A1U8EEU9	GO:0006952;GO:0042742;GO:0002229	GO:0016021;GO:0005886	GO:0005524;GO:0030246;GO:0004675	K01176	ko00500;ko01100;ko01110;ko04970;ko04972;ko04973			IPR013320;IPR011009;IPR001220;IPR000719;IPR017441;IPR001245;IPR008271	ConA-like_dom_sf;Kinase-like_dom_sf;Legume_lectin_dom;Prot_kinase_dom;Protein_kinase_ATP_BS;Ser-Thr/Tyr_kinase_cat_dom;Ser/Thr_kinase_AS	endoplasmic reticulum
tr|A0A1U8EEV5|A0A1U8EEV5_CAPAN	18.9329	18.6901	18.7451	18.1234	18.1306	17.9803	0.610773	-0.711292	0.0022716	down	A0A1U8EEV5	GO:0019430	GO:0005576;GO:0005615	GO:0005507;GO:0004784	K04565	ko04146;ko04213;ko05014;ko05016;ko05020	KOG0441	Cu2+/Zn2+ superoxide dismutase SOD1	IPR036423;IPR024134;IPR018152;IPR001424	SOD-like_Cu/Zn_dom_sf;SOD_Cu/Zn_/chaperone;SOD_Cu/Zn_BS;SOD_Cu_Zn_dom	cytoplasmic
tr|A0A1U8EEW9|A0A1U8EEW9_CAPAN	11.4557	12.117	12.0142	14.0868	14.1333	13.9343	4.56039	2.18916	0.00540606	up	A0A1U8EEW9	GO:0009658;GO:0042254;GO:0009965;GO:0071482;GO:0010239	GO:0009507;GO:0042644;GO:0009501;GO:0009509;GO:0009513;GO:0009537	GO:0019843;GO:0043621					IPR034563	PALE_CRESS	cytoplasmic
tr|A0A1U8EF37|A0A1U8EF37_CAPAN	14.5062	13.9235	13.9396	12.99	12.9222	12.8543	0.435001	-1.20091	0.0209553	down	A0A2G3ALJ2			GO:0008234	K08592		KOG0778	Protease, Ulp1 family	IPR038765;IPR003653	Papain-like_cys_pep_sf;Peptidase_C48_C	nuclear
tr|A0A1U8EF39|A0A1U8EF39_CAPAN	19.1615	18.7279	19.1754	18.2508	18.3258	18.578	0.643172	-0.636725	0.0285497	down	A0A2G2YJ13	GO:0006635	GO:0005777	GO:0071949;GO:0003997	K00232	ko00071;ko00410;ko00592;ko00640;ko01040;ko01100;ko01110;ko01200;ko01212;ko03320;ko04024;ko04146	KOG0135;KOG0135	Pristanoyl-CoA/acyl-CoA oxidase;Pristanoyl-CoA/acyl-CoA oxidase	IPR006091;IPR012258;IPR002655;IPR036250;IPR009075;IPR009100	Acyl-CoA_Oxase/DH_cen-dom;Acyl-CoA_oxidase;Acyl-CoA_oxidase_C;AcylCo_DH-like_C;AcylCo_DH/oxidase_C;AcylCoA_DH/oxidase_NM_dom	peroxisomal
tr|A0A1U8EF52|A0A1U8EF52_CAPAN	14.2822	14.2017	14.422	16.2222	16.2045	16.1691	3.72349	1.89665	0.000651677	up	A0A1U8EF52	GO:0000381	GO:0005634	GO:0003729	K14945		KOG1588	RNA-binding protein Sam68 and related KH domain proteins	IPR004087;IPR004088;IPR036612;IPR032377	KH_dom;KH_dom_type_1;KH_dom_type_1_sf;STAR_dimer	nuclear
tr|A0A1U8EF87|A0A1U8EF87_CAPAN	13.1026	12.6179	12.5265	14.0671	14.2292	14.3825	2.78421	1.47727	0.00534178	up	A0A2G2YIX2			GO:0005509	K06268	ko04010;ko04020;ko04022;ko04114;ko04218;ko04310;ko04360;ko04370;ko04380;ko04625;ko04650;ko04658;ko04659;ko04660;ko04662;ko04720;ko04724;ko04921;ko04922;ko04924;ko05010;ko05014;ko05020;ko05031;ko05152;ko05163;ko05166;ko05167;ko05170;ko05235	KOG0034	Ca2+/calmodulin-dependent protein phosphatase (calcineurin subunit B), EF-Hand superfamily protein	IPR011992;IPR002048	EF-hand-dom_pair;EF_hand_dom	cytoplasmic
tr|A0A1U8EF97|A0A1U8EF97_CAPAN	16.341	16.6069	16.5426	17.2453	17.0969	17.0113	1.53793	0.620987	0.0044638	up	A0A2G2YIN0		GO:0005874	GO:0008017					IPR011989;IPR016024;IPR034085;IPR033337	ARM-like;ARM-type_fold;TOG;TORTIFOLIA1/SPIRAL2-like	chloroplast
tr|A0A1U8EFC6|A0A1U8EFC6_CAPAN	15.9289	15.8835	15.7605	16.6134	16.5858	16.7302	1.72371	0.78552	0.00033102	up	A0A2G3ALL4										cytoplasmic
tr|A0A1U8EFF8|A0A1U8EFF8_CAPAN	13.201	12.9468	12.6371	13.8223	13.8124	13.9213	1.89699	0.92371	0.0255067	up	A0A2G2YRW0		GO:0016021		K20359		KOG3142	Prenylated rab acceptor 1	IPR004895	Prenylated_rab_accept_PRA1	peroxisomal
tr|A0A1U8EFG8|A0A1U8EFG8_CAPAN	15.6524	15.5267	15.6162	12.2815	12.3447	12.2169	0.100315	-3.31739	3.76419e-07	down	A0A1U8EFG8								IPR021883	LPA1-like	chloroplast
tr|A0A1U8EFI9|A0A1U8EFI9_CAPAN	15.8946	15.8418	16.0565	15.4244	15.4162	15.1216	0.655101	-0.610211	0.0101875	down	A0A2G2YJ99			GO:0016787	K17879	ko04146	KOG3069	Peroxisomal NUDIX hydrolase	IPR015797;IPR000086	NUDIX_hydrolase-like_dom_sf;NUDIX_hydrolase_dom	cytoplasmic
tr|A0A1U8EFM0|A0A1U8EFM0_CAPAN	14.6979	14.6478	14.6476	15.2137	15.2648	15.4914	1.57881	0.658838	0.0137408	up	A0A1U8EFM0	GO:0009116;GO:0009165;GO:0006164;GO:0006015;GO:0009156	GO:0005737;GO:0002189	GO:0005524;GO:0000287;GO:0016301;GO:0004749	K00948	ko00030;ko00230;ko01100;ko01110;ko01120;ko01200;ko01230	KOG1448;KOG1448	Ribose-phosphate pyrophosphokinase;Ribose-phosphate pyrophosphokinase	IPR000842;IPR029099;IPR000836;IPR029057;IPR005946;IPR037515	PRib_PP_synth_CS;Pribosyltran_N;PRibTrfase_dom;PRTase-like;Rib-P_diPkinase;Rib-P_diPkinase_bac	chloroplast
tr|A0A1U8EFN6|A0A1U8EFN6_CAPAN	14.3976	14.5367	14.4931	13.1457	13.133	13.4177	0.422305	-1.24364	0.00175383	down	A0A2G2YKY4	GO:0006486	GO:0016021;GO:0005789	GO:0004377	K03844	ko00510;ko00513;ko01100	KOG1387	Glycosyltransferase	IPR038013;IPR031814;IPR001296	ALG11;ALG11_N;Glyco_trans_1	Golgi apparatus
tr|A0A1U8EFP6|A0A1U8EFP6_CAPAN	18.7955	18.5543	18.624	18.4302	18.3349	18.3478	0.81961	-0.286991	0.0416127	down	A0A1U8EFP6	GO:0000911	GO:0005886;GO:0005635;GO:0009504;GO:0032153		K14319	ko03013	KOG1909;KOG1909;KOG1909	Ran GTPase-activating protein;Ran GTPase-activating protein;Ran GTPase-activating protein	IPR001611;IPR032675;IPR025265;IPR038214	Leu-rich_rpt;LRR_dom_sf;WPP_dom;WPP_sf	cytoplasmic
tr|A0A1U8EFR8|A0A1U8EFR8_CAPAN	16.09	15.695	15.5879	14.8077	14.6371	14.5646	0.45972	-1.12117	0.00815583	down	A0A1U8EFR8	GO:0006412;GO:0000027	GO:0009570;GO:0009941;GO:0022626	GO:0003723;GO:0003735	K02931	ko03010	KOG0398	Mitochondrial/chloroplast ribosomal protein L5/L7	IPR002132;IPR020930;IPR031309;IPR020929;IPR022803;IPR031310	Ribosomal_L5;Ribosomal_L5_bac-type;Ribosomal_L5_C;Ribosomal_L5_CS;Ribosomal_L5_dom_sf;Ribosomal_L5_N	chloroplast
tr|A0A1U8EG00|A0A1U8EG00_CAPAN	13.5132	13.1701	13.2752	14.6228	14.5839	14.5773	2.42031	1.27519	0.00552863	up	A0A1U8EG00				K03671	ko04621;ko05012;ko05132;ko05418			IPR036249;IPR013766	Thioredoxin-like_sf;Thioredoxin_domain	cytoplasmic
tr|A0A1U8EG42|A0A1U8EG42_CAPAN	12.8888	13.1387	12.8108	14.2879	14.3096	14.2763	2.54057	1.34515	0.00501954	up	A0A1U8EG42	GO:0030974	GO:0031305	GO:0005347;GO:0015234	K15108		KOG0752	Mitochondrial solute carrier protein	IPR002067;IPR018108;IPR023395	Mit_carrier;Mitochondrial_sb/sol_carrier;Mt_carrier_dom_sf	cytoplasmic
tr|A0A1U8EG70|A0A1U8EG70_CAPAN	17.8777	18.2684	18.1365	17.448	17.4337	17.3873	0.627974	-0.671223	0.0255703	down	A0A1U8EG70			GO:0005509					IPR011992;IPR018247;IPR002048	EF-hand-dom_pair;EF_Hand_1_Ca_BS;EF_hand_dom	cytoplasmic
tr|A0A1U8EG99|A0A1U8EG99_CAPAN	14.6075	14.8347	14.9283	15.8722	15.8515	15.809	2.07639	1.05408	0.00643931	up	A0A1U8EG99	GO:0006378;GO:0006369	GO:0005737;GO:0005849	GO:0003729;GO:0000993	K14400	ko03015	KOG2071	mRNA cleavage and polyadenylation factor I/II complex, subunit Pcf11	IPR006569;IPR008942;IPR013087	CID_dom;ENTH_VHS;Znf_C2H2_type	cytoplasmic
tr|A0A1U8EGC7|A0A1U8EGC7_CAPAN	16.889	16.5514	16.4944	15.1633	15.3452	15.3611	0.39091	-1.35509	0.00229466	down	A0A2G2YP87		GO:0016021		K07152		KOG2792	Putative cytochrome C oxidase assembly protein	IPR003782;IPR036249;IPR013766	SCO1/SenC;Thioredoxin-like_sf;Thioredoxin_domain	chloroplast
tr|A0A1U8EGE7|A0A1U8EGE7_CAPAN	19.1112	18.1762	18.0639	15.8384	15.763	15.5773	0.151334	-2.72419	0.0112369	down	A0A1U8EGE7	GO:0009742	GO:0005886	GO:0005524;GO:0004672	K14500	ko04075			IPR011009;IPR000719;IPR001245;IPR011990	Kinase-like_dom_sf;Prot_kinase_dom;Ser-Thr/Tyr_kinase_cat_dom;TPR-like_helical_dom_sf	cytoplasmic
tr|A0A1U8EGF1|A0A1U8EGF1_CAPAN	18.259	18.0774	18.1297	19.2269	19.2422	19.2795	2.13488	1.09415	0.00123668	up	A0A1U8EGF1	GO:0006886;GO:0006888;GO:0006891	GO:0000139;GO:0030126	GO:0005198	K17301		KOG1058	Vesicle coat complex COPI, beta subunit	IPR011989;IPR016024;IPR002553;IPR011710;IPR016460;IPR029446	ARM-like;ARM-type_fold;Clathrin/coatomer_adapt-like_N;Coatomer_bsu_C;COPB1;COPB1_appendage_platform_dom	cytoplasmic
tr|A0A1U8EGG0|A0A1U8EGG0_CAPAN	17.9377	17.8434	17.677	18.2204	18.2036	18.2473	1.32351	0.404371	0.0308446	up	A0A1U8EGG0	GO:0032259;GO:0019438		GO:0046983;GO:0008757;GO:0008171	K13066	ko00940;ko01100;ko01110	KOG3178	Hydroxyindole-O-methyltransferase and related SAM-dependent methyltransferases	IPR016461;IPR001077;IPR012967;IPR029063;IPR036388;IPR036390	COMT-like;O_MeTrfase_dom;Plant_MeTrfase_dimerisation;SAM-dependent_MTases;WH-like_DNA-bd_sf;WH_DNA-bd_sf	cytoplasmic
tr|A0A1U8EGI7|A0A1U8EGI7_CAPAN	13.2461	13.5744	13.2546	16.0835	16.106	15.9999	6.51953	2.70477	0.000721858	up	A0A1U8EGI7				K23978		KOG3035	Isoamyl acetate-hydrolyzing esterase	IPR013830;IPR036514	SGNH_hydro;SGNH_hydro_sf	mitochondrial
tr|A0A1U8EGK3|A0A1U8EGK3_CAPAN	14.9676	15.0706	14.8276	15.6478	15.7782	15.9063	1.76804	0.822147	0.00133446	up	A0A1U8EGK3		GO:0009506;GO:0046658						IPR004864	LEA_2	extracellular
tr|A0A1U8EGL7|A0A1U8EGL7_CAPAN	13.566	13.6614	13.4545	14.5946	14.314	14.2174	1.75894	0.814707	0.00755913	up	A0A1U8EGL7		GO:0009570;GO:0009579	GO:0005524;GO:0016887;GO:0046863			KOG0651	26S proteasome regulatory complex, ATPase RPT4	IPR003959;IPR027417	ATPase_AAA_core;P-loop_NTPase	cytoplasmic
tr|A0A1U8EGR6|A0A1U8EGR6_CAPAN	16.6081	16.8771	16.909	17.3469	17.2135	17.3265	1.41183	0.497565	0.0214771	up	A0A2G2YIU1			GO:0016740	K00799	ko00480;ko00980;ko00982;ko00983;ko01100;ko01524;ko04212;ko05200;ko05204;ko05225;ko05418	KOG0406	Glutathione S-transferase	IPR010987;IPR036282;IPR004045;IPR036249	Glutathione-S-Trfase_C-like;Glutathione-S-Trfase_C_sf;Glutathione_S-Trfase_N;Thioredoxin-like_sf	cytoplasmic
tr|A0A1U8EGS6|A0A1U8EGS6_CAPAN	16.1343	16.4476	16.3694	15.6837	15.6443	15.4816	0.60967	-0.713899	0.00513099	down	A0A2G3AMG1	GO:0015031;GO:0006888;GO:0009737	GO:0016021;GO:0005829;GO:0000139;GO:0005773;GO:0005768;GO:0005802;GO:0005801		K08495	ko04130	KOG3208	SNARE protein GS28	IPR023601	Golgi_SNAP_su1	cytoplasmic
tr|A0A1U8EGW4|A0A1U8EGW4_CAPAN	11.0891	10.8182	10.809	12.2194	12.0026	12.2447	2.37863	1.25013	0.000557799	up	A0A1U8EGW4	GO:0055114			K09841	ko00906;ko01100;ko01110	KOG0725	Reductases with broad range of substrate specificities	IPR036291;IPR002347	NAD(P)-bd_dom_sf;SDR_fam	cytoplasmic
tr|A0A1U8EGY7|A0A1U8EGY7_CAPAN	13.1912	13.0452	13.02	11.446	11.7137	11.5677	0.351183	-1.5097	0.00019196	down	A0A1U8EGY7			GO:0004722;GO:0004724	K01102		KOG0700	Protein phosphatase 2C/pyruvate dehydrogenase (lipoamide) phosphatase	IPR015655;IPR036457;IPR001932	PP2C;PPM-type_dom_sf;PPM-type_phosphatase_dom	cytoplasmic
tr|A0A1U8EGY9|A0A1U8EGY9_CAPAN	17.2608	17.1979	17.1023	16.8725	16.8293	16.9028	0.801746	-0.318784	0.00978754	down	A0A1U8EGY9			GO:0004721	K04382	ko03015;ko04013;ko04071;ko04111;ko04113;ko04114;ko04136;ko04138;ko04140;ko04151;ko04152;ko04261;ko04350;ko04390;ko04391;ko04530;ko04728;ko04730;ko05142;ko05160;ko05165	KOG0371	Serine/threonine protein phosphatase 2A, catalytic subunit	IPR004843;IPR029052;IPR006186	Calcineurin-like_PHP_ApaH;Metallo-depent_PP-like;Ser/Thr-sp_prot-phosphatase	cytoplasmic
tr|A0A1U8EH41|A0A1U8EH41_CAPAN	16.2401	16.6448	16.3415	15.903	15.7811	15.6511	0.645991	-0.630413	0.0175797	down	A0A2G3ALM7										cytoplasmic
tr|A0A1U8EH43|A0A1U8EH43_CAPAN	13.4388	12.8899	12.6842	14.1804	14.1919	14.1925	2.27195	1.18393	0.0343005	up	A0A2G2YM00	GO:0006629		GO:0004190	K12382	ko00600;ko04142	KOG1340;KOG1340	Prosaposin;Prosaposin	IPR007856;IPR008138;IPR011001;IPR008139	SapB_1;SapB_2;Saposin-like;SaposinB_dom	extracellular
tr|A0A1U8EH62|A0A1U8EH62_CAPAN	18.2326	17.7814	17.8499	17.1847	17.1269	17.196	0.580185	-0.785415	0.028151	down	A0A2G2YM39		GO:0016020	GO:0016798	K07964	ko00531;ko01100;ko05205			IPR005199;IPR017853	Glyco_hydro_79;Glycoside_hydrolase_SF	Golgi apparatus
tr|A0A1U8EH92|A0A1U8EH92_CAPAN	16.2324	16.1606	16.3101	14.6018	14.652	14.4833	0.317467	-1.65532	1.79984e-05	down	A0A1U8EH92	GO:0006952;GO:0006355;GO:0006281	GO:0005739	GO:0003729;GO:0003697					IPR009044;IPR013742	ssDNA-bd_transcriptional_reg;Whirly	mitochondrial
tr|A0A1U8EHB1|A0A1U8EHB1_CAPAN	13.9631	13.3605	13.3366	14.5505	14.4713	14.7165	2.0364	1.02602	0.0270278	up	A0A1U8EHB1	GO:0051259;GO:0055072;GO:0097428;GO:0044571	GO:0005737;GO:0005829;GO:0005739	GO:0051087;GO:0001671	K04082		KOG3192	Mitochondrial J-type chaperone	IPR001623;IPR004640;IPR036386;IPR009073;IPR036869	DnaJ_domain;HscB;HscB_C_sf;HscB_oligo_C;J_dom_sf	mitochondrial
tr|A0A1U8EHD5|A0A1U8EHD5_CAPAN	15.7456	15.4885	15.2085	16.2656	16.488	16.3789	1.86175	0.896657	0.0172228	up	A0A1U8EHD5			GO:0005509	K13448	ko04626	KOG0027	Calmodulin and related proteins (EF-Hand superfamily)	IPR011992;IPR018247;IPR002048;IPR039647	EF-hand-dom_pair;EF_Hand_1_Ca_BS;EF_hand_dom;EF_hand_pair_protein_CML-like	cytoplasmic
tr|A0A1U8EHE0|A0A1U8EHE0_CAPAN	13.6275	13.7111	13.6489	12.846	12.3342	12.652	0.482377	-1.05177	0.0173237	down	A0A2G2YJ06			GO:0020037;GO:0005506;GO:0016705	K01723	ko00592;ko01100;ko01110			IPR001128;IPR036396	Cyt_P450;Cyt_P450_sf	cytoplasmic
tr|A0A1U8EHG5|A0A1U8EHG5_CAPAN	17.1763	16.9915	16.8018	15.5803	15.6858	15.7981	0.405627	-1.30178	0.0013916	down	A0A2G2YHJ8		GO:0016021		K04077	ko03018;ko04212;ko04940;ko05134;ko05152			IPR004864	LEA_2	Golgi apparatus
tr|A0A1U8EHG9|A0A1U8EHG9_CAPAN	18.0873	17.7068	17.7964	16.6827	16.8468	16.8051	0.471295	-1.0853	0.00469986	down	A0A1U8EHG9			GO:0016491;GO:0051287;GO:0050661	K00020	ko00280;ko01100	KOG0409	Predicted dehydrogenase	IPR008927;IPR013328;IPR006115;IPR015815;IPR036291;IPR029154	6-PGluconate_DH-like_C_sf;6PGD_dom2;6PGDH_NADP-bd;HIBADH-related;NAD(P)-bd_dom_sf;NADP-bd	cytoplasmic
tr|A0A1U8EHI1|A0A1U8EHI1_CAPAN	14.4037	13.4661	13.2852	15.5096	15.6619	15.6584	3.71056	1.89164	0.0298065	up	A0A2G2YPY2		GO:0000139;GO:0072546;GO:0031901		K23566		KOG3918	Predicted membrane protein	IPR018937	Magnesium_transport	Golgi apparatus
tr|A0A1U8EHL9|A0A1U8EHL9_CAPAN	18.1974	18.0326	17.924	17.0595	17.2012	17.1978	0.536444	-0.898499	0.00166492	down	A0A1U8EHL9			GO:0016491	K00078	ko00040;ko00980;ko01100	KOG2741;KOG2741	Dimeric dihydrodiol dehydrogenase;Dimeric dihydrodiol dehydrogenase	IPR036291;IPR000683	NAD(P)-bd_dom_sf;Oxidoreductase_N	peroxisomal
tr|A0A1U8EHS3|A0A1U8EHS3_CAPAN	14.3956	14.6131	14.7216	14.9714	15.0204	14.9414	1.32038	0.400951	0.0460056	up	A0A2G3AN25	GO:0009231	GO:0009349	GO:0000906	K00794	ko00740;ko01100;ko01110	KOG3243	6,7-dimethyl-8-ribityllumazine synthase	IPR034964;IPR002180;IPR036467	LS;LS/RS;LS/RS_sf	chloroplast
tr|A0A1U8EHU6|A0A1U8EHU6_CAPAN	19.3107	19.0485	18.8868	17.7063	17.8106	17.7103	0.395137	-1.33957	0.00545129	down	A0A1U8EHU6				K07253	ko00350;ko00360;ko01100	KOG1759	Macrophage migration inhibitory factor	IPR001398;IPR014347	Macrophage_inhib_fac;Tautomerase/MIF_sf	cytoplasmic
tr|A0A1U8EHW1|A0A1U8EHW1_CAPAN	18.9673	19.1316	19.2164	18.5016	18.4081	18.4707	0.63951	-0.644962	0.00658048	down	A0A2G2YMR6	GO:0006096		GO:0004332	K01623	ko00010;ko00030;ko00051;ko00680;ko00710;ko01100;ko01110;ko01120;ko01200;ko01230;ko04066	KOG1557	Fructose-biphosphate aldolase	IPR029768;IPR013785;IPR000741	Aldolase_I_AS;Aldolase_TIM;FBA_I	cytoplasmic
tr|A0A1U8EHX5|A0A1U8EHX5_CAPAN	14.4575	14.0978	14.1046	15.0118	15.0702	14.9482	1.72914	0.790058	0.0156644	up	A0A1U8EHX5	GO:0051301;GO:0048285;GO:0010020	GO:0005737;GO:0009507	GO:0005525;GO:0003924	K03531	ko04112			IPR000158;IPR020805;IPR024757;IPR008280;IPR018316;IPR037103;IPR036525;IPR003008	Cell_div_FtsZ;Cell_div_FtsZ_CS;FtsZ_C;Tub_FtsZ_C;Tubulin/FtsZ_2-layer-sand-dom;Tubulin/FtsZ_C_sf;Tubulin/FtsZ_GTPase_sf;Tubulin_FtsZ_GTPase	cytoplasmic
tr|A0A1U8EIA7|A0A1U8EIA7_CAPAN	17.8887	17.4353	17.4592	16.9512	16.9894	16.8177	0.626343	-0.674976	0.0330042	down	A0A2G2YET6			GO:0005524;GO:0004672	K17541		KOG2137	Protein kinase	IPR011989;IPR016024;IPR011009;IPR000719	ARM-like;ARM-type_fold;Kinase-like_dom_sf;Prot_kinase_dom	cytoplasmic
tr|A0A1U8EIE7|A0A1U8EIE7_CAPAN	18.3917	18.0319	18.0924	17.6399	17.7115	17.5958	0.695949	-0.522946	0.0334131	down	A0A1U8EIE7		GO:0009941;GO:0009534	GO:0004742	K00627	ko00010;ko00020;ko00620;ko01100;ko01110;ko01120;ko01200	KOG0557	Dihydrolipoamide acetyltransferase	IPR003016;IPR001078;IPR000089;IPR023213;IPR036625;IPR004167;IPR011053	2-oxoA_DH_lipoyl-BS;2-oxoacid_DH_actylTfrase;Biotin_lipoyl;CAT-like_dom_sf;E3-bd_dom_sf;PSBD;Single_hybrid_motif	mitochondrial
tr|A0A1U8EIG9|A0A1U8EIG9_CAPAN	12.4976	12.4556	12.4063	10.3645	10.5444	10.2692	0.239738	-2.06047	0.000593675	down	A0A2G2YCV4		GO:0005634	GO:0046983	K12126	ko04075;ko04712			IPR011598;IPR036638	bHLH_dom;HLH_DNA-bd_sf	nuclear
tr|A0A1U8EII7|A0A1U8EII7_CAPAN	12.6997	13.0593	12.8795	13.5654	13.5061	13.1523	1.44231	0.528379	0.0353152	up	A0A1U8EII7				K03386	ko04214			IPR009291	Vps62	endoplasmic reticulum
tr|A0A1U8EIP8|A0A1U8EIP8_CAPAN	15.2425	15.1641	15.1901	14.3957	14.2882	14.2319	0.538247	-0.89366	0.000587705	down	A0A1U8EIP8			GO:0016810	K01880	ko00970			IPR013108;IPR011059;IPR032466;IPR033932	Amidohydro_3;Metal-dep_hydrolase_composite;Metal_Hydrolase;YtcJ-like	extracellular
tr|A0A1U8EIQ5|A0A1U8EIQ5_CAPAN	13.6346	13.2114	13.1947	14.2708	14.2468	14.2351	1.87121	0.903973	0.0239197	up	A0A2G2YLZ1	GO:0007165		GO:0005524;GO:0004674	K12761	ko04113;ko04138	KOG0583	Serine/threonine protein kinase	IPR011009;IPR018451;IPR004041;IPR000719;IPR017441;IPR008271	Kinase-like_dom_sf;NAF/FISL_domain;NAF_dom;Prot_kinase_dom;Protein_kinase_ATP_BS;Ser/Thr_kinase_AS	cytoplasmic
tr|A0A1U8EIQ7|A0A1U8EIQ7_CAPAN	14.1676	14.0341	13.7935	16.2779	16.0783	16.0868	4.43598	2.14925	0.000277075	up	A0A2G2YGH7	GO:0007018		GO:0005524;GO:0008017;GO:0003777	K10398		KOG0243	Kinesin-like protein	IPR027640;IPR019821;IPR001752;IPR036961;IPR027417	Kinesin-like_fam;Kinesin_motor_CS;Kinesin_motor_dom;Kinesin_motor_dom_sf;P-loop_NTPase	cytoplasmic
tr|A0A1U8EIU9|A0A1U8EIU9_CAPAN	16.9662	16.5645	16.4766	17.6283	17.7572	17.8329	2.09998	1.07037	0.0107079	up	A0A2G3AN32	GO:0006412	GO:0005840	GO:0003735;GO:0019843	K02940	ko03010	KOG3255	60S ribosomal protein L9	IPR000702;IPR020040;IPR036789;IPR002359	Ribosomal_L6;Ribosomal_L6_a/b-dom;Ribosomal_L6_a/b-dom_sf;Ribosomal_L6_CS2	cytoplasmic
tr|A0A1U8EIX3|A0A1U8EIX3_CAPAN	18.7589	18.9114	18.8332	18.3519	18.4819	18.5811	0.777622	-0.362858	0.0143287	down	A0A1U8EIX3			GO:0008080	K22246		KOG3216	Diamine acetyltransferase	IPR016181;IPR000182;IPR039534	Acyl_CoA_acyltransferase;GNAT_dom;NATA1-like	cytoplasmic
tr|A0A1U8EIY2|A0A1U8EIY2_CAPAN	16.8043	16.7562	16.7909	17.1821	17.2025	17.26	1.34826	0.431098	0.000309454	up	A0A2G2YD17	GO:0046654;GO:0046656		GO:0005524;GO:0046872;GO:0016301;GO:0003848;GO:0004156	K13941	ko00790;ko01100	KOG2544	Dihydropteroate synthase/7,8-dihydro-6-hydroxymethylpterin-pyrophosphokinase/Dihydroneopterin aldolase	IPR006390;IPR011005;IPR000550;IPR035907;IPR000489	DHP_synth;Dihydropteroate_synth-like;Hppk;Hppk_sf;Pterin-binding_dom	mitochondrial
tr|A0A1U8EJ06|A0A1U8EJ06_CAPAN	19.2814	19.2002	19.2431	18.5924	18.7181	18.7822	0.685855	-0.544025	0.00443222	down	A0A2G3AMQ4			GO:0051920	K03386	ko04214	KOG0852	Alkyl hydroperoxide reductase, thiol specific antioxidant and related enzymes	IPR000866;IPR019479;IPR036249;IPR013766	AhpC/TSA;Peroxiredoxin_C;Thioredoxin-like_sf;Thioredoxin_domain	chloroplast
tr|A0A1U8EJ09|A0A1U8EJ09_CAPAN	15.3631	14.5077	14.5859	13.2938	13.3434	13.2033	0.344185	-1.53874	0.0278207	down	A0A1U8EJ09	GO:0006457	GO:0005615;GO:0030173	GO:0003756;GO:0016971	K10758		KOG1731	FAD-dependent sulfhydryl oxidase/quiescin and related proteins	IPR036774;IPR017905;IPR039798;IPR036249;IPR017937;IPR013766	ERV/ALR_sulphydryl_oxid_sf;ERV/ALR_sulphydryl_oxidase;Sulfhydryl_oxidase;Thioredoxin-like_sf;Thioredoxin_CS;Thioredoxin_domain	endoplasmic reticulum
tr|A0A1U8EJ10|A0A1U8EJ10_CAPAN	12.141	11.5415	12.1526	15.0952	15.187	15.1837	9.2553	3.21028	0.00333313	up	A0A1U8EJ10				K17964		KOG4197	FOG: PPR repeat	IPR002885;IPR033443;IPR011990	Pentatricopeptide_repeat;PPR_long;TPR-like_helical_dom_sf	mitochondrial
tr|A0A1U8EJ22|A0A1U8EJ22_CAPAN	16.766	16.9757	16.8106	17.3626	17.3394	17.1604	1.35348	0.436679	0.00841176	up	A0A1U8EJ22		GO:0016021	GO:0005524;GO:0004672	K16224	ko04016;ko04626			IPR011009;IPR001611;IPR032675;IPR024788;IPR000719;IPR001245;IPR008271	Kinase-like_dom_sf;Leu-rich_rpt;LRR_dom_sf;Malectin-like_Carb-bd_dom;Prot_kinase_dom;Ser-Thr/Tyr_kinase_cat_dom;Ser/Thr_kinase_AS	endoplasmic reticulum
tr|A0A1U8EJ24|A0A1U8EJ24_CAPAN	16.9974	17.0005	17.3095	17.3911	17.424	17.5961	1.29051	0.367942	0.0494601	up	A0A1U8EJ24	GO:0001732;GO:0001731	GO:0005829	GO:0005525;GO:0003743;GO:0005092;GO:0071074	K03262	ko03013;ko04214	KOG2767	Translation initiation factor 5 (eIF-5)	IPR016024;IPR016021;IPR002735;IPR016189;IPR016190;IPR003307	ARM-type_fold;MIF4-like_sf;Transl_init_fac_IF2/IF5;Transl_init_fac_IF2/IF5_N;Transl_init_fac_IF2/IF5_Zn-bd;W2_domain	cytoplasmic
tr|A0A1U8EJ31|A0A1U8EJ31_CAPAN	18.9546	18.6097	18.5922	17.2691	17.1908	17.1092	0.346482	-1.52915	0.00236977	down	A0A1U8EJ31	GO:0007062	GO:0005634;GO:0000785;GO:0008278	GO:0003682	K06671	ko04110;ko04111;ko04113	KOG2011	Sister chromatid cohesion complex Cohesin, subunit STAG/IRR1/SCC3	IPR016024;IPR039662;IPR020839;IPR013721	ARM-type_fold;Cohesin_Scc3/SA;SCD;STAG	nuclear
tr|A0A1U8EJ68|A0A1U8EJ68_CAPAN	18.4402	18.2744	18.2596	18.0525	18.0098	18.0147	0.812773	-0.299075	0.0300624	down	A0A1U8EJ68	GO:0006897							IPR016024;IPR037501	ARM-type_fold;TPLATE	cytoplasmic
tr|A0A1U8EJ84|A0A1U8EJ84_CAPAN	18.9983	18.1419	18.292	16.4477	16.5196	16.5636	0.255759	-1.96714	0.0162939	down	A0A1U8EJ84	GO:0009850	GO:0005783	GO:0016787;GO:0010179	K14664				IPR017439;IPR036264;IPR002933;IPR011650	Amidohydrolase;Bact_exopeptidase_dim_dom;Peptidase_M20;Peptidase_M20_dimer	endoplasmic reticulum
tr|A0A1U8EJ90|A0A1U8EJ90_CAPAN	16.1268	15.5073	15.4959	13.4655	13.3603	13.4234	0.203967	-2.29359	0.00717542	down	A0A2G2YBU3	GO:0006004	GO:0016021	GO:0016740	K23280				IPR024709;IPR019378	FucosylTrfase_pln;GDP-Fuc_O-FucTrfase	Golgi apparatus
tr|A0A1U8EJ96|A0A1U8EJ96_CAPAN	17.0282	17.2117	17.1685	16.1007	16.0731	16.0658	0.48088	-1.05625	0.00203216	down	A0A2G3ALR7		GO:0009524;GO:0005876	GO:0051011					IPR029711;IPR010604	Haus7-like;Plant_AUG7	cytoplasmic
tr|A0A1U8EJB9|A0A1U8EJB9_CAPAN	14.4954	14.5252	14.2483	13.7468	13.784	13.6936	0.623509	-0.681519	0.010976	down	A0A1U8EJB9			GO:0005524;GO:0016787	K14641	ko00230;ko00240;ko01100	KOG1385	Nucleoside phosphatase	IPR000407	GDA1_CD39_NTPase	Golgi apparatus
tr|A0A1U8EJD2|A0A1U8EJD2_CAPAN	14.3224	14.8313	14.4072	16.5812	16.64	16.4958	4.14687	2.05202	0.00371171	up	A0A1U8EJD2		GO:0016020		K13420	ko04016;ko04626	KOG0619	FOG: Leucine rich repeat	IPR001611;IPR003591;IPR032675	Leu-rich_rpt;Leu-rich_rpt_typical-subtyp;LRR_dom_sf	plasma membrane
tr|A0A1U8EJE6|A0A1U8EJE6_CAPAN	17.1462	17.1355	17.1822	17.4795	17.435	17.5096	1.24841	0.320087	0.000567364	up	A0A1U8EJE6	GO:0045332	GO:0016021;GO:0005886	GO:0005524;GO:0000287;GO:0140326	K01530		KOG0206	P-type ATPase	IPR023299;IPR018303;IPR023298;IPR008250;IPR036412;IPR023214;IPR006539;IPR032631;IPR001757;IPR032630	ATPase_P-typ_cyto_dom_N;ATPase_P-typ_P_site;ATPase_P-typ_TM_dom_sf;ATPase_P-typ_transduc_dom_A_sf;HAD-like_sf;HAD_sf;P-type_ATPase_IV;P-type_ATPase_N;P_typ_ATPase;P_typ_ATPase_c	mitochondrial
tr|A0A1U8EJF7|A0A1U8EJF7_CAPAN	16.7393	16.3443	16.3822	15.9328	15.9246	15.8499	0.666114	-0.586159	0.0382518	down	A0A2G2YNA0	GO:0048364;GO:0055071	GO:0016021;GO:0005768;GO:0005802	GO:0005524;GO:0005388;GO:0015410	K05853	ko04020;ko04022;ko04024;ko04260;ko04261;ko04919;ko04972;ko05010;ko05017;ko05410;ko05412;ko05414	KOG0202	Ca2+ transporting ATPase	IPR006068;IPR004014;IPR023299;IPR018303;IPR023298;IPR008250;IPR036412;IPR023214;IPR005782;IPR001757	ATPase_P-typ_cation-transptr_C;ATPase_P-typ_cation-transptr_N;ATPase_P-typ_cyto_dom_N;ATPase_P-typ_P_site;ATPase_P-typ_TM_dom_sf;ATPase_P-typ_transduc_dom_A_sf;HAD-like_sf;HAD_sf;P-type_ATPase_IIA;P_typ_ATPase	peroxisomal
tr|A0A1U8EJG3|A0A1U8EJG3_CAPAN	11.598	11.619	11.1751	14.9959	14.9298	14.94	11.245	3.49121	0.00142533	up	A0A1U8EJG3			GO:0005096	K15044		KOG0702	Predicted GTPase-activating protein	IPR037278;IPR001164;IPR038508	ARFGAP/RecO;ArfGAP_dom;ArfGAP_dom_sf	cytoplasmic
tr|A0A1U8EJJ3|A0A1U8EJJ3_CAPAN	18.0703	17.4829	17.5165	16.1386	16.2566	16.4305	0.375103	-1.41464	0.00845907	down	A0A1U8EJJ3	GO:0006508					KOG2194;KOG2194	Aminopeptidases of the M20 family;Aminopeptidases of the M20 family	IPR007484	Peptidase_M28	vacuolar
tr|A0A1U8EJK3|A0A1U8EJK3_CAPAN	13.7065	13.7454	13.6786	14.2735	14.1172	14.1872	1.39715	0.482489	0.00340458	up	A0A1U8EJK3	GO:0034314;GO:0030041	GO:0005737;GO:0005885	GO:0051015;GO:0005200	K05758	ko04144;ko04666;ko04810;ko05100;ko05130;ko05131;ko05132	KOG2826	Actin-related protein Arp2/3 complex, subunit ARPC2	IPR007188;IPR034666	ARPC2;ARPC2/4	cytoplasmic
tr|A0A1U8EJL0|A0A1U8EJL0_CAPAN	14.8989	14.7542	14.6725	15.5538	15.6292	15.8253	1.85864	0.894248	0.00121419	up	A0A2G2YG33	GO:0046777;GO:0009816;GO:0002221	GO:0005886	GO:0005524;GO:0004674	K13430	ko04626	KOG1187	Serine/threonine protein kinase	IPR011009;IPR000719;IPR017441;IPR001245;IPR008271	Kinase-like_dom_sf;Prot_kinase_dom;Protein_kinase_ATP_BS;Ser-Thr/Tyr_kinase_cat_dom;Ser/Thr_kinase_AS	cytoplasmic
tr|A0A1U8EJS9|A0A1U8EJS9_CAPAN	17.3584	17.3833	17.47	15.898	15.9368	15.9313	0.358026	-1.48186	0.000129791	down	A0A2G2YN79			GO:0051920	K03386	ko04214	KOG0852	Alkyl hydroperoxide reductase, thiol specific antioxidant and related enzymes	IPR000866;IPR019479;IPR036249;IPR013766	AhpC/TSA;Peroxiredoxin_C;Thioredoxin-like_sf;Thioredoxin_domain	chloroplast
tr|A0A1U8EJT2|A0A1U8EJT2_CAPAN	18.4259	17.6602	17.9243	16.8807	16.9947	17.0826	0.493965	-1.01752	0.0381965	down	A0A1U8EJT2	GO:0006574	GO:0009507	GO:0003860	K05605	ko00280;ko00410;ko00640;ko01100;ko01200			IPR029045;IPR032259	ClpP/crotonase-like_dom_sf;HIBYL-CoA-H	peroxisomal
tr|A0A1U8EJU9|A0A1U8EJU9_CAPAN	16.4653	15.9152	15.2127	12.4593	12.5829	12.5105	0.0982906	-3.3468	0.0109418	down	A0A1U8EJU9	GO:0009737;GO:0009414;GO:0042538	GO:0016021;GO:0009506		K17279		KOG1725	Protein involved in membrane traffic (YOP1/TB2/DP1/HVA22 family)	IPR004345	TB2_DP1_HVA22	Golgi apparatus
tr|A0A1U8EJX0|A0A1U8EJX0_CAPAN	11.6225	11.125	11.1202	14.8596	14.8661	14.7251	11.5326	3.52764	0.00118611	up	A0A2G2YFP7	GO:0010582	GO:0005634		K14833		KOG2256	Predicted protein involved in nuclear export of pre-ribosomes	IPR005343	Noc2	nuclear
tr|A0A1U8EK03|A0A1U8EK03_CAPAN	16.208	16.4886	16.4163	16.6266	16.7103	16.7351	1.24809	0.319721	0.0481732	up	A0A2G2YFL5		GO:0005737	GO:0016810	K01464	ko00240;ko00410;ko00770;ko00983;ko01100	KOG2584	Dihydroorotase and related enzymes	IPR006680;IPR011778;IPR011059;IPR032466	Amidohydro-rel;Hydantoinase/dihydroPyrase;Metal-dep_hydrolase_composite;Metal_Hydrolase	endoplasmic reticulum
tr|A0A1U8EK16|A0A1U8EK16_CAPAN	20.1429	19.7801	19.6749	18.8574	18.8388	18.7871	0.486931	-1.03821	0.0164623	down	A0A2G3AM34			GO:0005525;GO:0003924	K17065	ko04139;ko04214;ko04217;ko04621;ko04668	KOG0446;KOG0446	Vacuolar sorting protein VPS1, dynamin, and related proteins;Vacuolar sorting protein VPS1, dynamin, and related proteins	IPR000375;IPR001401;IPR019762;IPR022812;IPR030381;IPR003130;IPR020850;IPR027417	Dynamin_central;Dynamin_GTPase;Dynamin_GTPase_CS;Dynamin_SF;G_DYNAMIN_dom;GED;GED_dom;P-loop_NTPase	cytoplasmic
tr|A0A1U8EK55|A0A1U8EK55_CAPAN	20.3468	19.949	19.9107	19.4108	19.5745	19.6025	0.687969	-0.539585	0.0445159	down	A0A2G3AMW5	GO:0009269							IPR004864;IPR013990	LEA_2;WHy-dom	cytoplasmic
tr|A0A1U8EKC1|A0A1U8EKC1_CAPAN	21.1489	20.9655	21.0336	20.5991	20.6423	20.7078	0.758085	-0.399569	0.00600489	down	A0A2G2YCB9	GO:0006952		GO:0043531	K13453	ko04626	KOG4658	Apoptotic ATPase	IPR003593;IPR002182;IPR027417;IPR038005;IPR041118	AAA+_ATPase;NB-ARC;P-loop_NTPase;RX-like_CC;Rx_N	cytoplasmic
tr|A0A1U8EKC4|A0A1U8EKC4_CAPAN	17.2242	17.3667	17.3353	17.6734	17.5678	17.5362	1.21736	0.283761	0.00909916	up	A0A1U8ETY8	GO:0006397		GO:0003723	K12842	ko03040	KOG0151	Predicted splicing regulator, contains RRM, SWAP and RPR domains	IPR006569;IPR008942;IPR013170;IPR012677;IPR035979;IPR000504;IPR035009;IPR000061;IPR035967	CID_dom;ENTH_VHS;mRNA_splic_Cwf21_dom;Nucleotide-bd_a/b_plait_sf;RBD_domain_sf;RRM_dom;SR140_RRM;Surp;SWAP/Surp_sf	nuclear
tr|A0A1U8EKF4|A0A1U8EKF4_CAPAN	13.9854	13.8484	13.6831	15.2341	15.278	15.3159	2.70771	1.43707	0.00215681	up	A0A2G3AM51			GO:0005525	K07943		KOG0073;KOG0073	GTP-binding ADP-ribosylation factor-like protein ARL2;GTP-binding ADP-ribosylation factor-like protein ARL2	IPR027417;IPR005225;IPR006689	P-loop_NTPase;Small_GTP-bd_dom;Small_GTPase_ARF/SAR	cytoplasmic
tr|A0A1U8EKG4|A0A1U8EKG4_CAPAN	13.4112	13.4153	13.2629	15.1385	15.0223	14.5928	2.9378	1.55473	0.00707744	up	A0A1U8EKG4		GO:0016021	GO:0005524;GO:0004672;GO:0033612	K13420	ko04016;ko04626			IPR011009;IPR001611;IPR003591;IPR032675;IPR000719;IPR001245;IPR008266	Kinase-like_dom_sf;Leu-rich_rpt;Leu-rich_rpt_typical-subtyp;LRR_dom_sf;Prot_kinase_dom;Ser-Thr/Tyr_kinase_cat_dom;Tyr_kinase_AS	endoplasmic reticulum
tr|A0A1U8EKH6|A0A1U8EKH6_CAPAN	11.8539	12.3207	12.5113	13.3801	13.4465	13.3538	2.24209	1.16484	0.0250656	up	A0A2G2YE96	GO:0006281	GO:0005634	GO:0046872;GO:0003677;GO:0003887	K03512	ko03410;ko03450	KOG2534	DNA polymerase IV (family X)	IPR001357;IPR036420;IPR002054;IPR019843;IPR010996;IPR028207;IPR018944;IPR027421;IPR037160;IPR022312;IPR002008;IPR043519;IPR029398	BRCT_dom;BRCT_dom_sf;DNA-dir_DNA_pol_X;DNA_pol-X_BS;DNA_pol_b-like_N;DNA_pol_B_palm_palm;DNA_pol_lambd_fingers_domain;DNA_pol_lamdba_lyase_dom_sf;DNA_Pol_thumb_sf;DNA_pol_X;DNA_pol_X_beta-like;NT_sf;PolB_thumb	nuclear
tr|A0A1U8EKQ0|A0A1U8EKQ0_CAPAN	10.3881	10.1523	10.7311	11.8594	11.8926	12.0904	2.87511	1.52362	0.00522868	up	A0A2G2YCA3	GO:0015031;GO:0006979			K19476	ko04144	KOG2027	Spindle pole body protein	IPR005061;IPR042277	Ist1;IST1-like	mitochondrial
tr|A0A1U8EKQ3|A0A1U8EKQ3_CAPAN	16.7162	16.9784	17.2919	17.7633	17.629	17.5756	1.58059	0.660466	0.046372	up	A0A1U8EKQ3	GO:0045324	GO:0043229						IPR040300	At3g49055-like	cytoplasmic
tr|A0A1U8EKR1|A0A1U8EKR1_CAPAN	18.9112	18.4779	18.4683	19.147	19.2263	19.3252	1.53015	0.613676	0.0401069	up	A0A2G2Y0X0	GO:0006412	GO:0015935	GO:0003723;GO:0003735	K02989	ko03010	KOG3291	Ribosomal protein S7	IPR000235;IPR005716;IPR020606;IPR023798;IPR036823	Ribosomal_S5/S7;Ribosomal_S5/S7_euk/arc;Ribosomal_S7_CS;Ribosomal_S7_dom;Ribosomal_S7_dom_sf	cytoplasmic
tr|A0A1U8EKT3|A0A1U8EKT3_CAPAN	15.3051	15.5043	15.6041	16.7076	16.5802	16.6043	2.23383	1.15952	0.00181093	up	A0A2G2Z0Z8	GO:2000769	GO:0016021	GO:0080115	K20478				IPR039976;IPR040061	WIT1/WIT2;WIT2	cytoplasmic
tr|A0A1U8EKT9|A0A1U8EKT9_CAPAN	13.6202	13.6959	13.5402	14.6928	14.7285	14.1285	1.86325	0.897825	0.0379657	up	A0A1U8EKT9	GO:0009734;GO:0009926;GO:0010252;GO:0010315	GO:0016021;GO:0005886;GO:0005783	GO:0010329	K13947				IPR014024;IPR004776	Auxin_eff_plant;Mem_trans	endoplasmic reticulum
tr|A0A1U8EKU8|A0A1U8EKU8_CAPAN	17.4722	17.5512	17.3289	16.0754	16.0906	15.9708	0.377578	-1.40515	0.00022204	down	A0A2G3ALY6	GO:0042254	GO:0005730	GO:0005525	K06943	ko03008	KOG1490	GTP-binding protein CRFG/NOG1 (ODN superfamily)	IPR031167;IPR006073;IPR024926;IPR041623;IPR010674;IPR012973;IPR027417	G_OBG;GTP_binding_domain;NOG1;NOG1_N;NOG1_Rossman_fold_dom;NOG_C;P-loop_NTPase	nuclear
tr|A0A1U8EKV7|A0A1U8EKV7_CAPAN	13.6768	13.9648	13.9065	15.8554	15.8063	15.8125	3.93229	1.97537	0.00150848	up	A0A1U8EKV7	GO:0006457;GO:0045944	GO:0016592;GO:0016272	GO:0051082	K04797		KOG3047	Predicted transcriptional regulator UXT	IPR011599;IPR009053;IPR004127	PFD_alpha_archaea;Prefoldin;Prefoldin_subunit_alpha	cytoplasmic
tr|A0A1U8EKW3|A0A1U8EKW3_CAPAN	11.8732	12.9113	12.677	15.5964	15.4869	15.3985	8.03765	3.00677	0.00900062	up	A0A1U8EKW3	GO:0051301;GO:0006357;GO:0007049;GO:0032786	GO:0005634;GO:0008024	GO:0016538;GO:0061575	K15188	ko05202	KOG0834	CDK9 kinase-activating protein cyclin T	IPR013763;IPR036915;IPR043198;IPR006671	Cyclin-like;Cyclin-like_sf;Cyclin/Ssn8;Cyclin_N	nuclear
tr|A0A1U8EL12|A0A1U8EL12_CAPAN	14.4793	14.2824	14.7958	16.4937	16.7563	16.7593	4.44014	2.15061	0.000773135	up	A0A1U8EL12	GO:0006412;GO:0006414		GO:0005525;GO:0003924;GO:0003746	K03231	ko03013;ko05134;ko05140	KOG0052	Translation elongation factor EF-1 alpha/Tu	IPR004161;IPR031157;IPR027417;IPR000795;IPR009000;IPR009001;IPR004539;IPR004160	EFTu-like_2;G_TR_CS;P-loop_NTPase;TF_GTP-bd_dom;Transl_B-barrel_sf;Transl_elong_EF1A/Init_IF2_C;Transl_elong_EF1A_euk/arc;Transl_elong_EFTu/EF1A_C	cytoplasmic
tr|A0A1U8EL35|A0A1U8EL35_CAPAN	20.1653	19.7365	19.8359	18.4596	18.5947	18.5933	0.388671	-1.36338	0.00470381	down	A0A2G2YH88	GO:0009116;GO:0006207;GO:0044205		GO:0004588;GO:0004590	K13421	ko00240;ko00983;ko01100	KOG1377	Uridine 5'- monophosphate synthase/orotate phosphoribosyltransferase	IPR013785;IPR014732;IPR018089;IPR001754;IPR023031;IPR004467;IPR000836;IPR029057;IPR011060	Aldolase_TIM;OMPdecase;OMPdecase_AS;OMPdeCOase_dom;OPRT;Or_phspho_trans_dom;PRibTrfase_dom;PRTase-like;RibuloseP-bd_barrel	cytoplasmic
tr|A0A1U8EL74|A0A1U8EL74_CAPAN	15.9469	15.9967	15.9987	15.2076	15.0835	14.9497	0.535695	-0.900517	0.00491291	down	A0A2G2Y190		GO:0016021;GO:0009506;GO:0005773;GO:0009505		K02952	ko03010			IPR029058;IPR000073	AB_hydrolase;AB_hydrolase_1	Golgi apparatus
tr|A0A1U8ELA0|A0A1U8ELA0_CAPAN	11.192	11.9958	10.8513	13.4651	13.4503	13.4193	4.28268	2.09851	0.0250009	up	A0A1U8ELA0	GO:0009733;GO:0016121;GO:0010223;GO:1901601		GO:0046872;GO:0010436;GO:0045549	K17912	ko00906;ko01110	KOG1285	Beta, beta-carotene 15,15'-dioxygenase and related enzymes	IPR004294	Carotenoid_Oase	cytoplasmic
tr|A0A1U8ELB2|A0A1U8ELB2_CAPAN	17.6639	17.6044	17.3921	16.74	16.8114	16.6257	0.563407	-0.82775	0.00205324	down	A0A1U8ELB2			GO:0005524;GO:0016887	K06185	ko05130	KOG0927	Predicted transporter (ABC superfamily)	IPR003593;IPR032781;IPR003439;IPR017871;IPR027417	AAA+_ATPase;ABC_tran_Xtn;ABC_transporter-like;ABC_transporter_CS;P-loop_NTPase	cytoplasmic
tr|A0A1U8ELB3|A0A1U8ELB3_CAPAN	16.6889	16.5766	16.7694	17.0625	17.0991	17.2432	1.37236	0.456654	0.00435692	up	A0A1U8ELB3	GO:0006144		GO:0033971	K13484	ko00230;ko01100	KOG3006	Transthyretin and related proteins	IPR014306;IPR018020;IPR036778;IPR023418;IPR000895;IPR023416;IPR036817	Hydroxyisourate_hydrolase;OHCU_decarboxylase;OHCU_decarboxylase_sf;Thyroxine_BS;Transthyretin/HIU_hydrolase;Transthyretin/HIU_hydrolase_d;Transthyretin/HIU_hydrolase_sf	peroxisomal
tr|A0A1U8ELC1|A0A1U8ELC1_CAPAN	13.5576	13.8018	13.7982	12.5666	12.3619	12.4067	0.413469	-1.27415	0.000340163	down	A0A1U8ELC1	GO:0071586	GO:0016020	GO:0004222	K07052				IPR003675	CPBP	plasma membrane
tr|A0A1U8ELE9|A0A1U8ELE9_CAPAN	14.951	14.9822	15.2604	15.9315	15.9668	15.9921	1.86472	0.89896	0.00995735	up	A0A1U8ELE9								IPR029058	AB_hydrolase	cytoplasmic
tr|A0A1U8ELG2|A0A1U8ELG2_CAPAN	13.9813	13.8014	13.7118	13.1408	13.075	12.9539	0.584416	-0.774933	0.00209939	down	A0A1U8ELG2	GO:0016567			K03063	ko03050;ko05010;ko05012;ko05014;ko05016;ko05017;ko05020;ko05169			IPR043454;IPR027356;IPR011333	NPH3/RPT2-like;NPH3_dom;SKP1/BTB/POZ_sf	cytoplasmic
tr|A0A1U8ELH4|A0A1U8ELH4_CAPAN	15.7756	15.5836	15.5463	16.3371	16.3267	16.3845	1.64067	0.714281	0.0069287	up	A0A2G2YBW3			GO:0016787	K08311	ko03018			IPR020476;IPR015797;IPR020084;IPR000086;IPR022927	Nudix_hydrolase;NUDIX_hydrolase-like_dom_sf;NUDIX_hydrolase_CS;NUDIX_hydrolase_dom;RppH	cytoplasmic
tr|A0A1U8ELI3|A0A1U8ELI3_CAPAN	12.6672	12.6815	12.7515	13.7169	13.7257	13.536	1.94463	0.959498	0.00129735	up	A0A2G3AN60	GO:0051225;GO:0031023			K16585				IPR028346	HAUS2	mitochondrial
tr|A0A1U8ELJ5|A0A1U8ELJ5_CAPAN	18.577	18.4877	18.4803	17.3172	17.3526	17.4083	0.448869	-1.15563	1.15423e-05	down	A0A2G2YC47		GO:0016021;GO:0009536		K01810	ko00010;ko00030;ko00500;ko00520;ko01100;ko01110;ko01120;ko01200	KOG0813	Glyoxylase	IPR041516;IPR001279;IPR036866;IPR036388	LACTB2_WH;Metallo-B-lactamas;RibonucZ/Hydroxyglut_hydro;WH-like_DNA-bd_sf	cytoplasmic
tr|A0A1U8ELM8|A0A1U8ELM8_CAPAN	19.2095	19.0982	19.0861	19.5178	19.6043	19.5363	1.33933	0.421517	0.00159411	up	A0A1U8ELM8			GO:0005525;GO:0003924	K07893		KOG0094	GTPase Rab6/YPT6/Ryh1, small G protein superfamily	IPR027417;IPR005225;IPR001806	P-loop_NTPase;Small_GTP-bd_dom;Small_GTPase	cytoplasmic
[truncated: 4,521 more rows]

## Sheet: R0 VS R12
ID	P_CM334-0-1	P_CM334-0-2	P_CM334-0-3	P_CM334-12-1	P_CM334-12-2	P_CM334-12-3	FC	Log2FC	P-value	regulated	Uniprot_Accession	GO-BiologicalProcess	GO-CellularComponent	GO-MolecularFunction	KEGG_Entry	ko_ID	KOG_ID	KOG_Function	IPR_ID	Domain_description	Subcellular_localization
[truncated: 5,778 more rows]

## Sheet: R0 VS R36
ID	P_CM334-0-1	P_CM334-0-2	P_CM334-0-3	P_CM334-36-1	P_CM334-36-2	P_CM334-36-3	FC	Log2FC	P-value	regulated	Uniprot_Accession	GO-BiologicalProcess	GO-CellularComponent	GO-MolecularFunction	KEGG_Entry	ko_ID	KOG_ID	KOG_Function	IPR_ID	Domain_description	Subcellular_localization
[truncated: 6,055 more rows]
