# Supplementary material for: Comparative proteomic and metabolomic analyses reveal resistance mechanisms in Chilli pepper roots of resistant and susceptible varieties to Phytophthora capsici infection
Source: Front Plant Sci. 2025 Oct 20;16:1638114. doi: 10.3389/fpls.2025.1638114 (PMC12583989; doi:10.3389/fpls.2025.1638114)
Supplement: Supplementary file 7 [file Table5.xlsx]

## Sheet: S0 vs S12
Kegg_level_1	Kegg_pathway	ko_id	Metabolome_frequency	P_value	DA_score	Up_num	Down_num
Metabolism	Arachidonic acid metabolism	ko00590	2 out of 319 0.626959247648903%	0.00236588	1	2	0
Metabolism	Sulfur metabolism	ko00920	7 out of 319 2.19435736677116%	0.0428073	0.285714	2	0
Metabolism	Flavone and flavonol biosynthesis	ko00944	9 out of 319 2.82131661442006%	0.0691627	0.222222	2	0
Genetic Information Processing	Sulfur relay system	ko04122	2 out of 319 0.626959247648903%	0.0979476	0.5	1	0
Metabolism	Biosynthesis of unsaturated fatty acids	ko01040	12 out of 319 3.76175548589342%	0.116064	0.166667	2	0
Metabolism	Riboflavin metabolism	ko00740	3 out of 319 0.940438871473354%	0.143477	-0.333333	0	1
Metabolism	Indole alkaloid biosynthesis	ko00901	3 out of 319 0.940438871473354%	0.143477	-0.333333	0	1
Metabolism	Tropane, piperidine and pyridine alkaloid biosynthesis	ko00960	15 out of 319 4.70219435736677%	0.169107	0	1	1
Metabolism	Isoflavonoid biosynthesis	ko00943	4 out of 319 1.25391849529781%	0.186845	-0.25	0	1
Metabolism	Taurine and hypotaurine metabolism	ko00430	4 out of 319 1.25391849529781%	0.186845	0.25	1	0
Metabolism	Sphingolipid metabolism	ko00600	5 out of 319 1.56739811912226%	0.228148	0.2	1	0
Metabolism	Lysine biosynthesis	ko00300	6 out of 319 1.88087774294671%	0.267478	0.166667	1	0
Metabolism	Zeatin biosynthesis	ko00908	8 out of 319 2.50783699059561%	0.340569	0.125	1	0
Metabolism	Histidine metabolism	ko00340	8 out of 319 2.50783699059561%	0.340569	-0.125	0	1
Metabolism	Biosynthesis of amino acids	ko01230	42 out of 319 13.166144200627%	0.35359	0.0714286	3	0
Metabolism	Arginine biosynthesis	ko00220	11 out of 319 3.44827586206897%	0.437495	0.0909091	1	0
Metabolism	Tryptophan metabolism	ko00380	11 out of 319 3.44827586206897%	0.437495	-0.0909091	0	1
Metabolism	Pentose and glucuronate interconversions	ko00040	11 out of 319 3.44827586206897%	0.437495	-0.0909091	0	1
Metabolism	Cysteine and methionine metabolism	ko00270	14 out of 319 4.38871473354232%	0.520941	0.0714286	1	0
Metabolism	Biosynthesis of secondary metabolites	ko01110	114 out of 319 35.7366771159875%	0.53691	0.0175439	4	2
Metabolism	Linoleic acid metabolism	ko00591	17 out of 319 5.32915360501567%	0.592671	0.0588235	1	0
Metabolism	Carbon metabolism	ko01200	22 out of 319 6.89655172413793%	0.690309	0.0454545	1	0
Environmental Information Processing	ABC transporters	ko02010	44 out of 319 13.7931034482759%	0.912586	0.0227273	1	0
Metabolism	Metabolic pathways	ko01100	243 out of 319 76.1755485893417%	0.941382	0.00823045	6	4

## Sheet: S0 VS S36
Kegg_level_1	Kegg_pathway	ko_id	Metabolome_frequency	P_value	DA_score	Up_num	Down_num
Genetic Information Processing	Aminoacyl-tRNA biosynthesis	ko00970	20 out of 322 6.2111801242236%	0.001728	0.45	10	1
Metabolism	Monobactam biosynthesis	ko00261	5 out of 322 1.5527950310559%	0.0119485	0.8	4	0
Metabolism	Biosynthesis of amino acids	ko01230	42 out of 322 13.0434782608696%	0.0175983	0.333333	15	1
Metabolism	Arachidonic acid metabolism	ko00590	2 out of 322 0.62111801242236%	0.055146	1	2	0
Metabolism	Betalain biosynthesis	ko00965	2 out of 322 0.62111801242236%	0.055146	1	2	0
Metabolism	Valine, leucine and isoleucine biosynthesis	ko00290	7 out of 322 2.17391304347826%	0.0563412	0.571429	4	0
Environmental Information Processing	ABC transporters	ko02010	44 out of 322 13.6645962732919%	0.0613135	0.25	13	2
Metabolism	Pyrimidine metabolism	ko00240	18 out of 322 5.59006211180124%	0.102668	0.277778	6	1
Metabolism	Linoleic acid metabolism	ko00591	18 out of 322 5.59006211180124%	0.102668	0.166667	5	2
Metabolism	Tropane, piperidine and pyridine alkaloid biosynthesis	ko00960	15 out of 322 4.6583850931677%	0.114071	0.266667	5	1
Metabolism	Cyanoamino acid metabolism	ko00460	9 out of 322 2.79503105590062%	0.137572	0.444444	4	0
Metabolism	Lysine biosynthesis	ko00300	6 out of 322 1.86335403726708%	0.146034	0.5	3	0
Metabolism	Pantothenate and CoA biosynthesis	ko00770	7 out of 322 2.17391304347826%	0.213304	0.142857	2	1
Metabolism	Sulfur metabolism	ko00920	7 out of 322 2.17391304347826%	0.213304	0.428571	3	0
Metabolism	Biosynthesis of unsaturated fatty acids	ko01040	14 out of 322 4.34782608695652%	0.214543	0.357143	5	0
Metabolism	Diterpenoid biosynthesis	ko00904	1 out of 322 0.31055900621118%	0.236025	1	1	0
Metabolism	Ether lipid metabolism	ko00565	1 out of 322 0.31055900621118%	0.236025	1	1	0
Metabolism	Isoquinoline alkaloid biosynthesis	ko00950	4 out of 322 1.24223602484472%	0.237611	0.5	2	0
Metabolism	Glycine, serine and threonine metabolism	ko00260	11 out of 322 3.41614906832298%	0.246307	0.181818	3	1
Metabolism	Tryptophan metabolism	ko00380	11 out of 322 3.41614906832298%	0.246307	0.181818	3	1
Metabolism	Lysine degradation	ko00310	11 out of 322 3.41614906832298%	0.246307	0.181818	3	1
Metabolism	Arginine biosynthesis	ko00220	11 out of 322 3.41614906832298%	0.246307	0.363636	4	0
Metabolism	Histidine metabolism	ko00340	8 out of 322 2.48447204968944%	0.285656	0.125	2	1
Metabolism	Glucosinolate biosynthesis	ko00966	8 out of 322 2.48447204968944%	0.285656	0.375	3	0
Metabolism	2-Oxocarboxylic acid metabolism	ko01210	20 out of 322 6.2111801242236%	0.32366	0.3	6	0
Metabolism	Biosynthesis of secondary metabolites	ko01110	114 out of 322 35.4037267080745%	0.328999	0.201754	26	3
Metabolism	Valine, leucine and isoleucine degradation	ko00280	5 out of 322 1.5527950310559%	0.337541	0.4	2	0
Metabolism	beta-Alanine metabolism	ko00410	9 out of 322 2.79503105590062%	0.359699	0.111111	2	1
Metabolism	Flavone and flavonol biosynthesis	ko00944	9 out of 322 2.79503105590062%	0.359699	0.111111	2	1
Metabolism	Porphyrin and chlorophyll metabolism	ko00860	2 out of 322 0.62111801242236%	0.416904	0.5	1	0
Metabolism	Nitrogen metabolism	ko00910	2 out of 322 0.62111801242236%	0.416904	0.5	1	0
Metabolism	Penicillin and cephalosporin biosynthesis	ko00311	2 out of 322 0.62111801242236%	0.416904	0.5	1	0
Metabolism	Cutin, suberine and wax biosynthesis	ko00073	2 out of 322 0.62111801242236%	0.416904	-0.5	0	1
Metabolism	Vitamin B6 metabolism	ko00750	6 out of 322 1.86335403726708%	0.433294	0.333333	2	0
Metabolism	Cysteine and methionine metabolism	ko00270	15 out of 322 4.6583850931677%	0.489319	0.133333	3	1
Metabolism	Pentose and glucuronate interconversions	ko00040	11 out of 322 3.41614906832298%	0.502588	-0.272727	0	3
Metabolism	D-Arginine and D-ornithine metabolism	ko00472	3 out of 322 0.93167701863354%	0.555389	0.333333	1	0
Metabolism	Riboflavin metabolism	ko00740	3 out of 322 0.93167701863354%	0.555389	-0.333333	0	1
Metabolism	Ubiquinone and other terpenoid-quinone biosynthesis	ko00130	3 out of 322 0.93167701863354%	0.555389	0.333333	1	0
Environmental Information Processing	Plant hormone signal transduction	ko04075	3 out of 322 0.93167701863354%	0.555389	-0.333333	0	1
Metabolism	Biotin metabolism	ko00780	3 out of 322 0.93167701863354%	0.555389	0.333333	1	0
Metabolism	Indole alkaloid biosynthesis	ko00901	3 out of 322 0.93167701863354%	0.555389	0.333333	1	0
Metabolism	Tyrosine metabolism	ko00350	12 out of 322 3.72670807453416%	0.567963	0.25	3	0
Metabolism	Purine metabolism	ko00230	17 out of 322 5.27950310559006%	0.600535	0.235294	4	0
Metabolism	Isoflavonoid biosynthesis	ko00943	4 out of 322 1.24223602484472%	0.661315	0.25	1	0
Metabolism	Inositol phosphate metabolism	ko00562	4 out of 322 1.24223602484472%	0.661315	-0.25	0	1
Metabolism	Thiamine metabolism	ko00730	4 out of 322 1.24223602484472%	0.661315	0.25	1	0
Metabolism	Taurine and hypotaurine metabolism	ko00430	4 out of 322 1.24223602484472%	0.661315	0.25	1	0
Metabolism	Amino sugar and nucleotide sugar metabolism	ko00520	10 out of 322 3.1055900621118%	0.727384	-0.2	0	2
Metabolism	Glyoxylate and dicarboxylate metabolism	ko00630	10 out of 322 3.1055900621118%	0.727384	0.2	2	0
Metabolism	Galactose metabolism	ko00052	15 out of 322 4.6583850931677%	0.730263	-0.2	0	3
Metabolism	Metabolic pathways	ko01100	244 out of 322 75.7763975155279%	0.741554	0.106557	41	15
Metabolism	Pyruvate metabolism	ko00620	5 out of 322 1.5527950310559%	0.742259	0.2	1	0
Metabolism	Sphingolipid metabolism	ko00600	5 out of 322 1.5527950310559%	0.742259	0.2	1	0
Metabolism	Ascorbate and aldarate metabolism	ko00053	11 out of 322 3.41614906832298%	0.777339	-0.181818	0	2
Metabolism	Glycerophospholipid metabolism	ko00564	6 out of 322 1.86335403726708%	0.804052	0.166667	1	0
Metabolism	alpha-Linolenic acid metabolism	ko00592	12 out of 322 3.72670807453416%	0.819214	0.166667	2	0
Metabolism	Alanine, aspartate and glutamate metabolism	ko00250	12 out of 322 3.72670807453416%	0.819214	0.166667	2	0
Metabolism	Phenylpropanoid biosynthesis	ko00940	18 out of 322 5.59006211180124%	0.841319	0.0555556	2	1
Metabolism	Flavonoid biosynthesis	ko00941	7 out of 322 2.17391304347826%	0.851178	0.142857	1	0
Metabolism	Zeatin biosynthesis	ko00908	8 out of 322 2.48447204968944%	0.887085	0.125	1	0
Metabolism	C5-Branched dibasic acid metabolism	ko00660	8 out of 322 2.48447204968944%	0.887085	-0.125	0	1
Metabolism	Arginine and proline metabolism	ko00330	15 out of 322 4.6583850931677%	0.906087	0.133333	2	0
Metabolism	Phenylalanine, tyrosine and tryptophan biosynthesis	ko00400	9 out of 322 2.79503105590062%	0.914414	0.111111	1	0
Metabolism	Glutathione metabolism	ko00480	10 out of 322 3.1055900621118%	0.935196	-0.1	0	1
Metabolism	Phenylalanine metabolism	ko00360	12 out of 322 3.72670807453416%	0.96296	0.0833333	1	0
Metabolism	Nicotinate and nicotinamide metabolism	ko00760	14 out of 322 4.34782608695652%	0.978918	0.0714286	1	0
Metabolism	Carbon metabolism	ko01200	22 out of 322 6.83229813664596%	0.98213	0	1	1

## Sheet: R0 VS R12
Kegg_level_1	Kegg_pathway	ko_id	Metabolome_frequency	P_value	DA_score	Up_num	Down_num
Metabolism	Arachidonic acid metabolism	ko00590	2 out of 318 0.628930817610063%	0.00154753	-1	0	2
Metabolism	Flavone and flavonol biosynthesis	ko00944	9 out of 318 2.83018867924528%	0.00391463	0.111111	2	1
Metabolism	Sesquiterpenoid and triterpenoid biosynthesis	ko00909	2 out of 318 0.628930817610063%	0.0802135	0.5	1	0
Metabolism	Tryptophan metabolism	ko00380	12 out of 318 3.77358490566038%	0.0808241	-0.166667	0	2
Metabolism	Indole alkaloid biosynthesis	ko00901	3 out of 318 0.943396226415094%	0.118053	-0.333333	0	1
Metabolism	Cysteine and methionine metabolism	ko00270	15 out of 318 4.71698113207547%	0.119914	0	1	1
Metabolism	Sphingolipid metabolism	ko00600	5 out of 318 1.57232704402516%	0.189457	0.2	1	0
Metabolism	Ascorbate and aldarate metabolism	ko00053	11 out of 318 3.45911949685535%	0.372918	-0.0909091	0	1
Metabolism	Glycine, serine and threonine metabolism	ko00260	11 out of 318 3.45911949685535%	0.372918	0.0909091	1	0
Metabolism	Biosynthesis of unsaturated fatty acids	ko01040	11 out of 318 3.45911949685535%	0.372918	-0.0909091	0	1
Metabolism	Tyrosine metabolism	ko00350	12 out of 318 3.77358490566038%	0.399472	0.0833333	1	0
Metabolism	Linoleic acid metabolism	ko00591	17 out of 318 5.34591194968553%	0.517354	-0.0588235	0	1
Genetic Information Processing	Aminoacyl-tRNA biosynthesis	ko00970	20 out of 318 6.28930817610063%	0.577419	0.05	1	0
Metabolism	Carbon metabolism	ko01200	22 out of 318 6.91823899371069%	0.613544	0.0454545	1	0
Metabolism	Biosynthesis of secondary metabolites	ko01110	115 out of 318 36.1635220125786%	0.755488	0	2	2
Metabolism	Biosynthesis of amino acids	ko01230	43 out of 318 13.5220125786164%	0.854578	0.0232558	1	0
Metabolism	Metabolic pathways	ko01100	243 out of 318 76.4150943396226%	0.941314	0	4	4

## Sheet: R0 VS R36
Kegg_level_1	Kegg_pathway	ko_id	Metabolome_frequency	P_value	DA_score	Up_num	Down_num
Metabolism	Galactose metabolism	ko00052	15 out of 319 4.70219435736677%	0.00940834	-0.4	0	6
Metabolism	Arachidonic acid metabolism	ko00590	2 out of 319 0.626959247648903%	0.0186511	-1	0	2
Metabolism	Amino sugar and nucleotide sugar metabolism	ko00520	10 out of 319 3.13479623824451%	0.0355467	-0.2	1	3
Metabolism	Indole alkaloid biosynthesis	ko00901	3 out of 319 0.940438871473354%	0.0510109	0	1	1
Metabolism	Inositol phosphate metabolism	ko00562	4 out of 319 1.25391849529781%	0.0930992	-0.5	0	2
Metabolism	Starch and sucrose metabolism	ko00500	9 out of 319 2.82131661442006%	0.113229	-0.333333	0	3
Environmental Information Processing	ABC transporters	ko02010	44 out of 319 13.7931034482759%	0.12784	-0.0681818	3	6
Metabolism	Arginine and proline metabolism	ko00330	15 out of 319 4.70219435736677%	0.136933	0.266667	4	0
Environmental Information Processing	Phosphatidylinositol signaling system	ko04070	1 out of 319 0.313479623824451%	0.137931	-1	0	1
Metabolism	Pentose and glucuronate interconversions	ko00040	10 out of 319 3.13479623824451%	0.146522	-0.3	0	3
Metabolism	Ascorbate and aldarate metabolism	ko00053	11 out of 319 3.44827586206897%	0.182616	-0.272727	0	3
Metabolism	Linoleic acid metabolism	ko00591	17 out of 319 5.32915360501567%	0.194251	-0.235294	0	4
Metabolism	Phenylalanine metabolism	ko00360	12 out of 319 3.76175548589342%	0.220858	0.0833333	2	1
Metabolism	Cutin, suberine and wax biosynthesis	ko00073	2 out of 319 0.626959247648903%	0.257211	-0.5	0	1
Metabolism	C5-Branched dibasic acid metabolism	ko00660	8 out of 319 2.50783699059561%	0.304354	-0.25	0	2
Metabolism	Flavone and flavonol biosynthesis	ko00944	9 out of 319 2.82131661442006%	0.35896	-0.222222	0	2
Metabolism	beta-Alanine metabolism	ko00410	9 out of 319 2.82131661442006%	0.35896	0.222222	2	0
Metabolism	Riboflavin metabolism	ko00740	3 out of 319 0.940438871473354%	0.360311	-0.333333	0	1
Metabolism	D-Arginine and D-ornithine metabolism	ko00472	3 out of 319 0.940438871473354%	0.360311	0.333333	1	0
Metabolism	Ubiquinone and other terpenoid-quinone biosynthesis	ko00130	3 out of 319 0.940438871473354%	0.360311	-0.333333	0	1
Environmental Information Processing	Plant hormone signal transduction	ko04075	3 out of 319 0.940438871473354%	0.360311	0.333333	1	0
Metabolism	Metabolic pathways	ko01100	243 out of 319 76.1755485893417%	0.362167	-0.00411523	17	18
Metabolism	Glutathione metabolism	ko00480	10 out of 319 3.13479623824451%	0.41207	0.2	2	0
Metabolism	Purine metabolism	ko00230	17 out of 319 5.32915360501567%	0.423973	-0.0588235	1	2
Metabolism	Isoquinoline alkaloid biosynthesis	ko00950	4 out of 319 1.25391849529781%	0.449382	0.25	1	0
Metabolism	Tyrosine metabolism	ko00350	12 out of 319 3.76175548589342%	0.5115	0.166667	2	0
Metabolism	Biosynthesis of unsaturated fatty acids	ko01040	12 out of 319 3.76175548589342%	0.5115	0	1	1
Metabolism	Pentose phosphate pathway	ko00030	7 out of 319 2.19435736677116%	0.649933	-0.142857	0	1
Metabolism	Pantothenate and CoA biosynthesis	ko00770	7 out of 319 2.19435736677116%	0.649933	0.142857	1	0
Metabolism	Glycolysis / Gluconeogenesis	ko00010	7 out of 319 2.19435736677116%	0.649933	-0.142857	0	1
Metabolism	Sulfur metabolism	ko00920	7 out of 319 2.19435736677116%	0.649933	0.142857	1	0
Metabolism	Zeatin biosynthesis	ko00908	8 out of 319 2.50783699059561%	0.699301	0.125	1	0
Metabolism	Pyrimidine metabolism	ko00240	18 out of 319 5.64263322884013%	0.740211	0	1	1
Metabolism	Phenylpropanoid biosynthesis	ko00940	18 out of 319 5.64263322884013%	0.740211	0	1	1
Metabolism	Cyanoamino acid metabolism	ko00460	9 out of 319 2.82131661442006%	0.741844	0.111111	1	0
Metabolism	Carbon fixation in photosynthetic organisms	ko00710	9 out of 319 2.82131661442006%	0.741844	0.111111	1	0
Metabolism	Arginine biosynthesis	ko00220	11 out of 319 3.44827586206897%	0.810028	0.0909091	1	0
Metabolism	Alanine, aspartate and glutamate metabolism	ko00250	12 out of 319 3.76175548589342%	0.837167	0.0833333	1	0
Metabolism	Tryptophan metabolism	ko00380	12 out of 319 3.76175548589342%	0.837167	0.0833333	1	0
Metabolism	Biosynthesis of secondary metabolites	ko01110	115 out of 319 36.0501567398119%	0.873066	0.00869565	7	6
Metabolism	Nicotinate and nicotinamide metabolism	ko00760	14 out of 319 4.38871473354232%	0.880563	0.0714286	1	0
Metabolism	Cysteine and methionine metabolism	ko00270	15 out of 319 4.70219435736677%	0.897793	0.0666667	1	0
Metabolism	Tropane, piperidine and pyridine alkaloid biosynthesis	ko00960	15 out of 319 4.70219435736677%	0.897793	0.0666667	1	0
Genetic Information Processing	Aminoacyl-tRNA biosynthesis	ko00970	20 out of 319 6.26959247648903%	0.953491	0.05	1	0
Metabolism	2-Oxocarboxylic acid metabolism	ko01210	20 out of 319 6.26959247648903%	0.953491	0.05	1	0
Metabolism	Biosynthesis of amino acids	ko01230	43 out of 319 13.4796238244514%	0.958561	0.0697674	3	0
