# Supplementary material for: Comparative proteomic and metabolomic analyses reveal resistance mechanisms in Chilli pepper roots of resistant and susceptible varieties to Phytophthora capsici infection
Source: Front Plant Sci. 2025 Oct 20;16:1638114. doi: 10.3389/fpls.2025.1638114 (PMC12583989; doi:10.3389/fpls.2025.1638114)
Supplement: Supplementary file 8 [file Table6.xlsx]

## Sheet: S0 VS S12
ID	Description	Ratio	BgRatio	P-value	p.adjust	proteinID	up	down	hyperlink
ko05204	Chemical carcinogenesis	17/476	58/5352	6.47006e-06	0.00188279	tr|A0A1U8FEW5|A0A1U8FEW5_CAPAN/tr|A0A1U8G5L6|A0A1U8G5L6_CAPAN/tr|A0A2G2YMW5|A0A2G2YMW5_CAPAN/tr|A0A2G2YRF8|A0A2G2YRF8_CAPAN/tr|A0A2G2Z4X3|A0A2G2Z4X3_CAPAN/tr|A0A2G3AE24|A0A2G3AE24_CAPAN/tr|A0A1U8DRC4|A0A1U8DRC4_CAPAN/tr|A0A1U8EQA6|A0A1U8EQA6_CAPAN/tr|A0A1U8ERA2|A0A1U8ERA2_CAPAN/tr|A0A1U8ES55|A0A1U8ES55_CAPAN/tr|A0A2G2XUS8|A0A2G2XUS8_CAPAN/tr|A0A2G2YAB6|A0A2G2YAB6_CAPAN/tr|A0A2G2YE07|A0A2G2YE07_CA…	6	11	https:\\www.genome.jp\dbget-bin\www_bget?map05204
ko00982	Drug metabolism - cytochrome P450	17/476	61/5352	1.3659e-05	0.00198738	tr|A0A1U8FEW5|A0A1U8FEW5_CAPAN/tr|A0A1U8G5L6|A0A1U8G5L6_CAPAN/tr|A0A2G2YMW5|A0A2G2YMW5_CAPAN/tr|A0A2G2YRF8|A0A2G2YRF8_CAPAN/tr|A0A2G2Z4X3|A0A2G2Z4X3_CAPAN/tr|A0A2G3AE24|A0A2G3AE24_CAPAN/tr|A0A1U8DRC4|A0A1U8DRC4_CAPAN/tr|A0A1U8EQA6|A0A1U8EQA6_CAPAN/tr|A0A1U8ERA2|A0A1U8ERA2_CAPAN/tr|A0A1U8ES55|A0A1U8ES55_CAPAN/tr|A0A2G2XUS8|A0A2G2XUS8_CAPAN/tr|A0A2G2YAB6|A0A2G2YAB6_CAPAN/tr|A0A2G2YE07|A0A2G2YE07_CA…	6	11	https:\\www.genome.jp\dbget-bin\www_bget?map00982
ko00980	Metabolism of xenobiotics by cytochrome P450	17/476	63/5352	2.17832e-05	0.00211297	tr|A0A1U8FEW5|A0A1U8FEW5_CAPAN/tr|A0A1U8G5L6|A0A1U8G5L6_CAPAN/tr|A0A2G2YMW5|A0A2G2YMW5_CAPAN/tr|A0A2G2YRF8|A0A2G2YRF8_CAPAN/tr|A0A2G2Z4X3|A0A2G2Z4X3_CAPAN/tr|A0A2G3AE24|A0A2G3AE24_CAPAN/tr|A0A1U8DRC4|A0A1U8DRC4_CAPAN/tr|A0A1U8EQA6|A0A1U8EQA6_CAPAN/tr|A0A1U8ERA2|A0A1U8ERA2_CAPAN/tr|A0A1U8ES55|A0A1U8ES55_CAPAN/tr|A0A2G2XUS8|A0A2G2XUS8_CAPAN/tr|A0A2G2YAB6|A0A2G2YAB6_CAPAN/tr|A0A2G2YE07|A0A2G2YE07_CA…	6	11	https:\\www.genome.jp\dbget-bin\www_bget?map00980
ko00460	Cyanoamino acid metabolism	13/476	41/5352	3.18021e-05	0.0023136	tr|A0A1U8EXG0|A0A1U8EXG0_CAPAN/tr|A0A2G2Y3S1|A0A2G2Y3S1_CAPAN/tr|A0A2G2Y3S3|A0A2G2Y3S3_CAPAN/tr|A0A2G2YCS2|A0A2G2YCS2_CAPAN/tr|A0A2G2YGU2|A0A2G2YGU2_CAPAN/tr|A0A2G2ZD99|A0A2G2ZD99_CAPAN/tr|A0A2G2ZDC3|A0A2G2ZDC3_CAPAN/tr|A0A2G3A5J4|A0A2G3A5J4_CAPAN/tr|A0A1U8DRR7|A0A1U8DRR7_CAPAN/tr|A0A1U8E760|A0A1U8E760_CAPAN/tr|A0A1U8HH40|A0A1U8HH40_CAPAN/tr|A0A2G2YZW8|A0A2G2YZW8_CAPAN/tr|A0A2G2ZDB0|A0A2G2ZDB0_CA…	8	5	https:\\www.genome.jp\dbget-bin\www_bget?map00460
ko04212	Longevity regulating pathway - worm	23/476	108/5352	5.4935e-05	0.00319722	tr|A0A1U8G5L6|A0A1U8G5L6_CAPAN/tr|A0A1U8H367|A0A1U8H367_CAPAN/tr|A0A2G2YMW5|A0A2G2YMW5_CAPAN/tr|A0A2G2YRF8|A0A2G2YRF8_CAPAN/tr|A0A2G2Z4X3|A0A2G2Z4X3_CAPAN/tr|A0A2G3A3L0|A0A2G3A3L0_CAPAN/tr|A0A2G3AE24|A0A2G3AE24_CAPAN/tr|A0A1U8DRC4|A0A1U8DRC4_CAPAN/tr|A0A1U8EHG5|A0A1U8EHG5_CAPAN/tr|A0A1U8EQA6|A0A1U8EQA6_CAPAN/tr|A0A1U8ERA2|A0A1U8ERA2_CAPAN/tr|A0A1U8ES55|A0A1U8ES55_CAPAN/tr|A0A1U8FQ26|A0A1U8FQ26_CA…	7	16	https:\\www.genome.jp\dbget-bin\www_bget?map04212
ko01524	Platinum drug resistance	18/476	80/5352	0.000169593	0.00822528	tr|A0A1U8G5L6|A0A1U8G5L6_CAPAN/tr|A0A2G2YFC1|A0A2G2YFC1_CAPAN/tr|A0A2G2YMW5|A0A2G2YMW5_CAPAN/tr|A0A2G2YRF8|A0A2G2YRF8_CAPAN/tr|A0A2G2Z4X3|A0A2G2Z4X3_CAPAN/tr|A0A2G3AE24|A0A2G3AE24_CAPAN/tr|A0A1U8DRC4|A0A1U8DRC4_CAPAN/tr|A0A1U8EQA6|A0A1U8EQA6_CAPAN/tr|A0A1U8ERA2|A0A1U8ERA2_CAPAN/tr|A0A1U8ES55|A0A1U8ES55_CAPAN/tr|A0A2G2XUS8|A0A2G2XUS8_CAPAN/tr|A0A2G2YE07|A0A2G2YE07_CAPAN/tr|A0A2G2YIV7|A0A2G2YIV7_CA…	6	12	https:\\www.genome.jp\dbget-bin\www_bget?map01524
ko01100	Metabolic pathways	224/476	2119/5352	0.000317627	0.0132042	tr|A0A075VSP5|A0A075VSP5_CAPAN/tr|A0A1U8DSJ1|A0A1U8DSJ1_CAPAN/tr|A0A1U8DYF4|A0A1U8DYF4_CAPAN/tr|A0A1U8E404|A0A1U8E404_CAPAN/tr|A0A1U8E591|A0A1U8E591_CAPAN/tr|A0A1U8E9J7|A0A1U8E9J7_CAPAN/tr|A0A1U8E9N3|A0A1U8E9N3_CAPAN/tr|A0A1U8EB53|A0A1U8EB53_CAPAN/tr|A0A1U8EEA5|A0A1U8EEA5_CAPAN/tr|A0A1U8EEP3|A0A1U8EEP3_CAPAN/tr|A0A1U8EES5|A0A1U8EES5_CAPAN/tr|A0A1U8ELJ5|A0A1U8ELJ5_CAPAN/tr|A0A1U8ELR8|A0A1U8ELR8_CA…	112	112	https:\\www.genome.jp\dbget-bin\www_bget?map01100
ko02010	ABC transporters	13/476	56/5352	0.000985058	0.0358315	tr|A0A2G2XXL0|A0A2G2XXL0_CAPAN/tr|A0A2G2YS75|A0A2G2YS75_CAPAN/tr|A0A2G2YB64|A0A2G2YB64_CAPAN/tr|A0A2G2YXX8|A0A2G2YXX8_CAPAN/tr|A0A2G2Z6H7|A0A2G2Z6H7_CAPAN/tr|A0A2G2ZFT7|A0A2G2ZFT7_CAPAN/tr|A0A2G2ZFV1|A0A2G2ZFV1_CAPAN/tr|A0A2G2ZW52|A0A2G2ZW52_CAPAN/tr|A0A2G3A1L4|A0A2G3A1L4_CAPAN/tr|A0A2G3A7A0|A0A2G3A7A0_CAPAN/tr|A0A2G3A7C4|A0A2G3A7C4_CAPAN/tr|A0A2G3AGA3|A0A2G3AGA3_CAPAN/tr|A0A2G3AL92|A0A2G3AL92_CA…	2	11	https:\\www.genome.jp\dbget-bin\www_bget?map02010
ko01110	Biosynthesis of secondary metabolites	127/476	1131/5352	0.00144288	0.0466532	tr|A0A1U8DSJ1|A0A1U8DSJ1_CAPAN/tr|A0A1U8DYF4|A0A1U8DYF4_CAPAN/tr|A0A1U8E591|A0A1U8E591_CAPAN/tr|A0A1U8E9J7|A0A1U8E9J7_CAPAN/tr|A0A1U8EEA5|A0A1U8EEA5_CAPAN/tr|A0A1U8EEP3|A0A1U8EEP3_CAPAN/tr|A0A1U8EES5|A0A1U8EES5_CAPAN/tr|A0A1U8ELJ5|A0A1U8ELJ5_CAPAN/tr|A0A1U8ELR8|A0A1U8ELR8_CAPAN/tr|A0A1U8EXG0|A0A1U8EXG0_CAPAN/tr|A0A1U8F4J3|A0A1U8F4J3_CAPAN/tr|A0A1U8FDH1|A0A1U8FDH1_CAPAN/tr|A0A1U8FEW5|A0A1U8FEW5_CA…	63	64	https:\\www.genome.jp\dbget-bin\www_bget?map01110
ko00280	Valine, leucine and isoleucine degradation	14/476	67/5352	0.00189885	0.0552565	tr|A0A1U8EEP3|A0A1U8EEP3_CAPAN/tr|A0A1U8FMX3|A0A1U8FMX3_CAPAN/tr|A0A2G2Z1D1|A0A2G2Z1D1_CAPAN/tr|A0A2G2ZQM1|A0A2G2ZQM1_CAPAN/tr|A0A2G3A3J5|A0A2G3A3J5_CAPAN/tr|B5LAW1|B5LAW1_CAPAN/tr|A0A1U8EHG9|A0A1U8EHG9_CAPAN/tr|A0A1U8EHT1|A0A1U8EHT1_CAPAN/tr|A0A1U8H4L3|A0A1U8H4L3_CAPAN/tr|A0A2G2Y352|A0A2G2Y352_CAPAN/tr|A0A2G2Y491|A0A2G2Y491_CAPAN/tr|A0A2G2YEG3|A0A2G2YEG3_CAPAN/tr|A0A2G2ZA02|A0A2G2ZA02_CAPAN/tr|A…	6	8	https:\\www.genome.jp\dbget-bin\www_bget?map00280
ko00940	Phenylpropanoid biosynthesis	24/476	147/5352	0.00235508	0.0622235	tr|A0A1U8ELR8|A0A1U8ELR8_CAPAN/tr|A0A1U8FQG1|A0A1U8FQG1_CAPAN/tr|A0A1U8H0I5|A0A1U8H0I5_CAPAN/tr|A0A2G2Y515|A0A2G2Y515_CAPAN/tr|A0A2G2Y553|A0A2G2Y553_CAPAN/tr|A0A2G2Y5M4|A0A2G2Y5M4_CAPAN/tr|A0A2G2Y7K0|A0A2G2Y7K0_CAPAN/tr|A0A2G2YGU2|A0A2G2YGU2_CAPAN/tr|A0A2G2YGU4|A0A2G2YGU4_CAPAN/tr|A0A2G2YLP7|A0A2G2YLP7_CAPAN/tr|A0A2G2ZD99|A0A2G2ZD99_CAPAN/tr|A0A2G2ZDC3|A0A2G2ZDC3_CAPAN/tr|A0A2G2ZZ91|A0A2G2ZZ91_CA…	14	10	https:\\www.genome.jp\dbget-bin\www_bget?map00940
ko00983	Drug metabolism - other enzymes	16/476	84/5352	0.00256592	0.0622235	tr|A0A1U8G5L6|A0A1U8G5L6_CAPAN/tr|A0A2G2YMW5|A0A2G2YMW5_CAPAN/tr|A0A2G2YRF8|A0A2G2YRF8_CAPAN/tr|A0A2G2Z4X3|A0A2G2Z4X3_CAPAN/tr|A0A2G3AE24|A0A2G3AE24_CAPAN/tr|A0A1U8DRC4|A0A1U8DRC4_CAPAN/tr|A0A1U8EL35|A0A1U8EL35_CAPAN/tr|A0A1U8EQA6|A0A1U8EQA6_CAPAN/tr|A0A1U8ERA2|A0A1U8ERA2_CAPAN/tr|A0A1U8ES55|A0A1U8ES55_CAPAN/tr|A0A2G2XUS8|A0A2G2XUS8_CAPAN/tr|A0A2G2YE07|A0A2G2YE07_CAPAN/tr|A0A2G2YIV7|A0A2G2YIV7_CA…	5	11	https:\\www.genome.jp\dbget-bin\www_bget?map00983
ko00910	Nitrogen metabolism	8/476	30/5352	0.0037223	0.0776778	tr|A0A1U8E9N3|A0A1U8E9N3_CAPAN/tr|A0A2G2Y029|A0A2G2Y029_CAPAN/tr|A0A2G2YEM0|A0A2G2YEM0_CAPAN/tr|A0A2G2YLM9|A0A2G2YLM9_CAPAN/tr|A0A2G2ZX64|A0A2G2ZX64_CAPAN/tr|B5LAU9|B5LAU9_CAPAN/tr|A0A1U8G4F5|A0A1U8G4F5_CAPAN/tr|A0A2G2YZW8|A0A2G2YZW8_CAPAN	6	2	https:\\www.genome.jp\dbget-bin\www_bget?map00910
ko00250	Alanine, aspartate and glutamate metabolism	11/476	50/5352	0.00373707	0.0776778	tr|A0A1U8DSJ1|A0A1U8DSJ1_CAPAN/tr|A0A1U8E9N3|A0A1U8E9N3_CAPAN/tr|A0A2G2ZB77|A0A2G2ZB77_CAPAN/tr|A0A2G3AKK4|A0A2G3AKK4_CAPAN/tr|B5LAU9|B5LAU9_CAPAN/tr|B5LAW1|B5LAW1_CAPAN/tr|A0A1U8EHT1|A0A1U8EHT1_CAPAN/tr|A0A2G2YNP0|A0A2G2YNP0_CAPAN/tr|A0A2G2YV28|A0A2G2YV28_CAPAN/tr|A0A2G2Z916|A0A2G2Z916_CAPAN/tr|A0A2G3ADM5|A0A2G3ADM5_CAPAN	6	5	https:\\www.genome.jp\dbget-bin\www_bget?map00250
ko05418	Fluid shear stress and atherosclerosis	19/476	116/5352	0.00625009	0.119268	tr|A0A1U8G5L6|A0A1U8G5L6_CAPAN/tr|A0A2G2Y7G2|A0A2G2Y7G2_CAPAN/tr|A0A2G2YE12|A0A2G2YE12_CAPAN/tr|A0A2G2YMW5|A0A2G2YMW5_CAPAN/tr|A0A2G2YRF8|A0A2G2YRF8_CAPAN/tr|A0A2G2Z4X3|A0A2G2Z4X3_CAPAN/tr|A0A2G2ZZH4|A0A2G2ZZH4_CAPAN/tr|A0A2G3AE24|A0A2G3AE24_CAPAN/tr|A0A1U8DRC4|A0A1U8DRC4_CAPAN/tr|A0A1U8EQA6|A0A1U8EQA6_CAPAN/tr|A0A1U8ERA2|A0A1U8ERA2_CAPAN/tr|A0A1U8ES55|A0A1U8ES55_CAPAN/tr|A0A1U8FY78|A0A1U8FY78_CA…	8	11	https:\\www.genome.jp\dbget-bin\www_bget?map05418
ko00906	Carotenoid biosynthesis	8/476	33/5352	0.00696753	0.119268	tr|A0A2G2YGR5|A0A2G2YGR5_CAPAN/tr|A0A2G2YGS9|A0A2G2YGS9_CAPAN/tr|A0A2G3ALX2|A0A2G3ALX2_CAPAN/sp|Q42435|CCS_CAPAN/tr|A0A1U8F6R6|A0A1U8F6R6_CAPAN/tr|A0A1U8H4M1|A0A1U8H4M1_CAPAN/tr|A0A2G2YZA3|A0A2G2YZA3_CAPAN/tr|A0A2G3AGU7|A0A2G3AGU7_CAPAN	3	5	https:\\www.genome.jp\dbget-bin\www_bget?map00906
ko04976	Bile secretion	8/476	33/5352	0.00696753	0.119268	tr|A0A2G2YB64|A0A2G2YB64_CAPAN/tr|A0A2G2Z6H7|A0A2G2Z6H7_CAPAN/tr|A0A2G2ZFT7|A0A2G2ZFT7_CAPAN/tr|A0A2G2ZFV1|A0A2G2ZFV1_CAPAN/tr|A0A2G2ZW52|A0A2G2ZW52_CAPAN/tr|A0A2G3A7A0|A0A2G3A7A0_CAPAN/tr|A0A2G3A7C4|A0A2G3A7C4_CAPAN/tr|A0A2G3AL92|A0A2G3AL92_CAPAN	0	8	https:\\www.genome.jp\dbget-bin\www_bget?map04976
ko00053	Ascorbate and aldarate metabolism	9/476	41/5352	0.00856448	0.138459	tr|A0A1U8FMX3|A0A1U8FMX3_CAPAN/tr|A0A2G2YPA9|A0A2G2YPA9_CAPAN/tr|A0A2G2YQA3|A0A2G2YQA3_CAPAN/tr|A0A2G3ADP6|A0A2G3ADP6_CAPAN/tr|A0A2G2XWN8|A0A2G2XWN8_CAPAN/tr|A0A2G2Y759|A0A2G2Y759_CAPAN/tr|A0A2G2Y8Q3|A0A2G2Y8Q3_CAPAN/tr|A0A2G2YEG3|A0A2G2YEG3_CAPAN/tr|A0A2G2ZA02|A0A2G2ZA02_CAPAN	4	5	https:\\www.genome.jp\dbget-bin\www_bget?map00053
ko00943	Isoflavonoid biosynthesis	7/476	28/5352	0.00956458	0.146489	tr|A0A2G2ZK95|A0A2G2ZK95_CAPAN/tr|A0A2G3AKK5|A0A2G3AKK5_CAPAN/tr|A0A1U8DX54|A0A1U8DX54_CAPAN/tr|A0A1U8FE70|A0A1U8FE70_CAPAN/tr|A0A1U8FL02|A0A1U8FL02_CAPAN/tr|A0A1U8GB47|A0A1U8GB47_CAPAN/tr|A0A1U8H5Z8|A0A1U8H5Z8_CAPAN	2	5	https:\\www.genome.jp\dbget-bin\www_bget?map00943
ko00625	Chloroalkane and chloroalkene degradation	6/476	22/5352	0.0104112	0.150763	tr|A0A1U8FEW5|A0A1U8FEW5_CAPAN/tr|A0A1U8FMX3|A0A1U8FMX3_CAPAN/tr|A0A2G2YAB6|A0A2G2YAB6_CAPAN/tr|A0A2G2YEG3|A0A2G2YEG3_CAPAN/tr|A0A2G2ZA02|A0A2G2ZA02_CAPAN/tr|A0A2G2ZK80|A0A2G2ZK80_CAPAN	2	4	https:\\www.genome.jp\dbget-bin\www_bget?map00625
ko05225	Hepatocellular carcinoma	15/476	89/5352	0.0110728	0.150763	tr|A0A1U8G5L6|A0A1U8G5L6_CAPAN/tr|A0A2G2YMW5|A0A2G2YMW5_CAPAN/tr|A0A2G2YRF8|A0A2G2YRF8_CAPAN/tr|A0A2G2Z4X3|A0A2G2Z4X3_CAPAN/tr|A0A2G3AE24|A0A2G3AE24_CAPAN/tr|A0A1U8DRC4|A0A1U8DRC4_CAPAN/tr|A0A1U8EQA6|A0A1U8EQA6_CAPAN/tr|A0A1U8ERA2|A0A1U8ERA2_CAPAN/tr|A0A1U8ES55|A0A1U8ES55_CAPAN/tr|A0A2G2XUS8|A0A2G2XUS8_CAPAN/tr|A0A2G2YE07|A0A2G2YE07_CAPAN/tr|A0A2G2YIV7|A0A2G2YIV7_CAPAN/tr|A0A2G2Z4P3|A0A2G2Z4P3_CA…	5	10	https:\\www.genome.jp\dbget-bin\www_bget?map05225
ko00981	Insect hormone biosynthesis	3/476	6/5352	0.0113979	0.150763	tr|A0A1U8FMX3|A0A1U8FMX3_CAPAN/tr|A0A2G2YEG3|A0A2G2YEG3_CAPAN/tr|A0A2G2ZA02|A0A2G2ZA02_CAPAN	1	2	https:\\www.genome.jp\dbget-bin\www_bget?map00981
ko00591	Linoleic acid metabolism	4/476	12/5352	0.0171572	0.217076	tr|A0A2G2Y0T3|A0A2G2Y0T3_CAPAN/tr|A0A2G2ZVH7|A0A2G2ZVH7_CAPAN/tr|A0A2G2ZVI4|A0A2G2ZVI4_CAPAN/tr|A0A2G2ZVJ5|A0A2G2ZVJ5_CAPAN	0	4	https:\\www.genome.jp\dbget-bin\www_bget?map00591
ko00903	Limonene and pinene degradation	3/476	7/5352	0.0186419	0.218312	tr|A0A1U8FMX3|A0A1U8FMX3_CAPAN/tr|A0A2G2YEG3|A0A2G2YEG3_CAPAN/tr|A0A2G2ZA02|A0A2G2ZA02_CAPAN	1	2	https:\\www.genome.jp\dbget-bin\www_bget?map00903
ko00480	Glutathione metabolism	16/476	103/5352	0.0187553	0.218312	tr|A0A1U8G5L6|A0A1U8G5L6_CAPAN/tr|A0A1U8HAS8|A0A1U8HAS8_CAPAN/tr|A0A2G2YMW5|A0A2G2YMW5_CAPAN/tr|A0A2G2YRF8|A0A2G2YRF8_CAPAN/tr|A0A2G2Z4X3|A0A2G2Z4X3_CAPAN/tr|A0A2G3AE24|A0A2G3AE24_CAPAN/tr|A0A1U8DRC4|A0A1U8DRC4_CAPAN/tr|A0A1U8EQA6|A0A1U8EQA6_CAPAN/tr|A0A1U8ERA2|A0A1U8ERA2_CAPAN/tr|A0A1U8ES55|A0A1U8ES55_CAPAN/tr|A0A2G2XUS8|A0A2G2XUS8_CAPAN/tr|A0A2G2YE07|A0A2G2YE07_CAPAN/tr|A0A2G2YIV7|A0A2G2YIV7_CA…	6	10	https:\\www.genome.jp\dbget-bin\www_bget?map00480
ko05200	Pathways in cancer	20/476	140/5352	0.0220344	0.240192	tr|A0A1U8G5L6|A0A1U8G5L6_CAPAN/tr|A0A2G2Y7G2|A0A2G2Y7G2_CAPAN/tr|A0A2G2YMW5|A0A2G2YMW5_CAPAN/tr|A0A2G2YRF8|A0A2G2YRF8_CAPAN/tr|A0A2G2Z4X3|A0A2G2Z4X3_CAPAN/tr|A0A2G2ZZH4|A0A2G2ZZH4_CAPAN/tr|A0A2G3AE24|A0A2G3AE24_CAPAN/tr|A0A1U8DRC4|A0A1U8DRC4_CAPAN/tr|A0A1U8EQA6|A0A1U8EQA6_CAPAN/tr|A0A1U8ERA2|A0A1U8ERA2_CAPAN/tr|A0A1U8ES55|A0A1U8ES55_CAPAN/tr|A0A1U8FY78|A0A1U8FY78_CAPAN/tr|A0A2G2XUS8|A0A2G2XUS8_CA…	7	13	https:\\www.genome.jp\dbget-bin\www_bget?map05200
ko04964	Proximal tubule bicarbonate reclamation	2/476	3/5352	0.0222859	0.240192	tr|A0A1U8E9N3|A0A1U8E9N3_CAPAN/tr|A0A1U8EBJ1|A0A1U8EBJ1_CAPAN	1	1	https:\\www.genome.jp\dbget-bin\www_bget?map04964
ko04745	Phototransduction - fly	4/476	14/5352	0.0300938	0.31276	tr|A0A2G2Y7G2|A0A2G2Y7G2_CAPAN/tr|A0A2G2ZEK7|A0A2G2ZEK7_CAPAN/tr|A0A1U8FY78|A0A1U8FY78_CAPAN/tr|A0A2G2ZZ56|A0A2G2ZZ56_CAPAN	2	2	https:\\www.genome.jp\dbget-bin\www_bget?map04745
ko00073	Cutin, suberine and wax biosynthesis	6/476	28/5352	0.0333887	0.32387	tr|A0A1U8H367|A0A1U8H367_CAPAN/tr|A0A2G2YNN6|A0A2G2YNN6_CAPAN/tr|A0A2G2YW69|A0A2G2YW69_CAPAN/tr|A0A2G2YWA4|A0A2G2YWA4_CAPAN/tr|A0A2G2ZXI7|A0A2G2ZXI7_CAPAN/tr|A0A2G3A0B9|A0A2G3A0B9_CAPAN	1	5	https:\\www.genome.jp\dbget-bin\www_bget?map00073
ko00960	Tropane, piperidine and pyridine alkaloid biosynthesis	6/476	28/5352	0.0333887	0.32387	tr|A0A1U8DSJ1|A0A1U8DSJ1_CAPAN/tr|A0A1U8H215|A0A1U8H215_CAPAN/tr|A0A1U8FH27|A0A1U8FH27_CAPAN/tr|A0A1U8G6P1|A0A1U8G6P1_CAPAN/tr|A0A2G2YR93|A0A2G2YR93_CAPAN/tr|A0A2G2ZEE9|A0A2G2ZEE9_CAPAN	2	4	https:\\www.genome.jp\dbget-bin\www_bget?map00960
ko04626	Plant-pathogen interaction	44/476	378/5352	0.035492	0.333167	tr|A0A1U8EJC8|A0A1U8EJC8_CAPAN/tr|A0A1U8EM24|A0A1U8EM24_CAPAN/tr|A0A2G2XWJ1|A0A2G2XWJ1_CAPAN/tr|A0A2G2XZ68|A0A2G2XZ68_CAPAN/tr|A0A2G2Y103|A0A2G2Y103_CAPAN/tr|A0A2G2Y7G2|A0A2G2Y7G2_CAPAN/tr|A0A2G2YCK5|A0A2G2YCK5_CAPAN/tr|A0A2G2YNT2|A0A2G2YNT2_CAPAN/tr|A0A2G2YNZ5|A0A2G2YNZ5_CAPAN/tr|A0A2G2YVJ5|A0A2G2YVJ5_CAPAN/tr|A0A2G2YW38|A0A2G2YW38_CAPAN/tr|A0A2G2YZT2|A0A2G2YZT2_CAPAN/tr|A0A2G2Z812|A0A2G2Z812_CA…	21	23	https:\\www.genome.jp\dbget-bin\www_bget?map04626
ko01220	Degradation of aromatic compounds	3/476	9/5352	0.0391208	0.355755	tr|A0A1U8FEW5|A0A1U8FEW5_CAPAN/tr|A0A1U8EGA1|A0A1U8EGA1_CAPAN/tr|A0A2G2YAB6|A0A2G2YAB6_CAPAN	1	2	https:\\www.genome.jp\dbget-bin\www_bget?map01220
ko01200	Carbon metabolism	32/476	264/5352	0.0419593	0.370005	tr|A0A1U8DSJ1|A0A1U8DSJ1_CAPAN/tr|A0A1U8DYF4|A0A1U8DYF4_CAPAN/tr|A0A1U8E404|A0A1U8E404_CAPAN/tr|A0A1U8E591|A0A1U8E591_CAPAN/tr|A0A1U8E9N3|A0A1U8E9N3_CAPAN/tr|A0A1U8EEA5|A0A1U8EEA5_CAPAN/tr|A0A1U8ELJ5|A0A1U8ELJ5_CAPAN/tr|A0A1U8ESC0|A0A1U8ESC0_CAPAN/tr|A0A1U8F4J3|A0A1U8F4J3_CAPAN/tr|A0A1U8FEW5|A0A1U8FEW5_CAPAN/tr|A0A1U8GME3|A0A1U8GME3_CAPAN/tr|A0A1U8GP78|A0A1U8GP78_CAPAN/tr|A0A1U8H7V1|A0A1U8H7V1_CA…	19	13	https:\\www.genome.jp\dbget-bin\www_bget?map01200
ko00410	beta-Alanine metabolism	8/476	46/5352	0.0474849	0.384031	tr|A0A1U8FMX3|A0A1U8FMX3_CAPAN/tr|A0A2G2Z1D1|A0A2G2Z1D1_CAPAN/tr|A0A2G2Z1D4|A0A2G2Z1D4_CAPAN/tr|A0A1U8G6P1|A0A1U8G6P1_CAPAN/tr|A0A2G2YEG3|A0A2G2YEG3_CAPAN/tr|A0A2G2YLA1|A0A2G2YLA1_CAPAN/tr|A0A2G2ZA02|A0A2G2ZA02_CAPAN/tr|A0A2G3AB53|A0A2G3AB53_CAPAN	3	5	https:\\www.genome.jp\dbget-bin\www_bget?map00410
ko04925	Aldosterone synthesis and secretion	4/476	16/5352	0.047509	0.384031	tr|A0A2G2Y7G2|A0A2G2Y7G2_CAPAN/tr|A0A2G2ZEK7|A0A2G2ZEK7_CAPAN/tr|A0A1U8FY78|A0A1U8FY78_CAPAN/tr|A0A2G2ZZ56|A0A2G2ZZ56_CAPAN	2	2	https:\\www.genome.jp\dbget-bin\www_bget?map04925
ko04940	Type I diabetes mellitus	4/476	16/5352	0.047509	0.384031	tr|A0A2G3A3L0|A0A2G3A3L0_CAPAN/tr|A0A1U8EHG5|A0A1U8EHG5_CAPAN/tr|A0A1U8H0Z7|A0A1U8H0Z7_CAPAN/tr|A0A1U8H309|A0A1U8H309_CAPAN	1	3	https:\\www.genome.jp\dbget-bin\www_bget?map04940
ko01120	Microbial metabolism in diverse environments	44/476	388/5352	0.0513823	0.404115	tr|A0A1U8DSJ1|A0A1U8DSJ1_CAPAN/tr|A0A1U8DYF4|A0A1U8DYF4_CAPAN/tr|A0A1U8E404|A0A1U8E404_CAPAN/tr|A0A1U8E591|A0A1U8E591_CAPAN/tr|A0A1U8E9N3|A0A1U8E9N3_CAPAN/tr|A0A1U8EB53|A0A1U8EB53_CAPAN/tr|A0A1U8EEA5|A0A1U8EEA5_CAPAN/tr|A0A1U8ELJ5|A0A1U8ELJ5_CAPAN/tr|A0A1U8ERV9|A0A1U8ERV9_CAPAN/tr|A0A1U8ESC0|A0A1U8ESC0_CAPAN/tr|A0A1U8F4J3|A0A1U8F4J3_CAPAN/tr|A0A1U8FEW5|A0A1U8FEW5_CAPAN/tr|A0A1U8FLM1|A0A1U8FLM1_CA…	29	15	https:\\www.genome.jp\dbget-bin\www_bget?map01120
ko00340	Histidine metabolism	4/476	17/5352	0.0579148	0.443505	tr|A0A1U8FMX3|A0A1U8FMX3_CAPAN/tr|A0A2G2XWN8|A0A2G2XWN8_CAPAN/tr|A0A2G2YEG3|A0A2G2YEG3_CAPAN/tr|A0A2G2ZA02|A0A2G2ZA02_CAPAN	1	3	https:\\www.genome.jp\dbget-bin\www_bget?map00340
ko05206	MicroRNAs in cancer	9/476	59/5352	0.0746997	0.547899	tr|A0A2G2XW12|A0A2G2XW12_CAPAN/tr|A0A2G2YB64|A0A2G2YB64_CAPAN/tr|A0A2G2Z6H7|A0A2G2Z6H7_CAPAN/tr|A0A2G2ZFT7|A0A2G2ZFT7_CAPAN/tr|A0A2G2ZFV1|A0A2G2ZFV1_CAPAN/tr|A0A2G2ZW99|A0A2G2ZW99_CAPAN/tr|A0A2G3A7A0|A0A2G3A7A0_CAPAN/tr|A0A2G3A7C4|A0A2G3A7C4_CAPAN/tr|A0A2G3AGA3|A0A2G3AGA3_CAPAN	1	8	https:\\www.genome.jp\dbget-bin\www_bget?map05206
ko01523	Antifolate resistance	5/476	26/5352	0.0753126	0.547899	tr|A0A1U8ENT1|A0A1U8ENT1_CAPAN/tr|A0A1U8DRR7|A0A1U8DRR7_CAPAN/tr|A0A2G2ZW52|A0A2G2ZW52_CAPAN/tr|A0A2G3AGA3|A0A2G3AGA3_CAPAN/tr|A0A2G3AL92|A0A2G3AL92_CAPAN	1	4	https:\\www.genome.jp\dbget-bin\www_bget?map01523
ko00270	Cysteine and methionine metabolism	12/476	87/5352	0.0823332	0.584365	tr|A0A1U8DSJ1|A0A1U8DSJ1_CAPAN/tr|A0A1U8E591|A0A1U8E591_CAPAN/tr|A0A1U8EEA5|A0A1U8EEA5_CAPAN/tr|A0A2G2XW12|A0A2G2XW12_CAPAN/tr|A0A2G2ZV57|A0A2G2ZV57_CAPAN/tr|A0A2G3AP36|A0A2G3AP36_CAPAN/tr|B5LAW1|B5LAW1_CAPAN/tr|A0A1U8E4S8|A0A1U8E4S8_CAPAN/tr|A0A1U8EBJ1|A0A1U8EBJ1_CAPAN/tr|A0A1U8EHT1|A0A1U8EHT1_CAPAN/tr|A0A2G2ZW99|A0A2G2ZW99_CAPAN/tr|A0A2G3A0V6|A0A2G3A0V6_CAPAN	7	5	https:\\www.genome.jp\dbget-bin\www_bget?map00270
ko00650	Butanoate metabolism	5/476	27/5352	0.0860011	0.595865	tr|A0A1U8E404|A0A1U8E404_CAPAN/tr|A0A2G2YNZ1|A0A2G2YNZ1_CAPAN/tr|A0A2G2YV28|A0A2G2YV28_CAPAN/tr|A0A2G2Z5C2|A0A2G2Z5C2_CAPAN/tr|A0A2G3A9X6|A0A2G3A9X6_CAPAN	1	4	https:\\www.genome.jp\dbget-bin\www_bget?map00650
ko00626	Naphthalene degradation	2/476	6/5352	0.0930999	0.61559	tr|A0A1U8FEW5|A0A1U8FEW5_CAPAN/tr|A0A2G2YAB6|A0A2G2YAB6_CAPAN	1	1	https:\\www.genome.jp\dbget-bin\www_bget?map00626
ko00860	Porphyrin and chlorophyll metabolism	6/476	36/5352	0.0951943	0.61559	tr|A0A1U8FLM1|A0A1U8FLM1_CAPAN/tr|A0A1U8GRF0|A0A1U8GRF0_CAPAN/tr|A0A2G2XZH3|A0A2G2XZH3_CAPAN/tr|A0A2G2YJA3|A0A2G2YJA3_CAPAN/tr|A0A2G2YLH1|A0A2G2YLH1_CAPAN/tr|A0A1U8DRS8|A0A1U8DRS8_CAPAN	5	1	https:\\www.genome.jp\dbget-bin\www_bget?map00860
ko03430	Mismatch repair	6/476	36/5352	0.0951943	0.61559	tr|A0A1U8E9Y1|A0A1U8E9Y1_CAPAN/tr|A0A1U8EV20|A0A1U8EV20_CAPAN/tr|A0A1U8G823|A0A1U8G823_CAPAN/tr|A0A2G2YA78|A0A2G2YA78_CAPAN/tr|A0A2G2YZY8|A0A2G2YZY8_CAPAN/tr|A0A2G2Z9W7|A0A2G2Z9W7_CAPAN	6	0	https:\\www.genome.jp\dbget-bin\www_bget?map03430
ko00402	Benzoxazinoid biosynthesis	3/476	13/5352	0.102272	0.646984	tr|A0A2G2ZUS2|A0A2G2ZUS2_CAPAN/tr|A0A1U8G9W8|A0A1U8G9W8_CAPAN/tr|A0A2G2ZUT0|A0A2G2ZUT0_CAPAN	1	2	https:\\www.genome.jp\dbget-bin\www_bget?map00402
ko00770	Pantothenate and CoA biosynthesis	6/476	37/5352	0.105564	0.649278	tr|A0A1U8FMX3|A0A1U8FMX3_CAPAN/tr|A0A2G2Y954|A0A2G2Y954_CAPAN/tr|A0A2G2Z1D4|A0A2G2Z1D4_CAPAN/tr|A0A1U8FC11|A0A1U8FC11_CAPAN/tr|A0A2G2YEG3|A0A2G2YEG3_CAPAN/tr|A0A2G2ZA02|A0A2G2ZA02_CAPAN	3	3	https:\\www.genome.jp\dbget-bin\www_bget?map00770
ko00790	Folate biosynthesis	4/476	21/5352	0.11029	0.649278	tr|A0A1U8ENT1|A0A1U8ENT1_CAPAN/tr|A0A2G2YSE1|A0A2G2YSE1_CAPAN/tr|A0A2G2Z4Z6|A0A2G2Z4Z6_CAPAN/tr|A0A2G2ZF13|A0A2G2ZF13_CAPAN	2	2	https:\\www.genome.jp\dbget-bin\www_bget?map00790
ko00620	Pyruvate metabolism	13/476	101/5352	0.11063	0.649278	tr|A0A1U8EEA5|A0A1U8EEA5_CAPAN/tr|A0A1U8ESC0|A0A1U8ESC0_CAPAN/tr|A0A1U8FLK7|A0A1U8FLK7_CAPAN/tr|A0A1U8FMX3|A0A1U8FMX3_CAPAN/tr|A0A1U8GME3|A0A1U8GME3_CAPAN/tr|A0A1U8H7V1|A0A1U8H7V1_CAPAN/tr|A0A2G3AK72|A0A2G3AK72_CAPAN/tr|A0A2G3AP36|A0A2G3AP36_CAPAN/tr|A0A1U8EBJ1|A0A1U8EBJ1_CAPAN/tr|A0A2G2YEG3|A0A2G2YEG3_CAPAN/tr|A0A2G2Z6H8|A0A2G2Z6H8_CAPAN/tr|A0A2G2ZA02|A0A2G2ZA02_CAPAN/tr|A0A2G3A9X6|A0A2G3A9X6_CA…	8	5	https:\\www.genome.jp\dbget-bin\www_bget?map00620
ko00500	Starch and sucrose metabolism	19/476	159/5352	0.11156	0.649278	tr|A0A1U8E9J7|A0A1U8E9J7_CAPAN/tr|A0A1U8ELJ5|A0A1U8ELJ5_CAPAN/tr|A0A1U8ENE5|A0A1U8ENE5_CAPAN/tr|A0A1U8FGD7|A0A1U8FGD7_CAPAN/tr|A0A1U8GCP2|A0A1U8GCP2_CAPAN/tr|A0A2G2YFC4|A0A2G2YFC4_CAPAN/tr|A0A2G2YGU2|A0A2G2YGU2_CAPAN/tr|A0A2G2YUT8|A0A2G2YUT8_CAPAN/tr|A0A2G2ZD99|A0A2G2ZD99_CAPAN/tr|A0A2G2ZDC3|A0A2G2ZDC3_CAPAN/tr|A0A2G3AF20|A0A2G3AF20_CAPAN/tr|A0A2G3AHG4|A0A2G3AHG4_CAPAN/tr|A0A1U8F8K6|A0A1U8F8K6_CA…	12	7	https:\\www.genome.jp\dbget-bin\www_bget?map00500
ko00195	Photosynthesis	6/476	38/5352	0.116494	0.664703	tr|A0A075VSP5|A0A075VSP5_CAPAN/tr|A0A1U8FJG3|A0A1U8FJG3_CAPAN/tr|A0A1U8HAW7|A0A1U8HAW7_CAPAN/tr|A0A2G2YYD6|A0A2G2YYD6_CAPAN/tr|A0A2G2ZSR5|A0A2G2ZSR5_CAPAN/tr|A0A2G2ZTK6|A0A2G2ZTK6_CAPAN	6	0	https:\\www.genome.jp\dbget-bin\www_bget?map00195
ko00071	Fatty acid degradation	7/476	47/5352	0.119535	0.668934	tr|A0A1U8EEP3|A0A1U8EEP3_CAPAN/tr|A0A1U8FEW5|A0A1U8FEW5_CAPAN/tr|A0A1U8FMX3|A0A1U8FMX3_CAPAN/tr|A0A2G2YAB6|A0A2G2YAB6_CAPAN/tr|A0A2G2YEG3|A0A2G2YEG3_CAPAN/tr|A0A2G2YLA1|A0A2G2YLA1_CAPAN/tr|A0A2G2ZA02|A0A2G2ZA02_CAPAN	3	4	https:\\www.genome.jp\dbget-bin\www_bget?map00071
ko00561	Glycerolipid metabolism	9/476	67/5352	0.137318	0.753954	tr|A0A1U8EP93|A0A1U8EP93_CAPAN/tr|A0A1U8FMX3|A0A1U8FMX3_CAPAN/tr|A0A1U8GY57|A0A1U8GY57_CAPAN/tr|A0A2G2ZKR5|A0A2G2ZKR5_CAPAN/tr|A0A1U8DRG8|A0A1U8DRG8_CAPAN/tr|A0A1U8E3X1|A0A1U8E3X1_CAPAN/tr|A0A1U8EGA1|A0A1U8EGA1_CAPAN/tr|A0A2G2YEG3|A0A2G2YEG3_CAPAN/tr|A0A2G2ZA02|A0A2G2ZA02_CAPAN	4	5	https:\\www.genome.jp\dbget-bin\www_bget?map00561
ko00630	Glyoxylate and dicarboxylate metabolism	11/476	87/5352	0.14725	0.791274	tr|A0A1U8E404|A0A1U8E404_CAPAN/tr|A0A1U8EEA5|A0A1U8EEA5_CAPAN/tr|A0A1U8GP78|A0A1U8GP78_CAPAN/tr|A0A2G2ZX64|A0A2G2ZX64_CAPAN/tr|B5LAU9|B5LAU9_CAPAN/tr|A0A1U8DRR7|A0A1U8DRR7_CAPAN/tr|A0A1U8EBJ1|A0A1U8EBJ1_CAPAN/tr|A0A2G2YZW8|A0A2G2YZW8_CAPAN/tr|A0A2G2Z3E4|A0A2G2Z3E4_CAPAN/tr|A0A2G3A9N4|A0A2G3A9N4_CAPAN/tr|A0A2G3A9X6|A0A2G3A9X6_CAPAN	5	6	https:\\www.genome.jp\dbget-bin\www_bget?map00630
ko00010	Glycolysis / Gluconeogenesis	16/476	136/5352	0.149553	0.791274	tr|A0A1U8DYF4|A0A1U8DYF4_CAPAN/tr|A0A1U8ELJ5|A0A1U8ELJ5_CAPAN/tr|A0A1U8FEW5|A0A1U8FEW5_CAPAN/tr|A0A1U8FMX3|A0A1U8FMX3_CAPAN/tr|A0A1U8GME3|A0A1U8GME3_CAPAN/tr|A0A1U8H7V1|A0A1U8H7V1_CAPAN/tr|A0A2G2YPL3|A0A2G2YPL3_CAPAN/tr|A0A2G2YUT8|A0A2G2YUT8_CAPAN/tr|A0A2G3AP36|A0A2G3AP36_CAPAN/tr|A0A1U8EGA1|A0A1U8EGA1_CAPAN/tr|A0A2G2Y7I8|A0A2G2Y7I8_CAPAN/tr|A0A2G2YAB6|A0A2G2YAB6_CAPAN/tr|A0A2G2YEG3|A0A2G2YEG3_CA…	9	7	https:\\www.genome.jp\dbget-bin\www_bget?map00010
ko04924	Renin secretion	4/476	24/5352	0.159449	0.824415	tr|A0A2G2XYX2|A0A2G2XYX2_CAPAN/tr|A0A2G2Y7G2|A0A2G2Y7G2_CAPAN/tr|A0A1U8FY78|A0A1U8FY78_CAPAN/tr|A0A1U8GI15|A0A1U8GI15_CAPAN	2	2	https:\\www.genome.jp\dbget-bin\www_bget?map04924
ko00830	Retinol metabolism	3/476	16/5352	0.164899	0.824415	tr|A0A1U8FEW5|A0A1U8FEW5_CAPAN/tr|A0A2G2YAB6|A0A2G2YAB6_CAPAN/tr|A0A2G2Z5H4|A0A2G2Z5H4_CAPAN	1	2	https:\\www.genome.jp\dbget-bin\www_bget?map00830
ko00900	Terpenoid backbone biosynthesis	6/476	42/5352	0.165432	0.824415	tr|A0A1U8DV81|A0A1U8DV81_CAPAN/tr|A0A1U8EU51|A0A1U8EU51_CAPAN/tr|A0A1U8FBT6|A0A1U8FBT6_CAPAN/tr|A0A2G2Y547|A0A2G2Y547_CAPAN/tr|A0A2G2Y552|A0A2G2Y552_CAPAN/tr|A0A2G2Y9R8|A0A2G2Y9R8_CAPAN	0	6	https:\\www.genome.jp\dbget-bin\www_bget?map00900
ko00930	Caprolactam degradation	1/476	2/5352	0.169982	0.824415	tr|A0A1U8EGA1|A0A1U8EGA1_CAPAN	0	1	https:\\www.genome.jp\dbget-bin\www_bget?map00930
ko01503	Cationic antimicrobial peptide (CAMP) resistance	1/476	2/5352	0.169982	0.824415	tr|A0A2G2YUU7|A0A2G2YUU7_CAPAN	0	1	https:\\www.genome.jp\dbget-bin\www_bget?map01503
ko04962	Vasopressin-regulated water reabsorption	4/476	26/5352	0.19592	0.919844	tr|A0A2G2XJA4|A0A2G2XJA4_CAPAN/tr|A0A2G3ALN1|A0A2G3ALN1_CAPAN/tr|A0A1U8GXL0|A0A1U8GXL0_CAPAN/tr|A0A2G2ZJR4|A0A2G2ZJR4_CAPAN	2	2	https:\\www.genome.jp\dbget-bin\www_bget?map04962
ko00950	Isoquinoline alkaloid biosynthesis	5/476	35/5352	0.19598	0.919844	tr|A0A1U8DSJ1|A0A1U8DSJ1_CAPAN/tr|A0A2G3A797|A0A2G3A797_CAPAN/tr|A0A1U8G6P1|A0A1U8G6P1_CAPAN/tr|A0A2G2ZN74|A0A2G2ZN74_CAPAN/tr|A0A2G3AGJ6|A0A2G3AGJ6_CAPAN	2	3	https:\\www.genome.jp\dbget-bin\www_bget?map00950
ko00350	Tyrosine metabolism	6/476	45/5352	0.206934	0.933472	tr|A0A1U8DSJ1|A0A1U8DSJ1_CAPAN/tr|A0A1U8FEW5|A0A1U8FEW5_CAPAN/tr|A0A1U8GL68|A0A1U8GL68_CAPAN/tr|A0A1U8G6P1|A0A1U8G6P1_CAPAN/tr|A0A2G2YAB6|A0A2G2YAB6_CAPAN/tr|A0A2G3AGJ6|A0A2G3AGJ6_CAPAN	3	3	https:\\www.genome.jp\dbget-bin\www_bget?map00350
ko05226	Gastric cancer	6/476	45/5352	0.206934	0.933472	tr|A0A2G2YB64|A0A2G2YB64_CAPAN/tr|A0A2G2Z6H7|A0A2G2Z6H7_CAPAN/tr|A0A2G2ZFT7|A0A2G2ZFT7_CAPAN/tr|A0A2G2ZFV1|A0A2G2ZFV1_CAPAN/tr|A0A2G3A7A0|A0A2G3A7A0_CAPAN/tr|A0A2G3A7C4|A0A2G3A7C4_CAPAN	0	6	https:\\www.genome.jp\dbget-bin\www_bget?map05226
ko00941	Flavonoid biosynthesis	3/476	18/5352	0.211502	0.933472	tr|A0A1U8EES5|A0A1U8EES5_CAPAN/tr|A0A2G2YLM2|A0A2G2YLM2_CAPAN/tr|A0A2G2Z4P2|A0A2G2Z4P2_CAPAN	2	1	https:\\www.genome.jp\dbget-bin\www_bget?map00941
ko00909	Sesquiterpenoid and triterpenoid biosynthesis	4/476	27/5352	0.215036	0.933472	tr|A0A1U8G4A2|A0A1U8G4A2_CAPAN/tr|A0A2G2YU43|A0A2G2YU43_CAPAN/tr|A0A2G2Y9R8|A0A2G2Y9R8_CAPAN/tr|A0A2G3A4B4|A0A2G3A4B4_CAPAN	2	2	https:\\www.genome.jp\dbget-bin\www_bget?map00909
ko05152	Tuberculosis	8/476	65/5352	0.217618	0.933472	tr|A0A2G2Y7G2|A0A2G2Y7G2_CAPAN/tr|A0A2G3A3L0|A0A2G3A3L0_CAPAN/tr|A0A1U8EHG5|A0A1U8EHG5_CAPAN/tr|A0A1U8FY78|A0A1U8FY78_CAPAN/tr|A0A1U8GI15|A0A1U8GI15_CAPAN/tr|A0A1U8H0Z7|A0A1U8H0Z7_CAPAN/tr|A0A1U8H309|A0A1U8H309_CAPAN/tr|A0A2G3A8M6|A0A2G3A8M6_CAPAN	2	6	https:\\www.genome.jp\dbget-bin\www_bget?map05152
ko00908	Zeatin biosynthesis	2/476	10/5352	0.221339	0.933472	tr|A0A2G2Y9N3|A0A2G2Y9N3_CAPAN/tr|A0A2G2ZQX1|A0A2G2ZQX1_CAPAN	0	2	https:\\www.genome.jp\dbget-bin\www_bget?map00908
ko04744	Phototransduction	2/476	10/5352	0.221339	0.933472	tr|A0A2G2Y7G2|A0A2G2Y7G2_CAPAN/tr|A0A1U8FY78|A0A1U8FY78_CAPAN	1	1	https:\\www.genome.jp\dbget-bin\www_bget?map04744
ko00680	Methane metabolism	7/476	57/5352	0.24053	0.953482	tr|A0A1U8DYF4|A0A1U8DYF4_CAPAN/tr|A0A1U8FEW5|A0A1U8FEW5_CAPAN/tr|A0A1U8GP78|A0A1U8GP78_CAPAN/tr|A0A2G2YPL3|A0A2G2YPL3_CAPAN/tr|A0A1U8DRR7|A0A1U8DRR7_CAPAN/tr|A0A2G2Y7I8|A0A2G2Y7I8_CAPAN/tr|A0A2G2YAB6|A0A2G2YAB6_CAPAN	4	3	https:\\www.genome.jp\dbget-bin\www_bget?map00680
ko00361	Chlorocyclohexane and chlorobenzene degradation	1/476	3/5352	0.243831	0.953482	tr|A0A2G3AL04|A0A2G3AL04_CAPAN	1	0	https:\\www.genome.jp\dbget-bin\www_bget?map00361
ko00364	Fluorobenzoate degradation	1/476	3/5352	0.243831	0.953482	tr|A0A2G3AL04|A0A2G3AL04_CAPAN	1	0	https:\\www.genome.jp\dbget-bin\www_bget?map00364
ko00623	Toluene degradation	1/476	3/5352	0.243831	0.953482	tr|A0A2G3AL04|A0A2G3AL04_CAPAN	1	0	https:\\www.genome.jp\dbget-bin\www_bget?map00623
ko05134	Legionellosis	7/476	58/5352	0.254389	0.953482	tr|A0A2G3A3L0|A0A2G3A3L0_CAPAN/tr|A0A1U8DX63|A0A1U8DX63_CAPAN/tr|A0A1U8EHG5|A0A1U8EHG5_CAPAN/tr|A0A1U8G4Q1|A0A1U8G4Q1_CAPAN/tr|A0A1U8H0Z7|A0A1U8H0Z7_CAPAN/tr|A0A1U8H309|A0A1U8H309_CAPAN/tr|A0A2G3AF27|A0A2G3AF27_CAPAN	1	6	https:\\www.genome.jp\dbget-bin\www_bget?map05134
ko00220	Arginine biosynthesis	4/476	29/5352	0.254641	0.953482	tr|A0A1U8DSJ1|A0A1U8DSJ1_CAPAN/tr|A0A1U8E9N3|A0A1U8E9N3_CAPAN/tr|A0A2G2ZB77|A0A2G2ZB77_CAPAN/tr|B5LAU9|B5LAU9_CAPAN	4	0	https:\\www.genome.jp\dbget-bin\www_bget?map00220
ko00945	Stilbenoid, diarylheptanoid and gingerol biosynthesis	2/476	11/5352	0.255572	0.953482	tr|A0A2G2YJ18|A0A2G2YJ18_CAPAN/tr|A0A2G2Z768|A0A2G2Z768_CAPAN	0	2	https:\\www.genome.jp\dbget-bin\www_bget?map00945
ko04740	Olfactory transduction	2/476	11/5352	0.255572	0.953482	tr|A0A2G2Y7G2|A0A2G2Y7G2_CAPAN/tr|A0A1U8FY78|A0A1U8FY78_CAPAN	1	1	https:\\www.genome.jp\dbget-bin\www_bget?map04740
ko04971	Gastric acid secretion	2/476	11/5352	0.255572	0.953482	tr|A0A2G2Y7G2|A0A2G2Y7G2_CAPAN/tr|A0A1U8FY78|A0A1U8FY78_CAPAN	1	1	https:\\www.genome.jp\dbget-bin\www_bget?map04971
ko03420	Nucleotide excision repair	6/476	49/5352	0.267169	0.984128	tr|A0A1U8E9Y1|A0A1U8E9Y1_CAPAN/tr|A0A1U8EV20|A0A1U8EV20_CAPAN/tr|A0A1U8G823|A0A1U8G823_CAPAN/tr|A0A2G2YA78|A0A2G2YA78_CAPAN/tr|A0A2G2YZY8|A0A2G2YZY8_CAPAN/tr|A0A2G2Z9W7|A0A2G2Z9W7_CAPAN	6	0	https:\\www.genome.jp\dbget-bin\www_bget?map03420
ko00330	Arginine and proline metabolism	6/476	50/5352	0.282888	0.999996	tr|A0A1U8DSJ1|A0A1U8DSJ1_CAPAN/tr|A0A1U8ERV9|A0A1U8ERV9_CAPAN/tr|A0A1U8FMX3|A0A1U8FMX3_CAPAN/tr|A0A2G2Z1D4|A0A2G2Z1D4_CAPAN/tr|A0A2G2YEG3|A0A2G2YEG3_CAPAN/tr|A0A2G2ZA02|A0A2G2ZA02_CAPAN	4	2	https:\\www.genome.jp\dbget-bin\www_bget?map00330
ko00640	Propanoate metabolism	6/476	50/5352	0.282888	0.999996	tr|A0A2G2Z1D1|A0A2G2Z1D1_CAPAN/tr|A0A2G3AK72|A0A2G3AK72_CAPAN/tr|A0A2G3AP36|A0A2G3AP36_CAPAN/tr|A0A2G2Y491|A0A2G2Y491_CAPAN/tr|A0A2G2YLA1|A0A2G2YLA1_CAPAN/tr|A0A2G3AB53|A0A2G3AB53_CAPAN	3	3	https:\\www.genome.jp\dbget-bin\www_bget?map00640
ko04625	C-type lectin receptor signaling pathway	3/476	21/5352	0.28554	0.999996	tr|A0A2G2Y7G2|A0A2G2Y7G2_CAPAN/tr|A0A1U8FY78|A0A1U8FY78_CAPAN/tr|A0A1U8GI15|A0A1U8GI15_CAPAN	1	2	https:\\www.genome.jp\dbget-bin\www_bget?map04625
ko04722	Neurotrophin signaling pathway	5/476	41/5352	0.29874	0.999996	tr|A0A1U8F4U6|A0A1U8F4U6_CAPAN/tr|A0A2G2XJA4|A0A2G2XJA4_CAPAN/tr|A0A2G2Y7G2|A0A2G2Y7G2_CAPAN/tr|A0A2G3A294|A0A2G3A294_CAPAN/tr|A0A1U8FY78|A0A1U8FY78_CAPAN	4	1	https:\\www.genome.jp\dbget-bin\www_bget?map04722
ko00362	Benzoate degradation	1/476	4/5352	0.311121	0.999996	tr|A0A2G2Z5C2|A0A2G2Z5C2_CAPAN	0	1	https:\\www.genome.jp\dbget-bin\www_bget?map00362
ko00380	Tryptophan metabolism	6/476	52/5352	0.314888	0.999996	tr|A0A1U8ERV9|A0A1U8ERV9_CAPAN/tr|A0A1U8FMX3|A0A1U8FMX3_CAPAN/tr|A0A1U8H0X2|A0A1U8H0X2_CAPAN/tr|A0A2G2YEG3|A0A2G2YEG3_CAPAN/tr|A0A2G2ZA02|A0A2G2ZA02_CAPAN/tr|A0A2G3A9N4|A0A2G3A9N4_CAPAN	3	3	https:\\www.genome.jp\dbget-bin\www_bget?map00380
ko03030	DNA replication	6/476	52/5352	0.314888	0.999996	tr|A0A1U8E9Y1|A0A1U8E9Y1_CAPAN/tr|A0A1U8EV20|A0A1U8EV20_CAPAN/tr|A0A1U8G823|A0A1U8G823_CAPAN/tr|A0A2G2YA78|A0A2G2YA78_CAPAN/tr|A0A2G2YZY8|A0A2G2YZY8_CAPAN/tr|A0A2G2Z9W7|A0A2G2Z9W7_CAPAN	6	0	https:\\www.genome.jp\dbget-bin\www_bget?map03030
ko00310	Lysine degradation	4/476	32/5352	0.316342	0.999996	tr|A0A1U8FMX3|A0A1U8FMX3_CAPAN/tr|A0A2G2YEG3|A0A2G2YEG3_CAPAN/tr|A0A2G2ZA02|A0A2G2ZA02_CAPAN/tr|A0A2G3ANJ1|A0A2G3ANJ1_CAPAN	1	3	https:\\www.genome.jp\dbget-bin\www_bget?map00310
ko00360	Phenylalanine metabolism	5/476	43/5352	0.334899	0.999996	tr|A0A1U8DSJ1|A0A1U8DSJ1_CAPAN/tr|A0A1U8ERV9|A0A1U8ERV9_CAPAN/tr|A0A1U8F8Y3|A0A1U8F8Y3_CAPAN/tr|A0A1U8G6P1|A0A1U8G6P1_CAPAN/tr|A0A2G2Z5C2|A0A2G2Z5C2_CAPAN	2	3	https:\\www.genome.jp\dbget-bin\www_bget?map00360
ko03410	Base excision repair	3/476	23/5352	0.336031	0.999996	tr|A0A1U8EKH6|A0A1U8EKH6_CAPAN/tr|A0A1U8EV20|A0A1U8EV20_CAPAN/tr|A0A2G3AGA5|A0A2G3AGA5_CAPAN	2	1	https:\\www.genome.jp\dbget-bin\www_bget?map03410
ko04930	Type II diabetes mellitus	3/476	23/5352	0.336031	0.999996	tr|A0A1U8GME3|A0A1U8GME3_CAPAN/tr|A0A1U8H7V1|A0A1U8H7V1_CAPAN/tr|A0A2G2YUT8|A0A2G2YUT8_CAPAN	3	0	https:\\www.genome.jp\dbget-bin\www_bget?map04930
ko04970	Salivary secretion	3/476	24/5352	0.361258	0.999996	tr|A0A2G2Y7G2|A0A2G2Y7G2_CAPAN/tr|A0A2G2ZK34|A0A2G2ZK34_CAPAN/tr|A0A1U8FY78|A0A1U8FY78_CAPAN	2	1	https:\\www.genome.jp\dbget-bin\www_bget?map04970
ko00524	Neomycin, kanamycin and gentamicin biosynthesis	1/476	5/5352	0.372435	0.999996	tr|A0A2G2YUT8|A0A2G2YUT8_CAPAN	1	0	https:\\www.genome.jp\dbget-bin\www_bget?map00524
ko04742	Taste transduction	1/476	5/5352	0.372435	0.999996	tr|A0A1U8GJX1|A0A1U8GJX1_CAPAN	0	1	https:\\www.genome.jp\dbget-bin\www_bget?map04742
ko00513	Various types of N-glycan biosynthesis	4/476	35/5352	0.379099	0.999996	tr|A0A1U8DX33|A0A1U8DX33_CAPAN/tr|A0A2G2XJL9|A0A2G2XJL9_CAPAN/tr|A0A2G2XVK2|A0A2G2XVK2_CAPAN/tr|A0A2G2Y6C1|A0A2G2Y6C1_CAPAN	0	4	https:\\www.genome.jp\dbget-bin\www_bget?map00513
ko04075	Plant hormone signal transduction	17/476	175/5352	0.387856	0.999996	tr|A0A0K0K9J6|A0A0K0K9J6_CAPAN/tr|A0A1U8EKV0|A0A1U8EKV0_CAPAN/tr|A0A1U8F850|A0A1U8F850_CAPAN/tr|A0A2G2YJF3|A0A2G2YJF3_CAPAN/tr|A0A2G2YPM8|A0A2G2YPM8_CAPAN/tr|A0A2G2ZH55|A0A2G2ZH55_CAPAN/tr|A0A0U4J3B9|A0A0U4J3B9_CAPAN/tr|A0A1U8EPX8|A0A1U8EPX8_CAPAN/tr|A0A1U8G052|A0A1U8G052_CAPAN/tr|A0A1U8HB06|A0A1U8HB06_CAPAN/tr|A0A1U8HDS7|A0A1U8HDS7_CAPAN/tr|A0A1U8HJK1|A0A1U8HJK1_CAPAN/tr|A0A2G2XVS5|A0A2G2XVS5_CA…	6	11	https:\\www.genome.jp\dbget-bin\www_bget?map04075
ko04713	Circadian entrainment	2/476	15/5352	0.390717	0.999996	tr|A0A2G2Y7G2|A0A2G2Y7G2_CAPAN/tr|A0A1U8FY78|A0A1U8FY78_CAPAN	1	1	https:\\www.genome.jp\dbget-bin\www_bget?map04713
ko00260	Glycine, serine and threonine metabolism	7/476	68/5352	0.401585	0.999996	tr|A0A1U8DYF4|A0A1U8DYF4_CAPAN/tr|B5LAW1|B5LAW1_CAPAN/tr|A0A1U8DRR7|A0A1U8DRR7_CAPAN/tr|A0A1U8EHT1|A0A1U8EHT1_CAPAN/tr|A0A1U8G6P1|A0A1U8G6P1_CAPAN/tr|A0A2G2Y7I8|A0A2G2Y7I8_CAPAN/tr|A0A2G3ANJ1|A0A2G3ANJ1_CAPAN	2	5	https:\\www.genome.jp\dbget-bin\www_bget?map00260
ko04114	Oocyte meiosis	8/476	79/5352	0.405187	0.999996	tr|A0A1U8F4U6|A0A1U8F4U6_CAPAN/tr|A0A2G2Y7G2|A0A2G2Y7G2_CAPAN/tr|A0A2G3A8S1|A0A2G3A8S1_CAPAN/tr|A0A1U8FY78|A0A1U8FY78_CAPAN/tr|A0A1U8GDF9|A0A1U8GDF9_CAPAN/tr|A0A1U8GI15|A0A1U8GI15_CAPAN/tr|A0A2G2YPU7|A0A2G2YPU7_CAPAN/tr|A0A2G3AIL3|A0A2G3AIL3_CAPAN	3	5	https:\\www.genome.jp\dbget-bin\www_bget?map04114
ko04071	Sphingolipid signaling pathway	6/476	58/5352	0.413086	0.999996	tr|A0A1U8GDF9|A0A1U8GDF9_CAPAN/tr|A0A2G2YPU7|A0A2G2YPU7_CAPAN/tr|A0A2G2YTC8|A0A2G2YTC8_CAPAN/tr|A0A2G2ZL79|A0A2G2ZL79_CAPAN/tr|A0A2G3A8M6|A0A2G3A8M6_CAPAN/tr|A0A2G3AGA3|A0A2G3AGA3_CAPAN	0	6	https:\\www.genome.jp\dbget-bin\www_bget?map04071
ko00521	Streptomycin biosynthesis	2/476	16/5352	0.422976	0.999996	tr|A0A2G2YUT8|A0A2G2YUT8_CAPAN/tr|A0A2G2YXY1|A0A2G2YXY1_CAPAN	2	0	https:\\www.genome.jp\dbget-bin\www_bget?map00521
ko00730	Thiamine metabolism	2/476	16/5352	0.422976	0.999996	tr|A0A2G2Z8I0|A0A2G2Z8I0_CAPAN/tr|A0A2G2Y552|A0A2G2Y552_CAPAN	1	1	https:\\www.genome.jp\dbget-bin\www_bget?map00730
ko02020	Two-component system	6/476	59/5352	0.429457	0.999996	tr|A0A2G2YFC4|A0A2G2YFC4_CAPAN/tr|A0A2G2Z8Y3|A0A2G2Z8Y3_CAPAN/tr|B5LAU9|B5LAU9_CAPAN/tr|A0A1U8G949|A0A1U8G949_CAPAN/tr|A0A2G2ZVY0|A0A2G2ZVY0_CAPAN/tr|A0A2G3ADL8|A0A2G3ADL8_CAPAN	3	3	https:\\www.genome.jp\dbget-bin\www_bget?map02020
ko00970	Aminoacyl-tRNA biosynthesis	7/476	70/5352	0.43166	0.999996	tr|A0A1U8ENP1|A0A1U8ENP1_CAPAN/tr|A0A2G2Y3C4|A0A2G2Y3C4_CAPAN/tr|A0A2G2Z6Y4|A0A2G2Z6Y4_CAPAN/tr|A0A1U8H3K8|A0A1U8H3K8_CAPAN/tr|A0A1U8H9E5|A0A1U8H9E5_CAPAN/tr|A0A2G2Y6G7|A0A2G2Y6G7_CAPAN/tr|A0A2G3AIZ3|A0A2G3AIZ3_CAPAN	3	4	https:\\www.genome.jp\dbget-bin\www_bget?map00970
ko00710	Carbon fixation in photosynthetic organisms	6/476	60/5352	0.445755	0.999996	tr|A0A1U8DSJ1|A0A1U8DSJ1_CAPAN/tr|A0A1U8EEA5|A0A1U8EEA5_CAPAN/tr|A0A1U8ESC0|A0A1U8ESC0_CAPAN/tr|A0A2G2YPL3|A0A2G2YPL3_CAPAN/tr|A0A2G2ZB77|A0A2G2ZB77_CAPAN/tr|A0A1U8EBJ1|A0A1U8EBJ1_CAPAN	5	1	https:\\www.genome.jp\dbget-bin\www_bget?map00710
ko03010	Ribosome	21/476	226/5352	0.450175	0.999996	tr|A0A1U8DVF8|A0A1U8DVF8_CAPAN/tr|A0A1U8ECP1|A0A1U8ECP1_CAPAN/tr|A0A1U8FBI7|A0A1U8FBI7_CAPAN/tr|A0A1U8FEU1|A0A1U8FEU1_CAPAN/tr|A0A1U8FF28|A0A1U8FF28_CAPAN/tr|A0A1U8FKT3|A0A1U8FKT3_CAPAN/tr|A0A1U8H9E3|A0A1U8H9E3_CAPAN/tr|A0A2G2XWG2|A0A2G2XWG2_CAPAN/tr|A0A2G2XZ44|A0A2G2XZ44_CAPAN/tr|A0A2G2Y4M8|A0A2G2Y4M8_CAPAN/tr|A0A2G2YEE1|A0A2G2YEE1_CAPAN/tr|A0A2G2YII0|A0A2G2YII0_CAPAN/tr|A0A2G2YPH6|A0A2G2YPH6_CA…	19	2	https:\\www.genome.jp\dbget-bin\www_bget?map03010
ko00643	Styrene degradation	2/476	17/5352	0.45433	0.999996	tr|A0A1U8ERV9|A0A1U8ERV9_CAPAN/tr|A0A1U8GL68|A0A1U8GL68_CAPAN	2	0	https:\\www.genome.jp\dbget-bin\www_bget?map00643
ko04912	GnRH signaling pathway	3/476	28/5352	0.459813	0.999996	tr|A0A2G2Y7G2|A0A2G2Y7G2_CAPAN/tr|A0A1U8FY78|A0A1U8FY78_CAPAN/tr|A0A2G2YTC8|A0A2G2YTC8_CAPAN	1	2	https:\\www.genome.jp\dbget-bin\www_bget?map04912
ko05230	Central carbon metabolism in cancer	6/476	62/5352	0.478035	0.999996	tr|A0A1U8GME3|A0A1U8GME3_CAPAN/tr|A0A1U8H7V1|A0A1U8H7V1_CAPAN/tr|A0A1U8HAS8|A0A1U8HAS8_CAPAN/tr|A0A2G2YUT8|A0A2G2YUT8_CAPAN/tr|A0A2G3AP36|A0A2G3AP36_CAPAN/tr|A0A2G2Y7I8|A0A2G2Y7I8_CAPAN	5	1	https:\\www.genome.jp\dbget-bin\www_bget?map05230
ko00540	Lipopolysaccharide biosynthesis	1/476	7/5352	0.479205	0.999996	tr|A0A2G2YUU7|A0A2G2YUU7_CAPAN	0	1	https:\\www.genome.jp\dbget-bin\www_bget?map00540
ko00901	Indole alkaloid biosynthesis	1/476	7/5352	0.479205	0.999996	tr|A0A2G3AA55|A0A2G3AA55_CAPAN	1	0	https:\\www.genome.jp\dbget-bin\www_bget?map00901
ko04712	Circadian rhythm - plant	3/476	29/5352	0.483487	0.999996	tr|A0A1U8DSA1|A0A1U8DSA1_CAPAN/tr|A0A2G2ZUP1|A0A2G2ZUP1_CAPAN/tr|A0A2G3AJ30|A0A2G3AJ30_CAPAN	3	0	https:\\www.genome.jp\dbget-bin\www_bget?map04712
ko00904	Diterpenoid biosynthesis	2/476	18/5352	0.484684	0.999996	tr|A0A2G2ZH66|A0A2G2ZH66_CAPAN/tr|A0A2G2ZRS7|A0A2G2ZRS7_CAPAN	0	2	https:\\www.genome.jp\dbget-bin\www_bget?map00904
ko04750	Inflammatory mediator regulation of TRP channels	2/476	18/5352	0.484684	0.999996	tr|A0A2G2Y7G2|A0A2G2Y7G2_CAPAN/tr|A0A1U8FY78|A0A1U8FY78_CAPAN	1	1	https:\\www.genome.jp\dbget-bin\www_bget?map04750
ko04973	Carbohydrate digestion and absorption	2/476	18/5352	0.484684	0.999996	tr|A0A2G2YUT8|A0A2G2YUT8_CAPAN/tr|A0A1U8GJX1|A0A1U8GJX1_CAPAN	1	1	https:\\www.genome.jp\dbget-bin\www_bget?map04973
ko04146	Peroxisome	8/476	85/5352	0.488468	0.999996	tr|A0A1U8EEP3|A0A1U8EEP3_CAPAN/tr|A0A1U8H367|A0A1U8H367_CAPAN/tr|A0A1U8EX49|A0A1U8EX49_CAPAN/tr|A0A2G2YIG6|A0A2G2YIG6_CAPAN/tr|A0A2G2YLA1|A0A2G2YLA1_CAPAN/tr|A0A2G2ZK80|A0A2G2ZK80_CAPAN/tr|A0A2G3A9N4|A0A2G3A9N4_CAPAN/tr|A0A2G3ANJ1|A0A2G3ANJ1_CAPAN	2	6	https:\\www.genome.jp\dbget-bin\www_bget?map04146
ko04914	Progesterone-mediated oocyte maturation	3/476	30/5352	0.506655	0.999996	tr|A0A2G2ZZH4|A0A2G2ZZH4_CAPAN/tr|A0A2G3A8S1|A0A2G3A8S1_CAPAN/tr|A0A2G3AIL3|A0A2G3AIL3_CAPAN	2	1	https:\\www.genome.jp\dbget-bin\www_bget?map04914
ko00670	One carbon pool by folate	2/476	19/5352	0.513967	0.999996	tr|A0A1U8EB53|A0A1U8EB53_CAPAN/tr|A0A1U8DRR7|A0A1U8DRR7_CAPAN	1	1	https:\\www.genome.jp\dbget-bin\www_bget?map00670
ko03450	Non-homologous end-joining	1/476	8/5352	0.525585	0.999996	tr|A0A1U8EKH6|A0A1U8EKH6_CAPAN	1	0	https:\\www.genome.jp\dbget-bin\www_bget?map03450
ko04720	Long-term potentiation	3/476	31/5352	0.529271	0.999996	tr|A0A2G2Y7G2|A0A2G2Y7G2_CAPAN/tr|A0A1U8FY78|A0A1U8FY78_CAPAN/tr|A0A1U8GI15|A0A1U8GI15_CAPAN	1	2	https:\\www.genome.jp\dbget-bin\www_bget?map04720
ko04724	Glutamatergic synapse	3/476	31/5352	0.529271	0.999996	tr|B5LAU9|B5LAU9_CAPAN/tr|A0A1U8GI15|A0A1U8GI15_CAPAN/tr|A0A2G2YTC8|A0A2G2YTC8_CAPAN	1	2	https:\\www.genome.jp\dbget-bin\www_bget?map04724
ko05031	Amphetamine addiction	3/476	31/5352	0.529271	0.999996	tr|A0A2G2Y7G2|A0A2G2Y7G2_CAPAN/tr|A0A1U8FY78|A0A1U8FY78_CAPAN/tr|A0A1U8GI15|A0A1U8GI15_CAPAN	1	2	https:\\www.genome.jp\dbget-bin\www_bget?map05031
ko04020	Calcium signaling pathway	4/476	43/5352	0.539958	0.999996	tr|A0A2G2Y7G2|A0A2G2Y7G2_CAPAN/tr|A0A1U8FY78|A0A1U8FY78_CAPAN/tr|A0A1U8GI15|A0A1U8GI15_CAPAN/tr|A0A2G3A8M6|A0A2G3A8M6_CAPAN	1	3	https:\\www.genome.jp\dbget-bin\www_bget?map04020
ko00740	Riboflavin metabolism	2/476	20/5352	0.542129	0.999996	tr|A0A1U8GHW7|A0A1U8GHW7_CAPAN/tr|A0A2G2Z3V1|A0A2G2Z3V1_CAPAN	0	2	https:\\www.genome.jp\dbget-bin\www_bget?map00740
ko04916	Melanogenesis	2/476	20/5352	0.542129	0.999996	tr|A0A2G2Y7G2|A0A2G2Y7G2_CAPAN/tr|A0A1U8FY78|A0A1U8FY78_CAPAN	1	1	https:\\www.genome.jp\dbget-bin\www_bget?map04916
ko04024	cAMP signaling pathway	4/476	44/5352	0.558641	0.999996	tr|A0A2G2Y7G2|A0A2G2Y7G2_CAPAN/tr|A0A1U8FY78|A0A1U8FY78_CAPAN/tr|A0A2G2YLA1|A0A2G2YLA1_CAPAN/tr|A0A2G2YTC8|A0A2G2YTC8_CAPAN	1	3	https:\\www.genome.jp\dbget-bin\www_bget?map04024
ko04261	Adrenergic signaling in cardiomyocytes	4/476	44/5352	0.558641	0.999996	tr|A0A2G2Y7G2|A0A2G2Y7G2_CAPAN/tr|A0A1U8FY78|A0A1U8FY78_CAPAN/tr|A0A1U8GDF9|A0A1U8GDF9_CAPAN/tr|A0A2G2YPU7|A0A2G2YPU7_CAPAN	1	3	https:\\www.genome.jp\dbget-bin\www_bget?map04261
ko04728	Dopaminergic synapse	4/476	44/5352	0.558641	0.999996	tr|A0A2G2Y7G2|A0A2G2Y7G2_CAPAN/tr|A0A1U8FY78|A0A1U8FY78_CAPAN/tr|A0A1U8GDF9|A0A1U8GDF9_CAPAN/tr|A0A2G2YPU7|A0A2G2YPU7_CAPAN	1	3	https:\\www.genome.jp\dbget-bin\www_bget?map04728
ko04112	Cell cycle - Caulobacter	2/476	21/5352	0.569138	0.999996	tr|A0A1U8E7U0|A0A1U8E7U0_CAPAN/tr|A0A1U8FQ26|A0A1U8FQ26_CAPAN	1	1	https:\\www.genome.jp\dbget-bin\www_bget?map04112
ko04370	VEGF signaling pathway	2/476	21/5352	0.569138	0.999996	tr|A0A1U8GI15|A0A1U8GI15_CAPAN/tr|A0A2G3A8M6|A0A2G3A8M6_CAPAN	0	2	https:\\www.genome.jp\dbget-bin\www_bget?map04370
ko04934	Cushing syndrome	2/476	21/5352	0.569138	0.999996	tr|A0A2G2ZAU0|A0A2G2ZAU0_CAPAN/tr|A0A2G2Z6H8|A0A2G2Z6H8_CAPAN	1	1	https:\\www.genome.jp\dbget-bin\www_bget?map04934
ko05133	Pertussis	2/476	21/5352	0.569138	0.999996	tr|A0A2G2Y7G2|A0A2G2Y7G2_CAPAN/tr|A0A1U8FY78|A0A1U8FY78_CAPAN	1	1	https:\\www.genome.jp\dbget-bin\www_bget?map05133
ko04141	Protein processing in endoplasmic reticulum	17/476	196/5352	0.582012	0.999996	tr|A0A1U8DUR9|A0A1U8DUR9_CAPAN/tr|A0A1U8E820|A0A1U8E820_CAPAN/tr|A0A1U8EES7|A0A1U8EES7_CAPAN/tr|A0A1U8FBY6|A0A1U8FBY6_CAPAN/tr|A0A1U8G472|A0A1U8G472_CAPAN/tr|A0A1U8H9G0|A0A1U8H9G0_CAPAN/tr|A0A1U8HBF0|A0A1U8HBF0_CAPAN/tr|A0A2G2Y0P8|A0A2G2Y0P8_CAPAN/tr|A0A2G2YHV6|A0A2G2YHV6_CAPAN/tr|A0A2G2ZE20|A0A2G2ZE20_CAPAN/tr|A0A2G2ZJK3|A0A2G2ZJK3_CAPAN/tr|A0A2G2ZKX5|A0A2G2ZKX5_CAPAN/tr|A0A2G2ZV65|A0A2G2ZV65_CA…	15	2	https:\\www.genome.jp\dbget-bin\www_bget?map04141
ko04270	Vascular smooth muscle contraction	2/476	22/5352	0.594977	0.999996	tr|A0A2G2Y7G2|A0A2G2Y7G2_CAPAN/tr|A0A1U8FY78|A0A1U8FY78_CAPAN	1	1	https:\\www.genome.jp\dbget-bin\www_bget?map04270
ko04330	Notch signaling pathway	1/476	10/5352	0.606342	0.999996	tr|A0A2G3A294|A0A2G3A294_CAPAN	1	0	https:\\www.genome.jp\dbget-bin\www_bget?map04330
ko04730	Long-term depression	1/476	10/5352	0.606342	0.999996	tr|A0A1U8GDF9|A0A1U8GDF9_CAPAN	0	1	https:\\www.genome.jp\dbget-bin\www_bget?map04730
ko04923	Regulation of lipolysis in adipocytes	1/476	10/5352	0.606342	0.999996	tr|A0A2G2ZKR5|A0A2G2ZKR5_CAPAN	1	0	https:\\www.genome.jp\dbget-bin\www_bget?map04923
ko04977	Vitamin digestion and absorption	1/476	10/5352	0.606342	0.999996	tr|A0A2G3AGA3|A0A2G3AGA3_CAPAN	0	1	https:\\www.genome.jp\dbget-bin\www_bget?map04977
ko01521	EGFR tyrosine kinase inhibitor resistance	2/476	23/5352	0.619638	0.999996	tr|A0A2G3AGN0|A0A2G3AGN0_CAPAN/tr|Q2TPB3|Q2TPB3_CAPAN	2	0	https:\\www.genome.jp\dbget-bin\www_bget?map01521
ko05034	Alcoholism	5/476	60/5352	0.627781	0.999996	tr|A0A1U8G135|A0A1U8G135_CAPAN/tr|A0A2G2Y7G2|A0A2G2Y7G2_CAPAN/tr|A0A1U8E1T0|A0A1U8E1T0_CAPAN/tr|A0A1U8FY78|A0A1U8FY78_CAPAN/tr|A0A2G3A292|A0A2G3A292_CAPAN	2	3	https:\\www.genome.jp\dbget-bin\www_bget?map05034
ko04122	Sulfur relay system	1/476	11/5352	0.641419	0.999996	tr|A0A1U8DSH7|A0A1U8DSH7_CAPAN	0	1	https:\\www.genome.jp\dbget-bin\www_bget?map04122
ko04658	Th1 and Th2 cell differentiation	1/476	11/5352	0.641419	0.999996	tr|A0A1U8GI15|A0A1U8GI15_CAPAN	0	1	https:\\www.genome.jp\dbget-bin\www_bget?map04658
ko03018	RNA degradation	8/476	97/5352	0.642164	0.999996	tr|A0A2G2XX50|A0A2G2XX50_CAPAN/tr|A0A2G3A152|A0A2G3A152_CAPAN/tr|A0A2G3A3L0|A0A2G3A3L0_CAPAN/tr|A0A2G3A9X7|A0A2G3A9X7_CAPAN/tr|A0A1U8EHG5|A0A1U8EHG5_CAPAN/tr|A0A1U8GX39|A0A1U8GX39_CAPAN/tr|A0A1U8H0Z7|A0A1U8H0Z7_CAPAN/tr|A0A1U8H309|A0A1U8H309_CAPAN	4	4	https:\\www.genome.jp\dbget-bin\www_bget?map03018
ko04015	Rap1 signaling pathway	2/476	24/5352	0.643127	0.999996	tr|A0A2G2Y7G2|A0A2G2Y7G2_CAPAN/tr|A0A1U8FY78|A0A1U8FY78_CAPAN	1	1	https:\\www.genome.jp\dbget-bin\www_bget?map04015
ko04659	Th17 cell differentiation	2/476	24/5352	0.643127	0.999996	tr|A0A2G2ZZH4|A0A2G2ZZH4_CAPAN/tr|A0A1U8GI15|A0A1U8GI15_CAPAN	1	1	https:\\www.genome.jp\dbget-bin\www_bget?map04659
ko05203	Viral carcinogenesis	9/476	110/5352	0.654224	0.999996	tr|A0A1U8F4U6|A0A1U8F4U6_CAPAN/tr|A0A1U8FKU9|A0A1U8FKU9_CAPAN/tr|A0A1U8G135|A0A1U8G135_CAPAN/tr|A0A1U8GME3|A0A1U8GME3_CAPAN/tr|A0A1U8GTX9|A0A1U8GTX9_CAPAN/tr|A0A1U8H7V1|A0A1U8H7V1_CAPAN/tr|A0A1U8E1T0|A0A1U8E1T0_CAPAN/tr|A0A2G2ZQZ7|A0A2G2ZQZ7_CAPAN/tr|A0A2G3A292|A0A2G3A292_CAPAN	6	3	https:\\www.genome.jp\dbget-bin\www_bget?map05203
ko00510	N-Glycan biosynthesis	3/476	38/5352	0.669754	0.999996	tr|A0A2G2XJL9|A0A2G2XJL9_CAPAN/tr|A0A2G2XVK2|A0A2G2XVK2_CAPAN/tr|A0A2G2Y6C1|A0A2G2Y6C1_CAPAN	0	3	https:\\www.genome.jp\dbget-bin\www_bget?map00510
ko00750	Vitamin B6 metabolism	1/476	12/5352	0.673376	0.999996	tr|A0A2G3A3D9|A0A2G3A3D9_CAPAN	1	0	https:\\www.genome.jp\dbget-bin\www_bget?map00750
ko04926	Relaxin signaling pathway	1/476	12/5352	0.673376	0.999996	tr|A0A2G2YF90|A0A2G2YF90_CAPAN	1	0	https:\\www.genome.jp\dbget-bin\www_bget?map04926
ko04014	Ras signaling pathway	4/476	51/5352	0.676864	0.999996	tr|A0A2G2Y7G2|A0A2G2Y7G2_CAPAN/tr|A0A1U8FY78|A0A1U8FY78_CAPAN/tr|A0A2G2YTC8|A0A2G2YTC8_CAPAN/tr|Q42493|Q42493_CAPAN	1	3	https:\\www.genome.jp\dbget-bin\www_bget?map04014
ko00040	Pentose and glucuronate interconversions	7/476	88/5352	0.677787	0.999996	tr|A0A1U8E9J7|A0A1U8E9J7_CAPAN/tr|A0A1U8GWZ6|A0A1U8GWZ6_CAPAN/tr|A0A2G2YEK8|A0A2G2YEK8_CAPAN/tr|A0A2G2Z8Y3|A0A2G2Z8Y3_CAPAN/tr|A0A1U8EGA1|A0A1U8EGA1_CAPAN/tr|A0A1U8G949|A0A1U8G949_CAPAN/tr|A0A2G2ZVY0|A0A2G2ZVY0_CAPAN	4	3	https:\\www.genome.jp\dbget-bin\www_bget?map00040
ko00531	Glycosaminoglycan degradation	2/476	26/5352	0.686648	0.999996	tr|A0A1U8FB32|A0A1U8FB32_CAPAN/tr|A0A2G2Y6S4|A0A2G2Y6S4_CAPAN	0	2	https:\\www.genome.jp\dbget-bin\www_bget?map00531
ko00565	Ether lipid metabolism	2/476	26/5352	0.686648	0.999996	tr|A0A2G2YXR4|A0A2G2YXR4_CAPAN/tr|A0A2G2YTC8|A0A2G2YTC8_CAPAN	1	1	https:\\www.genome.jp\dbget-bin\www_bget?map00565
ko00760	Nicotinate and nicotinamide metabolism	2/476	26/5352	0.686648	0.999996	tr|A0A1U8GW14|A0A1U8GW14_CAPAN/tr|A0A1U8FAU8|A0A1U8FAU8_CAPAN	1	1	https:\\www.genome.jp\dbget-bin\www_bget?map00760
ko01040	Biosynthesis of unsaturated fatty acids	2/476	26/5352	0.686648	0.999996	tr|A0A1U8EEP3|A0A1U8EEP3_CAPAN/tr|A0A2G2YLA1|A0A2G2YLA1_CAPAN	1	1	https:\\www.genome.jp\dbget-bin\www_bget?map01040
ko00030	Pentose phosphate pathway	4/476	52/5352	0.691823	0.999996	tr|A0A1U8ELJ5|A0A1U8ELJ5_CAPAN/tr|A0A1U8F4J3|A0A1U8F4J3_CAPAN/tr|A0A1U8HAS8|A0A1U8HAS8_CAPAN/tr|A0A2G2YPL3|A0A2G2YPL3_CAPAN	4	0	https:\\www.genome.jp\dbget-bin\www_bget?map00030
ko04371	Apelin signaling pathway	4/476	52/5352	0.691823	0.999996	tr|A0A2G2Y7G2|A0A2G2Y7G2_CAPAN/tr|A0A2G3AGN0|A0A2G3AGN0_CAPAN/tr|A0A1U8FY78|A0A1U8FY78_CAPAN/tr|A0A2G3A8M6|A0A2G3A8M6_CAPAN	2	2	https:\\www.genome.jp\dbget-bin\www_bget?map04371
ko04113	Meiosis - yeast	5/476	65/5352	0.698035	0.999996	tr|A0A1U8HLH6|A0A1U8HLH6_CAPAN/tr|A0A2G3A8S1|A0A2G3A8S1_CAPAN/tr|A0A1U8GDF9|A0A1U8GDF9_CAPAN/tr|A0A2G2YPU7|A0A2G2YPU7_CAPAN/tr|A0A2G3AIL3|A0A2G3AIL3_CAPAN	2	3	https:\\www.genome.jp\dbget-bin\www_bget?map04113
ko00514	Other types of O-glycan biosynthesis	1/476	13/5352	0.702491	0.999996	tr|A0A1U8EXD0|A0A1U8EXD0_CAPAN	0	1	https:\\www.genome.jp\dbget-bin\www_bget?map00514
ko04978	Mineral absorption	1/476	13/5352	0.702491	0.999996	tr|A0A2G2YFC1|A0A2G2YFC1_CAPAN	1	0	https:\\www.genome.jp\dbget-bin\www_bget?map04978
ko00592	alpha-Linolenic acid metabolism	4/476	53/5352	0.706284	0.999996	tr|A0A1U8EEP3|A0A1U8EEP3_CAPAN/tr|A0A2G3AN96|A0A2G3AN96_CAPAN/tr|A0A2G2Y9K4|A0A2G2Y9K4_CAPAN/tr|A0A2G2YLA1|A0A2G2YLA1_CAPAN	2	2	https:\\www.genome.jp\dbget-bin\www_bget?map00592
ko05214	Glioma	2/476	27/5352	0.706725	0.999996	tr|A0A2G2Y7G2|A0A2G2Y7G2_CAPAN/tr|A0A1U8FY78|A0A1U8FY78_CAPAN	1	1	https:\\www.genome.jp\dbget-bin\www_bget?map05214
ko05322	Systemic lupus erythematosus	2/476	27/5352	0.706725	0.999996	tr|A0A1U8G135|A0A1U8G135_CAPAN/tr|A0A1U8E1T0|A0A1U8E1T0_CAPAN	1	1	https:\\www.genome.jp\dbget-bin\www_bget?map05322
ko00100	Steroid biosynthesis	2/476	28/5352	0.725718	0.999996	tr|A0A1U8GHB4|A0A1U8GHB4_CAPAN/tr|A0A2G2YAV1|A0A2G2YAV1_CAPAN	0	2	https:\\www.genome.jp\dbget-bin\www_bget?map00100
ko00920	Sulfur metabolism	2/476	28/5352	0.725718	0.999996	tr|A0A1U8E591|A0A1U8E591_CAPAN/tr|A0A2G2XZ56|A0A2G2XZ56_CAPAN	1	1	https:\\www.genome.jp\dbget-bin\www_bget?map00920
ko00627	Aminobenzoate degradation	1/476	14/5352	0.729016	0.999996	tr|A0A1U8ERV9|A0A1U8ERV9_CAPAN	1	0	https:\\www.genome.jp\dbget-bin\www_bget?map00627
ko04922	Glucagon signaling pathway	7/476	93/5352	0.732918	0.999996	tr|A0A1U8GME3|A0A1U8GME3_CAPAN/tr|A0A1U8H7V1|A0A1U8H7V1_CAPAN/tr|A0A2G2Y7G2|A0A2G2Y7G2_CAPAN/tr|A0A2G3AP36|A0A2G3AP36_CAPAN/tr|A0A1U8FY78|A0A1U8FY78_CAPAN/tr|A0A1U8GI15|A0A1U8GI15_CAPAN/tr|A0A2G2Y7I8|A0A2G2Y7I8_CAPAN	4	3	https:\\www.genome.jp\dbget-bin\www_bget?map04922
ko05163	Human cytomegalovirus infection	3/476	42/5352	0.735025	0.999996	tr|A0A2G2Y7G2|A0A2G2Y7G2_CAPAN/tr|A0A1U8FY78|A0A1U8FY78_CAPAN/tr|A0A1U8GI15|A0A1U8GI15_CAPAN	1	2	https:\\www.genome.jp\dbget-bin\www_bget?map05163
ko04066	HIF-1 signaling pathway	5/476	68/5352	0.735546	0.999996	tr|A0A2G2YPL3|A0A2G2YPL3_CAPAN/tr|A0A2G2YUT8|A0A2G2YUT8_CAPAN/tr|A0A2G3AGN0|A0A2G3AGN0_CAPAN/tr|A0A2G3AP36|A0A2G3AP36_CAPAN/tr|Q2TPB3|Q2TPB3_CAPAN	5	0	https:\\www.genome.jp\dbget-bin\www_bget?map04066
ko05165	Human papillomavirus infection	8/476	107/5352	0.747753	0.999996	tr|A0A1U8F810|A0A1U8F810_CAPAN/tr|A0A1U8FKU9|A0A1U8FKU9_CAPAN/tr|A0A1U8GME3|A0A1U8GME3_CAPAN/tr|A0A1U8GTX9|A0A1U8GTX9_CAPAN/tr|A0A1U8H7V1|A0A1U8H7V1_CAPAN/tr|A0A2G3A294|A0A2G3A294_CAPAN/tr|A0A1U8GDF9|A0A1U8GDF9_CAPAN/tr|A0A2G2YPU7|A0A2G2YPU7_CAPAN	6	2	https:\\www.genome.jp\dbget-bin\www_bget?map05165
ko04979	Cholesterol metabolism	1/476	15/5352	0.75318	0.999996	tr|A0A1U8GHB4|A0A1U8GHB4_CAPAN	0	1	https:\\www.genome.jp\dbget-bin\www_bget?map04979
ko05140	Leishmaniasis	1/476	15/5352	0.75318	0.999996	tr|A0A1U8G4Q1|A0A1U8G4Q1_CAPAN	0	1	https:\\www.genome.jp\dbget-bin\www_bget?map05140
ko05222	Small cell lung cancer	1/476	15/5352	0.75318	0.999996	tr|A0A2G2YRX6|A0A2G2YRX6_CAPAN	1	0	https:\\www.genome.jp\dbget-bin\www_bget?map05222
ko04961	Endocrine and other factor-regulated calcium reabsorption	2/476	30/5352	0.76059	0.999996	tr|A0A1U8GXL0|A0A1U8GXL0_CAPAN/tr|A0A2G2ZJR4|A0A2G2ZJR4_CAPAN	0	2	https:\\www.genome.jp\dbget-bin\www_bget?map04961
ko04022	cGMP-PKG signaling pathway	3/476	44/5352	0.763632	0.999996	tr|A0A2G2Y7G2|A0A2G2Y7G2_CAPAN/tr|A0A1U8FY78|A0A1U8FY78_CAPAN/tr|A0A1U8GI15|A0A1U8GI15_CAPAN	1	2	https:\\www.genome.jp\dbget-bin\www_bget?map04022
ko04611	Platelet activation	1/476	16/5352	0.775193	0.999996	tr|A0A2G2YF90|A0A2G2YF90_CAPAN	1	0	https:\\www.genome.jp\dbget-bin\www_bget?map04611
ko05142	Chagas disease	1/476	16/5352	0.775193	0.999996	tr|A0A1U8GDF9|A0A1U8GDF9_CAPAN	0	1	https:\\www.genome.jp\dbget-bin\www_bget?map05142
ko05211	Renal cell carcinoma	1/476	16/5352	0.775193	0.999996	tr|A0A2G2Z6H8|A0A2G2Z6H8_CAPAN	0	1	https:\\www.genome.jp\dbget-bin\www_bget?map05211
ko04070	Phosphatidylinositol signaling system	5/476	73/5352	0.790313	0.999996	tr|A0A2G2Y7G2|A0A2G2Y7G2_CAPAN/tr|A0A2G2YXY1|A0A2G2YXY1_CAPAN/tr|A0A1U8FY78|A0A1U8FY78_CAPAN/tr|A0A1U8GIH1|A0A1U8GIH1_CAPAN/tr|A0A2G2XWN8|A0A2G2XWN8_CAPAN	2	3	https:\\www.genome.jp\dbget-bin\www_bget?map04070
ko04391	Hippo signaling pathway - fly	2/476	32/5352	0.791559	0.999996	tr|A0A1U8F4U6|A0A1U8F4U6_CAPAN/tr|A0A1U8GDF9|A0A1U8GDF9_CAPAN	1	1	https:\\www.genome.jp\dbget-bin\www_bget?map04391
ko05235	PD-L1 expression and PD-1 checkpoint pathway in cancer	2/476	32/5352	0.791559	0.999996	tr|A0A1U8DSA1|A0A1U8DSA1_CAPAN/tr|A0A1U8GI15|A0A1U8GI15_CAPAN	1	1	https:\\www.genome.jp\dbget-bin\www_bget?map05235
ko04915	Estrogen signaling pathway	4/476	60/5352	0.793783	0.999996	tr|A0A1U8H2D5|A0A1U8H2D5_CAPAN/tr|A0A2G2Y7G2|A0A2G2Y7G2_CAPAN/tr|A0A2G2ZZH4|A0A2G2ZZH4_CAPAN/tr|A0A1U8FY78|A0A1U8FY78_CAPAN	3	1	https:\\www.genome.jp\dbget-bin\www_bget?map04915
ko00902	Monoterpenoid biosynthesis	1/476	17/5352	0.795247	0.999996	tr|A0A1U8FDH1|A0A1U8FDH1_CAPAN	1	0	https:\\www.genome.jp\dbget-bin\www_bget?map00902
ko04650	Natural killer cell mediated cytotoxicity	1/476	17/5352	0.795247	0.999996	tr|A0A1U8GI15|A0A1U8GI15_CAPAN	0	1	https:\\www.genome.jp\dbget-bin\www_bget?map04650
ko05223	Non-small cell lung cancer	1/476	17/5352	0.795247	0.999996	tr|A0A2G2YRX6|A0A2G2YRX6_CAPAN	1	0	https:\\www.genome.jp\dbget-bin\www_bget?map05223
ko03320	PPAR signaling pathway	2/476	33/5352	0.805679	0.999996	tr|A0A1U8EEP3|A0A1U8EEP3_CAPAN/tr|A0A2G2YLA1|A0A2G2YLA1_CAPAN	1	1	https:\\www.genome.jp\dbget-bin\www_bget?map03320
ko04361	Axon regeneration	3/476	48/5352	0.813308	0.999996	tr|A0A2G3A294|A0A2G3A294_CAPAN/tr|A0A2G2ZDF8|A0A2G2ZDF8_CAPAN/tr|A0A2G3A0W3|A0A2G3A0W3_CAPAN	1	2	https:\\www.genome.jp\dbget-bin\www_bget?map04361
ko00564	Glycerophospholipid metabolism	7/476	102/5352	0.814884	0.999996	tr|A0A1U8FXP5|A0A1U8FXP5_CAPAN/tr|A0A1U8GY57|A0A1U8GY57_CAPAN/tr|A0A2G2YXR4|A0A2G2YXR4_CAPAN/tr|A0A2G3AN96|A0A2G3AN96_CAPAN/tr|A0A2G2Y9K4|A0A2G2Y9K4_CAPAN/tr|A0A2G2YTC8|A0A2G2YTC8_CAPAN/tr|A0A2G2YXJ3|A0A2G2YXJ3_CAPAN	4	3	https:\\www.genome.jp\dbget-bin\www_bget?map00564
ko04612	Antigen processing and presentation	3/476	49/5352	0.824254	0.999996	tr|A0A2G2XYX2|A0A2G2XYX2_CAPAN/tr|A0A2G2ZZH4|A0A2G2ZZH4_CAPAN/tr|A0A2G2Z7A5|A0A2G2Z7A5_CAPAN	2	1	https:\\www.genome.jp\dbget-bin\www_bget?map04612
ko04921	Oxytocin signaling pathway	3/476	49/5352	0.824254	0.999996	tr|A0A2G2Y7G2|A0A2G2Y7G2_CAPAN/tr|A0A1U8FY78|A0A1U8FY78_CAPAN/tr|A0A1U8GI15|A0A1U8GI15_CAPAN	1	2	https:\\www.genome.jp\dbget-bin\www_bget?map04921
ko05130	Pathogenic Escherichia coli infection	5/476	77/5352	0.827429	0.999996	tr|A0A1U8H9E3|A0A1U8H9E3_CAPAN/tr|A0A2G2XWJ5|A0A2G2XWJ5_CAPAN/tr|A0A2G2YZ18|A0A2G2YZ18_CAPAN/tr|A0A2G3AAE2|A0A2G3AAE2_CAPAN/tr|A0A2G3AF27|A0A2G3AF27_CAPAN	1	4	https:\\www.genome.jp\dbget-bin\www_bget?map05130
ko04660	T cell receptor signaling pathway	1/476	19/5352	0.830157	0.999996	tr|A0A1U8GI15|A0A1U8GI15_CAPAN	0	1	https:\\www.genome.jp\dbget-bin\www_bget?map04660
ko04933	AGE-RAGE signaling pathway in diabetic complications	1/476	19/5352	0.830157	0.999996	tr|A0A2G2YF90|A0A2G2YF90_CAPAN	1	0	https:\\www.genome.jp\dbget-bin\www_bget?map04933
ko04011	MAPK signaling pathway - yeast	2/476	35/5352	0.831389	0.999996	tr|A0A1U8F4U6|A0A1U8F4U6_CAPAN/tr|A0A2G3A9N4|A0A2G3A9N4_CAPAN	1	1	https:\\www.genome.jp\dbget-bin\www_bget?map04011
ko04210	Apoptosis	2/476	35/5352	0.831389	0.999996	tr|A0A2G2XYX2|A0A2G2XYX2_CAPAN/tr|A0A2G3AGA5|A0A2G3AGA5_CAPAN	1	1	https:\\www.genome.jp\dbget-bin\www_bget?map04210
ko00061	Fatty acid biosynthesis	3/476	50/5352	0.834648	0.999996	tr|A0A2G2ZVR7|A0A2G2ZVR7_CAPAN/tr|A0A2G3A3J5|A0A2G3A3J5_CAPAN/tr|A0A2G3AK72|A0A2G3AK72_CAPAN	3	0	https:\\www.genome.jp\dbget-bin\www_bget?map00061
ko05167	Kaposi sarcoma-associated herpesvirus infection	3/476	50/5352	0.834648	0.999996	tr|A0A2G2Y7G2|A0A2G2Y7G2_CAPAN/tr|A0A1U8FY78|A0A1U8FY78_CAPAN/tr|A0A1U8GI15|A0A1U8GI15_CAPAN	1	2	https:\\www.genome.jp\dbget-bin\www_bget?map05167
ko04151	PI3K-Akt signaling pathway	6/476	92/5352	0.839713	0.999996	tr|A0A1U8F4U6|A0A1U8F4U6_CAPAN/tr|A0A2G2ZZH4|A0A2G2ZZH4_CAPAN/tr|A0A2G3AGN0|A0A2G3AGN0_CAPAN/tr|Q2TPB3|Q2TPB3_CAPAN/tr|A0A1U8GDF9|A0A1U8GDF9_CAPAN/tr|A0A2G2YPU7|A0A2G2YPU7_CAPAN	4	2	https:\\www.genome.jp\dbget-bin\www_bget?map04151
ko04390	Hippo signaling pathway	2/476	36/5352	0.84306	0.999996	tr|A0A1U8F4U6|A0A1U8F4U6_CAPAN/tr|A0A1U8GDF9|A0A1U8GDF9_CAPAN	1	1	https:\\www.genome.jp\dbget-bin\www_bget?map04390
ko00541	O-Antigen nucleotide sugar biosynthesis	1/476	20/5352	0.845317	0.999996	tr|A0A1U8E9J7|A0A1U8E9J7_CAPAN	1	0	https:\\www.genome.jp\dbget-bin\www_bget?map00541
ko00780	Biotin metabolism	1/476	20/5352	0.845317	0.999996	tr|A0A2G2ZVR7|A0A2G2ZVR7_CAPAN	1	0	https:\\www.genome.jp\dbget-bin\www_bget?map00780
ko04064	NF-kappa B signaling pathway	1/476	20/5352	0.845317	0.999996	tr|A0A1U8DSA1|A0A1U8DSA1_CAPAN	1	0	https:\\www.genome.jp\dbget-bin\www_bget?map04064
ko04662	B cell receptor signaling pathway	1/476	20/5352	0.845317	0.999996	tr|A0A1U8GI15|A0A1U8GI15_CAPAN	0	1	https:\\www.genome.jp\dbget-bin\www_bget?map04662
ko04928	Parathyroid hormone synthesis, secretion and action	1/476	20/5352	0.845317	0.999996	tr|A0A2G2YTC8|A0A2G2YTC8_CAPAN	0	1	https:\\www.genome.jp\dbget-bin\www_bget?map04928
ko04974	Protein digestion and absorption	1/476	20/5352	0.845317	0.999996	tr|A0A2G2YF90|A0A2G2YF90_CAPAN	1	0	https:\\www.genome.jp\dbget-bin\www_bget?map04974
ko00020	Citrate cycle (TCA cycle)	4/476	66/5352	0.850962	0.999996	tr|A0A1U8EEA5|A0A1U8EEA5_CAPAN/tr|A0A1U8EBJ1|A0A1U8EBJ1_CAPAN/tr|A0A2G2Z6H8|A0A2G2Z6H8_CAPAN/tr|A0A2G3AAU7|A0A2G3AAU7_CAPAN	1	3	https:\\www.genome.jp\dbget-bin\www_bget?map00020
ko00052	Galactose metabolism	4/476	66/5352	0.850962	0.999996	tr|A0A1U8E9J7|A0A1U8E9J7_CAPAN/tr|A0A1U8G0X7|A0A1U8G0X7_CAPAN/tr|A0A2G2YUT8|A0A2G2YUT8_CAPAN/tr|A0A2G3A1G0|A0A2G3A1G0_CAPAN	3	1	https:\\www.genome.jp\dbget-bin\www_bget?map00052
ko04972	Pancreatic secretion	2/476	37/5352	0.853994	0.999996	tr|A0A1U8GXL0|A0A1U8GXL0_CAPAN/tr|A0A2G2ZJR4|A0A2G2ZJR4_CAPAN	0	2	https:\\www.genome.jp\dbget-bin\www_bget?map04972
ko05160	Hepatitis C	2/476	37/5352	0.853994	0.999996	tr|A0A1U8F4U6|A0A1U8F4U6_CAPAN/tr|A0A1U8GDF9|A0A1U8GDF9_CAPAN	1	1	https:\\www.genome.jp\dbget-bin\www_bget?map05160
ko01212	Fatty acid metabolism	5/476	81/5352	0.859043	0.999996	tr|A0A1U8EEP3|A0A1U8EEP3_CAPAN/tr|A0A2G2ZVR7|A0A2G2ZVR7_CAPAN/tr|A0A2G3A3J5|A0A2G3A3J5_CAPAN/tr|A0A2G3AK72|A0A2G3AK72_CAPAN/tr|A0A2G2YLA1|A0A2G2YLA1_CAPAN	4	1	https:\\www.genome.jp\dbget-bin\www_bget?map01212
ko04380	Osteoclast differentiation	1/476	21/5352	0.859126	0.999996	tr|A0A1U8GI15|A0A1U8GI15_CAPAN	0	1	https:\\www.genome.jp\dbget-bin\www_bget?map04380
ko01210	2-Oxocarboxylic acid metabolism	3/476	53/5352	0.862713	0.999996	tr|A0A1U8DSJ1|A0A1U8DSJ1_CAPAN/tr|A0A2G2ZB77|A0A2G2ZB77_CAPAN/tr|A0A2G3AAU7|A0A2G3AAU7_CAPAN	2	1	https:\\www.genome.jp\dbget-bin\www_bget?map01210
ko04072	Phospholipase D signaling pathway	2/476	38/5352	0.86423	0.999996	tr|A0A2G2YTC8|A0A2G2YTC8_CAPAN/tr|A0A2G3A8M6|A0A2G3A8M6_CAPAN	0	2	https:\\www.genome.jp\dbget-bin\www_bget?map04072
ko04621	NOD-like receptor signaling pathway	5/476	82/5352	0.866145	0.999996	tr|A0A1U8F4U6|A0A1U8F4U6_CAPAN/tr|A0A2G2XYX2|A0A2G2XYX2_CAPAN/tr|A0A2G2YE12|A0A2G2YE12_CAPAN/tr|A0A2G2Z994|A0A2G2Z994_CAPAN/tr|A0A2G2ZZH4|A0A2G2ZZH4_CAPAN	5	0	https:\\www.genome.jp\dbget-bin\www_bget?map04621
ko04350	TGF-beta signaling pathway	1/476	22/5352	0.871704	0.999996	tr|A0A1U8GDF9|A0A1U8GDF9_CAPAN	0	1	https:\\www.genome.jp\dbget-bin\www_bget?map04350
ko04966	Collecting duct acid secretion	1/476	22/5352	0.871704	0.999996	tr|A0A1U8F810|A0A1U8F810_CAPAN	1	0	https:\\www.genome.jp\dbget-bin\www_bget?map04966
ko05146	Amoebiasis	1/476	22/5352	0.871704	0.999996	tr|A0A2G2YF90|A0A2G2YF90_CAPAN	1	0	https:\\www.genome.jp\dbget-bin\www_bget?map05146
ko01230	Biosynthesis of amino acids	15/476	215/5352	0.873165	0.999996	tr|A0A1U8DSJ1|A0A1U8DSJ1_CAPAN/tr|A0A1U8DYF4|A0A1U8DYF4_CAPAN/tr|A0A1U8E591|A0A1U8E591_CAPAN/tr|A0A1U8F4J3|A0A1U8F4J3_CAPAN/tr|A0A1U8GME3|A0A1U8GME3_CAPAN/tr|A0A1U8H7V1|A0A1U8H7V1_CAPAN/tr|A0A2G2YPL3|A0A2G2YPL3_CAPAN/tr|A0A2G2ZB77|A0A2G2ZB77_CAPAN/tr|A0A2G3A821|A0A2G3A821_CAPAN/tr|B5LAU9|B5LAU9_CAPAN/tr|A0A1U8DRR7|A0A1U8DRR7_CAPAN/tr|A0A2G2XWN8|A0A2G2XWN8_CAPAN/tr|A0A2G2Y7I8|A0A2G2Y7I8_CAPAN/tr|A…	10	5	https:\\www.genome.jp\dbget-bin\www_bget?map01230
ko00230	Purine metabolism	6/476	97/5352	0.87383	0.999996	tr|A0A1U8GME3|A0A1U8GME3_CAPAN/tr|A0A1U8GW14|A0A1U8GW14_CAPAN/tr|A0A1U8H7V1|A0A1U8H7V1_CAPAN/tr|A0A2G2YRX6|A0A2G2YRX6_CAPAN/tr|A0A1U8GC10|A0A1U8GC10_CAPAN/tr|A0A2G2YNP0|A0A2G2YNP0_CAPAN	4	2	https:\\www.genome.jp\dbget-bin\www_bget?map00230
ko00240	Pyrimidine metabolism	4/476	69/5352	0.874133	0.999996	tr|A0A1U8GW14|A0A1U8GW14_CAPAN/tr|A0A1U8EL35|A0A1U8EL35_CAPAN/tr|A0A1U8FAU8|A0A1U8FAU8_CAPAN/tr|A0A2G3ADM5|A0A2G3ADM5_CAPAN	1	3	https:\\www.genome.jp\dbget-bin\www_bget?map00240
ko04111	Cell cycle - yeast	4/476	70/5352	0.881134	0.999996	tr|A0A1U8HLH6|A0A1U8HLH6_CAPAN/tr|A0A2G3A8S1|A0A2G3A8S1_CAPAN/tr|A0A1U8GDF9|A0A1U8GDF9_CAPAN/tr|A0A2G3AIL3|A0A2G3AIL3_CAPAN	2	2	https:\\www.genome.jp\dbget-bin\www_bget?map04111
ko00400	Phenylalanine, tyrosine and tryptophan biosynthesis	2/476	41/5352	0.891115	0.999996	tr|A0A1U8DSJ1|A0A1U8DSJ1_CAPAN/tr|A0A2G3A821|A0A2G3A821_CAPAN	2	0	https:\\www.genome.jp\dbget-bin\www_bget?map00400
ko00600	Sphingolipid metabolism	2/476	41/5352	0.891115	0.999996	tr|A0A2G2ZL79|A0A2G2ZL79_CAPAN/tr|A0A2G3A8M6|A0A2G3A8M6_CAPAN	0	2	https:\\www.genome.jp\dbget-bin\www_bget?map00600
ko00720	Carbon fixation pathways in prokaryotes	2/476	41/5352	0.891115	0.999996	tr|A0A2G3AK72|A0A2G3AK72_CAPAN/tr|A0A2G2Z6H8|A0A2G2Z6H8_CAPAN	1	1	https:\\www.genome.jp\dbget-bin\www_bget?map00720
ko04723	Retrograde endocannabinoid signaling	3/476	57/5352	0.893583	0.999996	tr|A0A2G2ZEK7|A0A2G2ZEK7_CAPAN/tr|A0A2G2ZKR5|A0A2G2ZKR5_CAPAN/tr|A0A2G2ZZ56|A0A2G2ZZ56_CAPAN	2	1	https:\\www.genome.jp\dbget-bin\www_bget?map04723
ko04727	GABAergic synapse	1/476	24/5352	0.893598	0.999996	tr|B5LAU9|B5LAU9_CAPAN	1	0	https:\\www.genome.jp\dbget-bin\www_bget?map04727
ko05323	Rheumatoid arthritis	1/476	24/5352	0.893598	0.999996	tr|A0A1U8F810|A0A1U8F810_CAPAN	1	0	https:\\www.genome.jp\dbget-bin\www_bget?map05323
ko00190	Oxidative phosphorylation	8/476	128/5352	0.893943	0.999996	tr|A0A1U8F810|A0A1U8F810_CAPAN/tr|A0A2G2XY70|A0A2G2XY70_CAPAN/tr|A0A2G2YVL1|A0A2G2YVL1_CAPAN/tr|A0A2G2ZTK6|A0A2G2ZTK6_CAPAN/tr|A0A1U8G5P8|A0A1U8G5P8_CAPAN/tr|A0A2G2YUF2|A0A2G2YUF2_CAPAN/tr|A0A2G2ZCL1|A0A2G2ZCL1_CAPAN/tr|A0A2G3A1L7|A0A2G3A1L7_CAPAN	4	4	https:\\www.genome.jp\dbget-bin\www_bget?map00190
ko04666	Fc gamma R-mediated phagocytosis	2/476	42/5352	0.898919	0.999996	tr|A0A2G2YTC8|A0A2G2YTC8_CAPAN/tr|A0A2G3A8M6|A0A2G3A8M6_CAPAN	0	2	https:\\www.genome.jp\dbget-bin\www_bget?map04666
ko05170	Human immunodeficiency virus 1 infection	4/476	73/5352	0.900148	0.999996	tr|A0A2G2Y7G2|A0A2G2Y7G2_CAPAN/tr|A0A2G2YIN9|A0A2G2YIN9_CAPAN/tr|A0A1U8FY78|A0A1U8FY78_CAPAN/tr|A0A1U8GI15|A0A1U8GI15_CAPAN	2	2	https:\\www.genome.jp\dbget-bin\www_bget?map05170
ko04310	Wnt signaling pathway	3/476	58/5352	0.900259	0.999996	tr|A0A1U8DSA1|A0A1U8DSA1_CAPAN/tr|A0A2G3A294|A0A2G3A294_CAPAN/tr|A0A1U8GI15|A0A1U8GI15_CAPAN	2	1	https:\\www.genome.jp\dbget-bin\www_bget?map04310
ko05205	Proteoglycans in cancer	2/476	43/5352	0.9062	0.999996	tr|A0A2G3AGN0|A0A2G3AGN0_CAPAN/tr|A0A1U8FB32|A0A1U8FB32_CAPAN	1	1	https:\\www.genome.jp\dbget-bin\www_bget?map05205
ko04217	Necroptosis	4/476	75/5352	0.911287	0.999996	tr|A0A1U8E9N3|A0A1U8E9N3_CAPAN/tr|A0A2G2ZZH4|A0A2G2ZZH4_CAPAN/tr|A0A2G3A6M7|A0A2G3A6M7_CAPAN/tr|B5LAU9|B5LAU9_CAPAN	4	0	https:\\www.genome.jp\dbget-bin\www_bget?map04217
ko00590	Arachidonic acid metabolism	1/476	26/5352	0.911762	0.999996	tr|A0A2G2ZK80|A0A2G2ZK80_CAPAN	0	1	https:\\www.genome.jp\dbget-bin\www_bget?map00590
ko04657	IL-17 signaling pathway	1/476	26/5352	0.911762	0.999996	tr|A0A2G2ZZH4|A0A2G2ZZH4_CAPAN	1	0	https:\\www.genome.jp\dbget-bin\www_bget?map04657
ko04910	Insulin signaling pathway	5/476	90/5352	0.9128	0.999996	tr|A0A2G2Y7G2|A0A2G2Y7G2_CAPAN/tr|A0A2G2YUT8|A0A2G2YUT8_CAPAN/tr|A0A2G3AGN0|A0A2G3AGN0_CAPAN/tr|Q2TPB3|Q2TPB3_CAPAN/tr|A0A1U8FY78|A0A1U8FY78_CAPAN	4	1	https:\\www.genome.jp\dbget-bin\www_bget?map04910
ko03008	Ribosome biogenesis in eukaryotes	4/476	76/5352	0.916432	0.999996	tr|A0A1U8DSA1|A0A1U8DSA1_CAPAN/tr|A0A2G2XZ24|A0A2G2XZ24_CAPAN/tr|A0A2G2YL72|A0A2G2YL72_CAPAN/tr|A0A2G2YMC1|A0A2G2YMC1_CAPAN	4	0	https:\\www.genome.jp\dbget-bin\www_bget?map03008
ko04150	mTOR signaling pathway	3/476	61/5352	0.918083	0.999996	tr|A0A1U8F810|A0A1U8F810_CAPAN/tr|A0A2G3AGN0|A0A2G3AGN0_CAPAN/tr|Q2TPB3|Q2TPB3_CAPAN	3	0	https:\\www.genome.jp\dbget-bin\www_bget?map04150
ko00520	Amino sugar and nucleotide sugar metabolism	7/476	121/5352	0.923208	0.999996	tr|A0A1U8E9J7|A0A1U8E9J7_CAPAN/tr|A0A1U8ELJ5|A0A1U8ELJ5_CAPAN/tr|A0A1U8FNR5|A0A1U8FNR5_CAPAN/tr|A0A2G2YUT8|A0A2G2YUT8_CAPAN/tr|A0A2G2Z0H8|A0A2G2Z0H8_CAPAN/tr|A0A1U8DRG8|A0A1U8DRG8_CAPAN/tr|A0A2G2ZPX5|A0A2G2ZPX5_CAPAN	5	2	https:\\www.genome.jp\dbget-bin\www_bget?map00520
ko05231	Choline metabolism in cancer	2/476	46/5352	0.925208	0.999996	tr|A0A2G2Z556|A0A2G2Z556_CAPAN/tr|A0A2G2YTC8|A0A2G2YTC8_CAPAN	1	1	https:\\www.genome.jp\dbget-bin\www_bget?map05231
ko04110	Cell cycle	4/476	78/5352	0.925929	0.999996	tr|A0A1U8F4U6|A0A1U8F4U6_CAPAN/tr|A0A1U8HLH6|A0A1U8HLH6_CAPAN/tr|A0A2G3A8S1|A0A2G3A8S1_CAPAN/tr|A0A2G3AIL3|A0A2G3AIL3_CAPAN	3	1	https:\\www.genome.jp\dbget-bin\www_bget?map04110
ko04142	Lysosome	5/476	93/5352	0.926219	0.999996	tr|A0A2G2XYX2|A0A2G2XYX2_CAPAN/tr|A0A2G2YIN9|A0A2G2YIN9_CAPAN/tr|A0A1U8GHB4|A0A1U8GHB4_CAPAN/tr|A0A2G2XJB4|A0A2G2XJB4_CAPAN/tr|A0A2G2Y6S4|A0A2G2Y6S4_CAPAN	2	3	https:\\www.genome.jp\dbget-bin\www_bget?map04142
ko04520	Adherens junction	1/476	28/5352	0.926831	0.999996	tr|A0A1U8DSA1|A0A1U8DSA1_CAPAN	1	0	https:\\www.genome.jp\dbget-bin\www_bget?map04520
ko05120	Epithelial cell signaling in Helicobacter pylori infection	1/476	28/5352	0.926831	0.999996	tr|A0A1U8F810|A0A1U8F810_CAPAN	1	0	https:\\www.genome.jp\dbget-bin\www_bget?map05120
ko03060	Protein export	2/476	47/5352	0.930693	0.999996	tr|A0A1U8ECQ1|A0A1U8ECQ1_CAPAN/tr|A0A2G2ZXW1|A0A2G2ZXW1_CAPAN	1	1	https:\\www.genome.jp\dbget-bin\www_bget?map03060
ko00562	Inositol phosphate metabolism	3/476	64/5352	0.932958	0.999996	tr|A0A2G2YXY1|A0A2G2YXY1_CAPAN/tr|A0A1U8GIH1|A0A1U8GIH1_CAPAN/tr|A0A2G2XWN8|A0A2G2XWN8_CAPAN	1	2	https:\\www.genome.jp\dbget-bin\www_bget?map00562
ko04360	Axon guidance	1/476	29/5352	0.933373	0.999996	tr|A0A1U8GI15|A0A1U8GI15_CAPAN	0	1	https:\\www.genome.jp\dbget-bin\www_bget?map04360
ko03440	Homologous recombination	2/476	49/5352	0.940544	0.999996	tr|A0A1U8G8A9|A0A1U8G8A9_CAPAN/tr|B2CZJ9|B2CZJ9_CAPAN	2	0	https:\\www.genome.jp\dbget-bin\www_bget?map03440
ko04211	Longevity regulating pathway	2/476	49/5352	0.940544	0.999996	tr|Q2TPB3|Q2TPB3_CAPAN/tr|A0A2G3A9N4|A0A2G3A9N4_CAPAN	1	1	https:\\www.genome.jp\dbget-bin\www_bget?map04211
ko05164	Influenza A	2/476	50/5352	0.944956	0.999996	tr|A0A1U8GXL0|A0A1U8GXL0_CAPAN/tr|A0A2G2ZJR4|A0A2G2ZJR4_CAPAN	0	2	https:\\www.genome.jp\dbget-bin\www_bget?map05164
ko04213	Longevity regulating pathway - multiple species	3/476	67/5352	0.945312	0.999996	tr|A0A1U8G5J6|A0A1U8G5J6_CAPAN/tr|A0A1U8EX49|A0A1U8EX49_CAPAN/tr|A0A2G3A9N4|A0A2G3A9N4_CAPAN	1	2	https:\\www.genome.jp\dbget-bin\www_bget?map04213
ko04136	Autophagy - other	1/476	32/5352	0.949699	0.999996	tr|A0A1U8GDF9|A0A1U8GDF9_CAPAN	0	1	https:\\www.genome.jp\dbget-bin\www_bget?map04136
ko05212	Pancreatic cancer	1/476	32/5352	0.949699	0.999996	tr|A0A2G2YTC8|A0A2G2YTC8_CAPAN	0	1	https:\\www.genome.jp\dbget-bin\www_bget?map05212
ko05215	Prostate cancer	1/476	34/5352	0.958298	0.999996	tr|A0A2G2ZZH4|A0A2G2ZZH4_CAPAN	1	0	https:\\www.genome.jp\dbget-bin\www_bget?map05215
ko04721	Synaptic vesicle cycle	2/476	54/5352	0.95968	0.999996	tr|A0A1U8F810|A0A1U8F810_CAPAN/tr|A0A2G2YNA3|A0A2G2YNA3_CAPAN	1	1	https:\\www.genome.jp\dbget-bin\www_bget?map04721
ko04218	Cellular senescence	3/476	72/5352	0.961312	0.999996	tr|A0A2G2Y7G2|A0A2G2Y7G2_CAPAN/tr|A0A1U8FY78|A0A1U8FY78_CAPAN/tr|A0A1U8GI15|A0A1U8GI15_CAPAN	1	2	https:\\www.genome.jp\dbget-bin\www_bget?map04218
ko00511	Other glycan degradation	1/476	36/5352	0.96543	0.999996	tr|A0A2G2XJB4|A0A2G2XJB4_CAPAN	0	1	https:\\www.genome.jp\dbget-bin\www_bget?map00511
ko05132	Salmonella infection	7/476	137/5352	0.966659	0.999996	tr|A0A1U8FHZ9|A0A1U8FHZ9_CAPAN/tr|A0A1U8H9E3|A0A1U8H9E3_CAPAN/tr|A0A2G2YE12|A0A2G2YE12_CAPAN/tr|A0A2G2ZZH4|A0A2G2ZZH4_CAPAN/tr|A0A2G3ALN1|A0A2G3ALN1_CAPAN/tr|A0A1U8G1D0|A0A1U8G1D0_CAPAN/tr|Q42493|Q42493_CAPAN	5	2	https:\\www.genome.jp\dbget-bin\www_bget?map05132
ko04016	MAPK signaling pathway - plant	12/476	209/5352	0.967073	0.999996	tr|A0A0K0K9J6|A0A0K0K9J6_CAPAN/tr|A0A1U8F850|A0A1U8F850_CAPAN/tr|A0A2G2Y7G2|A0A2G2Y7G2_CAPAN/tr|A0A2G2YFC1|A0A2G2YFC1_CAPAN/tr|A0A2G2ZLC5|A0A2G2ZLC5_CAPAN/tr|A0A2G3AH30|A0A2G3AH30_CAPAN/tr|A0A1U8FY78|A0A1U8FY78_CAPAN/tr|A0A1U8G052|A0A1U8G052_CAPAN/tr|A0A1U8HDS7|A0A1U8HDS7_CAPAN/tr|A0A2G2ZC06|A0A2G2ZC06_CAPAN/tr|A0A2G2ZTG8|A0A2G2ZTG8_CAPAN/tr|A0A2G3A9N4|A0A2G3A9N4_CAPAN	6	6	https:\\www.genome.jp\dbget-bin\www_bget?map04016
ko03022	Basal transcription factors	1/476	37/5352	0.968525	0.999996	tr|A0A2G2ZQZ7|A0A2G2ZQZ7_CAPAN	0	1	https:\\www.genome.jp\dbget-bin\www_bget?map03022
ko04013	MAPK signaling pathway - fly	1/476	37/5352	0.968525	0.999996	tr|A0A1U8GDF9|A0A1U8GDF9_CAPAN	0	1	https:\\www.genome.jp\dbget-bin\www_bget?map04013
ko00051	Fructose and mannose metabolism	2/476	59/5352	0.972835	0.999996	tr|A0A2G2YPL3|A0A2G2YPL3_CAPAN/tr|A0A2G2YUT8|A0A2G2YUT8_CAPAN	2	0	https:\\www.genome.jp\dbget-bin\www_bget?map00051
ko04130	SNARE interactions in vesicular transport	1/476	39/5352	0.973911	0.999996	tr|A0A2G2YNA3|A0A2G2YNA3_CAPAN	0	1	https:\\www.genome.jp\dbget-bin\www_bget?map04130
ko05110	Vibrio cholerae infection	1/476	39/5352	0.973911	0.999996	tr|A0A1U8F810|A0A1U8F810_CAPAN	1	0	https:\\www.genome.jp\dbget-bin\www_bget?map05110
ko00130	Ubiquinone and other terpenoid-quinone biosynthesis	1/476	40/5352	0.976248	0.999996	tr|A0A1U8FTY5|A0A1U8FTY5_CAPAN	1	0	https:\\www.genome.jp\dbget-bin\www_bget?map00130
ko04137	Mitophagy - animal	1/476	40/5352	0.976248	0.999996	tr|A0A1U8DSA1|A0A1U8DSA1_CAPAN	1	0	https:\\www.genome.jp\dbget-bin\www_bget?map04137
ko03460	Fanconi anemia pathway	1/476	42/5352	0.980315	0.999996	tr|A0A2G3AFU5|A0A2G3AFU5_CAPAN	0	1	https:\\www.genome.jp\dbget-bin\www_bget?map03460
ko05162	Measles	1/476	42/5352	0.980315	0.999996	tr|A0A1U8DSA1|A0A1U8DSA1_CAPAN	1	0	https:\\www.genome.jp\dbget-bin\www_bget?map05162
ko04152	AMPK signaling pathway	3/476	82/5352	0.981059	0.999996	tr|A0A1U8FHK6|A0A1U8FHK6_CAPAN/tr|A0A1U8GDF9|A0A1U8GDF9_CAPAN/tr|A0A2G2YPU7|A0A2G2YPU7_CAPAN	0	3	https:\\www.genome.jp\dbget-bin\www_bget?map04152
ko04140	Autophagy - animal	3/476	84/5352	0.983632	0.999996	tr|A0A2G2XYX2|A0A2G2XYX2_CAPAN/tr|A0A1U8GDF9|A0A1U8GDF9_CAPAN/tr|A0A2G3AF27|A0A2G3AF27_CAPAN	1	2	https:\\www.genome.jp\dbget-bin\www_bget?map04140
ko04139	Mitophagy - yeast	1/476	47/5352	0.987694	0.999996	tr|A0A1U8DSA1|A0A1U8DSA1_CAPAN	1	0	https:\\www.genome.jp\dbget-bin\www_bget?map04139
ko03015	mRNA surveillance pathway	3/476	89/5352	0.988682	0.999996	tr|A0A1U8GB81|A0A1U8GB81_CAPAN/tr|A0A1U8GDF9|A0A1U8GDF9_CAPAN/tr|A0A2G2YPU7|A0A2G2YPU7_CAPAN	1	2	https:\\www.genome.jp\dbget-bin\www_bget?map03015
ko04144	Endocytosis	7/476	156/5352	0.988688	0.999996	tr|A0A2G2YY16|A0A2G2YY16_CAPAN/tr|A0A2G2ZHG3|A0A2G2ZHG3_CAPAN/tr|A0A2G3A6M7|A0A2G3A6M7_CAPAN/tr|A0A1U8GXL0|A0A1U8GXL0_CAPAN/tr|A0A2G2YTC8|A0A2G2YTC8_CAPAN/tr|A0A2G2ZJR4|A0A2G2ZJR4_CAPAN/tr|A0A2G2ZSW0|A0A2G2ZSW0_CAPAN	3	4	https:\\www.genome.jp\dbget-bin\www_bget?map04144
ko05166	Human T-cell leukemia virus 1 infection	2/476	71/5352	0.9897	0.999996	tr|A0A2G3A8S1|A0A2G3A8S1_CAPAN/tr|A0A1U8GI15|A0A1U8GI15_CAPAN	1	1	https:\\www.genome.jp\dbget-bin\www_bget?map05166
ko04530	Tight junction	1/476	50/5352	0.990719	0.999996	tr|A0A1U8GDF9|A0A1U8GDF9_CAPAN	0	1	https:\\www.genome.jp\dbget-bin\www_bget?map04530
ko04931	Insulin resistance	1/476	53/5352	0.993001	0.999996	tr|A0A1U8F850|A0A1U8F850_CAPAN	1	0	https:\\www.genome.jp\dbget-bin\www_bget?map04931
ko04010	MAPK signaling pathway	1/476	55/5352	0.994202	0.999996	tr|A0A1U8GI15|A0A1U8GI15_CAPAN	0	1	https:\\www.genome.jp\dbget-bin\www_bget?map04010
ko03040	Spliceosome	6/476	152/5352	0.994667	0.999996	tr|A0A1U8E9G8|A0A1U8E9G8_CAPAN/tr|A0A2G2XX50|A0A2G2XX50_CAPAN/tr|A0A2G2YL72|A0A2G2YL72_CAPAN/tr|A0A2G2YNC8|A0A2G2YNC8_CAPAN/tr|A0A2G2YHG9|A0A2G2YHG9_CAPAN/tr|A0A2G2YYN0|A0A2G2YYN0_CAPAN	4	2	https:\\www.genome.jp\dbget-bin\www_bget?map03040
ko04138	Autophagy - yeast	2/476	83/5352	0.99619	0.999996	tr|A0A1U8GDF9|A0A1U8GDF9_CAPAN/tr|A0A2G3AB64|A0A2G3AB64_CAPAN	0	2	https:\\www.genome.jp\dbget-bin\www_bget?map04138
ko04068	FoxO signaling pathway	1/476	60/5352	0.99638	0.999996	tr|A0A2G3A9N4|A0A2G3A9N4_CAPAN	0	1	https:\\www.genome.jp\dbget-bin\www_bget?map04068
ko04714	Thermogenesis	6/476	159/5352	0.996619	0.999996	tr|A0A2G2XY70|A0A2G2XY70_CAPAN/tr|A0A2G2ZKR5|A0A2G2ZKR5_CAPAN/tr|A0A2G3A7P9|A0A2G3A7P9_CAPAN/tr|A0A2G3AGN0|A0A2G3AGN0_CAPAN/tr|A0A1U8G5P8|A0A1U8G5P8_CAPAN/tr|A0A2G2YUF2|A0A2G2YUF2_CAPAN	4	2	https:\\www.genome.jp\dbget-bin\www_bget?map04714
ko05010	Alzheimer disease	11/476	247/5352	0.997827	0.999996	tr|A0A1U8DSA1|A0A1U8DSA1_CAPAN/tr|A0A1U8E4Y3|A0A1U8E4Y3_CAPAN/tr|A0A2G2XY70|A0A2G2XY70_CAPAN/tr|A0A2G2Y7G2|A0A2G2Y7G2_CAPAN/tr|A0A2G3A294|A0A2G3A294_CAPAN/tr|A0A1U8FY78|A0A1U8FY78_CAPAN/tr|A0A1U8G5P8|A0A1U8G5P8_CAPAN/tr|A0A1U8GI15|A0A1U8GI15_CAPAN/tr|A0A1U8H0I3|A0A1U8H0I3_CAPAN/tr|A0A2G2YUF2|A0A2G2YUF2_CAPAN/tr|A0A2G2ZF46|A0A2G2ZF46_CAPAN	5	6	https:\\www.genome.jp\dbget-bin\www_bget?map05010
ko03013	RNA transport	4/476	137/5352	0.99872	0.999996	tr|A0A2G3A8L6|A0A2G3A8L6_CAPAN/tr|Q2TPB3|Q2TPB3_CAPAN/tr|A0A1U8G4Q1|A0A1U8G4Q1_CAPAN/tr|A0A2G2YYN0|A0A2G2YYN0_CAPAN	2	2	https:\\www.genome.jp\dbget-bin\www_bget?map03013
ko03050	Proteasome	1/476	73/5352	0.998938	0.999996	tr|A0A1U8H0I3|A0A1U8H0I3_CAPAN	0	1	https:\\www.genome.jp\dbget-bin\www_bget?map03050
ko04145	Phagosome	1/476	76/5352	0.999201	0.999996	tr|A0A1U8F810|A0A1U8F810_CAPAN	1	0	https:\\www.genome.jp\dbget-bin\www_bget?map04145
ko05020	Prion disease	8/476	231/5352	0.999723	0.999996	tr|A0A1U8DSA1|A0A1U8DSA1_CAPAN/tr|A0A2G2XX96|A0A2G2XX96_CAPAN/tr|A0A2G2XY70|A0A2G2XY70_CAPAN/tr|A0A1U8EX49|A0A1U8EX49_CAPAN/tr|A0A1U8G5P8|A0A1U8G5P8_CAPAN/tr|A0A1U8GI15|A0A1U8GI15_CAPAN/tr|A0A1U8H0I3|A0A1U8H0I3_CAPAN/tr|A0A2G2YUF2|A0A2G2YUF2_CAPAN	3	5	https:\\www.genome.jp\dbget-bin\www_bget?map05020
ko04120	Ubiquitin mediated proteolysis	1/476	88/5352	0.999743	0.999996	tr|A0A2G3A8S1|A0A2G3A8S1_CAPAN	1	0	https:\\www.genome.jp\dbget-bin\www_bget?map04120
ko05131	Shigellosis	1/476	88/5352	0.999743	0.999996	tr|A0A2G2YUT8|A0A2G2YUT8_CAPAN	1	0	https:\\www.genome.jp\dbget-bin\www_bget?map05131
ko05012	Parkinson disease	7/476	220/5352	0.999824	0.999996	tr|A0A2G2XY70|A0A2G2XY70_CAPAN/tr|A0A2G2Y7G2|A0A2G2Y7G2_CAPAN/tr|A0A2G2YE12|A0A2G2YE12_CAPAN/tr|A0A1U8FY78|A0A1U8FY78_CAPAN/tr|A0A1U8G5P8|A0A1U8G5P8_CAPAN/tr|A0A1U8H0I3|A0A1U8H0I3_CAPAN/tr|A0A2G2YUF2|A0A2G2YUF2_CAPAN	3	4	https:\\www.genome.jp\dbget-bin\www_bget?map05012
ko05014	Amyotrophic lateral sclerosis	9/476	275/5352	0.999954	0.999996	tr|A0A2G2XY70|A0A2G2XY70_CAPAN/tr|A0A1U8EX49|A0A1U8EX49_CAPAN/tr|A0A1U8G5P8|A0A1U8G5P8_CAPAN/tr|A0A1U8GI15|A0A1U8GI15_CAPAN/tr|A0A1U8H0I3|A0A1U8H0I3_CAPAN/tr|A0A2G2YUF2|A0A2G2YUF2_CAPAN/tr|A0A2G3A292|A0A2G3A292_CAPAN/tr|A0A2G3A9N4|A0A2G3A9N4_CAPAN/tr|A0A2G3AF27|A0A2G3AF27_CAPAN	1	8	https:\\www.genome.jp\dbget-bin\www_bget?map05014
ko05017	Spinocerebellar ataxia	1/476	113/5352	0.999976	0.999996	tr|A0A1U8H0I3|A0A1U8H0I3_CAPAN	0	1	https:\\www.genome.jp\dbget-bin\www_bget?map05017
ko05016	Huntington disease	5/476	231/5352	0.999996	0.999996	tr|A0A2G2XY70|A0A2G2XY70_CAPAN/tr|A0A1U8EX49|A0A1U8EX49_CAPAN/tr|A0A1U8G5P8|A0A1U8G5P8_CAPAN/tr|A0A1U8H0I3|A0A1U8H0I3_CAPAN/tr|A0A2G2YUF2|A0A2G2YUF2_CAPAN	1	4	https:\\www.genome.jp\dbget-bin\www_bget?map05016

## Sheet: S0 VS S36
ID	Description	Ratio	BgRatio	P-value	p.adjust	proteinID	up	down	hyperlink
ko00510	N-Glycan biosynthesis	29/2744	38/5352	0.00134229	0.511414	tr|A0A1U8EDJ7|A0A1U8EDJ7_CAPAN/tr|A0A1U8FQH0|A0A1U8FQH0_CAPAN/tr|A0A1U8GNB7|A0A1U8GNB7_CAPAN/tr|A0A1U8H9L5|A0A1U8H9L5_CAPAN/tr|A0A2G2XVK2|A0A2G2XVK2_CAPAN/tr|A0A2G2XZP9|A0A2G2XZP9_CAPAN/tr|A0A2G2Y6C1|A0A2G2Y6C1_CAPAN/tr|A0A2G2Z500|A0A2G2Z500_CAPAN/tr|A0A2G2ZEE1|A0A2G2ZEE1_CAPAN/tr|A0A2G3AG58|A0A2G3AG58_CAPAN/tr|K7QKT4|K7QKT4_CAPAN/tr|A0A1U8E601|A0A1U8E601_CAPAN/tr|A0A1U8E8T7|A0A1U8E8T7_CAPAN/tr|A…	11	18	https:\\www.genome.jp\dbget-bin\www_bget?map00510
ko04138	Autophagy - yeast	54/2744	83/5352	0.00736703	0.999973	tr|A0A1U8EDP2|A0A1U8EDP2_CAPAN/tr|A0A1U8EIQ5|A0A1U8EIQ5_CAPAN/tr|A0A1U8FVS4|A0A1U8FVS4_CAPAN/tr|A0A1U8GE37|A0A1U8GE37_CAPAN/tr|A0A1U8GT76|A0A1U8GT76_CAPAN/tr|A0A2G2Y035|A0A2G2Y035_CAPAN/tr|A0A2G2Y1C6|A0A2G2Y1C6_CAPAN/tr|A0A2G2Y7B4|A0A2G2Y7B4_CAPAN/tr|A0A2G2Y8L3|A0A2G2Y8L3_CAPAN/tr|A0A2G2YDE4|A0A2G2YDE4_CAPAN/tr|A0A2G2YED8|A0A2G2YED8_CAPAN/tr|A0A2G2YF52|A0A2G2YF52_CAPAN/tr|A0A2G2YHI5|A0A2G2YHI5_CA…	21	33	https:\\www.genome.jp\dbget-bin\www_bget?map04138
ko03430	Mismatch repair	25/2744	36/5352	0.0206236	0.999973	tr|A0A1U8G571|A0A1U8G571_CAPAN/tr|A0A1U8G823|A0A1U8G823_CAPAN/tr|A0A1U8GNS1|A0A1U8GNS1_CAPAN/tr|A0A1U8GTH7|A0A1U8GTH7_CAPAN/tr|A0A2G2XXP4|A0A2G2XXP4_CAPAN/tr|A0A2G2YA78|A0A2G2YA78_CAPAN/tr|A0A2G2YNF6|A0A2G2YNF6_CAPAN/tr|A0A2G2YY65|A0A2G2YY65_CAPAN/tr|A0A2G2YZY8|A0A2G2YZY8_CAPAN/tr|A0A2G2Z9X0|A0A2G2Z9X0_CAPAN/tr|A0A2G2ZB06|A0A2G2ZB06_CAPAN/tr|A0A2G2ZC30|A0A2G2ZC30_CAPAN/tr|A0A2G2ZPS3|A0A2G2ZPS3_CA…	13	12	https:\\www.genome.jp\dbget-bin\www_bget?map03430
ko00513	Various types of N-glycan biosynthesis	24/2744	35/5352	0.0286982	0.999973	tr|A0A1U8E9Z7|A0A1U8E9Z7_CAPAN/tr|A0A1U8EDJ7|A0A1U8EDJ7_CAPAN/tr|A0A1U8FQH0|A0A1U8FQH0_CAPAN/tr|A0A1U8GNB7|A0A1U8GNB7_CAPAN/tr|A0A1U8GY22|A0A1U8GY22_CAPAN/tr|A0A1U8H9L5|A0A1U8H9L5_CAPAN/tr|A0A2G2XVK2|A0A2G2XVK2_CAPAN/tr|A0A2G2XZP9|A0A2G2XZP9_CAPAN/tr|A0A2G2Y6C1|A0A2G2Y6C1_CAPAN/tr|A0A2G2Z500|A0A2G2Z500_CAPAN/tr|A0A2G2ZAW0|A0A2G2ZAW0_CAPAN/tr|A0A2G2ZEE1|A0A2G2ZEE1_CAPAN/tr|K7QKT4|K7QKT4_CAPAN/tr|A…	13	11	https:\\www.genome.jp\dbget-bin\www_bget?map00513
ko04136	Autophagy - other	22/2744	32/5352	0.0342924	0.999973	tr|A0A1U8EDP2|A0A1U8EDP2_CAPAN/tr|A0A1U8GT76|A0A1U8GT76_CAPAN/tr|A0A2G2Y035|A0A2G2Y035_CAPAN/tr|A0A2G2YHI5|A0A2G2YHI5_CAPAN/tr|A0A2G2YSR6|A0A2G2YSR6_CAPAN/tr|A0A2G3A4L9|A0A2G3A4L9_CAPAN/tr|A0A2G3AHQ7|A0A2G3AHQ7_CAPAN/tr|A0A1U8EAH1|A0A1U8EAH1_CAPAN/tr|A0A1U8EGY9|A0A1U8EGY9_CAPAN/tr|A0A1U8F5L7|A0A1U8F5L7_CAPAN/tr|A0A1U8FM43|A0A1U8FM43_CAPAN/tr|A0A1U8GDF9|A0A1U8GDF9_CAPAN/tr|A0A1U8GYC8|A0A1U8GYC8_CA…	7	15	https:\\www.genome.jp\dbget-bin\www_bget?map04136
ko04392	Hippo signaling pathway - multiple species	7/2744	8/5352	0.0409673	0.999973	tr|A0A1U8GUI2|A0A1U8GUI2_CAPAN/tr|A0A1U8HDP9|A0A1U8HDP9_CAPAN/tr|A0A2G2ZEJ4|A0A2G2ZEJ4_CAPAN/tr|A0A2G2ZUN3|A0A2G2ZUN3_CAPAN/tr|A0A2G2ZVV2|A0A2G2ZVV2_CAPAN/tr|A0A1U8GXD8|A0A1U8GXD8_CAPAN/tr|A0A1U8GXW0|A0A1U8GXW0_CAPAN	5	2	https:\\www.genome.jp\dbget-bin\www_bget?map04392
ko04214	Apoptosis - fly	27/2744	41/5352	0.0419938	0.999973	tr|A0A1U8DTN0|A0A1U8DTN0_CAPAN/tr|A0A1U8DVD3|A0A1U8DVD3_CAPAN/tr|A0A1U8E7L8|A0A1U8E7L8_CAPAN/tr|A0A1U8ECR7|A0A1U8ECR7_CAPAN/tr|A0A1U8EII7|A0A1U8EII7_CAPAN/tr|A0A1U8EJ24|A0A1U8EJ24_CAPAN/tr|A0A1U8FQP8|A0A1U8FQP8_CAPAN/tr|A0A2G2XXE9|A0A2G2XXE9_CAPAN/tr|A0A2G2Y3C9|A0A2G2Y3C9_CAPAN/tr|A0A2G2YYB3|A0A2G2YYB3_CAPAN/tr|A0A2G2Z5A1|A0A2G2Z5A1_CAPAN/tr|A0A2G2ZI09|A0A2G2ZI09_CAPAN/tr|A0A2G3A8J0|A0A2G3A8J0_CA…	14	13	https:\\www.genome.jp\dbget-bin\www_bget?map04214
ko00860	Porphyrin and chlorophyll metabolism	24/2744	36/5352	0.0448474	0.999973	tr|A0A1U8EDS3|A0A1U8EDS3_CAPAN/tr|A0A1U8FGF3|A0A1U8FGF3_CAPAN/tr|A0A1U8HG33|A0A1U8HG33_CAPAN/tr|A0A2G2YAN7|A0A2G2YAN7_CAPAN/tr|A0A2G2Z6B1|A0A2G2Z6B1_CAPAN/tr|A0A2G2ZMM0|A0A2G2ZMM0_CAPAN/tr|A0A2G2ZR32|A0A2G2ZR32_CAPAN/tr|A0A2G2ZVC0|A0A2G2ZVC0_CAPAN/tr|A0A2G3ABL1|A0A2G3ABL1_CAPAN/tr|A0A1U8DRS8|A0A1U8DRS8_CAPAN/tr|A0A1U8E8C4|A0A1U8E8C4_CAPAN/tr|A0A1U8F9Y7|A0A1U8F9Y7_CAPAN/tr|A0A1U8G5L9|A0A1U8G5L9_CA…	9	15	https:\\www.genome.jp\dbget-bin\www_bget?map00860
ko03015	mRNA surveillance pathway	54/2744	89/5352	0.0457725	0.999973	tr|A0A1U8EG99|A0A1U8EG99_CAPAN/tr|A0A1U8EWF9|A0A1U8EWF9_CAPAN/tr|A0A1U8FEV3|A0A1U8FEV3_CAPAN/tr|A0A1U8FJZ4|A0A1U8FJZ4_CAPAN/tr|A0A1U8FVH6|A0A1U8FVH6_CAPAN/tr|A0A1U8GKQ0|A0A1U8GKQ0_CAPAN/tr|A0A1U8GVQ3|A0A1U8GVQ3_CAPAN/tr|A0A1U8GYG2|A0A1U8GYG2_CAPAN/tr|A0A1U8H4I9|A0A1U8H4I9_CAPAN/tr|A0A1U8HBG4|A0A1U8HBG4_CAPAN/tr|A0A2G2Y2A5|A0A2G2Y2A5_CAPAN/tr|A0A2G2Y8A5|A0A2G2Y8A5_CAPAN/tr|A0A2G2Y8M0|A0A2G2Y8M0_CA…	27	27	https:\\www.genome.jp\dbget-bin\www_bget?map03015
ko04075	Plant hormone signal transduction	101/2744	175/5352	0.0485107	0.999973	tr|A0A0K0K9J6|A0A0K0K9J6_CAPAN/tr|A0A0U4J3B9|A0A0U4J3B9_CAPAN/tr|A0A1U8DVM9|A0A1U8DVM9_CAPAN/tr|A0A1U8EA32|A0A1U8EA32_CAPAN/tr|A0A1U8F3A2|A0A1U8F3A2_CAPAN/tr|A0A1U8F458|A0A1U8F458_CAPAN/tr|A0A1U8F850|A0A1U8F850_CAPAN/tr|A0A2G3AKK1|A0A2G3AKK1_CAPAN/tr|A0A1U8FH66|A0A1U8FH66_CAPAN/tr|A0A1U8FK63|A0A1U8FK63_CAPAN/tr|A0A1U8FKH9|A0A1U8FKH9_CAPAN/tr|A0A1U8FLL5|A0A1U8FLL5_CAPAN/tr|A0A1U8FZJ6|A0A1U8FZJ6_CA…	53	48	https:\\www.genome.jp\dbget-bin\www_bget?map04075
ko05410	Hypertrophic cardiomyopathy	15/2744	21/5352	0.0497582	0.999973	tr|A0A1U8DUB7|A0A1U8DUB7_CAPAN/tr|A0A1U8E6U2|A0A1U8E6U2_CAPAN/tr|A0A1U8FYQ0|A0A1U8FYQ0_CAPAN/tr|A0A1U8HC81|A0A1U8HC81_CAPAN/tr|A0A2G2YIW6|A0A2G2YIW6_CAPAN/tr|A0A2G3A5T4|A0A2G3A5T4_CAPAN/tr|A0A1U8EJF7|A0A1U8EJF7_CAPAN/tr|A0A1U8ELN9|A0A1U8ELN9_CAPAN/tr|A0A1U8EMK5|A0A1U8EMK5_CAPAN/tr|A0A1U8EVK9|A0A1U8EVK9_CAPAN/tr|A0A1U8F370|A0A1U8F370_CAPAN/tr|A0A2G2ZK99|A0A2G2ZK99_CAPAN/tr|A0A2G2ZR06|A0A2G2ZR06_CA…	6	9	https:\\www.genome.jp\dbget-bin\www_bget?map05410
ko00401	Novobiocin biosynthesis	4/2744	4/5352	0.0690254	0.999973	tr|A0A1U8EYM1|A0A1U8EYM1_CAPAN/tr|A0A1U8HJR4|A0A1U8HJR4_CAPAN/tr|A0A1U8HJR9|A0A1U8HJR9_CAPAN/tr|A0A2G2ZGC1|A0A2G2ZGC1_CAPAN	3	1	https:\\www.genome.jp\dbget-bin\www_bget?map00401
ko04626	Plant-pathogen interaction	207/2744	378/5352	0.0875719	0.999973	tr|A0A1U8DYD4|A0A1U8DYD4_CAPAN/tr|A0A1U8DYI8|A0A1U8DYI8_CAPAN/tr|A0A1U8E012|A0A1U8E012_CAPAN/tr|A0A1U8E4I5|A0A1U8E4I5_CAPAN/tr|A0A1U8E6G8|A0A1U8E6G8_CAPAN/tr|A0A1U8EHD5|A0A1U8EHD5_CAPAN/tr|A0A1U8EJ22|A0A1U8EJ22_CAPAN/tr|A0A1U8EJD2|A0A1U8EJD2_CAPAN/tr|A0A1U8EJL0|A0A1U8EJL0_CAPAN/tr|A0A1U8EKG4|A0A1U8EKG4_CAPAN/tr|A0A1U8EM24|A0A1U8EM24_CAPAN/tr|A0A1U8EWT7|A0A1U8EWT7_CAPAN/tr|A0A1U8EXK4|A0A1U8EXK4_CA…	102	105	https:\\www.genome.jp\dbget-bin\www_bget?map04626
ko04146	Peroxisome	50/2744	85/5352	0.0974171	0.999973	tr|A0A1U8DTA1|A0A1U8DTA1_CAPAN/tr|A0A1U8E192|A0A1U8E192_CAPAN/tr|A0A1U8EB70|A0A1U8EB70_CAPAN/tr|A0A1U8F2E2|A0A1U8F2E2_CAPAN/tr|A0A1U8F4P8|A0A1U8F4P8_CAPAN/tr|A0A1U8F7R4|A0A1U8F7R4_CAPAN/tr|A0A1U8FH03|A0A1U8FH03_CAPAN/tr|A0A1U8FRN2|A0A1U8FRN2_CAPAN/tr|A0A1U8GN34|A0A1U8GN34_CAPAN/tr|A0A1U8H3H0|A0A1U8H3H0_CAPAN/tr|A0A1U8H9P6|A0A1U8H9P6_CAPAN/tr|A0A2G2Y6P0|A0A2G2Y6P0_CAPAN/tr|A0A1U8HG08|A0A1U8HG08_CA…	23	27	https:\\www.genome.jp\dbget-bin\www_bget?map04146
ko04668	TNF signaling pathway	13/2744	19/5352	0.101561	0.999973	tr|A0A1U8ECR7|A0A1U8ECR7_CAPAN/tr|A0A2G2Y3C9|A0A2G2Y3C9_CAPAN/tr|A0A2G2YYB3|A0A2G2YYB3_CAPAN/tr|A0A2G2Z5A1|A0A2G2Z5A1_CAPAN/tr|A0A2G2ZI09|A0A2G2ZI09_CAPAN/tr|A0A2G3A8J0|A0A2G3A8J0_CAPAN/tr|A0A2G3AFB6|A0A2G3AFB6_CAPAN/tr|A0A1U8EK16|A0A1U8EK16_CAPAN/tr|A0A1U8GHI1|A0A1U8GHI1_CAPAN/tr|A0A1U8HCF7|A0A1U8HCF7_CAPAN/tr|A0A2G2Y485|A0A2G2Y485_CAPAN/tr|A0A2G2YKT2|A0A2G2YKT2_CAPAN/tr|A0A2G2ZXV6|A0A2G2ZXV6_CA…	7	6	https:\\www.genome.jp\dbget-bin\www_bget?map04668
ko01523	Antifolate resistance	17/2744	26/5352	0.105711	0.999973	tr|A0A1U8DU79|A0A1U8DU79_CAPAN/tr|A0A1U8ECZ3|A0A1U8ECZ3_CAPAN/tr|A0A1U8HJL5|A0A1U8HJL5_CAPAN/tr|A0A2G2YQJ8|A0A2G2YQJ8_CAPAN/tr|A0A2G2ZJ77|A0A2G2ZJ77_CAPAN/tr|A0A2G2ZKD0|A0A2G2ZKD0_CAPAN/tr|A0A2G2ZW52|A0A2G2ZW52_CAPAN/tr|A0A2G2ZZN1|A0A2G2ZZN1_CAPAN/tr|A0A1U8DRR7|A0A1U8DRR7_CAPAN/tr|A0A1U8ENT1|A0A1U8ENT1_CAPAN/tr|A0A1U8F633|A0A1U8F633_CAPAN/tr|A0A1U8H097|A0A1U8H097_CAPAN/tr|A0A2G2YI70|A0A2G2YI70_CA…	8	9	https:\\www.genome.jp\dbget-bin\www_bget?map01523
ko04962	Vasopressin-regulated water reabsorption	17/2744	26/5352	0.105711	0.999973	tr|A0A1U8E6P9|A0A1U8E6P9_CAPAN/tr|A0A1U8ED88|A0A1U8ED88_CAPAN/tr|A0A1U8FSC3|A0A1U8FSC3_CAPAN/tr|A0A1U8GVA9|A0A1U8GVA9_CAPAN/tr|A0A1U8H2Q8|A0A1U8H2Q8_CAPAN/tr|A0A2G2XJA4|A0A2G2XJA4_CAPAN/tr|A0A2G2Y4I2|A0A2G2Y4I2_CAPAN/tr|A0A2G2ZJR4|A0A2G2ZJR4_CAPAN/tr|A0A2G3A7R3|A0A2G3A7R3_CAPAN/tr|A0A2G3A9R5|A0A2G3A9R5_CAPAN/tr|A0A2G3AHB8|A0A2G3AHB8_CAPAN/tr|A0A2G3ALN1|A0A2G3ALN1_CAPAN/tr|A0A1U8E4M7|A0A1U8E4M7_CA…	12	5	https:\\www.genome.jp\dbget-bin\www_bget?map04962
ko00240	Pyrimidine metabolism	41/2744	69/5352	0.106878	0.999973	tr|A0A1U8DXM1|A0A1U8DXM1_CAPAN/tr|A0A1U8E220|A0A1U8E220_CAPAN/tr|A0A1U8EK03|A0A1U8EK03_CAPAN/tr|A0A1U8FFP3|A0A1U8FFP3_CAPAN/tr|A0A1U8FG79|A0A1U8FG79_CAPAN/tr|A0A1U8FT91|A0A1U8FT91_CAPAN/tr|A0A1U8G4Q7|A0A1U8G4Q7_CAPAN/tr|A0A2G2XWZ2|A0A2G2XWZ2_CAPAN/tr|A0A2G2XY35|A0A2G2XY35_CAPAN/tr|A0A2G2Y6S9|A0A2G2Y6S9_CAPAN/tr|A0A2G2YBT1|A0A2G2YBT1_CAPAN/tr|A0A2G2YRA8|A0A2G2YRA8_CAPAN/tr|A0A2G2YUX8|A0A2G2YUX8_CA…	18	23	https:\\www.genome.jp\dbget-bin\www_bget?map00240
ko04931	Insulin resistance	32/2744	53/5352	0.115814	0.999973	tr|A0A1U8DUB7|A0A1U8DUB7_CAPAN/tr|A0A1U8E418|A0A1U8E418_CAPAN/tr|A0A1U8E6U2|A0A1U8E6U2_CAPAN/tr|A0A1U8F850|A0A1U8F850_CAPAN/tr|A0A2G3AKK1|A0A2G3AKK1_CAPAN/tr|A0A1U8FJZ4|A0A1U8FJZ4_CAPAN/tr|A0A1U8FYQ0|A0A1U8FYQ0_CAPAN/tr|A0A1U8GAV6|A0A1U8GAV6_CAPAN/tr|A0A1U8HBG4|A0A1U8HBG4_CAPAN/tr|A0A2G2YPJ0|A0A2G2YPJ0_CAPAN/tr|A0A2G3A5T4|A0A2G3A5T4_CAPAN/tr|A0A1U8DRZ4|A0A1U8DRZ4_CAPAN/tr|A0A1U8ELN9|A0A1U8ELN9_CA…	11	21	https:\\www.genome.jp\dbget-bin\www_bget?map04931
ko00960	Tropane, piperidine and pyridine alkaloid biosynthesis	18/2744	28/5352	0.11625	0.999973	tr|A0A1U8DU57|A0A1U8DU57_CAPAN/tr|A0A1U8EYM1|A0A1U8EYM1_CAPAN/tr|A0A1U8F226|A0A1U8F226_CAPAN/tr|A0A1U8G6P1|A0A1U8G6P1_CAPAN/tr|A0A1U8HJR4|A0A1U8HJR4_CAPAN/tr|A0A1U8HJR9|A0A1U8HJR9_CAPAN/tr|A0A2G2YEQ0|A0A2G2YEQ0_CAPAN/tr|A0A2G2YLB5|A0A2G2YLB5_CAPAN/tr|A0A2G2YR93|A0A2G2YR93_CAPAN/tr|A0A2G3AA44|A0A2G3AA44_CAPAN/tr|A0A1U8DRU2|A0A1U8DRU2_CAPAN/tr|A0A1U8FG39|A0A1U8FG39_CAPAN/tr|A0A1U8FH27|A0A1U8FH27_CA…	10	8	https:\\www.genome.jp\dbget-bin\www_bget?map00960
ko05142	Chagas disease	11/2744	16/5352	0.124531	0.999973	tr|A0A1U8ECR7|A0A1U8ECR7_CAPAN/tr|A0A1U8FEV3|A0A1U8FEV3_CAPAN/tr|A0A2G2Y8M0|A0A2G2Y8M0_CAPAN/tr|A0A2G2YC97|A0A2G2YC97_CAPAN/tr|A0A0G2RJN8|A0A0G2RJN8_CAPAN/tr|A0A1U8EGY9|A0A1U8EGY9_CAPAN/tr|A0A1U8GDF9|A0A1U8GDF9_CAPAN/tr|A0A1U8GYC8|A0A1U8GYC8_CAPAN/tr|A0A1U8HCF7|A0A1U8HCF7_CAPAN/tr|A0A2G2XVN9|A0A2G2XVN9_CAPAN/tr|A0A2G3ABB1|A0A2G3ABB1_CAPAN	4	7	https:\\www.genome.jp\dbget-bin\www_bget?map05142
ko04964	Proximal tubule bicarbonate reclamation	3/2744	3/5352	0.134702	0.999973	tr|A0A1U8EBJ1|A0A1U8EBJ1_CAPAN/tr|A0A1U8E9N3|A0A1U8E9N3_CAPAN/tr|A0A1U8G3L8|A0A1U8G3L8_CAPAN	1	2	https:\\www.genome.jp\dbget-bin\www_bget?map04964
ko00600	Sphingolipid metabolism	25/2744	41/5352	0.137456	0.999973	tr|A0A1U8EH43|A0A1U8EH43_CAPAN/tr|A0A1U8G7A3|A0A1U8G7A3_CAPAN/tr|A0A1U8GBI0|A0A1U8GBI0_CAPAN/tr|A0A1U8GR78|A0A1U8GR78_CAPAN/tr|A0A1U8GUH0|A0A1U8GUH0_CAPAN/tr|A0A2G2Y1P5|A0A2G2Y1P5_CAPAN/tr|A0A2G2YED8|A0A2G2YED8_CAPAN/tr|A0A2G2YFF6|A0A2G2YFF6_CAPAN/tr|A0A2G2YXT6|A0A2G2YXT6_CAPAN/tr|A0A2G2YYF7|A0A2G2YYF7_CAPAN/tr|A0A2G2ZTJ8|A0A2G2ZTJ8_CAPAN/tr|A0A2G2ZTK3|A0A2G2ZTK3_CAPAN/tr|A0A2G3A0U4|A0A2G3A0U4_CA…	14	11	https:\\www.genome.jp\dbget-bin\www_bget?map00600
ko05168	Herpes simplex virus 1 infection	17/2744	27/5352	0.152524	0.999973	tr|A0A1U8DVD3|A0A1U8DVD3_CAPAN/tr|A0A1U8FJZ4|A0A1U8FJZ4_CAPAN/tr|A0A1U8HBG4|A0A1U8HBG4_CAPAN/tr|A0A2G2YF52|A0A2G2YF52_CAPAN/tr|A0A2G2YZ56|A0A2G2YZ56_CAPAN/tr|A0A2G3A8J0|A0A2G3A8J0_CAPAN/tr|A0A2G3ABV0|A0A2G3ABV0_CAPAN/tr|A0A1U8ET70|A0A1U8ET70_CAPAN/tr|A0A1U8FC81|A0A1U8FC81_CAPAN/tr|A0A1U8G4F2|A0A1U8G4F2_CAPAN/tr|A0A1U8GR53|A0A1U8GR53_CAPAN/tr|A0A2G2XVN9|A0A2G2XVN9_CAPAN/tr|A0A2G2Y971|A0A2G2Y971_CA…	7	10	https:\\www.genome.jp\dbget-bin\www_bget?map05168
ko00740	Riboflavin metabolism	13/2744	20/5352	0.157116	0.999973	tr|A0A1U8EHS3|A0A1U8EHS3_CAPAN/tr|A0A1U8F770|A0A1U8F770_CAPAN/tr|A0A1U8FL67|A0A1U8FL67_CAPAN/tr|A0A2G2XWZ2|A0A2G2XWZ2_CAPAN/tr|A0A2G2XZY5|A0A2G2XZY5_CAPAN/tr|A0A1U8EBI7|A0A1U8EBI7_CAPAN/tr|A0A1U8G2K3|A0A1U8G2K3_CAPAN/tr|A0A1U8GHW7|A0A1U8GHW7_CAPAN/tr|A0A2G2YL62|A0A2G2YL62_CAPAN/tr|A0A2G2YPW1|A0A2G2YPW1_CAPAN/tr|A0A2G2YXQ8|A0A2G2YXQ8_CAPAN/tr|A0A2G2Z3V1|A0A2G2Z3V1_CAPAN/tr|A0A2G2ZKM1|A0A2G2ZKM1_CA…	5	8	https:\\www.genome.jp\dbget-bin\www_bget?map00740
ko00603	Glycosphingolipid biosynthesis - globo and isoglobo series	6/2744	8/5352	0.16166	0.999973	tr|A0A1U8E9Z7|A0A1U8E9Z7_CAPAN/tr|A0A1U8G7A3|A0A1U8G7A3_CAPAN/tr|A0A1U8GUH0|A0A1U8GUH0_CAPAN/tr|A0A1U8GY22|A0A1U8GY22_CAPAN/tr|A0A2G2YFF6|A0A2G2YFF6_CAPAN/tr|A0A2G2Y5J9|A0A2G2Y5J9_CAPAN	5	1	https:\\www.genome.jp\dbget-bin\www_bget?map00603
ko04712	Circadian rhythm - plant	18/2744	29/5352	0.163545	0.999973	tr|A0A1U8DQT7|A0A1U8DQT7_CAPAN/tr|A0A1U8GD38|A0A1U8GD38_CAPAN/tr|A0A2G2Y1X8|A0A2G2Y1X8_CAPAN/tr|A0A2G2YKG8|A0A2G2YKG8_CAPAN/tr|A0A2G2Z1H0|A0A2G2Z1H0_CAPAN/tr|A0A2G3AJ30|A0A2G3AJ30_CAPAN/tr|A0A1U8EDM5|A0A1U8EDM5_CAPAN/tr|A0A1U8EIG9|A0A1U8EIG9_CAPAN/tr|A0A1U8FUT7|A0A1U8FUT7_CAPAN/tr|A0A1U8FZ14|A0A1U8FZ14_CAPAN/tr|A0A1U8GN25|A0A1U8GN25_CAPAN/tr|A0A1U8GT38|A0A1U8GT38_CAPAN/tr|A0A2G2XVZ2|A0A2G2XVZ2_CA…	6	12	https:\\www.genome.jp\dbget-bin\www_bget?map04712
ko04068	FoxO signaling pathway	35/2744	60/5352	0.165859	0.999973	tr|A0A1U8DUB7|A0A1U8DUB7_CAPAN/tr|A0A1U8E264|A0A1U8E264_CAPAN/tr|A0A1U8E6U2|A0A1U8E6U2_CAPAN/tr|A0A1U8ECR7|A0A1U8ECR7_CAPAN/tr|A0A1U8ETU5|A0A1U8ETU5_CAPAN/tr|A0A1U8EWB4|A0A1U8EWB4_CAPAN/tr|A0A1U8FQP8|A0A1U8FQP8_CAPAN/tr|A0A1U8FYQ0|A0A1U8FYQ0_CAPAN/tr|A0A1U8GHP3|A0A1U8GHP3_CAPAN/tr|A0A2G2YN95|A0A2G2YN95_CAPAN/tr|A0A2G2YX57|A0A2G2YX57_CAPAN/tr|A0A2G2Z8K7|A0A2G2Z8K7_CAPAN/tr|A0A2G2ZEJ4|A0A2G2ZEJ4_CA…	15	20	https:\\www.genome.jp\dbget-bin\www_bget?map04068
ko03420	Nucleotide excision repair	29/2744	49/5352	0.166142	0.999973	tr|A0A1U8G1F5|A0A1U8G1F5_CAPAN/tr|A0A1U8G4S4|A0A1U8G4S4_CAPAN/tr|A0A1U8G5R1|A0A1U8G5R1_CAPAN/tr|A0A1U8G823|A0A1U8G823_CAPAN/tr|A0A1U8GNS1|A0A1U8GNS1_CAPAN/tr|A0A1U8GTH7|A0A1U8GTH7_CAPAN/tr|A0A2G2XXP4|A0A2G2XXP4_CAPAN/tr|A0A2G2Y0I5|A0A2G2Y0I5_CAPAN/tr|A0A2G2YA78|A0A2G2YA78_CAPAN/tr|A0A2G2YH81|A0A2G2YH81_CAPAN/tr|A0A2G2YNF6|A0A2G2YNF6_CAPAN/tr|A0A2G2YZY8|A0A2G2YZY8_CAPAN/tr|A0A2G2Z9X0|A0A2G2Z9X0_CA…	15	14	https:\\www.genome.jp\dbget-bin\www_bget?map03420
ko02024	Quorum sensing	24/2744	40/5352	0.17117	0.999973	tr|A0A1U8DTA1|A0A1U8DTA1_CAPAN/tr|A0A1U8E5I9|A0A1U8E5I9_CAPAN/tr|A0A1U8F7R4|A0A1U8F7R4_CAPAN/tr|A0A1U8FU77|A0A1U8FU77_CAPAN/tr|A0A1U8GX13|A0A1U8GX13_CAPAN/tr|A0A1U8HAB4|A0A1U8HAB4_CAPAN/tr|A0A2G2XWA9|A0A2G2XWA9_CAPAN/tr|A0A2G2Y365|A0A2G2Y365_CAPAN/tr|A0A2G2Y3K0|A0A2G2Y3K0_CAPAN/tr|A0A2G2YK91|A0A2G2YK91_CAPAN/tr|A0A2G2YVX0|A0A2G2YVX0_CAPAN/tr|A0A2G2ZK25|A0A2G2ZK25_CAPAN/tr|A0A2G2ZPD4|A0A2G2ZPD4_CA…	15	9	https:\\www.genome.jp\dbget-bin\www_bget?map02024
ko00970	Aminoacyl-tRNA biosynthesis	40/2744	70/5352	0.192542	0.999973	tr|A0A1U8E030|A0A1U8E030_CAPAN/tr|A0A1U8E9L7|A0A1U8E9L7_CAPAN/tr|A0A1U8ENP1|A0A1U8ENP1_CAPAN/tr|A0A1U8F3T2|A0A1U8F3T2_CAPAN/tr|A0A1U8GDL9|A0A1U8GDL9_CAPAN/tr|A0A1U8GM20|A0A1U8GM20_CAPAN/tr|A0A1U8H3K8|A0A1U8H3K8_CAPAN/tr|A0A1U8HAV1|A0A1U8HAV1_CAPAN/tr|A0A1U8HGH5|A0A1U8HGH5_CAPAN/tr|A0A2G2XVE4|A0A2G2XVE4_CAPAN/tr|A0A2G2Y2K8|A0A2G2Y2K8_CAPAN/tr|A0A2G2Y3C4|A0A2G2Y3C4_CAPAN/tr|A0A2G2Y6G7|A0A2G2Y6G7_CA…	21	19	https:\\www.genome.jp\dbget-bin\www_bget?map00970
ko04730	Long-term depression	7/2744	10/5352	0.193285	0.999973	tr|A0A1U8ECR7|A0A1U8ECR7_CAPAN/tr|A0A2G2YC97|A0A2G2YC97_CAPAN/tr|A0A1U8EGY9|A0A1U8EGY9_CAPAN/tr|A0A1U8GDF9|A0A1U8GDF9_CAPAN/tr|A0A1U8GHI1|A0A1U8GHI1_CAPAN/tr|A0A1U8GYC8|A0A1U8GYC8_CAPAN/tr|A0A1U8HCF7|A0A1U8HCF7_CAPAN	2	5	https:\\www.genome.jp\dbget-bin\www_bget?map04730
ko00590	Arachidonic acid metabolism	16/2744	26/5352	0.197107	0.999973	tr|A0A1U8EV38|A0A1U8EV38_CAPAN/tr|A0A1U8HA99|A0A1U8HA99_CAPAN/tr|A0A1U8HG08|A0A1U8HG08_CAPAN/tr|A0A2G2XY99|A0A2G2XY99_CAPAN/tr|A0A2G2XYH2|A0A2G2XYH2_CAPAN/tr|A0A2G2YUZ0|A0A2G2YUZ0_CAPAN/tr|A0A2G2ZJ33|A0A2G2ZJ33_CAPAN/tr|A0A2G2ZW45|A0A2G2ZW45_CAPAN/tr|A0A1U8ELP4|A0A1U8ELP4_CAPAN/tr|A0A1U8EXY8|A0A1U8EXY8_CAPAN/tr|A0A1U8FA78|A0A1U8FA78_CAPAN/tr|A0A1U8GCK8|A0A1U8GCK8_CAPAN/tr|A0A1U8GHZ7|A0A1U8GHZ7_CA…	8	8	https:\\www.genome.jp\dbget-bin\www_bget?map00590
ko00061	Fatty acid biosynthesis	29/2744	50/5352	0.207981	0.999973	tr|A0A1U8DTA1|A0A1U8DTA1_CAPAN/tr|A0A1U8F7R4|A0A1U8F7R4_CAPAN/tr|A0A1U8FI08|A0A1U8FI08_CAPAN/tr|A0A2G2Y478|A0A2G2Y478_CAPAN/tr|A0A2G2Y8K9|A0A2G2Y8K9_CAPAN/tr|A0A2G2YNJ9|A0A2G2YNJ9_CAPAN/tr|A0A2G2YNP7|A0A2G2YNP7_CAPAN/tr|A0A2G2Z0Y9|A0A2G2Z0Y9_CAPAN/tr|A0A2G2Z7D8|A0A2G2Z7D8_CAPAN/tr|A0A2G2ZBU7|A0A2G2ZBU7_CAPAN/tr|A0A2G2ZEF0|A0A2G2ZEF0_CAPAN/tr|A0A2G3A0G6|A0A2G3A0G6_CAPAN/tr|A0A2G3A3J5|A0A2G3A3J5_CA…	14	15	https:\\www.genome.jp\dbget-bin\www_bget?map00061
ko04530	Tight junction	29/2744	50/5352	0.207981	0.999973	tr|A0A1U8DUB7|A0A1U8DUB7_CAPAN/tr|A0A1U8E6U2|A0A1U8E6U2_CAPAN/tr|A0A1U8ES57|A0A1U8ES57_CAPAN/tr|A0A1U8F4Q1|A0A1U8F4Q1_CAPAN/tr|A0A1U8FEV3|A0A1U8FEV3_CAPAN/tr|A0A1U8FWH7|A0A1U8FWH7_CAPAN/tr|A0A1U8FYQ0|A0A1U8FYQ0_CAPAN/tr|A0A2G2Y8M0|A0A2G2Y8M0_CAPAN/tr|A0A2G2YC97|A0A2G2YC97_CAPAN/tr|A0A2G2ZFW9|A0A2G2ZFW9_CAPAN/tr|A0A2G2ZR16|A0A2G2ZR16_CAPAN/tr|A0A2G3A5T4|A0A2G3A5T4_CAPAN/tr|A0A2G3ABE1|A0A2G3ABE1_CA…	13	16	https:\\www.genome.jp\dbget-bin\www_bget?map04530
ko01524	Platinum drug resistance	45/2744	80/5352	0.2164	0.999973	tr|A0A1U8DVD3|A0A1U8DVD3_CAPAN/tr|A0A1U8E7F1|A0A1U8E7F1_CAPAN/tr|A0A1U8EB05|A0A1U8EB05_CAPAN/tr|A0A1U8ECR7|A0A1U8ECR7_CAPAN/tr|A0A1U8ECZ3|A0A1U8ECZ3_CAPAN/tr|A0A1U8EGR6|A0A1U8EGR6_CAPAN/tr|A0A1U8F4X5|A0A1U8F4X5_CAPAN/tr|A0A1U8FQP8|A0A1U8FQP8_CAPAN/tr|A0A1U8GV85|A0A1U8GV85_CAPAN/tr|A0A1U8HCC7|A0A1U8HCC7_CAPAN/tr|A0A1U8HCD2|A0A1U8HCD2_CAPAN/tr|A0A1U8HJL5|A0A1U8HJL5_CAPAN/tr|A0A2G2YAE6|A0A2G2YAE6_CA…	23	22	https:\\www.genome.jp\dbget-bin\www_bget?map01524
ko00300	Lysine biosynthesis	8/2744	12/5352	0.21908	0.999973	tr|A0A1U8EXE8|A0A1U8EXE8_CAPAN/tr|A0A1U8HLJ5|A0A1U8HLJ5_CAPAN/tr|A0A2G2YN61|A0A2G2YN61_CAPAN/tr|A0A2G2ZD36|A0A2G2ZD36_CAPAN/tr|A0A2G3AES2|A0A2G3AES2_CAPAN/tr|A0A1U8DQZ0|A0A1U8DQZ0_CAPAN/tr|A0A1U8GF05|A0A1U8GF05_CAPAN/tr|A0A2G2Y893|A0A2G2Y893_CAPAN	5	3	https:\\www.genome.jp\dbget-bin\www_bget?map00300
ko04920	Adipocytokine signaling pathway	18/2744	30/5352	0.219308	0.999973	tr|A0A1U8DTA1|A0A1U8DTA1_CAPAN/tr|A0A1U8DUB7|A0A1U8DUB7_CAPAN/tr|A0A1U8E6U2|A0A1U8E6U2_CAPAN/tr|A0A1U8F7R4|A0A1U8F7R4_CAPAN/tr|A0A1U8FYQ0|A0A1U8FYQ0_CAPAN/tr|A0A2G3A5T4|A0A2G3A5T4_CAPAN/tr|B5LAV7|B5LAV7_CAPAN/tr|A0A1U8ELN9|A0A1U8ELN9_CAPAN/tr|A0A1U8EMK5|A0A1U8EMK5_CAPAN/tr|A0A1U8ESW5|A0A1U8ESW5_CAPAN/tr|A0A1U8EVK9|A0A1U8EVK9_CAPAN/tr|A0A1U8F370|A0A1U8F370_CAPAN/tr|A0A1U8GFG2|A0A1U8GFG2_CAPAN/tr|A…	7	11	https:\\www.genome.jp\dbget-bin\www_bget?map04920
ko04370	VEGF signaling pathway	13/2744	21/5352	0.224867	0.999973	tr|A0A1U8ECR7|A0A1U8ECR7_CAPAN/tr|A0A1U8EF87|A0A1U8EF87_CAPAN/tr|A0A1U8FWH7|A0A1U8FWH7_CAPAN/tr|A0A1U8G4N3|A0A1U8G4N3_CAPAN/tr|A0A1U8HDL1|A0A1U8HDL1_CAPAN/tr|A0A2G2YXT6|A0A2G2YXT6_CAPAN/tr|A0A2G2YYF7|A0A2G2YYF7_CAPAN/tr|A0A2G3A8M6|A0A2G3A8M6_CAPAN/tr|A0A1U8FHU1|A0A1U8FHU1_CAPAN/tr|A0A1U8GHI1|A0A1U8GHI1_CAPAN/tr|A0A1U8GI15|A0A1U8GI15_CAPAN/tr|A0A1U8HCF7|A0A1U8HCF7_CAPAN/tr|A0A2G3AB95|A0A2G3AB95_CA…	8	5	https:\\www.genome.jp\dbget-bin\www_bget?map04370
ko00627	Aminobenzoate degradation	9/2744	14/5352	0.240677	0.999973	tr|A0A1U8E755|A0A1U8E755_CAPAN/tr|A0A1U8ERV9|A0A1U8ERV9_CAPAN/tr|A0A1U8FQ57|A0A1U8FQ57_CAPAN/tr|A0A2G2YGS4|A0A2G2YGS4_CAPAN/tr|A0A1U8E747|A0A1U8E747_CAPAN/tr|A0A1U8ETK4|A0A1U8ETK4_CAPAN/tr|A0A1U8G5D3|A0A1U8G5D3_CAPAN/tr|A0A2G2YL85|A0A2G2YL85_CAPAN/tr|A0A2G2YPW3|A0A2G2YPW3_CAPAN	4	5	https:\\www.genome.jp\dbget-bin\www_bget?map00627
ko03060	Protein export	27/2744	47/5352	0.241021	0.999973	tr|A0A1U8ECQ1|A0A1U8ECQ1_CAPAN/tr|A0A1U8EMP9|A0A1U8EMP9_CAPAN/tr|A0A1U8G305|A0A1U8G305_CAPAN/tr|A0A1U8G8F6|A0A1U8G8F6_CAPAN/tr|A0A1U8GH31|A0A1U8GH31_CAPAN/tr|A0A1U8GX13|A0A1U8GX13_CAPAN/tr|A0A2G2XWR5|A0A2G2XWR5_CAPAN/tr|A0A2G2YPS4|A0A2G2YPS4_CAPAN/tr|A0A2G2YVH0|A0A2G2YVH0_CAPAN/tr|A0A2G2ZPD4|A0A2G2ZPD4_CAPAN/tr|A0A2G2ZXW1|A0A2G2ZXW1_CAPAN/tr|A0A2G2ZZB6|A0A2G2ZZB6_CAPAN/tr|A0A2G2ZZI9|A0A2G2ZZI9_CA…	14	13	https:\\www.genome.jp\dbget-bin\www_bget?map03060
ko00540	Lipopolysaccharide biosynthesis	5/2744	7/5352	0.247784	0.999973	tr|A0A1U8EPL2|A0A1U8EPL2_CAPAN/tr|A0A2G2Y009|A0A2G2Y009_CAPAN/tr|A0A2G2YUU7|A0A2G2YUU7_CAPAN/tr|A0A2G2Z398|A0A2G2Z398_CAPAN/tr|A0A2G3AIJ7|A0A2G3AIJ7_CAPAN	2	3	https:\\www.genome.jp\dbget-bin\www_bget?map00540
ko04215	Apoptosis - multiple species	5/2744	7/5352	0.247784	0.999973	tr|A0A1U8DTN0|A0A1U8DTN0_CAPAN/tr|A0A1U8DVD3|A0A1U8DVD3_CAPAN/tr|A0A1U8H9I5|A0A1U8H9I5_CAPAN/tr|A0A2G2ZGQ1|A0A2G2ZGQ1_CAPAN/tr|A0A2G3AC09|A0A2G3AC09_CAPAN	2	3	https:\\www.genome.jp\dbget-bin\www_bget?map04215
ko00405	Phenazine biosynthesis	2/2744	2/5352	0.26282	0.999973	tr|A0A1U8FU77|A0A1U8FU77_CAPAN/tr|A0A2G2YVJ2|A0A2G2YVJ2_CAPAN	1	1	https:\\www.genome.jp\dbget-bin\www_bget?map00405
ko02025	Biofilm formation - Pseudomonas aeruginosa	2/2744	2/5352	0.26282	0.999973	tr|A0A1U8FU77|A0A1U8FU77_CAPAN/tr|A0A2G2YVJ2|A0A2G2YVJ2_CAPAN	1	1	https:\\www.genome.jp\dbget-bin\www_bget?map02025
ko05143	African trypanosomiasis	2/2744	2/5352	0.26282	0.999973	tr|A0A0G2RJN8|A0A0G2RJN8_CAPAN/tr|A0A2G3ABB1|A0A2G3ABB1_CAPAN	0	2	https:\\www.genome.jp\dbget-bin\www_bget?map05143
ko04710	Circadian rhythm	17/2744	29/5352	0.272392	0.999973	tr|A0A1U8DUB7|A0A1U8DUB7_CAPAN/tr|A0A1U8E258|A0A1U8E258_CAPAN/tr|A0A1U8E6U2|A0A1U8E6U2_CAPAN/tr|A0A1U8FYQ0|A0A1U8FYQ0_CAPAN/tr|A0A1U8GPY8|A0A1U8GPY8_CAPAN/tr|A0A2G2ZEJ4|A0A2G2ZEJ4_CAPAN/tr|A0A2G2ZUN3|A0A2G2ZUN3_CAPAN/tr|A0A2G3A5T4|A0A2G3A5T4_CAPAN/tr|A0A1U8ELN9|A0A1U8ELN9_CAPAN/tr|A0A1U8EMK5|A0A1U8EMK5_CAPAN/tr|A0A1U8EVK9|A0A1U8EVK9_CAPAN/tr|A0A1U8F370|A0A1U8F370_CAPAN/tr|A0A1U8GXW0|A0A1U8GXW0_CA…	8	9	https:\\www.genome.jp\dbget-bin\www_bget?map04710
ko04918	Thyroid hormone synthesis	11/2744	18/5352	0.275192	0.999973	tr|A0A1U8EV38|A0A1U8EV38_CAPAN/tr|A0A1U8HA99|A0A1U8HA99_CAPAN/tr|A0A2G2Z5A1|A0A2G2Z5A1_CAPAN/tr|A0A2G2ZXU0|A0A2G2ZXU0_CAPAN/tr|A0A2G3AIA8|A0A2G3AIA8_CAPAN/tr|A0A1U8EXY8|A0A1U8EXY8_CAPAN/tr|A0A1U8GAJ4|A0A1U8GAJ4_CAPAN/tr|A0A2G2Z336|A0A2G2Z336_CAPAN/tr|A0A2G2ZTR4|A0A2G2ZTR4_CAPAN/tr|A0A2G3A2T4|A0A2G3A2T4_CAPAN/tr|A0A2G3AE16|A0A2G3AE16_CAPAN	5	6	https:\\www.genome.jp\dbget-bin\www_bget?map04918
ko04922	Glucagon signaling pathway	51/2744	93/5352	0.277951	0.999973	tr|A0A1U8DUB7|A0A1U8DUB7_CAPAN/tr|A0A1U8E264|A0A1U8E264_CAPAN/tr|A0A1U8E418|A0A1U8E418_CAPAN/tr|A0A1U8E6F3|A0A1U8E6F3_CAPAN/tr|A0A1U8E6U2|A0A1U8E6U2_CAPAN/tr|A0A1U8EF87|A0A1U8EF87_CAPAN/tr|A0A1U8F6F0|A0A1U8F6F0_CAPAN/tr|A0A1U8F874|A0A1U8F874_CAPAN/tr|A0A1U8FFF7|A0A1U8FFF7_CAPAN/tr|A0A1U8FYQ0|A0A1U8FYQ0_CAPAN/tr|A0A1U8G440|A0A1U8G440_CAPAN/tr|A0A1U8G4N3|A0A1U8G4N3_CAPAN/tr|A0A1U8GMI8|A0A1U8GMI8_CA…	28	23	https:\\www.genome.jp\dbget-bin\www_bget?map04922
ko03013	RNA transport	74/2744	137/5352	0.286487	0.999973	tr|A0A1U8E2Z7|A0A1U8E2Z7_CAPAN/tr|A0A1U8E5V0|A0A1U8E5V0_CAPAN/tr|A0A1U8EJ24|A0A1U8EJ24_CAPAN/tr|A0A1U8EL12|A0A1U8EL12_CAPAN/tr|A0A1U8EM87|A0A1U8EM87_CAPAN/tr|A0A1U8EP95|A0A1U8EP95_CAPAN/tr|A0A1U8FKT0|A0A1U8FKT0_CAPAN/tr|A0A1U8FUU9|A0A1U8FUU9_CAPAN/tr|A0A1U8G3L9|A0A1U8G3L9_CAPAN/tr|A0A1U8GMA9|A0A1U8GMA9_CAPAN/tr|A0A1U8GVQ3|A0A1U8GVQ3_CAPAN/tr|A0A1U8H2T2|A0A1U8H2T2_CAPAN/tr|A0A1U8H3F7|A0A1U8H3F7_CA…	41	33	https:\\www.genome.jp\dbget-bin\www_bget?map03013
ko00780	Biotin metabolism	12/2744	20/5352	0.289344	0.999973	tr|A0A2G2YNJ9|A0A2G2YNJ9_CAPAN/tr|A0A2G2YNP7|A0A2G2YNP7_CAPAN/tr|A0A2G2Z7D8|A0A2G2Z7D8_CAPAN/tr|A0A2G2ZD67|A0A2G2ZD67_CAPAN/tr|A0A1U8DZ67|A0A1U8DZ67_CAPAN/tr|A0A1U8EU73|A0A1U8EU73_CAPAN/tr|A0A1U8F933|A0A1U8F933_CAPAN/tr|A0A1U8H8J3|A0A1U8H8J3_CAPAN/tr|A0A2G2ZD89|A0A2G2ZD89_CAPAN/tr|A0A2G3AHH4|A0A2G3AHH4_CAPAN/tr|B5LAU3|B5LAU3_CAPAN/tr|B5LAU5|B5LAU5_CAPAN	4	8	https:\\www.genome.jp\dbget-bin\www_bget?map00780
ko00906	Carotenoid biosynthesis	19/2744	33/5352	0.291104	0.999973	tr|A0A1U8EGW4|A0A1U8EGW4_CAPAN/tr|A0A1U8ELA0|A0A1U8ELA0_CAPAN/tr|A0A1U8ESN0|A0A1U8ESN0_CAPAN/tr|A0A1U8F6R6|A0A1U8F6R6_CAPAN/tr|A0A1U8F896|A0A1U8F896_CAPAN/tr|A0A2G2YGR5|A0A2G2YGR5_CAPAN/tr|A0A2G2YGS9|A0A2G2YGS9_CAPAN/tr|A0A2G2ZWC5|A0A2G2ZWC5_CAPAN/tr|A0A2G3A1M8|A0A2G3A1M8_CAPAN/sp|Q43415|LCYB_CAPAN/tr|A0A1U8ETF5|A0A1U8ETF5_CAPAN/tr|A0A1U8H125|A0A1U8H125_CAPAN/tr|A0A2G2XYR0|A0A2G2XYR0_CAPAN/tr|A0A…	9	10	https:\\www.genome.jp\dbget-bin\www_bget?map00906
ko00620	Pyruvate metabolism	55/2744	101/5352	0.292838	0.999973	tr|A0A1U8E6F3|A0A1U8E6F3_CAPAN/tr|A0A1U8EBJ1|A0A1U8EBJ1_CAPAN/tr|A0A1U8F002|A0A1U8F002_CAPAN/tr|A0A1U8F874|A0A1U8F874_CAPAN/tr|A0A1U8FFF7|A0A1U8FFF7_CAPAN/tr|A0A1U8FI08|A0A1U8FI08_CAPAN/tr|A0A1U8G440|A0A1U8G440_CAPAN/tr|A0A1U8GMI8|A0A1U8GMI8_CAPAN/tr|A0A1U8GNM4|A0A1U8GNM4_CAPAN/tr|A0A1U8HCB3|A0A1U8HCB3_CAPAN/tr|A0A1U8HER3|A0A1U8HER3_CAPAN/tr|A0A2G2YUJ2|A0A2G2YUJ2_CAPAN/tr|A0A2G2Z0Y9|A0A2G2Z0Y9_CA…	25	30	https:\\www.genome.jp\dbget-bin\www_bget?map00620
ko05152	Tuberculosis	36/2744	65/5352	0.294051	0.999973	tr|A0A1U8DVD3|A0A1U8DVD3_CAPAN/tr|A0A1U8E0D5|A0A1U8E0D5_CAPAN/tr|A0A1U8E264|A0A1U8E264_CAPAN/tr|A0A1U8ECR7|A0A1U8ECR7_CAPAN/tr|A0A1U8EF87|A0A1U8EF87_CAPAN/tr|A0A1U8F5I1|A0A1U8F5I1_CAPAN/tr|A0A1U8FSC3|A0A1U8FSC3_CAPAN/tr|A0A1U8G4N3|A0A1U8G4N3_CAPAN/tr|A0A1U8GT76|A0A1U8GT76_CAPAN/tr|A0A1U8H0Z7|A0A1U8H0Z7_CAPAN/tr|A0A1U8HDL1|A0A1U8HDL1_CAPAN/tr|A0A2G2Y7B4|A0A2G2Y7B4_CAPAN/tr|A0A2G2Y7K5|A0A2G2Y7K5_CA…	23	13	https:\\www.genome.jp\dbget-bin\www_bget?map05152
ko03030	DNA replication	29/2744	52/5352	0.304566	0.999973	tr|A0A1U8F0U0|A0A1U8F0U0_CAPAN/tr|A0A1U8FF47|A0A1U8FF47_CAPAN/tr|A0A1U8G1F5|A0A1U8G1F5_CAPAN/tr|A0A1U8G823|A0A1U8G823_CAPAN/tr|A0A1U8GNS1|A0A1U8GNS1_CAPAN/tr|A0A1U8GTH7|A0A1U8GTH7_CAPAN/tr|A0A2G2XXP4|A0A2G2XXP4_CAPAN/tr|A0A2G2YA78|A0A2G2YA78_CAPAN/tr|A0A2G2YFR2|A0A2G2YFR2_CAPAN/tr|A0A2G2YH81|A0A2G2YH81_CAPAN/tr|A0A2G2YNF6|A0A2G2YNF6_CAPAN/tr|A0A2G2YQM8|A0A2G2YQM8_CAPAN/tr|A0A2G2YZY8|A0A2G2YZY8_CA…	15	14	https:\\www.genome.jp\dbget-bin\www_bget?map03030
ko04972	Pancreatic secretion	21/2744	37/5352	0.307478	0.999973	tr|A0A1U8E6P9|A0A1U8E6P9_CAPAN/tr|A0A1U8ED88|A0A1U8ED88_CAPAN/tr|A0A1U8FWH7|A0A1U8FWH7_CAPAN/tr|A0A1U8GVA9|A0A1U8GVA9_CAPAN/tr|A0A1U8H2Q8|A0A1U8H2Q8_CAPAN/tr|A0A2G2Y4I2|A0A2G2Y4I2_CAPAN/tr|A0A2G2ZFW9|A0A2G2ZFW9_CAPAN/tr|A0A2G2ZJR4|A0A2G2ZJR4_CAPAN/tr|A0A2G2ZRN7|A0A2G2ZRN7_CAPAN/tr|A0A2G3A7R3|A0A2G3A7R3_CAPAN/tr|A0A2G3A8L3|A0A2G3A8L3_CAPAN/tr|A0A2G3AHB8|A0A2G3AHB8_CAPAN/tr|A0A1U8E4M7|A0A1U8E4M7_CA…	12	9	https:\\www.genome.jp\dbget-bin\www_bget?map04972
ko03020	RNA polymerase	22/2744	39/5352	0.314946	0.999973	tr|A0A1U8EYA1|A0A1U8EYA1_CAPAN/tr|A0A1U8FXJ4|A0A1U8FXJ4_CAPAN/tr|A0A1U8H425|A0A1U8H425_CAPAN/tr|A0A1U8H4J2|A0A1U8H4J2_CAPAN/tr|A0A1U8HAS7|A0A1U8HAS7_CAPAN/tr|A0A2G2Y0U4|A0A2G2Y0U4_CAPAN/tr|A0A2G2YR94|A0A2G2YR94_CAPAN/tr|A0A2G2ZFJ9|A0A2G2ZFJ9_CAPAN/tr|A0A2G3A8E2|A0A2G3A8E2_CAPAN/tr|A0A2G3AA78|A0A2G3AA78_CAPAN/tr|A0A1U8ETV9|A0A1U8ETV9_CAPAN/tr|A0A1U8F5M1|A0A1U8F5M1_CAPAN/tr|A0A1U8F5N3|A0A1U8F5N3_CA…	10	12	https:\\www.genome.jp\dbget-bin\www_bget?map03020
ko00514	Other types of O-glycan biosynthesis	8/2744	13/5352	0.323039	0.999973	tr|A0A1U8GAV6|A0A1U8GAV6_CAPAN/tr|A0A1U8GTK8|A0A1U8GTK8_CAPAN/tr|A0A2G2YPJ0|A0A2G2YPJ0_CAPAN/tr|A0A1U8EXD0|A0A1U8EXD0_CAPAN/tr|A0A1U8FUT4|A0A1U8FUT4_CAPAN/tr|A0A1U8GB99|A0A1U8GB99_CAPAN/tr|A0A2G2YAP7|A0A2G2YAP7_CAPAN/tr|A0A2G3AB43|A0A2G3AB43_CAPAN	3	5	https:\\www.genome.jp\dbget-bin\www_bget?map00514
ko00760	Nicotinate and nicotinamide metabolism	15/2744	26/5352	0.323663	0.999973	tr|A0A1U8FG79|A0A1U8FG79_CAPAN/tr|A0A1U8H9P6|A0A1U8H9P6_CAPAN/tr|A0A2G2XWZ2|A0A2G2XWZ2_CAPAN/tr|A0A2G2YBZ5|A0A2G2YBZ5_CAPAN/tr|A0A2G2YEN0|A0A2G2YEN0_CAPAN/tr|A0A2G2ZZF9|A0A2G2ZZF9_CAPAN/tr|A0A1U8EBI7|A0A1U8EBI7_CAPAN/tr|A0A1U8EY75|A0A1U8EY75_CAPAN/tr|A0A1U8FAU8|A0A1U8FAU8_CAPAN/tr|A0A1U8G2C1|A0A1U8G2C1_CAPAN/tr|A0A1U8GW14|A0A1U8GW14_CAPAN/tr|A0A1U8H954|A0A1U8H954_CAPAN/tr|A0A2G2YPD5|A0A2G2YPD5_CA…	6	9	https:\\www.genome.jp\dbget-bin\www_bget?map00760
ko01040	Biosynthesis of unsaturated fatty acids	15/2744	26/5352	0.323663	0.999973	tr|A0A1U8F6Z5|A0A1U8F6Z5_CAPAN/tr|A0A1U8G113|A0A1U8G113_CAPAN/tr|A0A1U8GN34|A0A1U8GN34_CAPAN/tr|A0A2G2YWY9|A0A2G2YWY9_CAPAN/tr|A0A2G2YXL9|A0A2G2YXL9_CAPAN/tr|A0A2G2YXM1|A0A2G2YXM1_CAPAN/tr|A0A2G2ZFI0|A0A2G2ZFI0_CAPAN/tr|A0A1U8E9W4|A0A1U8E9W4_CAPAN/tr|A0A1U8EEP3|A0A1U8EEP3_CAPAN/tr|A0A1U8EF39|A0A1U8EF39_CAPAN/tr|A0A1U8EXK5|A0A1U8EXK5_CAPAN/tr|A0A1U8F1X2|A0A1U8F1X2_CAPAN/tr|A0A1U8F2S5|A0A1U8F2S5_CA…	7	8	https:\\www.genome.jp\dbget-bin\www_bget?map01040
ko00360	Phenylalanine metabolism	24/2744	43/5352	0.328684	0.999973	tr|A0A1U8E755|A0A1U8E755_CAPAN/tr|A0A1U8ERV9|A0A1U8ERV9_CAPAN/tr|A0A1U8EYM1|A0A1U8EYM1_CAPAN/tr|A0A1U8F226|A0A1U8F226_CAPAN/tr|A0A1U8F8Y3|A0A1U8F8Y3_CAPAN/tr|A0A1U8FQ57|A0A1U8FQ57_CAPAN/tr|A0A1U8G6P1|A0A1U8G6P1_CAPAN/tr|A0A1U8HJR4|A0A1U8HJR4_CAPAN/tr|A0A1U8HJR9|A0A1U8HJR9_CAPAN/tr|A0A2G2Y9C4|A0A2G2Y9C4_CAPAN/tr|A0A2G2YEQ0|A0A2G2YEQ0_CAPAN/tr|A0A2G2YGS4|A0A2G2YGS4_CAPAN/tr|A0A2G3A0L1|A0A2G3A0L1_CA…	14	10	https:\\www.genome.jp\dbget-bin\www_bget?map00360
ko01212	Fatty acid metabolism	44/2744	81/5352	0.329841	0.999973	tr|A0A1U8DTA1|A0A1U8DTA1_CAPAN/tr|A0A1U8F6Z5|A0A1U8F6Z5_CAPAN/tr|A0A1U8F7R4|A0A1U8F7R4_CAPAN/tr|A0A1U8FI08|A0A1U8FI08_CAPAN/tr|A0A1U8G113|A0A1U8G113_CAPAN/tr|A0A1U8GN34|A0A1U8GN34_CAPAN/tr|A0A2G2Y478|A0A2G2Y478_CAPAN/tr|A0A2G2Y8K9|A0A2G2Y8K9_CAPAN/tr|A0A2G2YNJ9|A0A2G2YNJ9_CAPAN/tr|A0A2G2YNP7|A0A2G2YNP7_CAPAN/tr|A0A2G2YWY9|A0A2G2YWY9_CAPAN/tr|A0A2G2Z0Y9|A0A2G2Z0Y9_CAPAN/tr|A0A2G2Z7D8|A0A2G2Z7D8_CA…	18	26	https:\\www.genome.jp\dbget-bin\www_bget?map01212
ko05414	Dilated cardiomyopathy	3/2744	4/5352	0.33173	0.999973	tr|A0A1U8HC81|A0A1U8HC81_CAPAN/tr|A0A2G2YIW6|A0A2G2YIW6_CAPAN/tr|A0A1U8EJF7|A0A1U8EJF7_CAPAN	2	1	https:\\www.genome.jp\dbget-bin\www_bget?map05414
ko00562	Inositol phosphate metabolism	35/2744	64/5352	0.336119	0.999973	tr|A0A1U8EU66|A0A1U8EU66_CAPAN/tr|A0A1U8F2W0|A0A1U8F2W0_CAPAN/tr|A0A1U8FS39|A0A1U8FS39_CAPAN/tr|A0A1U8G1A5|A0A1U8G1A5_CAPAN/tr|A0A1U8GF63|A0A1U8GF63_CAPAN/tr|A0A1U8GT76|A0A1U8GT76_CAPAN/tr|A0A1U8HAB4|A0A1U8HAB4_CAPAN/tr|A0A2G2XWA9|A0A2G2XWA9_CAPAN/tr|A0A2G2XWP1|A0A2G2XWP1_CAPAN/tr|A0A2G2XZA8|A0A2G2XZA8_CAPAN/tr|A0A2G2Y4B0|A0A2G2Y4B0_CAPAN/tr|A0A2G2Y668|A0A2G2Y668_CAPAN/tr|A0A2G2Y8L3|A0A2G2Y8L3_CA…	22	13	https:\\www.genome.jp\dbget-bin\www_bget?map00562
ko04139	Mitophagy - yeast	26/2744	47/5352	0.341069	0.999973	tr|A0A1U8G0F5|A0A1U8G0F5_CAPAN/tr|A0A2G2XWP1|A0A2G2XWP1_CAPAN/tr|A0A2G2Y3C9|A0A2G2Y3C9_CAPAN/tr|A0A2G2YE30|A0A2G2YE30_CAPAN/tr|A0A2G2YWH3|A0A2G2YWH3_CAPAN/tr|A0A2G2YYB3|A0A2G2YYB3_CAPAN/tr|A0A2G2ZI09|A0A2G2ZI09_CAPAN/tr|A0A2G2ZZS0|A0A2G2ZZS0_CAPAN/tr|A0A2G3AFB6|A0A2G3AFB6_CAPAN/tr|A0A1U8EDM5|A0A1U8EDM5_CAPAN/tr|A0A1U8EK16|A0A1U8EK16_CAPAN/tr|A0A1U8EX61|A0A1U8EX61_CAPAN/tr|A0A1U8F5L7|A0A1U8F5L7_CA…	9	17	https:\\www.genome.jp\dbget-bin\www_bget?map04139
ko04961	Endocrine and other factor-regulated calcium reabsorption	17/2744	30/5352	0.341809	0.999973	tr|A0A1U8E6P9|A0A1U8E6P9_CAPAN/tr|A0A1U8ED88|A0A1U8ED88_CAPAN/tr|A0A1U8F1S0|A0A1U8F1S0_CAPAN/tr|A0A1U8GVA9|A0A1U8GVA9_CAPAN/tr|A0A1U8H2Q8|A0A1U8H2Q8_CAPAN/tr|A0A2G2Y4I2|A0A2G2Y4I2_CAPAN/tr|A0A2G2ZJB1|A0A2G2ZJB1_CAPAN/tr|A0A2G2ZJR4|A0A2G2ZJR4_CAPAN/tr|A0A2G3A7R3|A0A2G3A7R3_CAPAN/tr|A0A2G3AHB8|A0A2G3AHB8_CAPAN/tr|A0A1U8E4M7|A0A1U8E4M7_CAPAN/tr|A0A1U8FDY2|A0A1U8FDY2_CAPAN/tr|A0A1U8GM57|A0A1U8GM57_CA…	10	7	https:\\www.genome.jp\dbget-bin\www_bget?map04961
ko00260	Glycine, serine and threonine metabolism	37/2744	68/5352	0.345241	0.999973	tr|A0A1U8DU79|A0A1U8DU79_CAPAN/tr|A0A1U8E2S3|A0A1U8E2S3_CAPAN/tr|A0A1U8E5G1|A0A1U8E5G1_CAPAN/tr|A0A1U8EXE8|A0A1U8EXE8_CAPAN/tr|A0A1U8F226|A0A1U8F226_CAPAN/tr|A0A1U8FJL4|A0A1U8FJL4_CAPAN/tr|A0A1U8FU65|A0A1U8FU65_CAPAN/tr|A0A1U8FY27|A0A1U8FY27_CAPAN/tr|A0A1U8G6P1|A0A1U8G6P1_CAPAN/tr|A0A1U8H4Z2|A0A1U8H4Z2_CAPAN/tr|A0A1U8HLJ5|A0A1U8HLJ5_CAPAN/tr|A0A2G2Y2U0|A0A2G2Y2U0_CAPAN/tr|A0A2G2YAE8|A0A2G2YAE8_CA…	23	14	https:\\www.genome.jp\dbget-bin\www_bget?map00260
ko04921	Oxytocin signaling pathway	27/2744	49/5352	0.346829	0.999973	tr|A0A1U8DUB7|A0A1U8DUB7_CAPAN/tr|A0A1U8E6U2|A0A1U8E6U2_CAPAN/tr|A0A1U8ECR7|A0A1U8ECR7_CAPAN/tr|A0A1U8EF87|A0A1U8EF87_CAPAN/tr|A0A1U8FJZ4|A0A1U8FJZ4_CAPAN/tr|A0A1U8FYQ0|A0A1U8FYQ0_CAPAN/tr|A0A1U8G4N3|A0A1U8G4N3_CAPAN/tr|A0A1U8HBG4|A0A1U8HBG4_CAPAN/tr|A0A1U8HDL1|A0A1U8HDL1_CAPAN/tr|A0A2G3A5T4|A0A2G3A5T4_CAPAN/tr|A0A1U8E233|A0A1U8E233_CAPAN/tr|A0A1U8ELN9|A0A1U8ELN9_CAPAN/tr|A0A1U8EMK5|A0A1U8EMK5_CA…	10	17	https:\\www.genome.jp\dbget-bin\www_bget?map04921
ko00604	Glycosphingolipid biosynthesis - ganglio series	10/2744	17/5352	0.352909	0.999973	tr|A0A1U8E9Z7|A0A1U8E9Z7_CAPAN/tr|A0A1U8GBI0|A0A1U8GBI0_CAPAN/tr|A0A1U8GY22|A0A1U8GY22_CAPAN/tr|A0A2G2ZTJ8|A0A2G2ZTJ8_CAPAN/tr|A0A2G2ZTK3|A0A2G2ZTK3_CAPAN/tr|A0A2G3A0U4|A0A2G3A0U4_CAPAN/tr|A0A1U8H508|A0A1U8H508_CAPAN/tr|A0A2G2Y0C3|A0A2G2Y0C3_CAPAN/tr|A0A2G2Y5J9|A0A2G2Y5J9_CAPAN/tr|A0A2G2YI88|A0A2G2YI88_CAPAN	6	4	https:\\www.genome.jp\dbget-bin\www_bget?map00604
ko00643	Styrene degradation	10/2744	17/5352	0.352909	0.999973	tr|A0A1U8E755|A0A1U8E755_CAPAN/tr|A0A1U8ERV9|A0A1U8ERV9_CAPAN/tr|A0A1U8F691|A0A1U8F691_CAPAN/tr|A0A1U8FQ57|A0A1U8FQ57_CAPAN/tr|A0A2G2YGS4|A0A2G2YGS4_CAPAN/tr|A0A1U8E747|A0A1U8E747_CAPAN/tr|A0A1U8ETK4|A0A1U8ETK4_CAPAN/tr|A0A1U8G5D3|A0A1U8G5D3_CAPAN/tr|A0A2G2XXP7|A0A2G2XXP7_CAPAN/tr|A0A2G2YL85|A0A2G2YL85_CAPAN	5	5	https:\\www.genome.jp\dbget-bin\www_bget?map00643
ko00626	Naphthalene degradation	4/2744	6/5352	0.367787	0.999973	tr|A0A1U8FEW5|A0A1U8FEW5_CAPAN/tr|A0A1U8GHU0|A0A1U8GHU0_CAPAN/tr|A0A1U8E3G8|A0A1U8E3G8_CAPAN/tr|A0A1U8G0C8|A0A1U8G0C8_CAPAN	2	2	https:\\www.genome.jp\dbget-bin\www_bget?map00626
ko00790	Folate biosynthesis	12/2744	21/5352	0.375314	0.999973	tr|A0A1U8DXM1|A0A1U8DXM1_CAPAN/tr|A0A1U8E5M7|A0A1U8E5M7_CAPAN/tr|A0A1U8EIY2|A0A1U8EIY2_CAPAN/tr|A0A1U8FM01|A0A1U8FM01_CAPAN/tr|A0A1U8FPK7|A0A1U8FPK7_CAPAN/tr|A0A2G2YSE1|A0A2G2YSE1_CAPAN/tr|A0A2G2ZF13|A0A2G2ZF13_CAPAN/tr|A0A1U8ENT1|A0A1U8ENT1_CAPAN/tr|A0A1U8F245|A0A1U8F245_CAPAN/tr|A0A1U8H3T1|A0A1U8H3T1_CAPAN/tr|A0A2G2Z4Z6|A0A2G2Z4Z6_CAPAN/tr|A0A2G2ZE69|A0A2G2ZE69_CAPAN	7	5	https:\\www.genome.jp\dbget-bin\www_bget?map00790
ko04623	Cytosolic DNA-sensing pathway	12/2744	21/5352	0.375314	0.999973	tr|A0A1U8EYA1|A0A1U8EYA1_CAPAN/tr|A0A1U8HAS7|A0A1U8HAS7_CAPAN/tr|A0A2G2Y0U4|A0A2G2Y0U4_CAPAN/tr|A0A2G2YR94|A0A2G2YR94_CAPAN/tr|A0A1U8F5M1|A0A1U8F5M1_CAPAN/tr|A0A1U8F5N3|A0A1U8F5N3_CAPAN/tr|A0A1U8GKX3|A0A1U8GKX3_CAPAN/tr|A0A2G2YA28|A0A2G2YA28_CAPAN/tr|A0A2G2YZI9|A0A2G2YZI9_CAPAN/tr|A0A2G2ZIY5|A0A2G2ZIY5_CAPAN/tr|A0A2G3AES8|A0A2G3AES8_CAPAN/tr|A0A2G3ALW5|A0A2G3ALW5_CAPAN	4	8	https:\\www.genome.jp\dbget-bin\www_bget?map04623
ko04137	Mitophagy - animal	22/2744	40/5352	0.377105	0.999973	tr|A0A1U8HGG2|A0A1U8HGG2_CAPAN/tr|A0A2G2XXE9|A0A2G2XXE9_CAPAN/tr|A0A2G2Y7B4|A0A2G2Y7B4_CAPAN/tr|A0A2G2Y7H7|A0A2G2Y7H7_CAPAN/tr|A0A2G2Z0Z5|A0A2G2Z0Z5_CAPAN/tr|A0A2G2Z5A1|A0A2G2Z5A1_CAPAN/tr|A0A2G3A030|A0A2G3A030_CAPAN/tr|A0A2G3A4L9|A0A2G3A4L9_CAPAN/tr|A0A2G3AJW6|A0A2G3AJW6_CAPAN/tr|A0A1U8EDM5|A0A1U8EDM5_CAPAN/tr|A0A1U8FH57|A0A1U8FH57_CAPAN/tr|A0A1U8FUT7|A0A1U8FUT7_CAPAN/tr|A0A1U8FZ14|A0A1U8FZ14_CA…	9	13	https:\\www.genome.jp\dbget-bin\www_bget?map04137
ko05169	Epstein-Barr virus infection	46/2744	86/5352	0.380183	0.999973	tr|A0A1U8DVD3|A0A1U8DVD3_CAPAN/tr|A0A2G2ZG92|A0A2G2ZG92_CAPAN/tr|A0A1U8DZ46|A0A1U8DZ46_CAPAN/tr|A0A1U8EWB4|A0A1U8EWB4_CAPAN/tr|A0A1U8FFP3|A0A1U8FFP3_CAPAN/tr|A0A1U8FWH7|A0A1U8FWH7_CAPAN/tr|A0A1U8G0F5|A0A1U8G0F5_CAPAN/tr|A0A1U8GHP3|A0A1U8GHP3_CAPAN/tr|A0A1U8H9R1|A0A1U8H9R1_CAPAN/tr|A0A2G2XJ50|A0A2G2XJ50_CAPAN/tr|A0A2G2XY35|A0A2G2XY35_CAPAN/tr|A0A2G2Y751|A0A2G2Y751_CAPAN/tr|A0A2G2Y7B1|A0A2G2Y7B1_CA…	25	21	https:\\www.genome.jp\dbget-bin\www_bget?map05169
ko03460	Fanconi anemia pathway	23/2744	42/5352	0.382944	0.999973	tr|A0A1U8GNS1|A0A1U8GNS1_CAPAN/tr|A0A1U8GQM2|A0A1U8GQM2_CAPAN/tr|A0A2G2XVE7|A0A2G2XVE7_CAPAN/tr|A0A2G2XXP4|A0A2G2XXP4_CAPAN/tr|A0A2G2Y6C7|A0A2G2Y6C7_CAPAN/tr|A0A2G2YX51|A0A2G2YX51_CAPAN/tr|A0A2G2ZB06|A0A2G2ZB06_CAPAN/tr|A0A2G2ZT55|A0A2G2ZT55_CAPAN/tr|A0A1U8DY46|A0A1U8DY46_CAPAN/tr|A0A1U8EQR2|A0A1U8EQR2_CAPAN/tr|A0A1U8EVZ9|A0A1U8EVZ9_CAPAN/tr|A0A1U8FY32|A0A1U8FY32_CAPAN/tr|A0A1U8H5B3|A0A1U8H5B3_CA…	8	15	https:\\www.genome.jp\dbget-bin\www_bget?map03460
ko04261	Adrenergic signaling in cardiomyocytes	24/2744	44/5352	0.388475	0.999973	tr|A0A1U8ECR7|A0A1U8ECR7_CAPAN/tr|A0A1U8FEV3|A0A1U8FEV3_CAPAN/tr|A0A1U8FJZ4|A0A1U8FJZ4_CAPAN/tr|A0A1U8GYG2|A0A1U8GYG2_CAPAN/tr|A0A1U8HBG4|A0A1U8HBG4_CAPAN/tr|A0A1U8HC81|A0A1U8HC81_CAPAN/tr|A0A2G2Y8M0|A0A2G2Y8M0_CAPAN/tr|A0A2G2YC97|A0A2G2YC97_CAPAN/tr|A0A2G2YIW6|A0A2G2YIW6_CAPAN/tr|A0A2G2Z5A1|A0A2G2Z5A1_CAPAN/tr|A0A1U8EGY9|A0A1U8EGY9_CAPAN/tr|A0A1U8EJF7|A0A1U8EJF7_CAPAN/tr|A0A1U8F2D2|A0A1U8F2D2_CA…	10	14	https:\\www.genome.jp\dbget-bin\www_bget?map04261
ko03450	Non-homologous end-joining	5/2744	8/5352	0.391323	0.999973	tr|A0A1U8EKH6|A0A1U8EKH6_CAPAN/tr|A0A2G2Y445|A0A2G2Y445_CAPAN/tr|A0A2G2YPT2|A0A2G2YPT2_CAPAN/tr|A0A2G2XYH5|A0A2G2XYH5_CAPAN/tr|A0A2G2ZJV2|A0A2G2ZJV2_CAPAN	3	2	https:\\www.genome.jp\dbget-bin\www_bget?map03450
ko00520	Amino sugar and nucleotide sugar metabolism	64/2744	121/5352	0.394266	0.999973	tr|A0A1U8DRG8|A0A1U8DRG8_CAPAN/tr|A0A1U8DZ17|A0A1U8DZ17_CAPAN/tr|A0A1U8E527|A0A1U8E527_CAPAN/tr|A0A1U8E8L6|A0A1U8E8L6_CAPAN/tr|A0A1U8E9J7|A0A1U8E9J7_CAPAN/tr|A0A1U8E9Z7|A0A1U8E9Z7_CAPAN/tr|A0A1U8F6C5|A0A1U8F6C5_CAPAN/tr|A0A1U8FKE1|A0A1U8FKE1_CAPAN/tr|A0A1U8FNR5|A0A1U8FNR5_CAPAN/tr|A0A1U8FVD7|A0A1U8FVD7_CAPAN/tr|A0A1U8FZW2|A0A1U8FZW2_CAPAN/tr|A0A1U8G455|A0A1U8G455_CAPAN/tr|A0A1U8G981|A0A1U8G981_CA…	31	33	https:\\www.genome.jp\dbget-bin\www_bget?map00520
ko04810	Regulation of actin cytoskeleton	26/2744	48/5352	0.398728	0.999973	tr|A0A1U8ECR7|A0A1U8ECR7_CAPAN/tr|A0A1U8EJK3|A0A1U8EJK3_CAPAN/tr|A0A1U8FJZ4|A0A1U8FJZ4_CAPAN/tr|A0A1U8FWH7|A0A1U8FWH7_CAPAN/tr|A0A1U8HBG4|A0A1U8HBG4_CAPAN/tr|A0A2G2XWP1|A0A2G2XWP1_CAPAN/tr|A0A2G2Z4Q3|A0A2G2Z4Q3_CAPAN/tr|A0A2G2Z5B9|A0A2G2Z5B9_CAPAN/tr|A0A2G2ZAU8|A0A2G2ZAU8_CAPAN/tr|A0A2G2ZNZ0|A0A2G2ZNZ0_CAPAN/tr|A0A2G3AA59|A0A2G3AA59_CAPAN/tr|A0A2G3AAA0|A0A2G3AAA0_CAPAN/tr|A0A1U8DU09|A0A1U8DU09_CA…	12	14	https:\\www.genome.jp\dbget-bin\www_bget?map04810
ko00220	Arginine biosynthesis	16/2744	29/5352	0.407843	0.999973	tr|A0A1U8DXS5|A0A1U8DXS5_CAPAN/tr|A0A1U8GN07|A0A1U8GN07_CAPAN/tr|A0A2G2Y0K0|A0A2G2Y0K0_CAPAN/tr|A0A2G2YVW4|A0A2G2YVW4_CAPAN/tr|B5LAU9|B5LAU9_CAPAN/tr|A0A1U8DRU2|A0A1U8DRU2_CAPAN/tr|A0A1U8E9N3|A0A1U8E9N3_CAPAN/tr|A0A1U8EW67|A0A1U8EW67_CAPAN/tr|A0A1U8GBM0|A0A1U8GBM0_CAPAN/tr|A0A1U8GVB0|A0A1U8GVB0_CAPAN/tr|A0A1U8GYF5|A0A1U8GYF5_CAPAN/tr|A0A2G2YEZ3|A0A2G2YEZ3_CAPAN/tr|A0A2G2YLC2|A0A2G2YLC2_CAPAN/tr|A…	5	11	https:\\www.genome.jp\dbget-bin\www_bget?map00220
ko04330	Notch signaling pathway	6/2744	10/5352	0.4085	0.999973	tr|A0A1U8E264|A0A1U8E264_CAPAN/tr|A0A2G2Y4U5|A0A2G2Y4U5_CAPAN/tr|A0A2G3A3V5|A0A2G3A3V5_CAPAN/tr|A0A1U8EWM8|A0A1U8EWM8_CAPAN/tr|A0A2G2YUR5|A0A2G2YUR5_CAPAN/tr|A0A2G3A294|A0A2G3A294_CAPAN	3	3	https:\\www.genome.jp\dbget-bin\www_bget?map04330
ko02010	ABC transporters	30/2744	56/5352	0.416625	0.999973	tr|A0A1U8ECZ3|A0A1U8ECZ3_CAPAN/tr|A0A1U8EWD2|A0A1U8EWD2_CAPAN/tr|A0A1U8F2E2|A0A1U8F2E2_CAPAN/tr|A0A1U8HJL5|A0A1U8HJL5_CAPAN/tr|A0A2G2YQJ8|A0A2G2YQJ8_CAPAN/tr|A0A2G2ZF75|A0A2G2ZF75_CAPAN/tr|A0A2G2ZJ77|A0A2G2ZJ77_CAPAN/tr|A0A2G2ZKD0|A0A2G2ZKD0_CAPAN/tr|A0A2G2ZTV6|A0A2G2ZTV6_CAPAN/tr|A0A2G2ZW52|A0A2G2ZW52_CAPAN/tr|A0A2G2ZZN1|A0A2G2ZZN1_CAPAN/tr|A0A2G3A1I3|A0A2G3A1I3_CAPAN/tr|A0A2G3A3W6|A0A2G3A3W6_CA…	15	15	https:\\www.genome.jp\dbget-bin\www_bget?map02010
ko04976	Bile secretion	18/2744	33/5352	0.420372	0.999973	tr|A0A1U8ECZ3|A0A1U8ECZ3_CAPAN/tr|A0A1U8HJL5|A0A1U8HJL5_CAPAN/tr|A0A2G2YQJ8|A0A2G2YQJ8_CAPAN/tr|A0A2G2ZJ77|A0A2G2ZJ77_CAPAN/tr|A0A2G2ZKD0|A0A2G2ZKD0_CAPAN/tr|A0A2G2ZW52|A0A2G2ZW52_CAPAN/tr|A0A2G2ZZN1|A0A2G2ZZN1_CAPAN/tr|A0A2G3A7A0|A0A2G3A7A0_CAPAN/tr|A0A2G3AFJ6|A0A2G3AFJ6_CAPAN/tr|A0A1U8FQF4|A0A1U8FQF4_CAPAN/tr|A0A2G2YBB2|A0A2G2YBB2_CAPAN/tr|A0A2G2YI70|A0A2G2YI70_CAPAN/tr|A0A2G2ZFT3|A0A2G2ZFT3_CA…	9	9	https:\\www.genome.jp\dbget-bin\www_bget?map04976
ko00333	Prodigiosin biosynthesis	7/2744	12/5352	0.421907	0.999973	tr|A0A2G2YNJ9|A0A2G2YNJ9_CAPAN/tr|A0A2G2YNP7|A0A2G2YNP7_CAPAN/tr|A0A1U8F933|A0A1U8F933_CAPAN/tr|A0A2G2ZD89|A0A2G2ZD89_CAPAN/tr|A0A2G3AHH4|A0A2G3AHH4_CAPAN/tr|B5LAU3|B5LAU3_CAPAN/tr|B5LAV8|B5LAV8_CAPAN	2	5	https:\\www.genome.jp\dbget-bin\www_bget?map00333
ko00750	Vitamin B6 metabolism	7/2744	12/5352	0.421907	0.999973	tr|A0A1U8EYU0|A0A1U8EYU0_CAPAN/tr|A0A1U8GPA2|A0A1U8GPA2_CAPAN/tr|A0A1U8H4Z2|A0A1U8H4Z2_CAPAN/tr|A0A1U8HAQ7|A0A1U8HAQ7_CAPAN/tr|A0A2G2ZE53|A0A2G2ZE53_CAPAN/tr|A0A1U8G1H8|A0A1U8G1H8_CAPAN/tr|A0A2G3AAM2|A0A2G3AAM2_CAPAN	5	2	https:\\www.genome.jp\dbget-bin\www_bget?map00750
ko03022	Basal transcription factors	20/2744	37/5352	0.431269	0.999973	tr|A0A1U8E6C0|A0A1U8E6C0_CAPAN/tr|A0A1U8G5R1|A0A1U8G5R1_CAPAN/tr|A0A1U8GL82|A0A1U8GL82_CAPAN/tr|A0A1U8H312|A0A1U8H312_CAPAN/tr|A0A1U8HIY4|A0A1U8HIY4_CAPAN/tr|A0A2G2Y0I5|A0A2G2Y0I5_CAPAN/tr|A0A2G2Y4H8|A0A2G2Y4H8_CAPAN/tr|A0A2G2YPC4|A0A2G2YPC4_CAPAN/tr|A0A2G2Z1P6|A0A2G2Z1P6_CAPAN/tr|A0A2G2Z5R6|A0A2G2Z5R6_CAPAN/tr|A0A2G2ZHH3|A0A2G2ZHH3_CAPAN/tr|A0A2G3A3D3|A0A2G3A3D3_CAPAN/tr|A0A2G3A804|A0A2G3A804_CA…	13	7	https:\\www.genome.jp\dbget-bin\www_bget?map03022
ko00521	Streptomycin biosynthesis	9/2744	16/5352	0.442085	0.999973	tr|A0A1U8E8L6|A0A1U8E8L6_CAPAN/tr|A0A1U8FS39|A0A1U8FS39_CAPAN/tr|A0A2G2YXY1|A0A2G2YXY1_CAPAN/tr|A0A2G2ZK32|A0A2G2ZK32_CAPAN/tr|A0A1U8GM07|A0A1U8GM07_CAPAN/tr|A0A1U8HBW1|A0A1U8HBW1_CAPAN/tr|A0A2G2Y5B6|A0A2G2Y5B6_CAPAN/tr|A0A2G2YFN7|A0A2G2YFN7_CAPAN/tr|A0A2G2ZYT0|A0A2G2ZYT0_CAPAN	4	5	https:\\www.genome.jp\dbget-bin\www_bget?map00521
ko04611	Platelet activation	9/2744	16/5352	0.442085	0.999973	tr|A0A1U8ECR7|A0A1U8ECR7_CAPAN/tr|A0A1U8FJZ4|A0A1U8FJZ4_CAPAN/tr|A0A1U8HBG4|A0A1U8HBG4_CAPAN/tr|A0A2G2YF90|A0A2G2YF90_CAPAN/tr|A0A1U8FC81|A0A1U8FC81_CAPAN/tr|A0A1U8GR53|A0A1U8GR53_CAPAN/tr|A0A1U8HCF7|A0A1U8HCF7_CAPAN/tr|A0A2G2YL18|A0A2G2YL18_CAPAN/tr|A0A2G2Z9E5|A0A2G2Z9E5_CAPAN	4	5	https:\\www.genome.jp\dbget-bin\www_bget?map04611
ko04940	Type I diabetes mellitus	9/2744	16/5352	0.442085	0.999973	tr|A0A1U8H0Z7|A0A1U8H0Z7_CAPAN/tr|A0A2G2YI86|A0A2G2YI86_CAPAN/tr|A0A2G2YVX0|A0A2G2YVX0_CAPAN/tr|A0A2G2ZK25|A0A2G2ZK25_CAPAN/tr|A0A2G3A3L0|A0A2G3A3L0_CAPAN/tr|A0A1U8EHG5|A0A1U8EHG5_CAPAN/tr|A0A1U8G5L2|A0A1U8G5L2_CAPAN/tr|A0A1U8H309|A0A1U8H309_CAPAN/tr|A0A2G3AJ36|A0A2G3AJ36_CAPAN	5	4	https:\\www.genome.jp\dbget-bin\www_bget?map04940
ko05211	Renal cell carcinoma	9/2744	16/5352	0.442085	0.999973	tr|A0A1U8E264|A0A1U8E264_CAPAN/tr|A0A1U8E5N8|A0A1U8E5N8_CAPAN/tr|A0A1U8ECR7|A0A1U8ECR7_CAPAN/tr|A0A1U8FWH7|A0A1U8FWH7_CAPAN/tr|A0A1U8H2N8|A0A1U8H2N8_CAPAN/tr|A0A1U8FHU1|A0A1U8FHU1_CAPAN/tr|A0A1U8GHI1|A0A1U8GHI1_CAPAN/tr|A0A1U8HCF7|A0A1U8HCF7_CAPAN/tr|A0A2G2Z6H8|A0A2G2Z6H8_CAPAN	5	4	https:\\www.genome.jp\dbget-bin\www_bget?map05211
ko05016	Huntington disease	120/2744	231/5352	0.443239	0.999973	tr|A0A1U8DVD3|A0A1U8DVD3_CAPAN/tr|A0A1U8DY04|A0A1U8DY04_CAPAN/tr|A0A2G2ZG92|A0A2G2ZG92_CAPAN/tr|A0A1U8DZ46|A0A1U8DZ46_CAPAN/tr|A0A1U8E264|A0A1U8E264_CAPAN/tr|A0A1U8E415|A0A1U8E415_CAPAN/tr|A0A1U8E8T0|A0A1U8E8T0_CAPAN/tr|A0A1U8ES57|A0A1U8ES57_CAPAN/tr|A0A1U8EV38|A0A1U8EV38_CAPAN/tr|A0A1U8EVY7|A0A1U8EVY7_CAPAN/tr|A0A1U8EW60|A0A1U8EW60_CAPAN/tr|A0A1U8F1S0|A0A1U8F1S0_CAPAN/tr|A0A1U8F8J4|A0A1U8F8J4_CA…	66	54	https:\\www.genome.jp\dbget-bin\www_bget?map05016
ko04973	Carbohydrate digestion and absorption	10/2744	18/5352	0.450056	0.999973	tr|A0A1U8DXD5|A0A1U8DXD5_CAPAN/tr|A0A2G2ZRN7|A0A2G2ZRN7_CAPAN/tr|A0A2G3A0P3|A0A2G3A0P3_CAPAN/tr|A0A2G3A8L3|A0A2G3A8L3_CAPAN/tr|A0A1U8EEU9|A0A1U8EEU9_CAPAN/tr|A0A2G2YEB6|A0A2G2YEB6_CAPAN/tr|A0A2G2YFN7|A0A2G2YFN7_CAPAN/tr|A0A2G2YWS6|A0A2G2YWS6_CAPAN/tr|A0A2G3A1D3|A0A2G3A1D3_CAPAN/tr|A0A2G3A5T2|A0A2G3A5T2_CAPAN	4	6	https:\\www.genome.jp\dbget-bin\www_bget?map04973
ko03440	Homologous recombination	26/2744	49/5352	0.457397	0.999973	tr|A0A1U8EW73|A0A1U8EW73_CAPAN/tr|A0A1U8FQP8|A0A1U8FQP8_CAPAN/tr|A0A1U8G1F5|A0A1U8G1F5_CAPAN/tr|A0A1U8G8A9|A0A1U8G8A9_CAPAN/tr|A0A1U8GNS1|A0A1U8GNS1_CAPAN/tr|A0A1U8GTH7|A0A1U8GTH7_CAPAN/tr|A0A2G2XWQ5|A0A2G2XWQ5_CAPAN/tr|A0A2G2XWU1|A0A2G2XWU1_CAPAN/tr|A0A2G2XXP4|A0A2G2XXP4_CAPAN/tr|A0A2G2Y6C7|A0A2G2Y6C7_CAPAN/tr|A0A2G2YNF6|A0A2G2YNF6_CAPAN/tr|A0A2G2YPT2|A0A2G2YPT2_CAPAN/tr|A0A2G2ZB06|A0A2G2ZB06_CA…	15	11	https:\\www.genome.jp\dbget-bin\www_bget?map03440
ko00062	Fatty acid elongation	12/2744	22/5352	0.46333	0.999973	tr|A0A1U8G113|A0A1U8G113_CAPAN/tr|A0A2G2YCA7|A0A2G2YCA7_CAPAN/tr|A0A2G2YNM5|A0A2G2YNM5_CAPAN/tr|A0A2G2YXL9|A0A2G2YXL9_CAPAN/tr|A0A2G2YXM1|A0A2G2YXM1_CAPAN/tr|A0A2G2ZFI0|A0A2G2ZFI0_CAPAN/tr|A0A1U8E2T3|A0A1U8E2T3_CAPAN/tr|A0A1U8FSL3|A0A1U8FSL3_CAPAN/tr|A0A1U8HG92|A0A1U8HG92_CAPAN/tr|A0A2G2YGI9|A0A2G2YGI9_CAPAN/tr|A0A2G2ZS57|A0A2G2ZS57_CAPAN/tr|A0A2G3AHF3|A0A2G3AHF3_CAPAN	6	6	https:\\www.genome.jp\dbget-bin\www_bget?map00062
ko05146	Amoebiasis	12/2744	22/5352	0.46333	0.999973	tr|A0A1U8FSC3|A0A1U8FSC3_CAPAN/tr|A0A1U8GKU2|A0A1U8GKU2_CAPAN/tr|A0A2G2Y7B4|A0A2G2Y7B4_CAPAN/tr|A0A2G2YB94|A0A2G2YB94_CAPAN/tr|A0A2G2YF90|A0A2G2YF90_CAPAN/tr|A0A2G3A9R5|A0A2G3A9R5_CAPAN/tr|A0A1U8EYT0|A0A1U8EYT0_CAPAN/tr|A0A1U8G9D0|A0A1U8G9D0_CAPAN/tr|A0A1U8GVB0|A0A1U8GVB0_CAPAN/tr|A0A2G2YL18|A0A2G2YL18_CAPAN/tr|A0A2G2YYN7|A0A2G2YYN7_CAPAN/tr|A0A2G2ZRV1|A0A2G2ZRV1_CAPAN	6	6	https:\\www.genome.jp\dbget-bin\www_bget?map05146
ko04216	Ferroptosis	13/2744	24/5352	0.468988	0.999973	tr|A0A1U8DTA1|A0A1U8DTA1_CAPAN/tr|A0A1U8F7R4|A0A1U8F7R4_CAPAN/tr|A0A1U8GFJ7|A0A1U8GFJ7_CAPAN/tr|A0A1U8GZ34|A0A1U8GZ34_CAPAN/tr|A0A1U8HAV5|A0A1U8HAV5_CAPAN/tr|A0A2G3AM08|A0A2G3AM08_CAPAN/tr|A0A2G2YHI5|A0A2G2YHI5_CAPAN/tr|A0A2G3A4L9|A0A2G3A4L9_CAPAN/tr|A0A2G3AC58|A0A2G3AC58_CAPAN/tr|B5LAV7|B5LAV7_CAPAN/tr|A0A1U8ESW5|A0A1U8ESW5_CAPAN/tr|A0A1U8GFG2|A0A1U8GFG2_CAPAN/tr|A0A2G2Z131|A0A2G2Z131_CAPAN	10	3	https:\\www.genome.jp\dbget-bin\www_bget?map04216
ko04723	Retrograde endocannabinoid signaling	30/2744	57/5352	0.471198	0.999973	tr|A0A1U8DSR3|A0A1U8DSR3_CAPAN/tr|A0A1U8DY04|A0A1U8DY04_CAPAN/tr|A0A1U8ECR7|A0A1U8ECR7_CAPAN/tr|A0A1U8EY53|A0A1U8EY53_CAPAN/tr|A0A1U8F8J4|A0A1U8F8J4_CAPAN/tr|A0A1U8FFJ1|A0A1U8FFJ1_CAPAN/tr|A0A1U8FYA3|A0A1U8FYA3_CAPAN/tr|A0A1U8G248|A0A1U8G248_CAPAN/tr|A0A1U8G3B2|A0A1U8G3B2_CAPAN/tr|A0A1U8GJI0|A0A1U8GJI0_CAPAN/tr|A0A2G2XVU5|A0A2G2XVU5_CAPAN/tr|A0A2G2Y026|A0A2G2Y026_CAPAN/tr|A0A2G2Y626|A0A2G2Y626_CA…	20	10	https:\\www.genome.jp\dbget-bin\www_bget?map04723
ko00531	Glycosaminoglycan degradation	14/2744	26/5352	0.474152	0.999973	tr|A0A1U8E9Z7|A0A1U8E9Z7_CAPAN/tr|A0A1U8GBI0|A0A1U8GBI0_CAPAN/tr|A0A1U8GY22|A0A1U8GY22_CAPAN/tr|A0A2G2ZC77|A0A2G2ZC77_CAPAN/tr|A0A2G2ZTJ8|A0A2G2ZTJ8_CAPAN/tr|A0A2G2ZTK3|A0A2G2ZTK3_CAPAN/tr|A0A2G3A0U4|A0A2G3A0U4_CAPAN/tr|A0A1U8EH62|A0A1U8EH62_CAPAN/tr|A0A1U8H508|A0A1U8H508_CAPAN/tr|A0A2G2XX22|A0A2G2XX22_CAPAN/tr|A0A2G2Y0C3|A0A2G2Y0C3_CAPAN/tr|A0A2G2Y5J9|A0A2G2Y5J9_CAPAN/tr|A0A2G2YI88|A0A2G2YI88_CA…	7	7	https:\\www.genome.jp\dbget-bin\www_bget?map00531
ko00100	Steroid biosynthesis	15/2744	28/5352	0.478905	0.999973	tr|A0A1U8ER63|A0A1U8ER63_CAPAN/tr|A0A1U8G9T5|A0A1U8G9T5_CAPAN/tr|A0A1U8H250|A0A1U8H250_CAPAN/tr|A0A2G2ZPP0|A0A2G2ZPP0_CAPAN/tr|A0A2G3A9L9|A0A2G3A9L9_CAPAN/tr|A0A1U8ENF4|A0A1U8ENF4_CAPAN/tr|A0A1U8FAS4|A0A1U8FAS4_CAPAN/tr|A0A1U8FG14|A0A1U8FG14_CAPAN/tr|A0A1U8GWT4|A0A1U8GWT4_CAPAN/tr|A0A2G2Y2W1|A0A2G2Y2W1_CAPAN/tr|A0A2G2YAV1|A0A2G2YAV1_CAPAN/tr|A0A2G2YPL6|A0A2G2YPL6_CAPAN/tr|A0A2G2ZRB1|A0A2G2ZRB1_CA…	5	10	https:\\www.genome.jp\dbget-bin\www_bget?map00100
ko00920	Sulfur metabolism	15/2744	28/5352	0.478905	0.999973	tr|A0A1U8FL20|A0A1U8FL20_CAPAN/tr|A0A1U8FYZ5|A0A1U8FYZ5_CAPAN/tr|A0A2G2Y4B0|A0A2G2Y4B0_CAPAN/tr|A0A2G2YFY5|A0A2G2YFY5_CAPAN/tr|A0A2G2ZMY4|A0A2G2ZMY4_CAPAN/tr|A0A2G2ZXI6|A0A2G2ZXI6_CAPAN/tr|A0A1U8FSF5|A0A1U8FSF5_CAPAN/tr|A0A1U8FTB6|A0A1U8FTB6_CAPAN/tr|A0A2G2XZ56|A0A2G2XZ56_CAPAN/tr|A0A2G2YNL6|A0A2G2YNL6_CAPAN/tr|A0A2G2Z5U3|A0A2G2Z5U3_CAPAN/tr|A0A2G2ZHW9|A0A2G2ZHW9_CAPAN/tr|A0A2G2ZKU2|A0A2G2ZKU2_CA…	6	9	https:\\www.genome.jp\dbget-bin\www_bget?map00920
ko05132	Salmonella infection	71/2744	137/5352	0.482379	0.999973	tr|A0A1U8DVD3|A0A1U8DVD3_CAPAN/tr|A0A1U8E6Y3|A0A1U8E6Y3_CAPAN/tr|A0A1U8ECR7|A0A1U8ECR7_CAPAN/tr|A0A1U8EG00|A0A1U8EG00_CAPAN/tr|A0A1U8EJK3|A0A1U8EJK3_CAPAN/tr|A0A1U8ES57|A0A1U8ES57_CAPAN/tr|A0A1U8FHZ9|A0A1U8FHZ9_CAPAN/tr|A0A1U8FQD1|A0A1U8FQD1_CAPAN/tr|A0A1U8FRZ9|A0A1U8FRZ9_CAPAN/tr|A0A1U8FSC3|A0A1U8FSC3_CAPAN/tr|A0A1U8FUI2|A0A1U8FUI2_CAPAN/tr|A0A1U8FWH7|A0A1U8FWH7_CAPAN/tr|A0A1U8GHW5|A0A1U8GHW5_CA…	37	34	https:\\www.genome.jp\dbget-bin\www_bget?map05132
ko00511	Other glycan degradation	19/2744	36/5352	0.494892	0.999973	tr|A0A1U8E9Z7|A0A1U8E9Z7_CAPAN/tr|A0A1U8G0J3|A0A1U8G0J3_CAPAN/tr|A0A1U8GBI0|A0A1U8GBI0_CAPAN/tr|A0A1U8GQF3|A0A1U8GQF3_CAPAN/tr|A0A1U8GY22|A0A1U8GY22_CAPAN/tr|A0A2G2Y1P5|A0A2G2Y1P5_CAPAN/tr|A0A2G2YAK7|A0A2G2YAK7_CAPAN/tr|A0A2G2ZDF0|A0A2G2ZDF0_CAPAN/tr|A0A2G2ZLG9|A0A2G2ZLG9_CAPAN/tr|A0A2G2ZTJ8|A0A2G2ZTJ8_CAPAN/tr|A0A2G2ZTK3|A0A2G2ZTK3_CAPAN/tr|A0A2G3A0U4|A0A2G3A0U4_CAPAN/tr|A0A1U8ETN4|A0A1U8ETN4_CA…	12	7	https:\\www.genome.jp\dbget-bin\www_bget?map00511
ko05164	Influenza A	26/2744	50/5352	0.515786	0.999973	tr|A0A1U8DVD3|A0A1U8DVD3_CAPAN/tr|A0A1U8E264|A0A1U8E264_CAPAN/tr|A0A1U8E6P9|A0A1U8E6P9_CAPAN/tr|A0A1U8ECR7|A0A1U8ECR7_CAPAN/tr|A0A1U8ED88|A0A1U8ED88_CAPAN/tr|A0A1U8FUU9|A0A1U8FUU9_CAPAN/tr|A0A1U8GVA9|A0A1U8GVA9_CAPAN/tr|A0A1U8H2Q8|A0A1U8H2Q8_CAPAN/tr|A0A2G2Y4I2|A0A2G2Y4I2_CAPAN/tr|A0A2G2YQ49|A0A2G2YQ49_CAPAN/tr|A0A2G2Z066|A0A2G2Z066_CAPAN/tr|A0A2G2ZJR4|A0A2G2ZJR4_CAPAN/tr|A0A2G3A7R3|A0A2G3A7R3_CA…	15	11	https:\\www.genome.jp\dbget-bin\www_bget?map05164
ko00361	Chlorocyclohexane and chlorobenzene degradation	2/2744	3/5352	0.519058	0.999973	tr|A0A2G2YLE0|A0A2G2YLE0_CAPAN/tr|A0A2G3AL04|A0A2G3AL04_CAPAN	0	2	https:\\www.genome.jp\dbget-bin\www_bget?map00361
ko00364	Fluorobenzoate degradation	2/2744	3/5352	0.519058	0.999973	tr|A0A2G2YLE0|A0A2G2YLE0_CAPAN/tr|A0A2G3AL04|A0A2G3AL04_CAPAN	0	2	https:\\www.genome.jp\dbget-bin\www_bget?map00364
ko00623	Toluene degradation	2/2744	3/5352	0.519058	0.999973	tr|A0A2G2YLE0|A0A2G2YLE0_CAPAN/tr|A0A2G3AL04|A0A2G3AL04_CAPAN	0	2	https:\\www.genome.jp\dbget-bin\www_bget?map00623
ko04320	Dorso-ventral axis formation	3/2744	5/5352	0.523822	0.999973	tr|A0A1U8ECR7|A0A1U8ECR7_CAPAN/tr|A0A1U8GHI1|A0A1U8GHI1_CAPAN/tr|A0A1U8HCF7|A0A1U8HCF7_CAPAN	1	2	https:\\www.genome.jp\dbget-bin\www_bget?map04320
ko04630	JAK-STAT signaling pathway	3/2744	5/5352	0.523822	0.999973	tr|A0A1U8E264|A0A1U8E264_CAPAN/tr|A0A2G3A8I8|A0A2G3A8I8_CAPAN/tr|A0A2G3AP51|A0A2G3AP51_CAPAN	1	2	https:\\www.genome.jp\dbget-bin\www_bget?map04630
ko04742	Taste transduction	3/2744	5/5352	0.523822	0.999973	tr|A0A1U8DXD5|A0A1U8DXD5_CAPAN/tr|A0A2G3A0P3|A0A2G3A0P3_CAPAN/tr|A0A2G2YWS6|A0A2G2YWS6_CAPAN	2	1	https:\\www.genome.jp\dbget-bin\www_bget?map04742
ko04929	GnRH secretion	3/2744	5/5352	0.523822	0.999973	tr|A0A1U8ECR7|A0A1U8ECR7_CAPAN/tr|A0A1U8GHI1|A0A1U8GHI1_CAPAN/tr|A0A1U8HCF7|A0A1U8HCF7_CAPAN	1	2	https:\\www.genome.jp\dbget-bin\www_bget?map04929
ko04725	Cholinergic synapse	4/2744	7/5352	0.527791	0.999973	tr|A0A1U8ECR7|A0A1U8ECR7_CAPAN/tr|A0A2G2Z5A1|A0A2G2Z5A1_CAPAN/tr|A0A1U8GHI1|A0A1U8GHI1_CAPAN/tr|A0A1U8HCF7|A0A1U8HCF7_CAPAN	2	2	https:\\www.genome.jp\dbget-bin\www_bget?map04725
ko05230	Central carbon metabolism in cancer	32/2744	62/5352	0.529693	0.999973	tr|A0A1U8E6F3|A0A1U8E6F3_CAPAN/tr|A0A1U8ECR7|A0A1U8ECR7_CAPAN/tr|A0A1U8F874|A0A1U8F874_CAPAN/tr|A0A1U8FFF7|A0A1U8FFF7_CAPAN/tr|A0A1U8G440|A0A1U8G440_CAPAN/tr|A0A1U8GMI8|A0A1U8GMI8_CAPAN/tr|A0A1U8GNM4|A0A1U8GNM4_CAPAN/tr|A0A1U8HCB3|A0A1U8HCB3_CAPAN/tr|A0A2G2YW44|A0A2G2YW44_CAPAN/tr|A0A2G2ZQB2|A0A2G2ZQB2_CAPAN/tr|A0A2G2ZX77|A0A2G2ZX77_CAPAN/tr|A0A2G3A5N0|A0A2G3A5N0_CAPAN/tr|A0A2G3AEL6|A0A2G3AEL6_CA…	15	17	https:\\www.genome.jp\dbget-bin\www_bget?map05230
ko00261	Monobactam biosynthesis	6/2744	11/5352	0.534389	0.999973	tr|A0A1U8HLJ5|A0A1U8HLJ5_CAPAN/tr|A0A2G2YN61|A0A2G2YN61_CAPAN/tr|A0A1U8DQZ0|A0A1U8DQZ0_CAPAN/tr|A0A1U8GF05|A0A1U8GF05_CAPAN/tr|A0A2G2ZKU2|A0A2G2ZKU2_CAPAN/tr|A0A2G2ZKU7|A0A2G2ZKU7_CAPAN	2	4	https:\\www.genome.jp\dbget-bin\www_bget?map00261
ko04658	Th1 and Th2 cell differentiation	6/2744	11/5352	0.534389	0.999973	tr|A0A1U8ECR7|A0A1U8ECR7_CAPAN/tr|A0A1U8EF87|A0A1U8EF87_CAPAN/tr|A0A1U8G4N3|A0A1U8G4N3_CAPAN/tr|A0A1U8HDL1|A0A1U8HDL1_CAPAN/tr|A0A1U8GI15|A0A1U8GI15_CAPAN/tr|A0A1U8HCF7|A0A1U8HCF7_CAPAN	4	2	https:\\www.genome.jp\dbget-bin\www_bget?map04658
ko00402	Benzoxazinoid biosynthesis	7/2744	13/5352	0.537254	0.999973	tr|A0A1U8E2K7|A0A1U8E2K7_CAPAN/tr|A0A1U8E496|A0A1U8E496_CAPAN/tr|A0A1U8F9U3|A0A1U8F9U3_CAPAN/tr|A0A1U8FDJ7|A0A1U8FDJ7_CAPAN/tr|A0A1U8G9W8|A0A1U8G9W8_CAPAN/tr|A0A2G2YU26|A0A2G2YU26_CAPAN/tr|A0A2G2ZUS2|A0A2G2ZUS2_CAPAN	0	7	https:\\www.genome.jp\dbget-bin\www_bget?map00402
ko03070	Bacterial secretion system	7/2744	13/5352	0.537254	0.999973	tr|A0A1U8GX13|A0A1U8GX13_CAPAN/tr|A0A2G2ZPD4|A0A2G2ZPD4_CAPAN/tr|A0A2G2ZZB6|A0A2G2ZZB6_CAPAN/tr|A0A2G2Y8J2|A0A2G2Y8J2_CAPAN/tr|A0A2G2ZPD0|A0A2G2ZPD0_CAPAN/tr|A0A2G3ADF2|A0A2G3ADF2_CAPAN/tr|A0A2G3AK17|A0A2G3AK17_CAPAN	3	4	https:\\www.genome.jp\dbget-bin\www_bget?map03070
ko04650	Natural killer cell mediated cytotoxicity	9/2744	17/5352	0.542407	0.999973	tr|A0A1U8ECR7|A0A1U8ECR7_CAPAN/tr|A0A1U8EF87|A0A1U8EF87_CAPAN/tr|A0A1U8FWH7|A0A1U8FWH7_CAPAN/tr|A0A1U8G4N3|A0A1U8G4N3_CAPAN/tr|A0A1U8HDL1|A0A1U8HDL1_CAPAN/tr|A0A1U8FHU1|A0A1U8FHU1_CAPAN/tr|A0A1U8GHI1|A0A1U8GHI1_CAPAN/tr|A0A1U8GI15|A0A1U8GI15_CAPAN/tr|A0A1U8HCF7|A0A1U8HCF7_CAPAN	5	4	https:\\www.genome.jp\dbget-bin\www_bget?map04650
ko05161	Hepatitis B	10/2744	19/5352	0.544762	0.999973	tr|A0A1U8DVD3|A0A1U8DVD3_CAPAN/tr|A0A1U8E264|A0A1U8E264_CAPAN/tr|A0A1U8ECR7|A0A1U8ECR7_CAPAN/tr|A0A2G2Z5A1|A0A2G2Z5A1_CAPAN/tr|A0A2G3A8J0|A0A2G3A8J0_CAPAN/tr|A0A1U8GHI1|A0A1U8GHI1_CAPAN/tr|A0A1U8H732|A0A1U8H732_CAPAN/tr|A0A1U8HCF7|A0A1U8HCF7_CAPAN/tr|A0A2G2YI21|A0A2G2YI21_CAPAN/tr|A0A2G2ZYA5|A0A2G2ZYA5_CAPAN	5	5	https:\\www.genome.jp\dbget-bin\www_bget?map05161
ko04720	Long-term potentiation	16/2744	31/5352	0.556876	0.999973	tr|A0A1U8E264|A0A1U8E264_CAPAN/tr|A0A1U8ECR7|A0A1U8ECR7_CAPAN/tr|A0A1U8EF87|A0A1U8EF87_CAPAN/tr|A0A1U8FJZ4|A0A1U8FJZ4_CAPAN/tr|A0A1U8G4N3|A0A1U8G4N3_CAPAN/tr|A0A1U8HBG4|A0A1U8HBG4_CAPAN/tr|A0A1U8HDL1|A0A1U8HDL1_CAPAN/tr|A0A2G2Z5A1|A0A2G2Z5A1_CAPAN/tr|A0A1U8F2D2|A0A1U8F2D2_CAPAN/tr|A0A1U8FC81|A0A1U8FC81_CAPAN/tr|A0A1U8GHI1|A0A1U8GHI1_CAPAN/tr|A0A1U8GI15|A0A1U8GI15_CAPAN/tr|A0A1U8GR53|A0A1U8GR53_CA…	8	8	https:\\www.genome.jp\dbget-bin\www_bget?map04720
ko03320	PPAR signaling pathway	17/2744	33/5352	0.558651	0.999973	tr|A0A1U8DTA1|A0A1U8DTA1_CAPAN/tr|A0A1U8F7R4|A0A1U8F7R4_CAPAN/tr|A0A1U8GN34|A0A1U8GN34_CAPAN/tr|A0A2G2Y7H7|A0A2G2Y7H7_CAPAN/tr|A0A2G2ZRE9|A0A2G2ZRE9_CAPAN/tr|B5LAV7|B5LAV7_CAPAN/tr|A0A1U8E9W4|A0A1U8E9W4_CAPAN/tr|A0A1U8EEP3|A0A1U8EEP3_CAPAN/tr|A0A1U8EF39|A0A1U8EF39_CAPAN/tr|A0A1U8ESW5|A0A1U8ESW5_CAPAN/tr|A0A1U8ETH0|A0A1U8ETH0_CAPAN/tr|A0A1U8F2S5|A0A1U8F2S5_CAPAN/tr|A0A1U8FUZ6|A0A1U8FUZ6_CAPAN/tr|A…	6	11	https:\\www.genome.jp\dbget-bin\www_bget?map03320
ko04130	SNARE interactions in vesicular transport	20/2744	39/5352	0.563681	0.999973	tr|A0A1U8E2G8|A0A1U8E2G8_CAPAN/tr|A0A1U8F6V2|A0A1U8F6V2_CAPAN/tr|A0A1U8FVS4|A0A1U8FVS4_CAPAN/tr|A0A1U8GCM9|A0A1U8GCM9_CAPAN/tr|A0A1U8GUV8|A0A1U8GUV8_CAPAN/tr|A0A1U8H1B7|A0A1U8H1B7_CAPAN/tr|A0A2G2Y041|A0A2G2Y041_CAPAN/tr|A0A2G2YDE4|A0A2G2YDE4_CAPAN/tr|A0A2G2YMA4|A0A2G2YMA4_CAPAN/tr|A0A2G2Z8A0|A0A2G2Z8A0_CAPAN/tr|A0A2G2ZXN1|A0A2G2ZXN1_CAPAN/tr|A0A2G3AFM2|A0A2G3AFM2_CAPAN/tr|A0A2G3AM86|A0A2G3AM86_CA…	13	7	https:\\www.genome.jp\dbget-bin\www_bget?map04130
ko00720	Carbon fixation pathways in prokaryotes	21/2744	41/5352	0.565271	0.999973	tr|A0A1U8FI08|A0A1U8FI08_CAPAN/tr|A0A2G2YW44|A0A2G2YW44_CAPAN/tr|A0A2G2Z3L0|A0A2G2Z3L0_CAPAN/tr|A0A2G2Z5K7|A0A2G2Z5K7_CAPAN/tr|A0A2G2ZBU7|A0A2G2ZBU7_CAPAN/tr|A0A2G2ZHK8|A0A2G2ZHK8_CAPAN/tr|A0A2G3A878|A0A2G3A878_CAPAN/tr|A0A1U8EMD1|A0A1U8EMD1_CAPAN/tr|A0A1U8F633|A0A1U8F633_CAPAN/tr|A0A1U8FFX4|A0A1U8FFX4_CAPAN/tr|A0A1U8GN17|A0A1U8GN17_CAPAN/tr|A0A1U8H097|A0A1U8H097_CAPAN/tr|A0A1U8HBE3|A0A1U8HBE3_CA…	7	14	https:\\www.genome.jp\dbget-bin\www_bget?map00720
ko04714	Thermogenesis	81/2744	159/5352	0.565476	0.999973	tr|A0A1U8DTA1|A0A1U8DTA1_CAPAN/tr|A0A1U8DUB7|A0A1U8DUB7_CAPAN/tr|A0A1U8DY04|A0A1U8DY04_CAPAN/tr|A0A1U8E415|A0A1U8E415_CAPAN/tr|A0A1U8E6U2|A0A1U8E6U2_CAPAN/tr|A0A1U8EW60|A0A1U8EW60_CAPAN/tr|A0A1U8F4Y3|A0A1U8F4Y3_CAPAN/tr|A0A1U8F7R4|A0A1U8F7R4_CAPAN/tr|A0A1U8F8J4|A0A1U8F8J4_CAPAN/tr|A0A1U8FFJ1|A0A1U8FFJ1_CAPAN/tr|A0A1U8FYA3|A0A1U8FYA3_CAPAN/tr|A0A1U8FYQ0|A0A1U8FYQ0_CAPAN/tr|A0A1U8G0E0|A0A1U8G0E0_CA…	46	35	https:\\www.genome.jp\dbget-bin\www_bget?map04714
ko02020	Two-component system	30/2744	59/5352	0.578132	0.999973	tr|A0A1U8DVD3|A0A1U8DVD3_CAPAN/tr|A0A1U8ENE0|A0A1U8ENE0_CAPAN/tr|A0A1U8FZZ6|A0A1U8FZZ6_CAPAN/tr|A0A1U8GPZ5|A0A1U8GPZ5_CAPAN/tr|A0A2G2Y0K0|A0A2G2Y0K0_CAPAN/tr|A0A2G2YKD4|A0A2G2YKD4_CAPAN/tr|A0A2G2Z8Y3|A0A2G2Z8Y3_CAPAN/tr|B5LAU9|B5LAU9_CAPAN/tr|A0A1U8E6G6|A0A1U8E6G6_CAPAN/tr|A0A1U8E896|A0A1U8E896_CAPAN/tr|A0A1U8FAZ7|A0A1U8FAZ7_CAPAN/tr|A0A1U8G940|A0A1U8G940_CAPAN/tr|A0A1U8G949|A0A1U8G949_CAPAN/tr|A…	8	22	https:\\www.genome.jp\dbget-bin\www_bget?map02020
ko00561	Glycerolipid metabolism	34/2744	67/5352	0.583209	0.999973	tr|A0A1U8DRG8|A0A1U8DRG8_CAPAN/tr|A0A1U8E3X1|A0A1U8E3X1_CAPAN/tr|A0A1U8ERB5|A0A1U8ERB5_CAPAN/tr|A0A1U8F3M2|A0A1U8F3M2_CAPAN/tr|A0A1U8F6K9|A0A1U8F6K9_CAPAN/tr|A0A1U8FD57|A0A1U8FD57_CAPAN/tr|A0A1U8FFJ1|A0A1U8FFJ1_CAPAN/tr|A0A1U8G5K6|A0A1U8G5K6_CAPAN/tr|A0A1U8G7A3|A0A1U8G7A3_CAPAN/tr|A0A1U8GAL0|A0A1U8GAL0_CAPAN/tr|A0A1U8GUH0|A0A1U8GUH0_CAPAN/tr|A0A2G2YFF6|A0A2G2YFF6_CAPAN/tr|A0A2G2YQH7|A0A2G2YQH7_CA…	23	11	https:\\www.genome.jp\dbget-bin\www_bget?map00561
ko05166	Human T-cell leukemia virus 1 infection	36/2744	71/5352	0.585634	0.999973	tr|A0A1U8E264|A0A1U8E264_CAPAN/tr|A0A1U8ECR7|A0A1U8ECR7_CAPAN/tr|A0A1U8EF87|A0A1U8EF87_CAPAN/tr|A0A1U8EVR0|A0A1U8EVR0_CAPAN/tr|A0A1U8EWT2|A0A1U8EWT2_CAPAN/tr|A0A1U8FQP8|A0A1U8FQP8_CAPAN/tr|A0A1U8G4N3|A0A1U8G4N3_CAPAN/tr|A0A1U8GFJ7|A0A1U8GFJ7_CAPAN/tr|A0A1U8HAV5|A0A1U8HAV5_CAPAN/tr|A0A1U8HDL1|A0A1U8HDL1_CAPAN/tr|A0A1U8HIY4|A0A1U8HIY4_CAPAN/tr|A0A2G2Y7K5|A0A2G2Y7K5_CAPAN/tr|A0A2G2YX89|A0A2G2YX89_CA…	19	17	https:\\www.genome.jp\dbget-bin\www_bget?map05166
ko03050	Proteasome	37/2744	73/5352	0.58682	0.999973	tr|A0A2G2ZG92|A0A2G2ZG92_CAPAN/tr|A0A1U8DZ46|A0A1U8DZ46_CAPAN/tr|A0A1U8E8T0|A0A1U8E8T0_CAPAN/tr|A0A1U8EVY7|A0A1U8EVY7_CAPAN/tr|A0A1U8FQX2|A0A1U8FQX2_CAPAN/tr|A0A1U8FSM5|A0A1U8FSM5_CAPAN/tr|A0A1U8GPS5|A0A1U8GPS5_CAPAN/tr|A0A1U8H9R1|A0A1U8H9R1_CAPAN/tr|A0A2G2XJ50|A0A2G2XJ50_CAPAN/tr|A0A2G2Y751|A0A2G2Y751_CAPAN/tr|A0A2G2Y7B1|A0A2G2Y7B1_CAPAN/tr|A0A2G2YH93|A0A2G2YH93_CAPAN/tr|A0A2G2YJ28|A0A2G2YJ28_CA…	23	14	https:\\www.genome.jp\dbget-bin\www_bget?map03050
ko01120	Microbial metabolism in diverse environments	197/2744	388/5352	0.60124	0.999973	tr|A0A1U8DU79|A0A1U8DU79_CAPAN/tr|A0A1U8DXS5|A0A1U8DXS5_CAPAN/tr|A0A1U8E192|A0A1U8E192_CAPAN/tr|A0A1U8E6F3|A0A1U8E6F3_CAPAN/tr|A0A1U8E755|A0A1U8E755_CAPAN/tr|A0A1U8E8L6|A0A1U8E8L6_CAPAN/tr|A0A1U8EBJ1|A0A1U8EBJ1_CAPAN/tr|A0A1U8EFM0|A0A1U8EFM0_CAPAN/tr|A0A1U8EMA3|A0A1U8EMA3_CAPAN/tr|A0A1U8ERV9|A0A1U8ERV9_CAPAN/tr|A0A1U8EUW4|A0A1U8EUW4_CAPAN/tr|A0A1U8EXE8|A0A1U8EXE8_CAPAN/tr|A0A1U8F691|A0A1U8F691_CA…	90	107	https:\\www.genome.jp\dbget-bin\www_bget?map01120
ko05017	Spinocerebellar ataxia	57/2744	113/5352	0.607821	0.999973	tr|A0A1U8DVD3|A0A1U8DVD3_CAPAN/tr|A0A2G2ZG92|A0A2G2ZG92_CAPAN/tr|A0A1U8DZ46|A0A1U8DZ46_CAPAN/tr|A0A1U8E8T0|A0A1U8E8T0_CAPAN/tr|A0A1U8EVY7|A0A1U8EVY7_CAPAN/tr|A0A1U8FCT9|A0A1U8FCT9_CAPAN/tr|A0A1U8FQX2|A0A1U8FQX2_CAPAN/tr|A0A1U8FSM5|A0A1U8FSM5_CAPAN/tr|A0A1U8FUN3|A0A1U8FUN3_CAPAN/tr|A0A1U8GFJ7|A0A1U8GFJ7_CAPAN/tr|A0A1U8GPS5|A0A1U8GPS5_CAPAN/tr|A0A1U8GT76|A0A1U8GT76_CAPAN/tr|A0A1U8H9R1|A0A1U8H9R1_CA…	32	25	https:\\www.genome.jp\dbget-bin\www_bget?map05017
ko05014	Amyotrophic lateral sclerosis	139/2744	275/5352	0.621445	0.999973	tr|A0A1U8DVD3|A0A1U8DVD3_CAPAN/tr|A0A1U8DY04|A0A1U8DY04_CAPAN/tr|A0A2G2ZG92|A0A2G2ZG92_CAPAN/tr|A0A1U8DZ46|A0A1U8DZ46_CAPAN/tr|A0A1U8E415|A0A1U8E415_CAPAN/tr|A0A1U8E8T0|A0A1U8E8T0_CAPAN/tr|A0A1U8EF87|A0A1U8EF87_CAPAN/tr|A0A1U8ES57|A0A1U8ES57_CAPAN/tr|A0A1U8EV38|A0A1U8EV38_CAPAN/tr|A0A1U8EVY7|A0A1U8EVY7_CAPAN/tr|A0A1U8EW60|A0A1U8EW60_CAPAN/tr|A0A1U8F8J4|A0A1U8F8J4_CAPAN/tr|A0A1U8FQX2|A0A1U8FQX2_CA…	69	70	https:\\www.genome.jp\dbget-bin\www_bget?map05014
ko04390	Hippo signaling pathway	18/2744	36/5352	0.625858	0.999973	tr|A0A1U8E258|A0A1U8E258_CAPAN/tr|A0A1U8FEV3|A0A1U8FEV3_CAPAN/tr|A0A1U8FJZ4|A0A1U8FJZ4_CAPAN/tr|A0A1U8GUI2|A0A1U8GUI2_CAPAN/tr|A0A1U8HBG4|A0A1U8HBG4_CAPAN/tr|A0A1U8HG14|A0A1U8HG14_CAPAN/tr|A0A2G2Y8M0|A0A2G2Y8M0_CAPAN/tr|A0A2G2Y8S1|A0A2G2Y8S1_CAPAN/tr|A0A2G2YC97|A0A2G2YC97_CAPAN/tr|A0A2G2ZEJ4|A0A2G2ZEJ4_CAPAN/tr|A0A2G2ZUN3|A0A2G2ZUN3_CAPAN/tr|A0A1U8EGY9|A0A1U8EGY9_CAPAN/tr|A0A1U8FC81|A0A1U8FC81_CA…	11	7	https:\\www.genome.jp\dbget-bin\www_bget?map04390
ko05235	PD-L1 expression and PD-1 checkpoint pathway in cancer	16/2744	32/5352	0.626335	0.999973	tr|A0A1U8ECR7|A0A1U8ECR7_CAPAN/tr|A0A1U8EF87|A0A1U8EF87_CAPAN/tr|A0A1U8EWT2|A0A1U8EWT2_CAPAN/tr|A0A1U8G4N3|A0A1U8G4N3_CAPAN/tr|A0A1U8HDL1|A0A1U8HDL1_CAPAN/tr|A0A1U8EDM5|A0A1U8EDM5_CAPAN/tr|A0A1U8FUT7|A0A1U8FUT7_CAPAN/tr|A0A1U8FZ14|A0A1U8FZ14_CAPAN/tr|A0A1U8GHI1|A0A1U8GHI1_CAPAN/tr|A0A1U8GI15|A0A1U8GI15_CAPAN/tr|A0A1U8GN25|A0A1U8GN25_CAPAN/tr|A0A1U8GT38|A0A1U8GT38_CAPAN/tr|A0A1U8HCF7|A0A1U8HCF7_CA…	5	11	https:\\www.genome.jp\dbget-bin\www_bget?map05235
ko00330	Arginine and proline metabolism	25/2744	50/5352	0.626766	0.999973	tr|A0A1U8E755|A0A1U8E755_CAPAN/tr|A0A1U8ERV9|A0A1U8ERV9_CAPAN/tr|A0A1U8FQ57|A0A1U8FQ57_CAPAN/tr|A0A1U8GJP6|A0A1U8GJP6_CAPAN/tr|A0A1U8GNJ3|A0A1U8GNJ3_CAPAN/tr|A0A2G2YGS4|A0A2G2YGS4_CAPAN/tr|A0A2G3A626|A0A2G3A626_CAPAN/tr|A0A1U8DRU2|A0A1U8DRU2_CAPAN/tr|A0A1U8E747|A0A1U8E747_CAPAN/tr|A0A1U8ETK4|A0A1U8ETK4_CAPAN/tr|A0A1U8FME9|A0A1U8FME9_CAPAN/tr|A0A1U8FMX3|A0A1U8FMX3_CAPAN/tr|A0A1U8G5D3|A0A1U8G5D3_CA…	7	18	https:\\www.genome.jp\dbget-bin\www_bget?map00330
ko00910	Nitrogen metabolism	15/2744	30/5352	0.626776	0.999973	tr|A0A1U8DXS5|A0A1U8DXS5_CAPAN/tr|A0A1U8G4F5|A0A1U8G4F5_CAPAN/tr|A0A2G2Y0K0|A0A2G2Y0K0_CAPAN/tr|A0A2G2YMM8|A0A2G2YMM8_CAPAN/tr|A0A2G2ZX35|A0A2G2ZX35_CAPAN/tr|A0A2G2ZX64|A0A2G2ZX64_CAPAN/tr|A0A2G3A6G7|A0A2G3A6G7_CAPAN/tr|B5LAU9|B5LAU9_CAPAN/tr|A0A1U8E9N3|A0A1U8E9N3_CAPAN/tr|A0A1U8GYF5|A0A1U8GYF5_CAPAN/tr|A0A2G2YLM9|A0A2G2YLM9_CAPAN/tr|A0A2G2YZW8|A0A2G2YZW8_CAPAN/tr|A0A2G2ZFI7|A0A2G2ZFI7_CAPAN/tr|A…	8	7	https:\\www.genome.jp\dbget-bin\www_bget?map00910
ko04520	Adherens junction	14/2744	28/5352	0.627388	0.999973	tr|A0A1U8E264|A0A1U8E264_CAPAN/tr|A0A1U8ECR7|A0A1U8ECR7_CAPAN/tr|A0A1U8FWH7|A0A1U8FWH7_CAPAN/tr|A0A2G2Z4Q3|A0A2G2Z4Q3_CAPAN/tr|A0A2G3A8J0|A0A2G3A8J0_CAPAN/tr|A0A1U8EDM5|A0A1U8EDM5_CAPAN/tr|A0A1U8FHU1|A0A1U8FHU1_CAPAN/tr|A0A1U8FUT7|A0A1U8FUT7_CAPAN/tr|A0A1U8FZ14|A0A1U8FZ14_CAPAN/tr|A0A1U8GN25|A0A1U8GN25_CAPAN/tr|A0A1U8GT38|A0A1U8GT38_CAPAN/tr|A0A1U8HCF7|A0A1U8HCF7_CAPAN/tr|A0A2G2ZAU5|A0A2G2ZAU5_CA…	5	9	https:\\www.genome.jp\dbget-bin\www_bget?map04520
ko04064	NF-kappa B signaling pathway	10/2744	20/5352	0.632455	0.999973	tr|A0A1U8FQP8|A0A1U8FQP8_CAPAN/tr|A0A2G2Z5P5|A0A2G2Z5P5_CAPAN/tr|A0A2G3A8J0|A0A2G3A8J0_CAPAN/tr|A0A1U8EDM5|A0A1U8EDM5_CAPAN/tr|A0A1U8FUT7|A0A1U8FUT7_CAPAN/tr|A0A1U8FZ14|A0A1U8FZ14_CAPAN/tr|A0A1U8GN25|A0A1U8GN25_CAPAN/tr|A0A1U8GT38|A0A1U8GT38_CAPAN/tr|A0A1U8H479|A0A1U8H479_CAPAN/tr|A0A2G3AKI2|A0A2G3AKI2_CAPAN	3	7	https:\\www.genome.jp\dbget-bin\www_bget?map04064
ko04974	Protein digestion and absorption	10/2744	20/5352	0.632455	0.999973	tr|A0A2G2YF90|A0A2G2YF90_CAPAN/tr|A0A2G2Z0G8|A0A2G2Z0G8_CAPAN/tr|A0A2G3A9Q3|A0A2G3A9Q3_CAPAN/tr|A0A1U8FZS6|A0A1U8FZS6_CAPAN/tr|A0A2G2Y9H3|A0A2G2Y9H3_CAPAN/tr|A0A2G2YL18|A0A2G2YL18_CAPAN/tr|A0A2G2Z9U1|A0A2G2Z9U1_CAPAN/tr|A0A2G2ZMH0|A0A2G2ZMH0_CAPAN/tr|A0A2G2ZR10|A0A2G2ZR10_CAPAN/tr|A0A2G2ZZV8|A0A2G2ZZV8_CAPAN	3	7	https:\\www.genome.jp\dbget-bin\www_bget?map04974
ko00904	Diterpenoid biosynthesis	9/2744	18/5352	0.634759	0.999973	tr|A0A1U8FDI7|A0A1U8FDI7_CAPAN/tr|A0A2G2XV63|A0A2G2XV63_CAPAN/tr|A0A2G2Z6M1|A0A2G2Z6M1_CAPAN/tr|A0A2G2ZD46|A0A2G2ZD46_CAPAN/tr|A0A2G2ZE55|A0A2G2ZE55_CAPAN/tr|A0A2G2ZH66|A0A2G2ZH66_CAPAN/tr|A0A2G3APR2|A0A2G3APR2_CAPAN/tr|A0A2G2XUV4|A0A2G2XUV4_CAPAN/tr|A0A2G3A3V3|A0A2G3A3V3_CAPAN	7	2	https:\\www.genome.jp\dbget-bin\www_bget?map00904
ko04140	Autophagy - animal	42/2744	84/5352	0.635079	0.999973	tr|A0A1U8ECR7|A0A1U8ECR7_CAPAN/tr|A0A1U8EDP2|A0A1U8EDP2_CAPAN/tr|A0A1U8F5I1|A0A1U8F5I1_CAPAN/tr|A0A1U8GT76|A0A1U8GT76_CAPAN/tr|A0A2G2Y035|A0A2G2Y035_CAPAN/tr|A0A2G2Y0A8|A0A2G2Y0A8_CAPAN/tr|A0A2G2Y7B4|A0A2G2Y7B4_CAPAN/tr|A0A2G2YF52|A0A2G2YF52_CAPAN/tr|A0A2G2YHI5|A0A2G2YHI5_CAPAN/tr|A0A2G2YSR6|A0A2G2YSR6_CAPAN/tr|A0A2G2ZFW9|A0A2G2ZFW9_CAPAN/tr|A0A2G3A4L9|A0A2G3A4L9_CAPAN/tr|A0A2G3A5T4|A0A2G3A5T4_CA…	15	27	https:\\www.genome.jp\dbget-bin\www_bget?map04140
ko00040	Pentose and glucuronate interconversions	44/2744	88/5352	0.636251	0.999973	tr|A0A1U8E5I9|A0A1U8E5I9_CAPAN/tr|A0A1U8E9J7|A0A1U8E9J7_CAPAN/tr|A0A1U8FUL7|A0A1U8FUL7_CAPAN/tr|A0A1U8FZZ6|A0A1U8FZZ6_CAPAN/tr|A0A1U8GPZ5|A0A1U8GPZ5_CAPAN/tr|A0A1U8GQ19|A0A1U8GQ19_CAPAN/tr|A0A1U8GWZ6|A0A1U8GWZ6_CAPAN/tr|A0A1U8HGA7|A0A1U8HGA7_CAPAN/tr|A0A2G2Y3K0|A0A2G2Y3K0_CAPAN/tr|A0A2G2Y8S6|A0A2G2Y8S6_CAPAN/tr|A0A2G2YKD4|A0A2G2YKD4_CAPAN/tr|A0A2G2YV07|A0A2G2YV07_CAPAN/tr|A0A2G2YXW8|A0A2G2YXW8_CA…	18	26	https:\\www.genome.jp\dbget-bin\www_bget?map00040
ko04120	Ubiquitin mediated proteolysis	44/2744	88/5352	0.636251	0.999973	tr|A0A1U8E0N4|A0A1U8E0N4_CAPAN/tr|A0A1U8EVR0|A0A1U8EVR0_CAPAN/tr|A0A1U8F9U9|A0A1U8F9U9_CAPAN/tr|A0A1U8FQA2|A0A1U8FQA2_CAPAN/tr|A0A1U8FW96|A0A1U8FW96_CAPAN/tr|A0A1U8GPY8|A0A1U8GPY8_CAPAN/tr|A0A1U8H2N8|A0A1U8H2N8_CAPAN/tr|A0A1U8HIN6|A0A1U8HIN6_CAPAN/tr|A0A2G2Y7H7|A0A2G2Y7H7_CAPAN/tr|A0A2G2YFX7|A0A2G2YFX7_CAPAN/tr|A0A2G2YWX4|A0A2G2YWX4_CAPAN/tr|A0A2G2YX89|A0A2G2YX89_CAPAN/tr|A0A2G2YXM6|A0A2G2YXM6_CA…	20	24	https:\\www.genome.jp\dbget-bin\www_bget?map04120
ko04620	Toll-like receptor signaling pathway	7/2744	14/5352	0.641653	0.999973	tr|A0A1U8ECR7|A0A1U8ECR7_CAPAN/tr|A0A1U8FWH7|A0A1U8FWH7_CAPAN/tr|A0A2G2Z5P5|A0A2G2Z5P5_CAPAN/tr|A0A2G3A8J0|A0A2G3A8J0_CAPAN/tr|A0A1U8FHU1|A0A1U8FHU1_CAPAN/tr|A0A1U8GHI1|A0A1U8GHI1_CAPAN/tr|A0A1U8HCF7|A0A1U8HCF7_CAPAN	4	3	https:\\www.genome.jp\dbget-bin\www_bget?map04620
ko02026	Biofilm formation - Escherichia coli	6/2744	12/5352	0.646871	0.999973	tr|A0A1U8E418|A0A1U8E418_CAPAN/tr|A0A1U8F6C5|A0A1U8F6C5_CAPAN/tr|A0A1U8FAA8|A0A1U8FAA8_CAPAN/tr|A0A2G3A918|A0A2G3A918_CAPAN/tr|A0A1U8GFE1|A0A1U8GFE1_CAPAN/tr|A0A2G2YDS4|A0A2G2YDS4_CAPAN	4	2	https:\\www.genome.jp\dbget-bin\www_bget?map02026
ko04926	Relaxin signaling pathway	6/2744	12/5352	0.646871	0.999973	tr|A0A1U8ECR7|A0A1U8ECR7_CAPAN/tr|A0A2G2YF90|A0A2G2YF90_CAPAN/tr|A0A2G2Z5A1|A0A2G2Z5A1_CAPAN/tr|A0A1U8GHI1|A0A1U8GHI1_CAPAN/tr|A0A1U8HCF7|A0A1U8HCF7_CAPAN/tr|A0A2G2YL18|A0A2G2YL18_CAPAN	3	3	https:\\www.genome.jp\dbget-bin\www_bget?map04926
ko00908	Zeatin biosynthesis	5/2744	10/5352	0.654028	0.999973	tr|A0A2G2YDC0|A0A2G2YDC0_CAPAN/tr|A0A2G2YVL6|A0A2G2YVL6_CAPAN/tr|A0A2G2ZF99|A0A2G2ZF99_CAPAN/tr|A0A2G2Y9N3|A0A2G2Y9N3_CAPAN/tr|A0A2G2ZGC0|A0A2G2ZGC0_CAPAN	3	2	https:\\www.genome.jp\dbget-bin\www_bget?map00908
ko04923	Regulation of lipolysis in adipocytes	5/2744	10/5352	0.654028	0.999973	tr|A0A1U8FFJ1|A0A1U8FFJ1_CAPAN/tr|A0A2G2YMS0|A0A2G2YMS0_CAPAN/tr|A0A2G2ZKR5|A0A2G2ZKR5_CAPAN/tr|A0A2G3A4K0|A0A2G3A4K0_CAPAN/tr|A0A1U8EYR2|A0A1U8EYR2_CAPAN	4	1	https:\\www.genome.jp\dbget-bin\www_bget?map04923
ko05416	Viral myocarditis	5/2744	10/5352	0.654028	0.999973	tr|A0A1U8DVD3|A0A1U8DVD3_CAPAN/tr|A0A1U8FWH7|A0A1U8FWH7_CAPAN/tr|A0A1U8FHU1|A0A1U8FHU1_CAPAN/tr|A0A2G2YZV3|A0A2G2YZV3_CAPAN/tr|A0A2G2Z007|A0A2G2Z007_CAPAN	2	3	https:\\www.genome.jp\dbget-bin\www_bget?map05416
ko00430	Taurine and hypotaurine metabolism	4/2744	8/5352	0.664259	0.999973	tr|A0A2G2YUZ0|A0A2G2YUZ0_CAPAN/tr|A0A2G2YVX0|A0A2G2YVX0_CAPAN/tr|A0A2G2ZJ33|A0A2G2ZJ33_CAPAN/tr|A0A2G2ZK25|A0A2G2ZK25_CAPAN	4	0	https:\\www.genome.jp\dbget-bin\www_bget?map00430
ko00630	Glyoxylate and dicarboxylate metabolism	43/2744	87/5352	0.675686	0.999973	tr|A0A1U8DU79|A0A1U8DU79_CAPAN/tr|A0A1U8E192|A0A1U8E192_CAPAN/tr|A0A1U8E2S3|A0A1U8E2S3_CAPAN/tr|A0A1U8EBJ1|A0A1U8EBJ1_CAPAN/tr|A0A1U8FU65|A0A1U8FU65_CAPAN/tr|A0A1U8GP78|A0A1U8GP78_CAPAN/tr|A0A2G2Y0K0|A0A2G2Y0K0_CAPAN/tr|A0A2G2Y2U0|A0A2G2Y2U0_CAPAN/tr|A0A2G2YVW4|A0A2G2YVW4_CAPAN/tr|A0A2G2Z3L0|A0A2G2Z3L0_CAPAN/tr|A0A2G2Z5K7|A0A2G2Z5K7_CAPAN/tr|A0A2G2ZU44|A0A2G2ZU44_CAPAN/tr|A0A2G2ZVV1|A0A2G2ZVV1_CA…	19	24	https:\\www.genome.jp\dbget-bin\www_bget?map00630
ko04113	Meiosis - yeast	32/2744	65/5352	0.675885	0.999973	tr|A0A1U8E241|A0A1U8E241_CAPAN/tr|A0A1U8EIQ5|A0A1U8EIQ5_CAPAN/tr|A0A1U8EVR0|A0A1U8EVR0_CAPAN/tr|A0A1U8FF47|A0A1U8FF47_CAPAN/tr|A0A1U8FJZ4|A0A1U8FJZ4_CAPAN/tr|A0A1U8FUL9|A0A1U8FUL9_CAPAN/tr|A0A1U8GYG2|A0A1U8GYG2_CAPAN/tr|A0A1U8H270|A0A1U8H270_CAPAN/tr|A0A1U8HBG4|A0A1U8HBG4_CAPAN/tr|A0A2G2Y429|A0A2G2Y429_CAPAN/tr|A0A2G2YC97|A0A2G2YC97_CAPAN/tr|A0A2G2YQM8|A0A2G2YQM8_CAPAN/tr|A0A2G2YX89|A0A2G2YX89_CA…	15	17	https:\\www.genome.jp\dbget-bin\www_bget?map04113
ko00980	Metabolism of xenobiotics by cytochrome P450	31/2744	63/5352	0.676117	0.999973	tr|A0A1U8E7F1|A0A1U8E7F1_CAPAN/tr|A0A1U8EB05|A0A1U8EB05_CAPAN/tr|A0A1U8EGR6|A0A1U8EGR6_CAPAN/tr|A0A1U8FEW5|A0A1U8FEW5_CAPAN/tr|A0A1U8GHU0|A0A1U8GHU0_CAPAN/tr|A0A1U8GV85|A0A1U8GV85_CAPAN/tr|A0A1U8HCC7|A0A1U8HCC7_CAPAN/tr|A0A1U8HCD2|A0A1U8HCD2_CAPAN/tr|A0A2G2YAE6|A0A2G2YAE6_CAPAN/tr|A0A2G2YE07|A0A2G2YE07_CAPAN/tr|A0A2G2YRK6|A0A2G2YRK6_CAPAN/tr|A0A2G2Z4L0|A0A2G2Z4L0_CAPAN/tr|A0A2G3AE24|A0A2G3AE24_CA…	13	18	https:\\www.genome.jp\dbget-bin\www_bget?map00980
ko00982	Drug metabolism - cytochrome P450	30/2744	61/5352	0.6764	0.999973	tr|A0A1U8E7F1|A0A1U8E7F1_CAPAN/tr|A0A1U8EB05|A0A1U8EB05_CAPAN/tr|A0A1U8EGR6|A0A1U8EGR6_CAPAN/tr|A0A1U8FEW5|A0A1U8FEW5_CAPAN/tr|A0A1U8GHU0|A0A1U8GHU0_CAPAN/tr|A0A1U8GV85|A0A1U8GV85_CAPAN/tr|A0A1U8HCC7|A0A1U8HCC7_CAPAN/tr|A0A1U8HCD2|A0A1U8HCD2_CAPAN/tr|A0A2G2YAE6|A0A2G2YAE6_CAPAN/tr|A0A2G2YE07|A0A2G2YE07_CAPAN/tr|A0A2G2YRK6|A0A2G2YRK6_CAPAN/tr|A0A2G2Z4L0|A0A2G2Z4L0_CAPAN/tr|A0A2G3AE24|A0A2G3AE24_CA…	13	17	https:\\www.genome.jp\dbget-bin\www_bget?map00982
ko00230	Purine metabolism	48/2744	97/5352	0.676528	0.999973	tr|A0A1U8E6F3|A0A1U8E6F3_CAPAN/tr|A0A1U8E8L6|A0A1U8E8L6_CAPAN/tr|A0A1U8EFM0|A0A1U8EFM0_CAPAN/tr|A0A1U8ELB3|A0A1U8ELB3_CAPAN/tr|A0A1U8FFF7|A0A1U8FFF7_CAPAN/tr|A0A1U8FFP3|A0A1U8FFP3_CAPAN/tr|A0A1U8FG79|A0A1U8FG79_CAPAN/tr|A0A1U8FGB1|A0A1U8FGB1_CAPAN/tr|A0A1U8FYZ5|A0A1U8FYZ5_CAPAN/tr|A0A1U8G9K5|A0A1U8G9K5_CAPAN/tr|A0A2G2XWZ2|A0A2G2XWZ2_CAPAN/tr|A0A2G2XY35|A0A2G2XY35_CAPAN/tr|A0A2G2Y6S9|A0A2G2Y6S9_CA…	25	23	https:\\www.genome.jp\dbget-bin\www_bget?map00230
ko03018	RNA degradation	48/2744	97/5352	0.676528	0.999973	tr|A0A1U8DYS5|A0A1U8DYS5_CAPAN/tr|A0A1U8E9Q0|A0A1U8E9Q0_CAPAN/tr|A0A1U8ELH4|A0A1U8ELH4_CAPAN/tr|A0A1U8F707|A0A1U8F707_CAPAN/tr|A0A1U8F721|A0A1U8F721_CAPAN/tr|A0A1U8FAD0|A0A1U8FAD0_CAPAN/tr|A0A1U8FUQ7|A0A1U8FUQ7_CAPAN/tr|A0A1U8GN26|A0A1U8GN26_CAPAN/tr|A0A1U8GRY6|A0A1U8GRY6_CAPAN/tr|A0A1U8GVQ3|A0A1U8GVQ3_CAPAN/tr|A0A1U8GX39|A0A1U8GX39_CAPAN/tr|A0A1U8H0Z7|A0A1U8H0Z7_CAPAN/tr|A0A1U8H2E9|A0A1U8H2E9_CA…	25	23	https:\\www.genome.jp\dbget-bin\www_bget?map03018
ko05206	MicroRNAs in cancer	29/2744	59/5352	0.676737	0.999973	tr|A0A1U8E264|A0A1U8E264_CAPAN/tr|A0A1U8ECR7|A0A1U8ECR7_CAPAN/tr|A0A1U8FQP8|A0A1U8FQP8_CAPAN/tr|A0A2G2YSR6|A0A2G2YSR6_CAPAN/tr|A0A2G2ZW06|A0A2G2ZW06_CAPAN/tr|A0A2G2ZW99|A0A2G2ZW99_CAPAN/tr|A0A2G3A3V5|A0A2G3A3V5_CAPAN/tr|A0A2G3A7A0|A0A2G3A7A0_CAPAN/tr|A0A2G3AFJ6|A0A2G3AFJ6_CAPAN/tr|A0A1U8EWM8|A0A1U8EWM8_CAPAN/tr|A0A1U8FH15|A0A1U8FH15_CAPAN/tr|A0A1U8FJI5|A0A1U8FJI5_CAPAN/tr|A0A1U8FQF4|A0A1U8FQF4_CA…	9	20	https:\\www.genome.jp\dbget-bin\www_bget?map05206
ko03010	Ribosome	113/2744	226/5352	0.676795	0.999973	tr|A0A075VV08|A0A075VV08_CAPAN/tr|A0A1U8DUK2|A0A1U8DUK2_CAPAN/tr|A0A1U8DV28|A0A1U8DV28_CAPAN/tr|A0A1U8DZA9|A0A1U8DZA9_CAPAN/tr|A0A1U8ECP1|A0A1U8ECP1_CAPAN/tr|A0A1U8EDZ7|A0A1U8EDZ7_CAPAN/tr|A0A1U8EIU9|A0A1U8EIU9_CAPAN/tr|A0A1U8EKR1|A0A1U8EKR1_CAPAN/tr|A0A1U8F639|A0A1U8F639_CAPAN/tr|A0A1U8FBI7|A0A1U8FBI7_CAPAN/tr|A0A1U8FLE3|A0A1U8FLE3_CAPAN/tr|A0A1U8FNY5|A0A1U8FNY5_CAPAN/tr|A0A1U8FUU5|A0A1U8FUU5_CA…	62	51	https:\\www.genome.jp\dbget-bin\www_bget?map03010
ko00592	alpha-Linolenic acid metabolism	26/2744	53/5352	0.678135	0.999973	tr|A0A1U8EME2|A0A1U8EME2_CAPAN/tr|A0A1U8FGS7|A0A1U8FGS7_CAPAN/tr|A0A1U8GN34|A0A1U8GN34_CAPAN/tr|A0A1U8HLF6|A0A1U8HLF6_CAPAN/tr|A0A2G2Y9K4|A0A2G2Y9K4_CAPAN/tr|A0A2G2Z0R0|A0A2G2Z0R0_CAPAN/tr|A0A2G2ZTP8|A0A2G2ZTP8_CAPAN/tr|A0A2G3A350|A0A2G3A350_CAPAN/tr|A0A2G3AN94|A0A2G3AN94_CAPAN/tr|A0A2G3AN96|A0A2G3AN96_CAPAN/tr|A0A1U8E9W4|A0A1U8E9W4_CAPAN/tr|A0A1U8EEP3|A0A1U8EEP3_CAPAN/tr|A0A1U8EF39|A0A1U8EF39_CA…	10	16	https:\\www.genome.jp\dbget-bin\www_bget?map00592
ko00196	Photosynthesis - antenna proteins	3/2744	6/5352	0.679856	0.999973	tr|A0A1U8FAB3|A0A1U8FAB3_CAPAN/tr|A0A2G2YS55|A0A2G2YS55_CAPAN/tr|A0A1U8E5X0|A0A1U8E5X0_CAPAN	2	1	https:\\www.genome.jp\dbget-bin\www_bget?map00196
ko04670	Leukocyte transendothelial migration	3/2744	6/5352	0.679856	0.999973	tr|A0A1U8FWH7|A0A1U8FWH7_CAPAN/tr|A0A1U8FHU1|A0A1U8FHU1_CAPAN/tr|A0A2G3AB95|A0A2G3AB95_CAPAN	1	2	https:\\www.genome.jp\dbget-bin\www_bget?map04670
ko04975	Fat digestion and absorption	3/2744	6/5352	0.679856	0.999973	tr|A0A2G2Z173|A0A2G2Z173_CAPAN/tr|A0A2G3A1I3|A0A2G3A1I3_CAPAN/tr|A0A2G2YLC2|A0A2G2YLC2_CAPAN	2	1	https:\\www.genome.jp\dbget-bin\www_bget?map04975
ko05219	Bladder cancer	3/2744	6/5352	0.679856	0.999973	tr|A0A1U8ECR7|A0A1U8ECR7_CAPAN/tr|A0A1U8GHI1|A0A1U8GHI1_CAPAN/tr|A0A1U8HCF7|A0A1U8HCF7_CAPAN	1	2	https:\\www.genome.jp\dbget-bin\www_bget?map05219
ko00071	Fatty acid degradation	23/2744	47/5352	0.680269	0.999973	tr|A0A1U8DTA1|A0A1U8DTA1_CAPAN/tr|A0A1U8F7R4|A0A1U8F7R4_CAPAN/tr|A0A1U8FEW5|A0A1U8FEW5_CAPAN/tr|A0A1U8GHU0|A0A1U8GHU0_CAPAN/tr|A0A1U8GN34|A0A1U8GN34_CAPAN/tr|A0A2G2YXV5|A0A2G2YXV5_CAPAN/tr|B5LAV7|B5LAV7_CAPAN/tr|A0A1U8E3G8|A0A1U8E3G8_CAPAN/tr|A0A1U8E9W4|A0A1U8E9W4_CAPAN/tr|A0A1U8EEP3|A0A1U8EEP3_CAPAN/tr|A0A1U8EF39|A0A1U8EF39_CAPAN/tr|A0A1U8ESW5|A0A1U8ESW5_CAPAN/tr|A0A1U8F2S5|A0A1U8F2S5_CAPAN/tr|A…	7	16	https:\\www.genome.jp\dbget-bin\www_bget?map00071
ko00350	Tyrosine metabolism	22/2744	45/5352	0.68119	0.999973	tr|A0A1U8EYM1|A0A1U8EYM1_CAPAN/tr|A0A1U8F226|A0A1U8F226_CAPAN/tr|A0A1U8F691|A0A1U8F691_CAPAN/tr|A0A1U8FEW5|A0A1U8FEW5_CAPAN/tr|A0A1U8G6P1|A0A1U8G6P1_CAPAN/tr|A0A1U8GHU0|A0A1U8GHU0_CAPAN/tr|A0A1U8HJR4|A0A1U8HJR4_CAPAN/tr|A0A1U8HJR9|A0A1U8HJR9_CAPAN/tr|A0A2G2YEQ0|A0A2G2YEQ0_CAPAN/tr|A0A2G3AA44|A0A2G3AA44_CAPAN/tr|A0A2G3AGD2|A0A2G3AGD2_CAPAN/tr|A0A1U8DRU2|A0A1U8DRU2_CAPAN/tr|A0A1U8E3G8|A0A1U8E3G8_CA…	11	11	https:\\www.genome.jp\dbget-bin\www_bget?map00350
ko05205	Proteoglycans in cancer	21/2744	43/5352	0.682236	0.999973	tr|A0A1U8ECR7|A0A1U8ECR7_CAPAN/tr|A0A1U8FJZ4|A0A1U8FJZ4_CAPAN/tr|A0A1U8FWH7|A0A1U8FWH7_CAPAN/tr|A0A1U8HBG4|A0A1U8HBG4_CAPAN/tr|A0A2G2ZC77|A0A2G2ZC77_CAPAN/tr|A0A2G2ZW06|A0A2G2ZW06_CAPAN/tr|A0A2G3A1E7|A0A2G3A1E7_CAPAN/tr|A0A1U8EH62|A0A1U8EH62_CAPAN/tr|A0A1U8FC81|A0A1U8FC81_CAPAN/tr|A0A1U8FHU1|A0A1U8FHU1_CAPAN/tr|A0A1U8FY56|A0A1U8FY56_CAPAN/tr|A0A1U8GHI1|A0A1U8GHI1_CAPAN/tr|A0A1U8GR53|A0A1U8GR53_CA…	7	14	https:\\www.genome.jp\dbget-bin\www_bget?map05205
ko00400	Phenylalanine, tyrosine and tryptophan biosynthesis	20/2744	41/5352	0.683424	0.999973	tr|A0A1U8E5G1|A0A1U8E5G1_CAPAN/tr|A0A1U8EYM1|A0A1U8EYM1_CAPAN/tr|A0A1U8FBU3|A0A1U8FBU3_CAPAN/tr|A0A1U8FU77|A0A1U8FU77_CAPAN/tr|A0A1U8FXN4|A0A1U8FXN4_CAPAN/tr|A0A1U8HJR4|A0A1U8HJR4_CAPAN/tr|A0A1U8HJR9|A0A1U8HJR9_CAPAN/tr|A0A2G2Y365|A0A2G2Y365_CAPAN/tr|A0A2G2YAE8|A0A2G2YAE8_CAPAN/tr|A0A2G2Z5M6|A0A2G2Z5M6_CAPAN/tr|A0A2G2ZG40|A0A2G2ZG40_CAPAN/tr|A0A2G3A821|A0A2G3A821_CAPAN/tr|A0A1U8DRU2|A0A1U8DRU2_CA…	12	8	https:\\www.genome.jp\dbget-bin\www_bget?map00400
ko00770	Pantothenate and CoA biosynthesis	18/2744	37/5352	0.686307	0.999973	tr|A0A1U8EK03|A0A1U8EK03_CAPAN/tr|A0A1U8FC11|A0A1U8FC11_CAPAN/tr|A0A1U8FWS6|A0A1U8FWS6_CAPAN/tr|A0A1U8GMM4|A0A1U8GMM4_CAPAN/tr|A0A2G2XW82|A0A2G2XW82_CAPAN/tr|A0A2G2XWQ6|A0A2G2XWQ6_CAPAN/tr|A0A2G2XWZ2|A0A2G2XWZ2_CAPAN/tr|A0A2G2Z4D9|A0A2G2Z4D9_CAPAN/tr|A0A2G3A1F3|A0A2G3A1F3_CAPAN/tr|B5LAT2|B5LAT2_CAPAN/tr|A0A1U8EBI7|A0A1U8EBI7_CAPAN/tr|A0A1U8F8Y2|A0A1U8F8Y2_CAPAN/tr|A0A1U8FMX3|A0A1U8FMX3_CAPAN/tr|A…	10	8	https:\\www.genome.jp\dbget-bin\www_bget?map00770
ko00950	Isoquinoline alkaloid biosynthesis	17/2744	35/5352	0.688051	0.999973	tr|A0A1U8E8A4|A0A1U8E8A4_CAPAN/tr|A0A1U8EYM1|A0A1U8EYM1_CAPAN/tr|A0A1U8F226|A0A1U8F226_CAPAN/tr|A0A1U8G6P1|A0A1U8G6P1_CAPAN/tr|A0A1U8HJR4|A0A1U8HJR4_CAPAN/tr|A0A1U8HJR9|A0A1U8HJR9_CAPAN/tr|A0A2G2YEQ0|A0A2G2YEQ0_CAPAN/tr|A0A2G2Z8Q6|A0A2G2Z8Q6_CAPAN/tr|A0A2G3A797|A0A2G3A797_CAPAN/tr|A0A2G3AA44|A0A2G3AA44_CAPAN/tr|A0A2G3AGD2|A0A2G3AGD2_CAPAN/tr|A0A2G3AGQ9|A0A2G3AGQ9_CAPAN/tr|A0A1U8DRU2|A0A1U8DRU2_CA…	12	5	https:\\www.genome.jp\dbget-bin\www_bget?map00950
ko05202	Transcriptional misregulation in cancer	16/2744	33/5352	0.690038	0.999973	tr|A0A1U8E5N8|A0A1U8E5N8_CAPAN/tr|A0A1U8EKW3|A0A1U8EKW3_CAPAN/tr|A0A1U8FQP8|A0A1U8FQP8_CAPAN/tr|A0A1U8G0F5|A0A1U8G0F5_CAPAN/tr|A0A2G2YE30|A0A2G2YE30_CAPAN/tr|A0A2G2YX51|A0A2G2YX51_CAPAN/tr|A0A2G3A1E7|A0A2G3A1E7_CAPAN/tr|A0A2G3A3V5|A0A2G3A3V5_CAPAN/tr|A0A2G3ACQ0|A0A2G3ACQ0_CAPAN/tr|A0A1U8DY46|A0A1U8DY46_CAPAN/tr|A0A1U8EWM8|A0A1U8EWM8_CAPAN/tr|A0A1U8FIJ8|A0A1U8FIJ8_CAPAN/tr|A0A1U8GWX2|A0A1U8GWX2_CA…	9	7	https:\\www.genome.jp\dbget-bin\www_bget?map05202
ko04016	MAPK signaling pathway - plant	104/2744	209/5352	0.697181	0.999973	tr|A0A023JGD8|A0A023JGD8_CAPAN/tr|A0A0K0K9J6|A0A0K0K9J6_CAPAN/tr|A0A1U8DVM9|A0A1U8DVM9_CAPAN/tr|A0A1U8E012|A0A1U8E012_CAPAN/tr|A0A1U8E4I5|A0A1U8E4I5_CAPAN/tr|A0A1U8E4I9|A0A1U8E4I9_CAPAN/tr|A0A1U8EJ22|A0A1U8EJ22_CAPAN/tr|A0A1U8EJD2|A0A1U8EJD2_CAPAN/tr|A0A1U8EKG4|A0A1U8EKG4_CAPAN/tr|A0A1U8F3G9|A0A1U8F3G9_CAPAN/tr|A0A1U8F834|A0A1U8F834_CAPAN/tr|A0A1U8F850|A0A1U8F850_CAPAN/tr|A0A1U8FAW2|A0A1U8FAW2_CA…	61	43	https:\\www.genome.jp\dbget-bin\www_bget?map04016
ko03410	Base excision repair	11/2744	23/5352	0.705406	0.999973	tr|A0A1U8EKH6|A0A1U8EKH6_CAPAN/tr|A0A1U8G1F5|A0A1U8G1F5_CAPAN/tr|A0A1U8GTH7|A0A1U8GTH7_CAPAN/tr|A0A2G2YH81|A0A2G2YH81_CAPAN/tr|A0A2G2YNF6|A0A2G2YNF6_CAPAN/tr|A0A1U8E0G8|A0A1U8E0G8_CAPAN/tr|A0A1U8EV20|A0A1U8EV20_CAPAN/tr|A0A2G2XYH5|A0A2G2XYH5_CAPAN/tr|A0A2G2YHJ1|A0A2G2YHJ1_CAPAN/tr|A0A2G3AGA5|A0A2G3AGA5_CAPAN/tr|A0A2G3AKN3|A0A2G3AKN3_CAPAN	5	6	https:\\www.genome.jp\dbget-bin\www_bget?map03410
ko00966	Glucosinolate biosynthesis	2/2744	4/5352	0.706386	0.999973	tr|A0A1U8FWS6|A0A1U8FWS6_CAPAN/tr|Q94CF8|Q94CF8_CAPAN	1	1	https:\\www.genome.jp\dbget-bin\www_bget?map00966
ko04911	Insulin secretion	2/2744	4/5352	0.706386	0.999973	tr|A0A1U8FVZ5|A0A1U8FVZ5_CAPAN/tr|A0A2G2Z5A1|A0A2G2Z5A1_CAPAN	2	0	https:\\www.genome.jp\dbget-bin\www_bget?map04911
ko04380	Osteoclast differentiation	10/2744	21/5352	0.710143	0.999973	tr|A0A1U8ECR7|A0A1U8ECR7_CAPAN/tr|A0A1U8EF87|A0A1U8EF87_CAPAN/tr|A0A1U8FWH7|A0A1U8FWH7_CAPAN/tr|A0A1U8G4N3|A0A1U8G4N3_CAPAN/tr|A0A1U8HDL1|A0A1U8HDL1_CAPAN/tr|A0A2G3A8J0|A0A2G3A8J0_CAPAN/tr|A0A1U8FHU1|A0A1U8FHU1_CAPAN/tr|A0A1U8GHI1|A0A1U8GHI1_CAPAN/tr|A0A1U8GI15|A0A1U8GI15_CAPAN/tr|A0A1U8HCF7|A0A1U8HCF7_CAPAN	6	4	https:\\www.genome.jp\dbget-bin\www_bget?map04380
ko00983	Drug metabolism - other enzymes	41/2744	84/5352	0.713995	0.999973	tr|A0A1U8E7F1|A0A1U8E7F1_CAPAN/tr|A0A1U8EB05|A0A1U8EB05_CAPAN/tr|A0A1U8EGR6|A0A1U8EGR6_CAPAN/tr|A0A1U8EK03|A0A1U8EK03_CAPAN/tr|A0A1U8GV85|A0A1U8GV85_CAPAN/tr|A0A1U8HCC7|A0A1U8HCC7_CAPAN/tr|A0A1U8HCD2|A0A1U8HCD2_CAPAN/tr|A0A2G2Y6S9|A0A2G2Y6S9_CAPAN/tr|A0A2G2YAE6|A0A2G2YAE6_CAPAN/tr|A0A2G2YBT1|A0A2G2YBT1_CAPAN/tr|A0A2G2YE07|A0A2G2YE07_CAPAN/tr|A0A2G2YRK6|A0A2G2YRK6_CAPAN/tr|A0A2G2Z4L0|A0A2G2Z4L0_CA…	17	24	https:\\www.genome.jp\dbget-bin\www_bget?map00983
ko03008	Ribosome biogenesis in eukaryotes	37/2744	76/5352	0.715702	0.999973	tr|A0A1U8ELY3|A0A1U8ELY3_CAPAN/tr|A0A1U8ESL4|A0A1U8ESL4_CAPAN/tr|A0A1U8EVK4|A0A1U8EVK4_CAPAN/tr|A0A1U8GEC4|A0A1U8GEC4_CAPAN/tr|A0A1U8GES2|A0A1U8GES2_CAPAN/tr|A0A1U8H8R7|A0A1U8H8R7_CAPAN/tr|A0A2G2YK95|A0A2G2YK95_CAPAN/tr|A0A2G2YMC1|A0A2G2YMC1_CAPAN/tr|A0A2G2YPG2|A0A2G2YPG2_CAPAN/tr|A0A2G2YYU1|A0A2G2YYU1_CAPAN/tr|A0A2G2ZHP0|A0A2G2ZHP0_CAPAN/tr|A0A2G2ZSK2|A0A2G2ZSK2_CAPAN/tr|A0A2G2ZYD8|A0A2G2ZYD8_CA…	16	21	https:\\www.genome.jp\dbget-bin\www_bget?map03008
ko00670	One carbon pool by folate	9/2744	19/5352	0.715756	0.999973	tr|A0A1U8DU79|A0A1U8DU79_CAPAN/tr|A0A1U8DXM1|A0A1U8DXM1_CAPAN/tr|A0A2G2YXL4|A0A2G2YXL4_CAPAN/tr|A0A1U8DRR7|A0A1U8DRR7_CAPAN/tr|A0A1U8F633|A0A1U8F633_CAPAN/tr|A0A1U8GLM2|A0A1U8GLM2_CAPAN/tr|A0A1U8H097|A0A1U8H097_CAPAN/tr|A0A2G3AGG7|A0A2G3AGG7_CAPAN/tr|A0A2G3AHP8|A0A2G3AHP8_CAPAN	3	6	https:\\www.genome.jp\dbget-bin\www_bget?map00670
ko00710	Carbon fixation in photosynthetic organisms	29/2744	60/5352	0.721665	0.999973	tr|A0A1U8EBJ1|A0A1U8EBJ1_CAPAN/tr|A0A1U8EMA3|A0A1U8EMA3_CAPAN/tr|A0A1U8F6F0|A0A1U8F6F0_CAPAN/tr|A0A2G2YVW4|A0A2G2YVW4_CAPAN/tr|A0A2G3A4J5|A0A2G3A4J5_CAPAN/tr|A0A2G2ZHK8|A0A2G2ZHK8_CAPAN/tr|A0A2G2ZU44|A0A2G2ZU44_CAPAN/tr|A0A2G3A878|A0A2G3A878_CAPAN/tr|A0A2G3ADX4|A0A2G3ADX4_CAPAN/tr|A0A1U8EEA5|A0A1U8EEA5_CAPAN/tr|A0A1U8EHW1|A0A1U8EHW1_CAPAN/tr|A0A1U8EMD1|A0A1U8EMD1_CAPAN/tr|A0A1U8ESC0|A0A1U8ESC0_CA…	9	20	https:\\www.genome.jp\dbget-bin\www_bget?map00710
ko00902	Monoterpenoid biosynthesis	8/2744	17/5352	0.722486	0.999973	tr|A0A1U8ENV3|A0A1U8ENV3_CAPAN/tr|A0A2G2YMX1|A0A2G2YMX1_CAPAN/tr|A0A2G2YPK3|A0A2G2YPK3_CAPAN/tr|A0A2G2Z2M5|A0A2G2Z2M5_CAPAN/tr|A0A1U8FDH1|A0A1U8FDH1_CAPAN/tr|A0A2G2Y2W9|A0A2G2Y2W9_CAPAN/tr|A0A2G2Y2Z9|A0A2G2Y2Z9_CAPAN/tr|A0A2G2YPR9|A0A2G2YPR9_CAPAN	4	4	https:\\www.genome.jp\dbget-bin\www_bget?map00902
ko05223	Non-small cell lung cancer	8/2744	17/5352	0.722486	0.999973	tr|A0A1U8ECR7|A0A1U8ECR7_CAPAN/tr|A0A1U8ETU5|A0A1U8ETU5_CAPAN/tr|A0A1U8GHW5|A0A1U8GHW5_CAPAN/tr|A0A2G2YX51|A0A2G2YX51_CAPAN/tr|A0A2G3AGR9|A0A2G3AGR9_CAPAN/tr|A0A1U8DY46|A0A1U8DY46_CAPAN/tr|A0A1U8GHI1|A0A1U8GHI1_CAPAN/tr|A0A1U8HCF7|A0A1U8HCF7_CAPAN	5	3	https:\\www.genome.jp\dbget-bin\www_bget?map05223
ko04071	Sphingolipid signaling pathway	28/2744	58/5352	0.722741	0.999973	tr|A0A1U8ECR7|A0A1U8ECR7_CAPAN/tr|A0A1U8F5I1|A0A1U8F5I1_CAPAN/tr|A0A1U8FEV3|A0A1U8FEV3_CAPAN/tr|A0A1U8FWH7|A0A1U8FWH7_CAPAN/tr|A0A1U8GYG2|A0A1U8GYG2_CAPAN/tr|A0A2G2Y8M0|A0A2G2Y8M0_CAPAN/tr|A0A2G2YC97|A0A2G2YC97_CAPAN/tr|A0A2G2YED8|A0A2G2YED8_CAPAN/tr|A0A2G2YXT6|A0A2G2YXT6_CAPAN/tr|A0A2G2YYF7|A0A2G2YYF7_CAPAN/tr|A0A2G3A8M6|A0A2G3A8M6_CAPAN/tr|A0A1U8DRD4|A0A1U8DRD4_CAPAN/tr|A0A1U8EGY9|A0A1U8EGY9_CA…	11	17	https:\\www.genome.jp\dbget-bin\www_bget?map04071
ko05204	Chemical carcinogenesis	28/2744	58/5352	0.722741	0.999973	tr|A0A1U8E7F1|A0A1U8E7F1_CAPAN/tr|A0A1U8EB05|A0A1U8EB05_CAPAN/tr|A0A1U8EGR6|A0A1U8EGR6_CAPAN/tr|A0A1U8FEW5|A0A1U8FEW5_CAPAN/tr|A0A1U8GHU0|A0A1U8GHU0_CAPAN/tr|A0A1U8GV85|A0A1U8GV85_CAPAN/tr|A0A1U8HCC7|A0A1U8HCC7_CAPAN/tr|A0A1U8HCD2|A0A1U8HCD2_CAPAN/tr|A0A2G2YAE6|A0A2G2YAE6_CAPAN/tr|A0A2G2YE07|A0A2G2YE07_CAPAN/tr|A0A2G2YRK6|A0A2G2YRK6_CAPAN/tr|A0A2G2Z4L0|A0A2G2Z4L0_CAPAN/tr|A0A2G3AE24|A0A2G3AE24_CA…	13	15	https:\\www.genome.jp\dbget-bin\www_bget?map05204
ko04371	Apelin signaling pathway	25/2744	52/5352	0.726583	0.999973	tr|A0A1U8DUB7|A0A1U8DUB7_CAPAN/tr|A0A1U8E6U2|A0A1U8E6U2_CAPAN/tr|A0A1U8ECR7|A0A1U8ECR7_CAPAN/tr|A0A1U8FYQ0|A0A1U8FYQ0_CAPAN/tr|A0A1U8GT76|A0A1U8GT76_CAPAN/tr|A0A2G2YXT6|A0A2G2YXT6_CAPAN/tr|A0A2G2YYF7|A0A2G2YYF7_CAPAN/tr|A0A2G3A5T4|A0A2G3A5T4_CAPAN/tr|A0A2G3A8M6|A0A2G3A8M6_CAPAN/tr|A0A1U8ELN9|A0A1U8ELN9_CAPAN/tr|A0A1U8EMK5|A0A1U8EMK5_CAPAN/tr|A0A1U8EVK9|A0A1U8EVK9_CAPAN/tr|A0A1U8F2D2|A0A1U8F2D2_CA…	9	16	https:\\www.genome.jp\dbget-bin\www_bget?map04371
ko04979	Cholesterol metabolism	7/2744	15/5352	0.730676	0.999973	tr|A0A1U8GFJ7|A0A1U8GFJ7_CAPAN/tr|A0A1U8HAV5|A0A1U8HAV5_CAPAN/tr|A0A2G2ZSV1|A0A2G2ZSV1_CAPAN/tr|A0A2G3A1I3|A0A2G3A1I3_CAPAN/tr|A0A2G3AC58|A0A2G3AC58_CAPAN/tr|A0A1U8FAS4|A0A1U8FAS4_CAPAN/tr|A0A2G2Z131|A0A2G2Z131_CAPAN	5	2	https:\\www.genome.jp\dbget-bin\www_bget?map04979
ko00410	beta-Alanine metabolism	22/2744	46/5352	0.731577	0.999973	tr|A0A1U8EK03|A0A1U8EK03_CAPAN/tr|A0A1U8F226|A0A1U8F226_CAPAN/tr|A0A1U8FH03|A0A1U8FH03_CAPAN/tr|A0A1U8G6P1|A0A1U8G6P1_CAPAN/tr|A0A1U8GN34|A0A1U8GN34_CAPAN/tr|A0A2G2YEQ0|A0A2G2YEQ0_CAPAN/tr|A0A2G2YPN3|A0A2G2YPN3_CAPAN/tr|A0A2G2YVX0|A0A2G2YVX0_CAPAN/tr|A0A2G2Z1D1|A0A2G2Z1D1_CAPAN/tr|A0A2G2ZK25|A0A2G2ZK25_CAPAN/tr|A0A2G3AA44|A0A2G3AA44_CAPAN/tr|A0A1U8E9W4|A0A1U8E9W4_CAPAN/tr|A0A1U8EF39|A0A1U8EF39_CA…	11	11	https:\\www.genome.jp\dbget-bin\www_bget?map00410
ko04022	cGMP-PKG signaling pathway	21/2744	44/5352	0.733565	0.999973	tr|A0A1U8ECR7|A0A1U8ECR7_CAPAN/tr|A0A1U8EF87|A0A1U8EF87_CAPAN/tr|A0A1U8FJZ4|A0A1U8FJZ4_CAPAN/tr|A0A1U8G4N3|A0A1U8G4N3_CAPAN/tr|A0A1U8GFJ7|A0A1U8GFJ7_CAPAN/tr|A0A1U8HAV5|A0A1U8HAV5_CAPAN/tr|A0A1U8HBG4|A0A1U8HBG4_CAPAN/tr|A0A1U8HDL1|A0A1U8HDL1_CAPAN/tr|A0A2G2Z5A1|A0A2G2Z5A1_CAPAN/tr|A0A2G3AC58|A0A2G3AC58_CAPAN/tr|A0A1U8EJF7|A0A1U8EJF7_CAPAN/tr|A0A1U8F2D2|A0A1U8F2D2_CAPAN/tr|A0A1U8FC81|A0A1U8FC81_CA…	10	11	https:\\www.genome.jp\dbget-bin\www_bget?map04022
ko04728	Dopaminergic synapse	21/2744	44/5352	0.733565	0.999973	tr|A0A1U8FEV3|A0A1U8FEV3_CAPAN/tr|A0A1U8FJZ4|A0A1U8FJZ4_CAPAN/tr|A0A1U8GHW5|A0A1U8GHW5_CAPAN/tr|A0A1U8GYG2|A0A1U8GYG2_CAPAN/tr|A0A1U8HBG4|A0A1U8HBG4_CAPAN/tr|A0A2G2Y8M0|A0A2G2Y8M0_CAPAN/tr|A0A2G2YC97|A0A2G2YC97_CAPAN/tr|A0A2G2Z5A1|A0A2G2Z5A1_CAPAN/tr|A0A2G3AGR9|A0A2G3AGR9_CAPAN/tr|A0A1U8EGY9|A0A1U8EGY9_CAPAN/tr|A0A1U8F2D2|A0A1U8F2D2_CAPAN/tr|A0A1U8FC81|A0A1U8FC81_CAPAN/tr|A0A1U8FK60|A0A1U8FK60_CA…	9	12	https:\\www.genome.jp\dbget-bin\www_bget?map04728
ko04072	Phospholipase D signaling pathway	18/2744	38/5352	0.740781	0.999973	tr|A0A1U8ECR7|A0A1U8ECR7_CAPAN/tr|A0A1U8F3M2|A0A1U8F3M2_CAPAN/tr|A0A1U8FD57|A0A1U8FD57_CAPAN/tr|A0A1U8G5K6|A0A1U8G5K6_CAPAN/tr|A0A2G2XWP1|A0A2G2XWP1_CAPAN/tr|A0A2G2YXT6|A0A2G2YXT6_CAPAN/tr|A0A2G2YYF7|A0A2G2YYF7_CAPAN/tr|A0A2G2ZXG2|A0A2G2ZXG2_CAPAN/tr|A0A2G3A8M6|A0A2G3A8M6_CAPAN/tr|A0A1U8FNL1|A0A1U8FNL1_CAPAN/tr|A0A1U8FQ95|A0A1U8FQ95_CAPAN/tr|A0A1U8GHI1|A0A1U8GHI1_CAPAN/tr|A0A1U8GM57|A0A1U8GM57_CA…	9	9	https:\\www.genome.jp\dbget-bin\www_bget?map04072
ko04391	Hippo signaling pathway - fly	15/2744	32/5352	0.750519	0.999973	tr|A0A1U8FEV3|A0A1U8FEV3_CAPAN/tr|A0A1U8GUI2|A0A1U8GUI2_CAPAN/tr|A0A1U8HG14|A0A1U8HG14_CAPAN/tr|A0A2G2Y752|A0A2G2Y752_CAPAN/tr|A0A2G2Y8M0|A0A2G2Y8M0_CAPAN/tr|A0A2G2Y8S1|A0A2G2Y8S1_CAPAN/tr|A0A2G2YC97|A0A2G2YC97_CAPAN/tr|A0A2G2ZEJ4|A0A2G2ZEJ4_CAPAN/tr|A0A2G2ZUN3|A0A2G2ZUN3_CAPAN/tr|A0A1U8EGY9|A0A1U8EGY9_CAPAN/tr|A0A1U8GDF9|A0A1U8GDF9_CAPAN/tr|A0A1U8GE89|A0A1U8GE89_CAPAN/tr|A0A1U8GXW0|A0A1U8GXW0_CA…	9	6	https:\\www.genome.jp\dbget-bin\www_bget?map04391
ko05130	Pathogenic Escherichia coli infection	37/2744	77/5352	0.753042	0.999973	tr|A0A1U8DVD3|A0A1U8DVD3_CAPAN/tr|A0A1U8ECR7|A0A1U8ECR7_CAPAN/tr|A0A1U8EJK3|A0A1U8EJK3_CAPAN/tr|A0A1U8ES57|A0A1U8ES57_CAPAN/tr|A0A1U8FRZ9|A0A1U8FRZ9_CAPAN/tr|A0A1U8FWH7|A0A1U8FWH7_CAPAN/tr|A0A1U8GP32|A0A1U8GP32_CAPAN/tr|A0A1U8H9E3|A0A1U8H9E3_CAPAN/tr|A0A2G2XWJ5|A0A2G2XWJ5_CAPAN/tr|A0A2G2YWP3|A0A2G2YWP3_CAPAN/tr|A0A2G2Z4Q3|A0A2G2Z4Q3_CAPAN/tr|A0A2G2Z701|A0A2G2Z701_CAPAN/tr|A0A2G2ZII1|A0A2G2ZII1_CA…	18	19	https:\\www.genome.jp\dbget-bin\www_bget?map05130
ko00905	Brassinosteroid biosynthesis	5/2744	11/5352	0.753727	0.999973	tr|A0A2G2Z162|A0A2G2Z162_CAPAN/tr|A0A2G3AFD5|A0A2G3AFD5_CAPAN/tr|A0A1U8H784|A0A1U8H784_CAPAN/tr|A0A2G2YLI3|A0A2G2YLI3_CAPAN/tr|A0A2G2Z8J7|A0A2G2Z8J7_CAPAN	2	3	https:\\www.genome.jp\dbget-bin\www_bget?map00905
ko04122	Sulfur relay system	5/2744	11/5352	0.753727	0.999973	tr|A0A1U8F245|A0A1U8F245_CAPAN/tr|A0A1U8FYU4|A0A1U8FYU4_CAPAN/tr|A0A1U8H3T1|A0A1U8H3T1_CAPAN/tr|A0A2G3ABB3|A0A2G3ABB3_CAPAN/tr|A0A2G3AGX0|A0A2G3AGX0_CAPAN	0	5	https:\\www.genome.jp\dbget-bin\www_bget?map04122
ko04664	Fc epsilon RI signaling pathway	5/2744	11/5352	0.753727	0.999973	tr|A0A1U8ECR7|A0A1U8ECR7_CAPAN/tr|A0A1U8FWH7|A0A1U8FWH7_CAPAN/tr|A0A1U8FHU1|A0A1U8FHU1_CAPAN/tr|A0A1U8GHI1|A0A1U8GHI1_CAPAN/tr|A0A1U8HCF7|A0A1U8HCF7_CAPAN	2	3	https:\\www.genome.jp\dbget-bin\www_bget?map04664
ko04217	Necroptosis	36/2744	75/5352	0.753991	0.999973	tr|A0A2G2ZXN4|A0A2G2ZXN4_CAPAN/tr|A0A1U8E418|A0A1U8E418_CAPAN/tr|A0A1U8EYL7|A0A1U8EYL7_CAPAN/tr|A0A1U8F092|A0A1U8F092_CAPAN/tr|A0A1U8GFJ7|A0A1U8GFJ7_CAPAN/tr|A0A1U8GZ34|A0A1U8GZ34_CAPAN/tr|A0A1U8H1V4|A0A1U8H1V4_CAPAN/tr|A0A1U8HAV5|A0A1U8HAV5_CAPAN/tr|A0A2G2Y0K0|A0A2G2Y0K0_CAPAN/tr|A0A2G2Y3C9|A0A2G2Y3C9_CAPAN/tr|A0A2G2YYB3|A0A2G2YYB3_CAPAN/tr|A0A2G2ZI09|A0A2G2ZI09_CAPAN/tr|A0A2G2ZKK7|A0A2G2ZKK7_CA…	17	19	https:\\www.genome.jp\dbget-bin\www_bget?map04217
ko04914	Progesterone-mediated oocyte maturation	14/2744	30/5352	0.754527	0.999973	tr|A0A1U8ECR7|A0A1U8ECR7_CAPAN/tr|A0A1U8EVR0|A0A1U8EVR0_CAPAN/tr|A0A2G2YX89|A0A2G2YX89_CAPAN/tr|A0A2G2YXM6|A0A2G2YXM6_CAPAN/tr|A0A2G3A8S1|A0A2G3A8S1_CAPAN/tr|A0A1U8E4C9|A0A1U8E4C9_CAPAN/tr|A0A1U8FHI2|A0A1U8FHI2_CAPAN/tr|A0A1U8GHI1|A0A1U8GHI1_CAPAN/tr|A0A1U8HCF7|A0A1U8HCF7_CAPAN/tr|A0A2G2YI21|A0A2G2YI21_CAPAN/tr|A0A2G2YTH0|A0A2G2YTH0_CAPAN/tr|A0A2G2Z5Z3|A0A2G2Z5Z3_CAPAN/tr|A0A2G3AIL3|A0A2G3AIL3_CA…	5	9	https:\\www.genome.jp\dbget-bin\www_bget?map04914
ko04070	Phosphatidylinositol signaling system	35/2744	73/5352	0.755003	0.999973	tr|A0A1U8F2W0|A0A1U8F2W0_CAPAN/tr|A0A1U8F3M2|A0A1U8F3M2_CAPAN/tr|A0A1U8FD57|A0A1U8FD57_CAPAN/tr|A0A1U8FS39|A0A1U8FS39_CAPAN/tr|A0A1U8G1A5|A0A1U8G1A5_CAPAN/tr|A0A1U8G5K6|A0A1U8G5K6_CAPAN/tr|A0A1U8GF63|A0A1U8GF63_CAPAN/tr|A0A1U8GT76|A0A1U8GT76_CAPAN/tr|A0A2G2XWP1|A0A2G2XWP1_CAPAN/tr|A0A2G2XZA8|A0A2G2XZA8_CAPAN/tr|A0A2G2Y4B0|A0A2G2Y4B0_CAPAN/tr|A0A2G2Y668|A0A2G2Y668_CAPAN/tr|A0A2G2Y8L3|A0A2G2Y8L3_CA…	19	16	https:\\www.genome.jp\dbget-bin\www_bget?map04070
ko00073	Cutin, suberine and wax biosynthesis	13/2744	28/5352	0.75902	0.999973	tr|A0A1U8E762|A0A1U8E762_CAPAN/tr|A0A1U8E9N8|A0A1U8E9N8_CAPAN/tr|A0A2G2Y6P0|A0A2G2Y6P0_CAPAN/tr|A0A2G2YNN6|A0A2G2YNN6_CAPAN/tr|A0A2G2YXV5|A0A2G2YXV5_CAPAN/tr|A0A1U8EBY9|A0A1U8EBY9_CAPAN/tr|A0A1U8GN97|A0A1U8GN97_CAPAN/tr|A0A1U8GQC5|A0A1U8GQC5_CAPAN/tr|A0A1U8HIX3|A0A1U8HIX3_CAPAN/tr|A0A2G2XYS2|A0A2G2XYS2_CAPAN/tr|A0A2G2YBC0|A0A2G2YBC0_CAPAN/tr|A0A2G2YXI3|A0A2G2YXI3_CAPAN/tr|A0A2G2ZCE3|A0A2G2ZCE3_CA…	5	8	https:\\www.genome.jp\dbget-bin\www_bget?map00073
ko00254	Aflatoxin biosynthesis	1/2744	2/5352	0.762591	0.999973	tr|A0A2G2Z0Y9|A0A2G2Z0Y9_CAPAN	1	0	https:\\www.genome.jp\dbget-bin\www_bget?map00254
ko00998	Biosynthesis of various secondary metabolites - part 2	1/2744	2/5352	0.762591	0.999973	tr|A0A1U8H3J8|A0A1U8H3J8_CAPAN	0	1	https:\\www.genome.jp\dbget-bin\www_bget?map00998
ko01051	Biosynthesis of ansamycins	1/2744	2/5352	0.762591	0.999973	tr|A0A2G2YKL2|A0A2G2YKL2_CAPAN	0	1	https:\\www.genome.jp\dbget-bin\www_bget?map01051
ko01503	Cationic antimicrobial peptide (CAMP) resistance	1/2744	2/5352	0.762591	0.999973	tr|A0A2G2YUU7|A0A2G2YUU7_CAPAN	0	1	https:\\www.genome.jp\dbget-bin\www_bget?map01503
ko04512	ECM-receptor interaction	1/2744	2/5352	0.762591	0.999973	tr|A0A2G2YL18|A0A2G2YL18_CAPAN	0	1	https:\\www.genome.jp\dbget-bin\www_bget?map04512
ko05340	Primary immunodeficiency	1/2744	2/5352	0.762591	0.999973	tr|A0A2G2YJN9|A0A2G2YJN9_CAPAN	1	0	https:\\www.genome.jp\dbget-bin\www_bget?map05340
ko00565	Ether lipid metabolism	12/2744	26/5352	0.764083	0.999973	tr|A0A1U8F9L5|A0A1U8F9L5_CAPAN/tr|A0A1U8HAB4|A0A1U8HAB4_CAPAN/tr|A0A2G2XWA9|A0A2G2XWA9_CAPAN/tr|A0A2G2Y1R9|A0A2G2Y1R9_CAPAN/tr|A0A2G2Y7P5|A0A2G2Y7P5_CAPAN/tr|A0A2G2YCH7|A0A2G2YCH7_CAPAN/tr|A0A2G2YK91|A0A2G2YK91_CAPAN/tr|A0A1U8GTY1|A0A1U8GTY1_CAPAN/tr|A0A2G2YFF0|A0A2G2YFF0_CAPAN/tr|A0A2G2YFG2|A0A2G2YFG2_CAPAN/tr|A0A2G2YXI6|A0A2G2YXI6_CAPAN/tr|A0A2G3AH49|A0A2G3AH49_CAPAN	7	5	https:\\www.genome.jp\dbget-bin\www_bget?map00565
ko00680	Methane metabolism	27/2744	57/5352	0.766014	0.999973	tr|A0A1U8DU79|A0A1U8DU79_CAPAN/tr|A0A1U8F6F0|A0A1U8F6F0_CAPAN/tr|A0A1U8FEW5|A0A1U8FEW5_CAPAN/tr|A0A1U8FJL4|A0A1U8FJL4_CAPAN/tr|A0A1U8FY27|A0A1U8FY27_CAPAN/tr|A0A1U8GHU0|A0A1U8GHU0_CAPAN/tr|A0A1U8GP78|A0A1U8GP78_CAPAN/tr|A0A2G2ZHK8|A0A2G2ZHK8_CAPAN/tr|A0A2G2ZQB2|A0A2G2ZQB2_CAPAN/tr|A0A2G2ZX77|A0A2G2ZX77_CAPAN/tr|A0A2G3A878|A0A2G3A878_CAPAN/tr|A0A1U8DRR7|A0A1U8DRR7_CAPAN/tr|A0A1U8DYF4|A0A1U8DYF4_CA…	11	16	https:\\www.genome.jp\dbget-bin\www_bget?map00680
ko03040	Spliceosome	74/2744	152/5352	0.767194	0.999973	tr|A0A1U8DTH1|A0A1U8DTH1_CAPAN/tr|A0A1U8DYH7|A0A1U8DYH7_CAPAN/tr|A0A1U8E9Q0|A0A1U8E9Q0_CAPAN/tr|A0A1U8EKC4|A0A1U8EKC4_CAPAN/tr|A0A1U8EW56|A0A1U8EW56_CAPAN/tr|A0A1U8F4I8|A0A1U8F4I8_CAPAN/tr|A0A1U8F5B4|A0A1U8F5B4_CAPAN/tr|A0A1U8F707|A0A1U8F707_CAPAN/tr|A0A1U8F721|A0A1U8F721_CAPAN/tr|A0A1U8FKU8|A0A1U8FKU8_CAPAN/tr|A0A1U8FZ32|A0A1U8FZ32_CAPAN/tr|A0A1U8GLB0|A0A1U8GLB0_CAPAN/tr|A0A1U8HHD2|A0A1U8HHD2_CA…	39	35	https:\\www.genome.jp\dbget-bin\www_bget?map03040
ko00450	Selenocompound metabolism	11/2744	24/5352	0.769822	0.999973	tr|A0A1U8GR50|A0A1U8GR50_CAPAN/tr|A0A2G2ZJU5|A0A2G2ZJU5_CAPAN/tr|A0A2G2ZLV0|A0A2G2ZLV0_CAPAN/tr|A0A2G2ZMY4|A0A2G2ZMY4_CAPAN/tr|A0A1U8FTB6|A0A1U8FTB6_CAPAN/tr|A0A1U8G9X3|A0A1U8G9X3_CAPAN/tr|A0A2G2XXE5|A0A2G2XXE5_CAPAN/tr|A0A2G2XXE7|A0A2G2XXE7_CAPAN/tr|A0A2G2ZKU2|A0A2G2ZKU2_CAPAN/tr|A0A2G2ZKU7|A0A2G2ZKU7_CAPAN/tr|A0A2G3A9C1|A0A2G3A9C1_CAPAN	4	7	https:\\www.genome.jp\dbget-bin\www_bget?map00450
ko04727	GABAergic synapse	11/2744	24/5352	0.769822	0.999973	tr|A0A1U8EY53|A0A1U8EY53_CAPAN/tr|A0A2G2Y0K0|A0A2G2Y0K0_CAPAN/tr|A0A2G2YVX0|A0A2G2YVX0_CAPAN/tr|A0A2G2ZK25|A0A2G2ZK25_CAPAN/tr|B5LAU9|B5LAU9_CAPAN/tr|A0A1U8FZS6|A0A1U8FZS6_CAPAN/tr|A0A1U8G298|A0A1U8G298_CAPAN/tr|A0A1U8GYF5|A0A1U8GYF5_CAPAN/tr|A0A2G2Z5I7|A0A2G2Z5I7_CAPAN/tr|A0A2G2ZB55|A0A2G2ZB55_CAPAN/tr|A0A2G2ZFI7|A0A2G2ZFI7_CAPAN	5	6	https:\\www.genome.jp\dbget-bin\www_bget?map04727
ko01220	Degradation of aromatic compounds	4/2744	9/5352	0.770654	0.999973	tr|A0A1U8FEW5|A0A1U8FEW5_CAPAN/tr|A0A1U8GHU0|A0A1U8GHU0_CAPAN/tr|A0A1U8E3G8|A0A1U8E3G8_CAPAN/tr|A0A1U8G0C8|A0A1U8G0C8_CAPAN	2	2	https:\\www.genome.jp\dbget-bin\www_bget?map01220
ko04622	RIG-I-like receptor signaling pathway	4/2744	9/5352	0.770654	0.999973	tr|A0A2G3A4L9|A0A2G3A4L9_CAPAN/tr|A0A2G3A8J0|A0A2G3A8J0_CAPAN/tr|A0A1U8H732|A0A1U8H732_CAPAN/tr|A0A2G2ZYA5|A0A2G2ZYA5_CAPAN	2	2	https:\\www.genome.jp\dbget-bin\www_bget?map04622
ko00625	Chloroalkane and chloroalkene degradation	10/2744	22/5352	0.776373	0.999973	tr|A0A1U8FEW5|A0A1U8FEW5_CAPAN/tr|A0A1U8GHU0|A0A1U8GHU0_CAPAN/tr|A0A1U8HG08|A0A1U8HG08_CAPAN/tr|A0A2G2XY99|A0A2G2XY99_CAPAN/tr|A0A2G2XYH2|A0A2G2XYH2_CAPAN/tr|A0A1U8E3G8|A0A1U8E3G8_CAPAN/tr|A0A1U8FA78|A0A1U8FA78_CAPAN/tr|A0A1U8FMX3|A0A1U8FMX3_CAPAN/tr|A0A1U8G0C8|A0A1U8G0C8_CAPAN/tr|A0A1U8GCK8|A0A1U8GCK8_CAPAN	5	5	https:\\www.genome.jp\dbget-bin\www_bget?map00625
ko04270	Vascular smooth muscle contraction	10/2744	22/5352	0.776373	0.999973	tr|A0A1U8ECR7|A0A1U8ECR7_CAPAN/tr|A0A1U8FJZ4|A0A1U8FJZ4_CAPAN/tr|A0A1U8HBG4|A0A1U8HBG4_CAPAN/tr|A0A1U8F2D2|A0A1U8F2D2_CAPAN/tr|A0A1U8FC81|A0A1U8FC81_CAPAN/tr|A0A1U8GHI1|A0A1U8GHI1_CAPAN/tr|A0A1U8GR53|A0A1U8GR53_CAPAN/tr|A0A1U8HCF7|A0A1U8HCF7_CAPAN/tr|A0A2G2Z9E5|A0A2G2Z9E5_CAPAN/tr|A0A2G2ZLK0|A0A2G2ZLK0_CAPAN	3	7	https:\\www.genome.jp\dbget-bin\www_bget?map04270
ko04350	TGF-beta signaling pathway	10/2744	22/5352	0.776373	0.999973	tr|A0A1U8E264|A0A1U8E264_CAPAN/tr|A0A1U8ECR7|A0A1U8ECR7_CAPAN/tr|A0A1U8GPY8|A0A1U8GPY8_CAPAN/tr|A0A2G2YC97|A0A2G2YC97_CAPAN/tr|A0A1U8EGY9|A0A1U8EGY9_CAPAN/tr|A0A2G2ZPW0|A0A2G2ZPW0_CAPAN/tr|A0A1U8GDF9|A0A1U8GDF9_CAPAN/tr|A0A1U8GYC8|A0A1U8GYC8_CAPAN/tr|A0A1U8HCF7|A0A1U8HCF7_CAPAN/tr|A0A2G3A699|A0A2G3A699_CAPAN	4	6	https:\\www.genome.jp\dbget-bin\www_bget?map04350
ko00541	O-Antigen nucleotide sugar biosynthesis	9/2744	20/5352	0.783911	0.999973	tr|A0A1U8DZ17|A0A1U8DZ17_CAPAN/tr|A0A1U8E9J7|A0A1U8E9J7_CAPAN/tr|A0A2G2XZ11|A0A2G2XZ11_CAPAN/tr|A0A2G3AEE4|A0A2G3AEE4_CAPAN/tr|A0A2G3AJU3|A0A2G3AJU3_CAPAN/tr|A0A2G2XZ94|A0A2G2XZ94_CAPAN/tr|A0A2G2Y4H0|A0A2G2Y4H0_CAPAN/tr|A0A2G3A2X7|A0A2G3A2X7_CAPAN/tr|A0A2G3A5W1|A0A2G3A5W1_CAPAN	5	4	https:\\www.genome.jp\dbget-bin\www_bget?map00541
ko04540	Gap junction	9/2744	20/5352	0.783911	0.999973	tr|A0A1U8E258|A0A1U8E258_CAPAN/tr|A0A1U8ECR7|A0A1U8ECR7_CAPAN/tr|A0A1U8ES57|A0A1U8ES57_CAPAN/tr|A0A1U8FRZ9|A0A1U8FRZ9_CAPAN/tr|A4ZYP3|A4ZYP3_CAPAN/tr|A0A1U8F3J1|A0A1U8F3J1_CAPAN/tr|A0A1U8GHI1|A0A1U8GHI1_CAPAN/tr|A0A1U8H9E6|A0A1U8H9E6_CAPAN/tr|A0A1U8HCF7|A0A1U8HCF7_CAPAN	5	4	https:\\www.genome.jp\dbget-bin\www_bget?map04540
ko04662	B cell receptor signaling pathway	9/2744	20/5352	0.783911	0.999973	tr|A0A1U8ECR7|A0A1U8ECR7_CAPAN/tr|A0A1U8EF87|A0A1U8EF87_CAPAN/tr|A0A1U8FWH7|A0A1U8FWH7_CAPAN/tr|A0A1U8G4N3|A0A1U8G4N3_CAPAN/tr|A0A1U8HDL1|A0A1U8HDL1_CAPAN/tr|A0A1U8FHU1|A0A1U8FHU1_CAPAN/tr|A0A1U8GHI1|A0A1U8GHI1_CAPAN/tr|A0A1U8GI15|A0A1U8GI15_CAPAN/tr|A0A1U8HCF7|A0A1U8HCF7_CAPAN	5	4	https:\\www.genome.jp\dbget-bin\www_bget?map04662
ko04928	Parathyroid hormone synthesis, secretion and action	9/2744	20/5352	0.783911	0.999973	tr|A0A1U8E9V7|A0A1U8E9V7_CAPAN/tr|A0A1U8ECR7|A0A1U8ECR7_CAPAN/tr|A0A1U8FFI1|A0A1U8FFI1_CAPAN/tr|A0A2G2Z5A1|A0A2G2Z5A1_CAPAN/tr|A0A1U8FAT4|A0A1U8FAT4_CAPAN/tr|A0A1U8GHI1|A0A1U8GHI1_CAPAN/tr|A0A1U8HCF7|A0A1U8HCF7_CAPAN/tr|A0A2G2YXI6|A0A2G2YXI6_CAPAN/tr|A0A2G3AH49|A0A2G3AH49_CAPAN	4	5	https:\\www.genome.jp\dbget-bin\www_bget?map04928
ko00500	Starch and sucrose metabolism	77/2744	159/5352	0.790654	0.999973	tr|A0A1U8E3M7|A0A1U8E3M7_CAPAN/tr|A0A1U8E418|A0A1U8E418_CAPAN/tr|A0A1U8E8L6|A0A1U8E8L6_CAPAN/tr|A0A1U8E9J7|A0A1U8E9J7_CAPAN/tr|A0A1U8EEI7|A0A1U8EEI7_CAPAN/tr|A0A1U8ENE0|A0A1U8ENE0_CAPAN/tr|A0A1U8ENE5|A0A1U8ENE5_CAPAN/tr|A0A1U8ETF0|A0A1U8ETF0_CAPAN/tr|A0A1U8F6C5|A0A1U8F6C5_CAPAN/tr|A0A1U8F6E2|A0A1U8F6E2_CAPAN/tr|A0A1U8FAA8|A0A1U8FAA8_CAPAN/tr|A0A1U8FZW2|A0A1U8FZW2_CAPAN/tr|A0A1U8G606|A0A1U8G606_CA…	33	44	https:\\www.genome.jp\dbget-bin\www_bget?map00500
ko04013	MAPK signaling pathway - fly	17/2744	37/5352	0.792479	0.999973	tr|A0A1U8ECR7|A0A1U8ECR7_CAPAN/tr|A0A1U8FWH7|A0A1U8FWH7_CAPAN/tr|A0A1U8GBW5|A0A1U8GBW5_CAPAN/tr|A0A2G3A8J0|A0A2G3A8J0_CAPAN/tr|A0A2G3AJ31|A0A2G3AJ31_CAPAN/tr|A0A1U8DS17|A0A1U8DS17_CAPAN/tr|A0A1U8DU09|A0A1U8DU09_CAPAN/tr|A0A1U8EGY9|A0A1U8EGY9_CAPAN/tr|A0A1U8EWU2|A0A1U8EWU2_CAPAN/tr|A0A1U8FHU1|A0A1U8FHU1_CAPAN/tr|A0A1U8GDF9|A0A1U8GDF9_CAPAN/tr|A0A1U8GHI1|A0A1U8GHI1_CAPAN/tr|A0A1U8GVN6|A0A1U8GVN6_CA…	5	12	https:\\www.genome.jp\dbget-bin\www_bget?map04013
ko05160	Hepatitis C	17/2744	37/5352	0.792479	0.999973	tr|A0A1U8DVD3|A0A1U8DVD3_CAPAN/tr|A0A1U8ECR7|A0A1U8ECR7_CAPAN/tr|A0A1U8FEV3|A0A1U8FEV3_CAPAN/tr|A0A1U8HG14|A0A1U8HG14_CAPAN/tr|A0A2G2Y8M0|A0A2G2Y8M0_CAPAN/tr|A0A2G2Y8S1|A0A2G2Y8S1_CAPAN/tr|A0A2G2YC97|A0A2G2YC97_CAPAN/tr|A0A2G2YF52|A0A2G2YF52_CAPAN/tr|A0A1U8EGY9|A0A1U8EGY9_CAPAN/tr|A0A1U8GDF9|A0A1U8GDF9_CAPAN/tr|A0A1U8GHI1|A0A1U8GHI1_CAPAN/tr|A0A1U8GYC8|A0A1U8GYC8_CAPAN/tr|A0A1U8HCF7|A0A1U8HCF7_CA…	8	9	https:\\www.genome.jp\dbget-bin\www_bget?map05160
ko00901	Indole alkaloid biosynthesis	3/2744	7/5352	0.793905	0.999973	tr|A0A1U8EXA8|A0A1U8EXA8_CAPAN/tr|A0A1U8HA47|A0A1U8HA47_CAPAN/tr|A0A2G2YNX8|A0A2G2YNX8_CAPAN	0	3	https:\\www.genome.jp\dbget-bin\www_bget?map00901
ko04711	Circadian rhythm - fly	3/2744	7/5352	0.793905	0.999973	tr|A0A2G2ZEJ4|A0A2G2ZEJ4_CAPAN/tr|A0A2G2ZUN3|A0A2G2ZUN3_CAPAN/tr|A0A1U8GXW0|A0A1U8GXW0_CAPAN	2	1	https:\\www.genome.jp\dbget-bin\www_bget?map04711
ko00020	Citrate cycle (TCA cycle)	31/2744	66/5352	0.795957	0.999973	tr|A0A1U8EBJ1|A0A1U8EBJ1_CAPAN/tr|A0A1U8F874|A0A1U8F874_CAPAN/tr|A0A1U8G440|A0A1U8G440_CAPAN/tr|A0A1U8GMI8|A0A1U8GMI8_CAPAN/tr|A0A1U8GNM4|A0A1U8GNM4_CAPAN/tr|A0A1U8HCB3|A0A1U8HCB3_CAPAN/tr|A0A1U8HER3|A0A1U8HER3_CAPAN/tr|A0A2G2YKD2|A0A2G2YKD2_CAPAN/tr|A0A2G2YW44|A0A2G2YW44_CAPAN/tr|A0A2G2Z3L0|A0A2G2Z3L0_CAPAN/tr|A0A2G2Z5K7|A0A2G2Z5K7_CAPAN/tr|A0A2G2ZU44|A0A2G2ZU44_CAPAN/tr|A0A2G2ZWL5|A0A2G2ZWL5_CA…	17	14	https:\\www.genome.jp\dbget-bin\www_bget?map00020
ko05165	Human papillomavirus infection	51/2744	107/5352	0.802827	0.999973	tr|A0A1U8E264|A0A1U8E264_CAPAN/tr|A0A1U8E4T4|A0A1U8E4T4_CAPAN/tr|A0A1U8E6F3|A0A1U8E6F3_CAPAN/tr|A0A1U8ECR7|A0A1U8ECR7_CAPAN/tr|A0A1U8FEV3|A0A1U8FEV3_CAPAN/tr|A0A1U8FFF7|A0A1U8FFF7_CAPAN/tr|A0A1U8FQP8|A0A1U8FQP8_CAPAN/tr|A0A1U8GEJ0|A0A1U8GEJ0_CAPAN/tr|A0A1U8GRL1|A0A1U8GRL1_CAPAN/tr|A0A1U8GYG2|A0A1U8GYG2_CAPAN/tr|A0A1U8HIY4|A0A1U8HIY4_CAPAN/tr|A0A2G2Y8M0|A0A2G2Y8M0_CAPAN/tr|A0A2G2YC97|A0A2G2YC97_CA…	21	30	https:\\www.genome.jp\dbget-bin\www_bget?map05165
ko00730	Thiamine metabolism	7/2744	16/5352	0.802956	0.999973	tr|A0A1U8F4A4|A0A1U8F4A4_CAPAN/tr|A0A1U8FKA4|A0A1U8FKA4_CAPAN/tr|A0A2G2Z8I0|A0A2G2Z8I0_CAPAN/tr|A0A2G2ZKL4|A0A2G2ZKL4_CAPAN/tr|A0A2G2ZM92|A0A2G2ZM92_CAPAN/tr|A0A1U8FYU4|A0A1U8FYU4_CAPAN/tr|A0A2G2Y552|A0A2G2Y552_CAPAN	5	2	https:\\www.genome.jp\dbget-bin\www_bget?map00730
ko00830	Retinol metabolism	7/2744	16/5352	0.802956	0.999973	tr|A0A1U8E748|A0A1U8E748_CAPAN/tr|A0A1U8FEW5|A0A1U8FEW5_CAPAN/tr|A0A1U8GHU0|A0A1U8GHU0_CAPAN/tr|A0A2G2Z173|A0A2G2Z173_CAPAN/tr|A0A1U8E3G8|A0A1U8E3G8_CAPAN/tr|A0A1U8G0C8|A0A1U8G0C8_CAPAN/tr|A0A2G2ZPN5|A0A2G2ZPN5_CAPAN	4	3	https:\\www.genome.jp\dbget-bin\www_bget?map00830
ko04925	Aldosterone synthesis and secretion	7/2744	16/5352	0.802956	0.999973	tr|A0A1U8DSR3|A0A1U8DSR3_CAPAN/tr|A0A1U8G3B2|A0A1U8G3B2_CAPAN/tr|A0A2G2Z5A1|A0A2G2Z5A1_CAPAN/tr|A0A2G2ZEK7|A0A2G2ZEK7_CAPAN/tr|A0A2G2ZZ56|A0A2G2ZZ56_CAPAN/tr|A0A1U8F2D2|A0A1U8F2D2_CAPAN/tr|A0A2G2ZLK0|A0A2G2ZLK0_CAPAN	5	2	https:\\www.genome.jp\dbget-bin\www_bget?map04925
ko05220	Chronic myeloid leukemia	7/2744	16/5352	0.802956	0.999973	tr|A0A1U8ECR7|A0A1U8ECR7_CAPAN/tr|A0A2G2YX51|A0A2G2YX51_CAPAN/tr|A0A2G3A3V5|A0A2G3A3V5_CAPAN/tr|A0A1U8DY46|A0A1U8DY46_CAPAN/tr|A0A1U8EWM8|A0A1U8EWM8_CAPAN/tr|A0A1U8GHI1|A0A1U8GHI1_CAPAN/tr|A0A1U8HCF7|A0A1U8HCF7_CAPAN	3	4	https:\\www.genome.jp\dbget-bin\www_bget?map05220
ko05031	Amphetamine addiction	14/2744	31/5352	0.805766	0.999973	tr|A0A1U8EF87|A0A1U8EF87_CAPAN/tr|A0A1U8FJZ4|A0A1U8FJZ4_CAPAN/tr|A0A1U8G4N3|A0A1U8G4N3_CAPAN/tr|A0A1U8HBG4|A0A1U8HBG4_CAPAN/tr|A0A1U8HDL1|A0A1U8HDL1_CAPAN/tr|A0A2G2Z5A1|A0A2G2Z5A1_CAPAN/tr|A0A2G3A3V5|A0A2G3A3V5_CAPAN/tr|A0A1U8EWM8|A0A1U8EWM8_CAPAN/tr|A0A1U8F2D2|A0A1U8F2D2_CAPAN/tr|A0A1U8FC81|A0A1U8FC81_CAPAN/tr|A0A1U8GI15|A0A1U8GI15_CAPAN/tr|A0A1U8GR53|A0A1U8GR53_CAPAN/tr|A0A2G2Z9E5|A0A2G2Z9E5_CA…	7	7	https:\\www.genome.jp\dbget-bin\www_bget?map05031
ko00640	Propanoate metabolism	23/2744	50/5352	0.813579	0.999973	tr|A0A1U8FH03|A0A1U8FH03_CAPAN/tr|A0A1U8FI08|A0A1U8FI08_CAPAN/tr|A0A1U8GN34|A0A1U8GN34_CAPAN/tr|A0A2G2YPN3|A0A2G2YPN3_CAPAN/tr|A0A2G2Z0Y9|A0A2G2Z0Y9_CAPAN/tr|A0A2G2Z1D1|A0A2G2Z1D1_CAPAN/tr|A0A2G2ZBU7|A0A2G2ZBU7_CAPAN/tr|A0A2G3AEL6|A0A2G3AEL6_CAPAN/tr|A0A2G3AP36|A0A2G3AP36_CAPAN/tr|B5LAW5|B5LAW5_CAPAN/tr|A0A1U8E9W4|A0A1U8E9W4_CAPAN/tr|A0A1U8EF39|A0A1U8EF39_CAPAN/tr|A0A1U8EJT2|A0A1U8EJT2_CAPAN/tr|A…	10	13	https:\\www.genome.jp\dbget-bin\www_bget?map00640
ko05167	Kaposi sarcoma-associated herpesvirus infection	23/2744	50/5352	0.813579	0.999973	tr|A0A1U8DVD3|A0A1U8DVD3_CAPAN/tr|A0A1U8E264|A0A1U8E264_CAPAN/tr|A0A1U8ECR7|A0A1U8ECR7_CAPAN/tr|A0A1U8EDP2|A0A1U8EDP2_CAPAN/tr|A0A1U8EF87|A0A1U8EF87_CAPAN/tr|A0A1U8FWH7|A0A1U8FWH7_CAPAN/tr|A0A1U8G4N3|A0A1U8G4N3_CAPAN/tr|A0A1U8GT76|A0A1U8GT76_CAPAN/tr|A0A1U8HDL1|A0A1U8HDL1_CAPAN/tr|A0A2G2Y7H7|A0A2G2Y7H7_CAPAN/tr|A0A2G3AJW6|A0A2G3AJW6_CAPAN/tr|A0A1U8EAH1|A0A1U8EAH1_CAPAN/tr|A0A1U8F2D2|A0A1U8F2D2_CA…	11	12	https:\\www.genome.jp\dbget-bin\www_bget?map05167
ko04745	Phototransduction - fly	6/2744	14/5352	0.815211	0.999973	tr|A0A1U8DSR3|A0A1U8DSR3_CAPAN/tr|A0A1U8G3B2|A0A1U8G3B2_CAPAN/tr|A0A2G2ZEK7|A0A2G2ZEK7_CAPAN/tr|A0A2G2ZZ56|A0A2G2ZZ56_CAPAN/tr|A0A1U8F2D2|A0A1U8F2D2_CAPAN/tr|A0A2G2ZLK0|A0A2G2ZLK0_CAPAN	4	2	https:\\www.genome.jp\dbget-bin\www_bget?map04745
ko04935	Growth hormone synthesis, secretion and action	6/2744	14/5352	0.815211	0.999973	tr|A0A1U8E264|A0A1U8E264_CAPAN/tr|A0A1U8ECR7|A0A1U8ECR7_CAPAN/tr|A0A2G2Z5A1|A0A2G2Z5A1_CAPAN/tr|A0A1U8GHI1|A0A1U8GHI1_CAPAN/tr|A0A1U8HCF7|A0A1U8HCF7_CAPAN/tr|A0A2G3A8I8|A0A2G3A8I8_CAPAN	3	3	https:\\www.genome.jp\dbget-bin\www_bget?map04935
ko05218	Melanoma	6/2744	14/5352	0.815211	0.999973	tr|A0A1U8ECR7|A0A1U8ECR7_CAPAN/tr|A0A2G2YX51|A0A2G2YX51_CAPAN/tr|A0A1U8DY46|A0A1U8DY46_CAPAN/tr|A0A1U8GHI1|A0A1U8GHI1_CAPAN/tr|A0A1U8HCF7|A0A1U8HCF7_CAPAN/tr|A0A2G3A7Y8|A0A2G3A7Y8_CAPAN	2	4	https:\\www.genome.jp\dbget-bin\www_bget?map05218
ko04919	Thyroid hormone signaling pathway	21/2744	46/5352	0.819558	0.999973	tr|A0A1U8E264|A0A1U8E264_CAPAN/tr|A0A1U8ECR7|A0A1U8ECR7_CAPAN/tr|A0A1U8G0F5|A0A1U8G0F5_CAPAN/tr|A0A1U8HAB4|A0A1U8HAB4_CAPAN/tr|A0A2G2XWA9|A0A2G2XWA9_CAPAN/tr|A0A2G2XZA8|A0A2G2XZA8_CAPAN/tr|A0A2G2YE30|A0A2G2YE30_CAPAN/tr|A0A2G2YK91|A0A2G2YK91_CAPAN/tr|A0A2G2ZX77|A0A2G2ZX77_CAPAN/tr|A0A2G3A3V5|A0A2G3A3V5_CAPAN/tr|A0A2G3AK62|A0A2G3AK62_CAPAN/tr|A0A1U8EJF7|A0A1U8EJF7_CAPAN/tr|A0A1U8EWM8|A0A1U8EWM8_CA…	11	10	https:\\www.genome.jp\dbget-bin\www_bget?map04919
ko04024	cAMP signaling pathway	20/2744	44/5352	0.822866	0.999973	tr|A0A1U8E264|A0A1U8E264_CAPAN/tr|A0A1U8ECR7|A0A1U8ECR7_CAPAN/tr|A0A1U8FJZ4|A0A1U8FJZ4_CAPAN/tr|A0A1U8FWH7|A0A1U8FWH7_CAPAN/tr|A0A1U8GN34|A0A1U8GN34_CAPAN/tr|A0A1U8HBG4|A0A1U8HBG4_CAPAN/tr|A0A1U8E9W4|A0A1U8E9W4_CAPAN/tr|A0A1U8EF39|A0A1U8EF39_CAPAN/tr|A0A1U8EJF7|A0A1U8EJF7_CAPAN/tr|A0A1U8F2D2|A0A1U8F2D2_CAPAN/tr|A0A1U8F2S5|A0A1U8F2S5_CAPAN/tr|A0A1U8FC81|A0A1U8FC81_CAPAN/tr|A0A1U8FHU1|A0A1U8FHU1_CA…	6	14	https:\\www.genome.jp\dbget-bin\www_bget?map04024
ko05010	Alzheimer disease	120/2744	247/5352	0.823928	0.999973	tr|A0A1U8DVD3|A0A1U8DVD3_CAPAN/tr|A0A1U8DY04|A0A1U8DY04_CAPAN/tr|A0A2G2ZG92|A0A2G2ZG92_CAPAN/tr|A0A1U8DZ46|A0A1U8DZ46_CAPAN/tr|A0A1U8DZC5|A0A1U8DZC5_CAPAN/tr|A0A1U8E415|A0A1U8E415_CAPAN/tr|A0A1U8E4Y3|A0A1U8E4Y3_CAPAN/tr|A0A1U8E8T0|A0A1U8E8T0_CAPAN/tr|A0A1U8EC67|A0A1U8EC67_CAPAN/tr|A0A1U8ECR7|A0A1U8ECR7_CAPAN/tr|A0A1U8EF87|A0A1U8EF87_CAPAN/tr|A0A1U8ES57|A0A1U8ES57_CAPAN/tr|A0A1U8EVY7|A0A1U8EVY7_CA…	60	60	https:\\www.genome.jp\dbget-bin\www_bget?map05010
ko04960	Aldosterone-regulated sodium reabsorption	2/2744	5/5352	0.828095	0.999973	tr|A0A1U8ECR7|A0A1U8ECR7_CAPAN/tr|A0A1U8HCF7|A0A1U8HCF7_CAPAN	1	1	https:\\www.genome.jp\dbget-bin\www_bget?map04960
ko05033	Nicotine addiction	2/2744	5/5352	0.828095	0.999973	tr|A0A1U8EY53|A0A1U8EY53_CAPAN/tr|A0A1U8G298|A0A1U8G298_CAPAN	1	1	https:\\www.genome.jp\dbget-bin\www_bget?map05033
ko00591	Linoleic acid metabolism	5/2744	12/5352	0.830053	0.999973	tr|A0A1U8EME2|A0A1U8EME2_CAPAN/tr|A0A2G2ZVJ5|A0A2G2ZVJ5_CAPAN/tr|A0A2G2Y0T3|A0A2G2Y0T3_CAPAN/tr|A0A2G2ZDR4|A0A2G2ZDR4_CAPAN/tr|A0A2G2ZVI4|A0A2G2ZVI4_CAPAN	2	3	https:\\www.genome.jp\dbget-bin\www_bget?map00591
ko05216	Thyroid cancer	5/2744	12/5352	0.830053	0.999973	tr|A0A1U8ECR7|A0A1U8ECR7_CAPAN/tr|A0A2G2YX51|A0A2G2YX51_CAPAN/tr|A0A1U8DY46|A0A1U8DY46_CAPAN/tr|A0A1U8GHI1|A0A1U8GHI1_CAPAN/tr|A0A1U8HCF7|A0A1U8HCF7_CAPAN	2	3	https:\\www.genome.jp\dbget-bin\www_bget?map05216
ko00130	Ubiquinone and other terpenoid-quinone biosynthesis	18/2744	40/5352	0.830225	0.999973	tr|A0A1U8EYM1|A0A1U8EYM1_CAPAN/tr|A0A1U8GHA4|A0A1U8GHA4_CAPAN/tr|A0A1U8GPZ1|A0A1U8GPZ1_CAPAN/tr|A0A1U8HC40|A0A1U8HC40_CAPAN/tr|A0A1U8HJR4|A0A1U8HJR4_CAPAN/tr|A0A1U8HJR9|A0A1U8HJR9_CAPAN/tr|A0A2G2Y8N8|A0A2G2Y8N8_CAPAN/tr|A0A2G2YJI1|A0A2G2YJI1_CAPAN/tr|A0A2G2ZHN3|A0A2G2ZHN3_CAPAN/tr|A0A2G2ZTZ8|A0A2G2ZTZ8_CAPAN/tr|A0A2G3A0E4|A0A2G3A0E4_CAPAN/tr|A0A2G3AFP9|A0A2G3AFP9_CAPAN/tr|A0A1U8EQ50|A0A1U8EQ50_CA…	12	6	https:\\www.genome.jp\dbget-bin\www_bget?map00130
ko04930	Type II diabetes mellitus	10/2744	23/5352	0.830963	0.999973	tr|A0A1U8E6F3|A0A1U8E6F3_CAPAN/tr|A0A1U8ECR7|A0A1U8ECR7_CAPAN/tr|A0A1U8FFF7|A0A1U8FFF7_CAPAN/tr|A0A2G3AKX0|A0A2G3AKX0_CAPAN/tr|A0A1U8EAH7|A0A1U8EAH7_CAPAN/tr|A0A1U8GCZ8|A0A1U8GCZ8_CAPAN/tr|A0A1U8HCF7|A0A1U8HCF7_CAPAN/tr|A0A2G2YFN7|A0A2G2YFN7_CAPAN/tr|A0A2G2ZZL4|A0A2G2ZZL4_CAPAN/tr|A0A2G3A8I8|A0A2G3A8I8_CAPAN	4	6	https:\\www.genome.jp\dbget-bin\www_bget?map04930
ko05135	Yersinia infection	10/2744	23/5352	0.830963	0.999973	tr|A0A1U8ECR7|A0A1U8ECR7_CAPAN/tr|A0A1U8FWH7|A0A1U8FWH7_CAPAN/tr|A0A2G2XWP1|A0A2G2XWP1_CAPAN/tr|A0A2G2Z4Q3|A0A2G2Z4Q3_CAPAN/tr|A0A2G3A8J0|A0A2G3A8J0_CAPAN/tr|A0A1U8FHU1|A0A1U8FHU1_CAPAN/tr|A0A1U8GHI1|A0A1U8GHI1_CAPAN/tr|A0A1U8HCF7|A0A1U8HCF7_CAPAN/tr|A0A2G3AB95|A0A2G3AB95_CAPAN/tr|A0A2G3ACX2|A0A2G3ACX2_CAPAN	5	5	https:\\www.genome.jp\dbget-bin\www_bget?map05135
ko00195	Photosynthesis	17/2744	38/5352	0.834329	0.999973	tr|A0A075VSP5|A0A075VSP5_CAPAN/tr|A0A1U8GLW1|A0A1U8GLW1_CAPAN/tr|A0A1U8GUM8|A0A1U8GUM8_CAPAN/tr|A0A1U8GVK4|A0A1U8GVK4_CAPAN/tr|A0A2G2YXT7|A0A2G2YXT7_CAPAN/tr|A0A2G2ZTK6|A0A2G2ZTK6_CAPAN/tr|A0A2G3A8Y9|A0A2G3A8Y9_CAPAN/tr|A0A2G3ALH5|A0A2G3ALH5_CAPAN/tr|A0A023JGE8|A0A023JGE8_CAPAN/tr|A0A1U8DWE0|A0A1U8DWE0_CAPAN/tr|A0A2G2YFA9|A0A2G2YFA9_CAPAN/tr|A0A2G2Z7T8|A0A2G2Z7T8_CAPAN/tr|A0A2G2Z802|A0A2G2Z802_CA…	8	9	https:\\www.genome.jp\dbget-bin\www_bget?map00195
ko00051	Fructose and mannose metabolism	27/2744	59/5352	0.836957	0.999973	tr|A0A1U8E527|A0A1U8E527_CAPAN/tr|A0A1U8F6F0|A0A1U8F6F0_CAPAN/tr|A0A1U8FZW2|A0A1U8FZW2_CAPAN/tr|A0A1U8GQ19|A0A1U8GQ19_CAPAN/tr|A0A2G2XZ11|A0A2G2XZ11_CAPAN/tr|A0A2G2YYS1|A0A2G2YYS1_CAPAN/tr|A0A2G2ZX77|A0A2G2ZX77_CAPAN/tr|A0A2G3ADX4|A0A2G3ADX4_CAPAN/tr|A0A2G3AE90|A0A2G3AE90_CAPAN/tr|A0A1U8E4P3|A0A1U8E4P3_CAPAN/tr|A0A1U8EHW1|A0A1U8EHW1_CAPAN/tr|A0A1U8FN75|A0A1U8FN75_CAPAN/tr|A0A1U8FWM6|A0A1U8FWM6_CA…	9	18	https:\\www.genome.jp\dbget-bin\www_bget?map00051
ko04910	Insulin signaling pathway	42/2744	90/5352	0.838321	0.999973	tr|A0A1U8DUB7|A0A1U8DUB7_CAPAN/tr|A0A1U8E418|A0A1U8E418_CAPAN/tr|A0A1U8E6U2|A0A1U8E6U2_CAPAN/tr|A0A1U8ECR7|A0A1U8ECR7_CAPAN/tr|A0A1U8EM87|A0A1U8EM87_CAPAN/tr|A0A1U8F6F0|A0A1U8F6F0_CAPAN/tr|A0A1U8FJZ4|A0A1U8FJZ4_CAPAN/tr|A0A1U8FYQ0|A0A1U8FYQ0_CAPAN/tr|A0A1U8H213|A0A1U8H213_CAPAN/tr|A0A1U8HBG4|A0A1U8HBG4_CAPAN/tr|A0A2G2YRU6|A0A2G2YRU6_CAPAN/tr|A0A2G2YSR6|A0A2G2YSR6_CAPAN/tr|A0A2G2Z0Y9|A0A2G2Z0Y9_CA…	17	25	https:\\www.genome.jp\dbget-bin\www_bget?map04910
ko04112	Cell cycle - Caulobacter	9/2744	21/5352	0.839237	0.999973	tr|A0A1U8E7U0|A0A1U8E7U0_CAPAN/tr|A0A1U8E8E6|A0A1U8E8E6_CAPAN/tr|A0A1U8EHX5|A0A1U8EHX5_CAPAN/tr|A0A2G2YKW2|A0A2G2YKW2_CAPAN/tr|A0A2G2ZZU9|A0A2G2ZZU9_CAPAN/tr|A0A1U8FQ26|A0A1U8FQ26_CAPAN/tr|A0A2G2XZY8|A0A2G2XZY8_CAPAN/tr|A0A2G2Y1Q3|A0A2G2Y1Q3_CAPAN/tr|A0A2G2YL68|A0A2G2YL68_CAPAN	5	4	https:\\www.genome.jp\dbget-bin\www_bget?map04112
ko04115	p53 signaling pathway	9/2744	21/5352	0.839237	0.999973	tr|A0A1U8DVD3|A0A1U8DVD3_CAPAN/tr|A0A1U8EZ92|A0A1U8EZ92_CAPAN/tr|A0A1U8FQP8|A0A1U8FQP8_CAPAN/tr|A0A1U8DS17|A0A1U8DS17_CAPAN/tr|A0A1U8FL37|A0A1U8FL37_CAPAN/tr|A0A1U8H479|A0A1U8H479_CAPAN/tr|A0A2G2YI21|A0A2G2YI21_CAPAN/tr|A0A2G2ZQU5|A0A2G2ZQU5_CAPAN/tr|A0A2G3A7Y8|A0A2G3A7Y8_CAPAN	3	6	https:\\www.genome.jp\dbget-bin\www_bget?map04115
ko04260	Cardiac muscle contraction	9/2744	21/5352	0.839237	0.999973	tr|A0A1U8EW60|A0A1U8EW60_CAPAN/tr|A0A1U8HC81|A0A1U8HC81_CAPAN/tr|A0A2G2XYZ9|A0A2G2XYZ9_CAPAN/tr|A0A2G2YIW6|A0A2G2YIW6_CAPAN/tr|A0A1U8E2B0|A0A1U8E2B0_CAPAN/tr|A0A1U8EJF7|A0A1U8EJF7_CAPAN/tr|A0A2G2YXI2|A0A2G2YXI2_CAPAN/tr|A0A2G2ZC01|A0A2G2ZC01_CAPAN/tr|A0A2G3ACS4|A0A2G3ACS4_CAPAN	4	5	https:\\www.genome.jp\dbget-bin\www_bget?map04260
ko04934	Cushing syndrome	9/2744	21/5352	0.839237	0.999973	tr|A0A1U8ECR7|A0A1U8ECR7_CAPAN/tr|A0A2G2Z5A1|A0A2G2Z5A1_CAPAN/tr|A0A2G2ZAU0|A0A2G2ZAU0_CAPAN/tr|A0A1U8GHI1|A0A1U8GHI1_CAPAN/tr|A0A1U8H8S8|A0A1U8H8S8_CAPAN/tr|A0A1U8HCF7|A0A1U8HCF7_CAPAN/tr|A0A2G2YFS2|A0A2G2YFS2_CAPAN/tr|A0A2G2YI21|A0A2G2YI21_CAPAN/tr|A0A2G2Z6H8|A0A2G2Z6H8_CAPAN	3	6	https:\\www.genome.jp\dbget-bin\www_bget?map04934
ko01200	Carbon metabolism	128/2744	264/5352	0.839372	0.999973	tr|A0A1U8DU79|A0A1U8DU79_CAPAN/tr|A0A1U8E192|A0A1U8E192_CAPAN/tr|A0A1U8E2S3|A0A1U8E2S3_CAPAN/tr|A0A1U8E6F3|A0A1U8E6F3_CAPAN/tr|A0A1U8EBJ1|A0A1U8EBJ1_CAPAN/tr|A0A1U8EFM0|A0A1U8EFM0_CAPAN/tr|A0A1U8EMA3|A0A1U8EMA3_CAPAN/tr|A0A1U8EUW4|A0A1U8EUW4_CAPAN/tr|A0A1U8F6F0|A0A1U8F6F0_CAPAN/tr|A0A1U8F874|A0A1U8F874_CAPAN/tr|A0A1U8FEW5|A0A1U8FEW5_CAPAN/tr|A0A1U8FFF7|A0A1U8FFF7_CAPAN/tr|A0A1U8FGW7|A0A1U8FGW7_CA…	51	77	https:\\www.genome.jp\dbget-bin\www_bget?map01200
ko04152	AMPK signaling pathway	38/2744	82/5352	0.844044	0.999973	tr|A0A1U8DUB7|A0A1U8DUB7_CAPAN/tr|A0A1U8E6U2|A0A1U8E6U2_CAPAN/tr|A0A1U8F6F0|A0A1U8F6F0_CAPAN/tr|A0A1U8FEV3|A0A1U8FEV3_CAPAN/tr|A0A1U8FH03|A0A1U8FH03_CAPAN/tr|A0A1U8FHK6|A0A1U8FHK6_CAPAN/tr|A0A1U8FYQ0|A0A1U8FYQ0_CAPAN/tr|A0A1U8GYG2|A0A1U8GYG2_CAPAN/tr|A0A2G2Y8M0|A0A2G2Y8M0_CAPAN/tr|A0A2G2YC97|A0A2G2YC97_CAPAN/tr|A0A2G2YPN3|A0A2G2YPN3_CAPAN/tr|A0A2G2YSR6|A0A2G2YSR6_CAPAN/tr|A0A2G2Z0Y9|A0A2G2Z0Y9_CA…	17	21	https:\\www.genome.jp\dbget-bin\www_bget?map04152
ko01210	2-Oxocarboxylic acid metabolism	24/2744	53/5352	0.844828	0.999973	tr|A0A1U8FWS6|A0A1U8FWS6_CAPAN/tr|A0A1U8GN07|A0A1U8GN07_CAPAN/tr|A0A2G2YKD2|A0A2G2YKD2_CAPAN/tr|A0A2G2YVW4|A0A2G2YVW4_CAPAN/tr|A0A2G2YW44|A0A2G2YW44_CAPAN/tr|A0A2G2Z3L0|A0A2G2Z3L0_CAPAN/tr|A0A2G2Z4D9|A0A2G2Z4D9_CAPAN/tr|A0A2G2Z5K7|A0A2G2Z5K7_CAPAN/tr|A0A2G3AAU7|A0A2G3AAU7_CAPAN/tr|A0A2G3AN34|A0A2G3AN34_CAPAN/tr|B5LAT2|B5LAT2_CAPAN/tr|A0A1U8DQZ0|A0A1U8DQZ0_CAPAN/tr|A0A1U8DRU2|A0A1U8DRU2_CAPAN/tr|A…	11	13	https:\\www.genome.jp\dbget-bin\www_bget?map01210
ko04550	Signaling pathways regulating pluripotency of stem cells	4/2744	10/5352	0.848405	0.999973	tr|A0A1U8ECR7|A0A1U8ECR7_CAPAN/tr|A0A2G3A4N2|A0A2G3A4N2_CAPAN/tr|A0A1U8GHI1|A0A1U8GHI1_CAPAN/tr|A0A1U8HCF7|A0A1U8HCF7_CAPAN	2	2	https:\\www.genome.jp\dbget-bin\www_bget?map04550
ko04917	Prolactin signaling pathway	4/2744	10/5352	0.848405	0.999973	tr|A0A1U8ECR7|A0A1U8ECR7_CAPAN/tr|A0A1U8GHI1|A0A1U8GHI1_CAPAN/tr|A0A1U8HCF7|A0A1U8HCF7_CAPAN/tr|A0A2G2YK81|A0A2G2YK81_CAPAN	1	3	https:\\www.genome.jp\dbget-bin\www_bget?map04917
ko04977	Vitamin digestion and absorption	4/2744	10/5352	0.848405	0.999973	tr|A0A1U8EDR8|A0A1U8EDR8_CAPAN/tr|A0A2G2Y5P1|A0A2G2Y5P1_CAPAN/tr|A0A2G2YHB3|A0A2G2YHB3_CAPAN/tr|A0A2G3AGA3|A0A2G3AGA3_CAPAN	2	2	https:\\www.genome.jp\dbget-bin\www_bget?map04977
ko05221	Acute myeloid leukemia	4/2744	10/5352	0.848405	0.999973	tr|A0A1U8ECR7|A0A1U8ECR7_CAPAN/tr|A0A1U8GHI1|A0A1U8GHI1_CAPAN/tr|A0A1U8HCF7|A0A1U8HCF7_CAPAN/tr|A0A2G3A8I8|A0A2G3A8I8_CAPAN	1	3	https:\\www.genome.jp\dbget-bin\www_bget?map05221
ko04660	T cell receptor signaling pathway	8/2744	19/5352	0.848604	0.999973	tr|A0A1U8ECR7|A0A1U8ECR7_CAPAN/tr|A0A1U8EF87|A0A1U8EF87_CAPAN/tr|A0A1U8G4N3|A0A1U8G4N3_CAPAN/tr|A0A1U8HDL1|A0A1U8HDL1_CAPAN/tr|A0A2G3A8J0|A0A2G3A8J0_CAPAN/tr|A0A1U8GHI1|A0A1U8GHI1_CAPAN/tr|A0A1U8GI15|A0A1U8GI15_CAPAN/tr|A0A1U8HCF7|A0A1U8HCF7_CAPAN	5	3	https:\\www.genome.jp\dbget-bin\www_bget?map04660
ko04933	AGE-RAGE signaling pathway in diabetic complications	8/2744	19/5352	0.848604	0.999973	tr|A0A1U8ECR7|A0A1U8ECR7_CAPAN/tr|A0A1U8FWH7|A0A1U8FWH7_CAPAN/tr|A0A2G2XZA8|A0A2G2XZA8_CAPAN/tr|A0A2G2YF90|A0A2G2YF90_CAPAN/tr|A0A1U8FHU1|A0A1U8FHU1_CAPAN/tr|A0A1U8HCF7|A0A1U8HCF7_CAPAN/tr|A0A2G2YL18|A0A2G2YL18_CAPAN/tr|A0A2G2ZE97|A0A2G2ZE97_CAPAN	4	4	https:\\www.genome.jp\dbget-bin\www_bget?map04933
ko05100	Bacterial invasion of epithelial cells	8/2744	19/5352	0.848604	0.999973	tr|A0A1U8EJK3|A0A1U8EJK3_CAPAN/tr|A0A1U8F1S0|A0A1U8F1S0_CAPAN/tr|A0A1U8FWH7|A0A1U8FWH7_CAPAN/tr|A0A2G2Z4Q3|A0A2G2Z4Q3_CAPAN/tr|A0A2G2ZJB1|A0A2G2ZJB1_CAPAN/tr|A0A1U8FHU1|A0A1U8FHU1_CAPAN/tr|A0A1U8GM57|A0A1U8GM57_CAPAN/tr|A0A2G3AB95|A0A2G3AB95_CAPAN	5	3	https:\\www.genome.jp\dbget-bin\www_bget?map05100
ko04510	Focal adhesion	14/2744	32/5352	0.848736	0.999973	tr|A0A1U8ECR7|A0A1U8ECR7_CAPAN/tr|A0A1U8FJZ4|A0A1U8FJZ4_CAPAN/tr|A0A1U8FWH7|A0A1U8FWH7_CAPAN/tr|A0A1U8HBG4|A0A1U8HBG4_CAPAN/tr|A0A2G2XWP1|A0A2G2XWP1_CAPAN/tr|A0A1U8FC81|A0A1U8FC81_CAPAN/tr|A0A1U8FHU1|A0A1U8FHU1_CAPAN/tr|A0A1U8GHI1|A0A1U8GHI1_CAPAN/tr|A0A1U8GR53|A0A1U8GR53_CAPAN/tr|A0A1U8HCF7|A0A1U8HCF7_CAPAN/tr|A0A2G2YL18|A0A2G2YL18_CAPAN/tr|A0A2G2Z9E5|A0A2G2Z9E5_CAPAN/tr|A0A2G3A7Y8|A0A2G3A7Y8_CA…	5	9	https:\\www.genome.jp\dbget-bin\www_bget?map04510
ko04211	Longevity regulating pathway	22/2744	49/5352	0.850861	0.999973	tr|A0A1U8DUB7|A0A1U8DUB7_CAPAN/tr|A0A1U8E6U2|A0A1U8E6U2_CAPAN/tr|A0A1U8EM87|A0A1U8EM87_CAPAN/tr|A0A1U8FYQ0|A0A1U8FYQ0_CAPAN/tr|A0A2G2YSR6|A0A2G2YSR6_CAPAN/tr|A0A2G2Z5A1|A0A2G2Z5A1_CAPAN/tr|A0A2G3A4L9|A0A2G3A4L9_CAPAN/tr|A0A2G3A5T4|A0A2G3A5T4_CAPAN/tr|A0A2G3ACZ8|A0A2G3ACZ8_CAPAN/tr|Q2TPB3|Q2TPB3_CAPAN/tr|A0A1U8ELN9|A0A1U8ELN9_CAPAN/tr|A0A1U8EMK5|A0A1U8EMK5_CAPAN/tr|A0A1U8EVK9|A0A1U8EVK9_CAPAN/tr|A…	10	12	https:\\www.genome.jp\dbget-bin\www_bget?map04211
ko04144	Endocytosis	74/2744	156/5352	0.854002	0.999973	tr|A0A1U8DY44|A0A1U8DY44_CAPAN/tr|A0A1U8E5R0|A0A1U8E5R0_CAPAN/tr|A0A1U8E6P9|A0A1U8E6P9_CAPAN/tr|A0A1U8E7E2|A0A1U8E7E2_CAPAN/tr|A0A1U8ED88|A0A1U8ED88_CAPAN/tr|A0A1U8EJK3|A0A1U8EJK3_CAPAN/tr|A0A1U8EKQ0|A0A1U8EKQ0_CAPAN/tr|A0A1U8F092|A0A1U8F092_CAPAN/tr|A0A1U8F1S0|A0A1U8F1S0_CAPAN/tr|A0A1U8F5Y8|A0A1U8F5Y8_CAPAN/tr|A0A1U8FJM9|A0A1U8FJM9_CAPAN/tr|A0A1U8FSC3|A0A1U8FSC3_CAPAN/tr|A0A1U8FXR4|A0A1U8FXR4_CA…	44	30	https:\\www.genome.jp\dbget-bin\www_bget?map04144
ko05210	Colorectal cancer	13/2744	30/5352	0.854378	0.999973	tr|A0A1U8DVD3|A0A1U8DVD3_CAPAN/tr|A0A1U8ECR7|A0A1U8ECR7_CAPAN/tr|A0A1U8FWH7|A0A1U8FWH7_CAPAN/tr|A0A2G2YX51|A0A2G2YX51_CAPAN/tr|A0A2G2YY65|A0A2G2YY65_CAPAN/tr|A0A2G2ZC30|A0A2G2ZC30_CAPAN/tr|A0A1U8DY46|A0A1U8DY46_CAPAN/tr|A0A1U8FHU1|A0A1U8FHU1_CAPAN/tr|A0A1U8GHI1|A0A1U8GHI1_CAPAN/tr|A0A1U8HCF7|A0A1U8HCF7_CAPAN/tr|A0A2G2Z259|A0A2G2Z259_CAPAN/tr|A0A2G2ZZ04|A0A2G2ZZ04_CAPAN/tr|A0A2G3A8I8|A0A2G3A8I8_CA…	6	7	https:\\www.genome.jp\dbget-bin\www_bget?map05210
ko00052	Galactose metabolism	30/2744	66/5352	0.858835	0.999973	tr|A0A1U8E8L6|A0A1U8E8L6_CAPAN/tr|A0A1U8E9J7|A0A1U8E9J7_CAPAN/tr|A0A1U8FSY0|A0A1U8FSY0_CAPAN/tr|A0A1U8G0X7|A0A1U8G0X7_CAPAN/tr|A0A1U8G7A3|A0A1U8G7A3_CAPAN/tr|A0A1U8GBI0|A0A1U8GBI0_CAPAN/tr|A0A1U8GUH0|A0A1U8GUH0_CAPAN/tr|A0A2G2YFF6|A0A2G2YFF6_CAPAN/tr|A0A2G2ZK32|A0A2G2ZK32_CAPAN/tr|A0A2G2ZTJ8|A0A2G2ZTJ8_CAPAN/tr|A0A2G2ZTK3|A0A2G2ZTK3_CAPAN/tr|A0A2G2ZX77|A0A2G2ZX77_CAPAN/tr|A0A2G2ZYI2|A0A2G2ZYI2_CA…	16	14	https:\\www.genome.jp\dbget-bin\www_bget?map00052
ko00563	Glycosylphosphatidylinositol (GPI)-anchor biosynthesis	7/2744	17/5352	0.859285	0.999973	tr|A0A2G2ZPC4|A0A2G2ZPC4_CAPAN/tr|A0A1U8FQJ2|A0A1U8FQJ2_CAPAN/tr|A0A2G2Y1G0|A0A2G2Y1G0_CAPAN/tr|A0A2G3AFM7|A0A2G3AFM7_CAPAN/tr|A0A1U8FRS2|A0A1U8FRS2_CAPAN/tr|A0A2G2YH56|A0A2G2YH56_CAPAN/tr|A0A2G3ACQ4|A0A2G3ACQ4_CAPAN	4	3	https:\\www.genome.jp\dbget-bin\www_bget?map00563
ko00943	Isoflavonoid biosynthesis	12/2744	28/5352	0.860529	0.999973	tr|A0A1U8EWZ2|A0A1U8EWZ2_CAPAN/tr|A0A1U8FE70|A0A1U8FE70_CAPAN/tr|A0A1U8FP33|A0A1U8FP33_CAPAN/tr|A0A1U8GFL3|A0A1U8GFL3_CAPAN/tr|A0A1U8GQB6|A0A1U8GQB6_CAPAN/tr|A0A1U8GRS8|A0A1U8GRS8_CAPAN/tr|A0A1U8H5Z8|A0A1U8H5Z8_CAPAN/tr|A0A2G2ZRM0|A0A2G2ZRM0_CAPAN/tr|A0A2G3A807|A0A2G3A807_CAPAN/tr|A0A1U8DX54|A0A1U8DX54_CAPAN/tr|A0A1U8FMN2|A0A1U8FMN2_CAPAN/tr|A0A2G2ZS73|A0A2G2ZS73_CAPAN	9	3	https:\\www.genome.jp\dbget-bin\www_bget?map00943
ko04142	Lysosome	43/2744	93/5352	0.860913	0.999973	tr|A0A1U8DUP2|A0A1U8DUP2_CAPAN/tr|A0A1U8E025|A0A1U8E025_CAPAN/tr|A0A1U8E9Z7|A0A1U8E9Z7_CAPAN/tr|A0A1U8EH43|A0A1U8EH43_CAPAN/tr|A0A1U8F1S0|A0A1U8F1S0_CAPAN/tr|A0A1U8F5I1|A0A1U8F5I1_CAPAN/tr|A0A1U8G0J3|A0A1U8G0J3_CAPAN/tr|A0A1U8GBI0|A0A1U8GBI0_CAPAN/tr|A0A1U8GQF3|A0A1U8GQF3_CAPAN/tr|A0A1U8GY22|A0A1U8GY22_CAPAN/tr|A0A2G3AM08|A0A2G3AM08_CAPAN/tr|A0A2G2XXB7|A0A2G2XXB7_CAPAN/tr|A0A2G2Y783|A0A2G2Y783_CA…	26	17	https:\\www.genome.jp\dbget-bin\www_bget?map04142
ko00460	Cyanoamino acid metabolism	18/2744	41/5352	0.865308	0.999973	tr|A0A1U8DU79|A0A1U8DU79_CAPAN/tr|A0A1U8EXG0|A0A1U8EXG0_CAPAN/tr|A0A1U8GBV5|A0A1U8GBV5_CAPAN/tr|A0A2G2Y3S1|A0A2G2Y3S1_CAPAN/tr|A0A2G2Y3W7|A0A2G2Y3W7_CAPAN/tr|A0A2G2YGU2|A0A2G2YGU2_CAPAN/tr|A0A2G2YUZ0|A0A2G2YUZ0_CAPAN/tr|A0A2G2ZD99|A0A2G2ZD99_CAPAN/tr|A0A2G2ZJ33|A0A2G2ZJ33_CAPAN/tr|A0A1U8DRR7|A0A1U8DRR7_CAPAN/tr|A0A1U8E760|A0A1U8E760_CAPAN/tr|A0A2G2Y3S3|A0A2G2Y3S3_CAPAN/tr|A0A2G2YCS2|A0A2G2YCS2_CA…	9	9	https:\\www.genome.jp\dbget-bin\www_bget?map00460
ko05418	Fluid shear stress and atherosclerosis	54/2744	116/5352	0.869046	0.999973	tr|A0A1U8E5V0|A0A1U8E5V0_CAPAN/tr|A0A1U8E6Y3|A0A1U8E6Y3_CAPAN/tr|A0A1U8E7F1|A0A1U8E7F1_CAPAN/tr|A0A1U8EB05|A0A1U8EB05_CAPAN/tr|A0A1U8EG00|A0A1U8EG00_CAPAN/tr|A0A1U8EGR6|A0A1U8EGR6_CAPAN/tr|A0A1U8FQD1|A0A1U8FQD1_CAPAN/tr|A0A1U8FUI2|A0A1U8FUI2_CAPAN/tr|A0A1U8FWH7|A0A1U8FWH7_CAPAN/tr|A0A1U8GV85|A0A1U8GV85_CAPAN/tr|A0A1U8HCC7|A0A1U8HCC7_CAPAN/tr|A0A1U8HCD2|A0A1U8HCD2_CAPAN/tr|A0A2G2XXH1|A0A2G2XXH1_CA…	22	32	https:\\www.genome.jp\dbget-bin\www_bget?map05418
ko04062	Chemokine signaling pathway	6/2744	15/5352	0.871568	0.999973	tr|A0A1U8ECR7|A0A1U8ECR7_CAPAN/tr|A0A1U8FWH7|A0A1U8FWH7_CAPAN/tr|A0A1U8FHU1|A0A1U8FHU1_CAPAN/tr|A0A1U8GHI1|A0A1U8GHI1_CAPAN/tr|A0A1U8HCF7|A0A1U8HCF7_CAPAN/tr|A0A2G3AB95|A0A2G3AB95_CAPAN	2	4	https:\\www.genome.jp\dbget-bin\www_bget?map04062
ko05222	Small cell lung cancer	6/2744	15/5352	0.871568	0.999973	tr|A0A1U8DVD3|A0A1U8DVD3_CAPAN/tr|A0A2G2YX51|A0A2G2YX51_CAPAN/tr|A0A1U8DY46|A0A1U8DY46_CAPAN/tr|A0A1U8EN57|A0A1U8EN57_CAPAN/tr|A0A2G2YI21|A0A2G2YI21_CAPAN/tr|A0A2G3A7Y8|A0A2G3A7Y8_CAPAN	2	4	https:\\www.genome.jp\dbget-bin\www_bget?map05222
ko04212	Longevity regulating pathway - worm	50/2744	108/5352	0.873286	0.999973	tr|A0A1U8E7F1|A0A1U8E7F1_CAPAN/tr|A0A1U8EB05|A0A1U8EB05_CAPAN/tr|A0A1U8EGR6|A0A1U8EGR6_CAPAN/tr|A0A1U8G3H4|A0A1U8G3H4_CAPAN/tr|A0A1U8GV85|A0A1U8GV85_CAPAN/tr|A0A1U8H0Z7|A0A1U8H0Z7_CAPAN/tr|A0A2G2Y6P0|A0A2G2Y6P0_CAPAN/tr|A0A1U8HCC7|A0A1U8HCC7_CAPAN/tr|A0A1U8HCD2|A0A1U8HCD2_CAPAN/tr|A0A2G2YAE6|A0A2G2YAE6_CAPAN/tr|A0A2G2YB08|A0A2G2YB08_CAPAN/tr|A0A2G2YB30|A0A2G2YB30_CAPAN/tr|A0A2G2YE07|A0A2G2YE07_CA…	21	29	https:\\www.genome.jp\dbget-bin\www_bget?map04212
ko05012	Parkinson disease	105/2744	220/5352	0.873393	0.999973	tr|A0A1U8DTN0|A0A1U8DTN0_CAPAN/tr|A0A1U8DVD3|A0A1U8DVD3_CAPAN/tr|A0A1U8DY04|A0A1U8DY04_CAPAN/tr|A0A2G2ZG92|A0A2G2ZG92_CAPAN/tr|A0A1U8DZ46|A0A1U8DZ46_CAPAN/tr|A0A1U8E415|A0A1U8E415_CAPAN/tr|A0A1U8E6Y3|A0A1U8E6Y3_CAPAN/tr|A0A1U8E8T0|A0A1U8E8T0_CAPAN/tr|A0A1U8EG00|A0A1U8EG00_CAPAN/tr|A0A1U8ES57|A0A1U8ES57_CAPAN/tr|A0A1U8EVY7|A0A1U8EVY7_CAPAN/tr|A0A1U8EW60|A0A1U8EW60_CAPAN/tr|A0A1U8F8J4|A0A1U8F8J4_CA…	57	48	https:\\www.genome.jp\dbget-bin\www_bget?map05012
ko04970	Salivary secretion	10/2744	24/5352	0.874635	0.999973	tr|A0A1U8GGZ1|A0A1U8GGZ1_CAPAN/tr|A0A2G2ZK34|A0A2G2ZK34_CAPAN/tr|A0A2G2ZRN7|A0A2G2ZRN7_CAPAN/tr|A0A2G3A8L3|A0A2G3A8L3_CAPAN/tr|A0A1U8EEU9|A0A1U8EEU9_CAPAN/tr|A0A1U8F2D2|A0A1U8F2D2_CAPAN/tr|A0A2G2YEB6|A0A2G2YEB6_CAPAN/tr|A0A2G2ZLK0|A0A2G2ZLK0_CAPAN/tr|A0A2G3A1D3|A0A2G3A1D3_CAPAN/tr|A0A2G3A5T2|A0A2G3A5T2_CAPAN	4	6	https:\\www.genome.jp\dbget-bin\www_bget?map04970
ko00030	Pentose phosphate pathway	23/2744	52/5352	0.877012	0.999973	tr|A0A1U8E8L6|A0A1U8E8L6_CAPAN/tr|A0A1U8EFM0|A0A1U8EFM0_CAPAN/tr|A0A1U8EMA3|A0A1U8EMA3_CAPAN/tr|A0A1U8EUW4|A0A1U8EUW4_CAPAN/tr|A0A1U8F6F0|A0A1U8F6F0_CAPAN/tr|A0A1U8FGW7|A0A1U8FGW7_CAPAN/tr|A0A2G2ZAJ2|A0A2G2ZAJ2_CAPAN/tr|A0A2G2ZK32|A0A2G2ZK32_CAPAN/tr|A0A2G2ZX77|A0A2G2ZX77_CAPAN/tr|A0A2G3AFB5|A0A2G3AFB5_CAPAN/tr|A0A1U8EHW1|A0A1U8EHW1_CAPAN/tr|A0A1U8ELJ5|A0A1U8ELJ5_CAPAN/tr|A0A1U8FN75|A0A1U8FN75_CA…	10	13	https:\\www.genome.jp\dbget-bin\www_bget?map00030
ko04210	Apoptosis	15/2744	35/5352	0.878823	0.999973	tr|A0A1U8DTN0|A0A1U8DTN0_CAPAN/tr|A0A1U8DUP2|A0A1U8DUP2_CAPAN/tr|A0A1U8DVD3|A0A1U8DVD3_CAPAN/tr|A0A1U8ECR7|A0A1U8ECR7_CAPAN/tr|A0A1U8ES57|A0A1U8ES57_CAPAN/tr|A0A1U8F5I1|A0A1U8F5I1_CAPAN/tr|A0A1U8FQP8|A0A1U8FQP8_CAPAN/tr|A0A2G2Z5A1|A0A2G2Z5A1_CAPAN/tr|A0A1U8GHI1|A0A1U8GHI1_CAPAN/tr|A0A1U8H479|A0A1U8H479_CAPAN/tr|A0A1U8HCF7|A0A1U8HCF7_CAPAN/tr|A0A2G2ZGQ1|A0A2G2ZGQ1_CAPAN/tr|A0A2G2ZUF6|A0A2G2ZUF6_CA…	8	7	https:\\www.genome.jp\dbget-bin\www_bget?map04210
ko00250	Alanine, aspartate and glutamate metabolism	22/2744	50/5352	0.880154	0.999973	tr|A0A1U8DXS5|A0A1U8DXS5_CAPAN/tr|A0A1U8GBV5|A0A1U8GBV5_CAPAN/tr|A0A2G2Y0K0|A0A2G2Y0K0_CAPAN/tr|A0A2G2YEN0|A0A2G2YEN0_CAPAN/tr|A0A2G2YUX8|A0A2G2YUX8_CAPAN/tr|A0A2G2YV28|A0A2G2YV28_CAPAN/tr|A0A2G2YVW4|A0A2G2YVW4_CAPAN/tr|A0A2G2YVX0|A0A2G2YVX0_CAPAN/tr|A0A2G2ZK25|A0A2G2ZK25_CAPAN/tr|A0A2G3AKK4|A0A2G3AKK4_CAPAN/tr|B5LAU9|B5LAU9_CAPAN/tr|A0A1U8DRU2|A0A1U8DRU2_CAPAN/tr|A0A1U8E9N3|A0A1U8E9N3_CAPAN/tr|A…	11	11	https:\\www.genome.jp\dbget-bin\www_bget?map00250
ko04966	Collecting duct acid secretion	9/2744	22/5352	0.882758	0.999973	tr|A0A1U8GEJ0|A0A1U8GEJ0_CAPAN/tr|A0A1U8GRL1|A0A1U8GRL1_CAPAN/tr|A0A2G2YGD2|A0A2G2YGD2_CAPAN/tr|A0A2G2ZCJ8|A0A2G2ZCJ8_CAPAN/tr|A0A2G3AI07|A0A2G3AI07_CAPAN/tr|A0A1U8FKD8|A0A1U8FKD8_CAPAN/tr|A0A1U8H960|A0A1U8H960_CAPAN/tr|A0A2G2Y929|A0A2G2Y929_CAPAN/tr|A0A2G3AGZ7|A0A2G3AGZ7_CAPAN	5	4	https:\\www.genome.jp\dbget-bin\www_bget?map04966
ko04213	Longevity regulating pathway - multiple species	30/2744	67/5352	0.883642	0.999973	tr|A0A1U8DUB7|A0A1U8DUB7_CAPAN/tr|A0A1U8E6U2|A0A1U8E6U2_CAPAN/tr|A0A1U8FYQ0|A0A1U8FYQ0_CAPAN/tr|A0A1U8HHD2|A0A1U8HHD2_CAPAN/tr|A0A2G2YCC9|A0A2G2YCC9_CAPAN/tr|A0A2G2YSR6|A0A2G2YSR6_CAPAN/tr|A0A2G2YZQ4|A0A2G2YZQ4_CAPAN/tr|A0A2G2ZDX8|A0A2G2ZDX8_CAPAN/tr|A0A2G2ZS68|A0A2G2ZS68_CAPAN/tr|A0A2G3A218|A0A2G3A218_CAPAN/tr|A0A2G3A3V5|A0A2G3A3V5_CAPAN/tr|A0A2G3A4L9|A0A2G3A4L9_CAPAN/tr|A0A2G3A5T4|A0A2G3A5T4_CA…	13	17	https:\\www.genome.jp\dbget-bin\www_bget?map04213
ko04927	Cortisol synthesis and secretion	1/2744	3/5352	0.884357	0.999973	tr|A0A2G2Z5A1|A0A2G2Z5A1_CAPAN	1	0	https:\\www.genome.jp\dbget-bin\www_bget?map04927
ko04978	Mineral absorption	5/2744	13/5352	0.885818	0.999973	tr|A0A1U8GZ34|A0A1U8GZ34_CAPAN/tr|A0A2G3AM08|A0A2G3AM08_CAPAN/tr|A0A2G2XZC0|A0A2G2XZC0_CAPAN/tr|A0A2G2YFC1|A0A2G2YFC1_CAPAN/tr|A0A2G3A6B6|A0A2G3A6B6_CAPAN	4	1	https:\\www.genome.jp\dbget-bin\www_bget?map04978
ko05145	Toxoplasmosis	20/2744	46/5352	0.886941	0.999973	tr|A0A1U8DVD3|A0A1U8DVD3_CAPAN/tr|A0A1U8DYI8|A0A1U8DYI8_CAPAN/tr|A0A1U8ECR7|A0A1U8ECR7_CAPAN/tr|A0A1U8EWT7|A0A1U8EWT7_CAPAN/tr|A0A1U8EXK4|A0A1U8EXK4_CAPAN/tr|A0A1U8GAT0|A0A1U8GAT0_CAPAN/tr|A0A1U8GNX4|A0A1U8GNX4_CAPAN/tr|A0A1U8GXB5|A0A1U8GXB5_CAPAN/tr|A0A1U8GZ35|A0A1U8GZ35_CAPAN/tr|A0A1U8HHD2|A0A1U8HHD2_CAPAN/tr|A0A2G2YYY3|A0A2G2YYY3_CAPAN/tr|A0A2G2ZDX8|A0A2G2ZDX8_CAPAN/tr|A0A2G3A8J0|A0A2G3A8J0_CA…	13	7	https:\\www.genome.jp\dbget-bin\www_bget?map05145
ko04724	Glutamatergic synapse	13/2744	31/5352	0.889487	0.999973	tr|A0A1U8ECR7|A0A1U8ECR7_CAPAN/tr|A0A1U8EF87|A0A1U8EF87_CAPAN/tr|A0A1U8G4N3|A0A1U8G4N3_CAPAN/tr|A0A1U8HDL1|A0A1U8HDL1_CAPAN/tr|A0A2G2Y0K0|A0A2G2Y0K0_CAPAN/tr|B5LAU9|B5LAU9_CAPAN/tr|A0A1U8FZS6|A0A1U8FZS6_CAPAN/tr|A0A1U8GI15|A0A1U8GI15_CAPAN/tr|A0A1U8GYF5|A0A1U8GYF5_CAPAN/tr|A0A1U8HCF7|A0A1U8HCF7_CAPAN/tr|A0A2G2YXI6|A0A2G2YXI6_CAPAN/tr|A0A2G2ZFI7|A0A2G2ZFI7_CAPAN/tr|A0A2G3AH49|A0A2G3AH49_CAPAN	6	7	https:\\www.genome.jp\dbget-bin\www_bget?map04724
ko00190	Oxidative phosphorylation	59/2744	128/5352	0.898943	0.999973	tr|A0A1U8DY04|A0A1U8DY04_CAPAN/tr|A0A1U8E415|A0A1U8E415_CAPAN/tr|A0A1U8E5B7|A0A1U8E5B7_CAPAN/tr|A0A1U8E8S2|A0A1U8E8S2_CAPAN/tr|A0A1U8EW60|A0A1U8EW60_CAPAN/tr|A0A1U8F8J4|A0A1U8F8J4_CAPAN/tr|A0A1U8FYA3|A0A1U8FYA3_CAPAN/tr|A0A1U8G248|A0A1U8G248_CAPAN/tr|A0A1U8GEJ0|A0A1U8GEJ0_CAPAN/tr|A0A1U8GJI0|A0A1U8GJI0_CAPAN/tr|A0A1U8GLU7|A0A1U8GLU7_CAPAN/tr|A0A1U8GRL1|A0A1U8GRL1_CAPAN/tr|A0A1U8GUM8|A0A1U8GUM8_CA…	31	28	https:\\www.genome.jp\dbget-bin\www_bget?map00190
ko00290	Valine, leucine and isoleucine biosynthesis	7/2744	18/5352	0.901678	0.999973	tr|A0A1U8FWS6|A0A1U8FWS6_CAPAN/tr|A0A2G2Z4D9|A0A2G2Z4D9_CAPAN/tr|A0A2G3AN34|A0A2G3AN34_CAPAN/tr|B5LAT2|B5LAT2_CAPAN/tr|A0A2G2Y8W9|A0A2G2Y8W9_CAPAN/tr|B5LAV3|B5LAV3_CAPAN/tr|Q94CF8|Q94CF8_CAPAN	4	3	https:\\www.genome.jp\dbget-bin\www_bget?map00290
ko00941	Flavonoid biosynthesis	7/2744	18/5352	0.901678	0.999973	tr|A0A1U8EES5|A0A1U8EES5_CAPAN/tr|A0A1U8FV38|A0A1U8FV38_CAPAN/tr|A0A2G2YKH3|A0A2G2YKH3_CAPAN/tr|A0A2G2YLM2|A0A2G2YLM2_CAPAN/tr|A0A2G2YZ00|A0A2G2YZ00_CAPAN/tr|A0A2G2Z4P2|A0A2G2Z4P2_CAPAN/tr|B5LAV0|B5LAV0_CAPAN	2	5	https:\\www.genome.jp\dbget-bin\www_bget?map00941
ko04750	Inflammatory mediator regulation of TRP channels	7/2744	18/5352	0.901678	0.999973	tr|A0A1U8FJZ4|A0A1U8FJZ4_CAPAN/tr|A0A1U8HBG4|A0A1U8HBG4_CAPAN/tr|A0A1U8F2D2|A0A1U8F2D2_CAPAN/tr|A0A1U8FC81|A0A1U8FC81_CAPAN/tr|A0A1U8GR53|A0A1U8GR53_CAPAN/tr|A0A2G2Z9E5|A0A2G2Z9E5_CAPAN/tr|A0A2G2ZLK0|A0A2G2ZLK0_CAPAN	2	5	https:\\www.genome.jp\dbget-bin\www_bget?map04750
ko00440	Phosphonate and phosphinate metabolism	2/2744	6/5352	0.902214	0.999973	tr|A0A1U8F9L5|A0A1U8F9L5_CAPAN/tr|A0A2G2YCH7|A0A2G2YCH7_CAPAN	2	0	https:\\www.genome.jp\dbget-bin\www_bget?map00440
ko05032	Morphine addiction	2/2744	6/5352	0.902214	0.999973	tr|A0A1U8EY53|A0A1U8EY53_CAPAN/tr|A0A1U8G298|A0A1U8G298_CAPAN	1	1	https:\\www.genome.jp\dbget-bin\www_bget?map05032
ko04624	Toll and Imd signaling pathway	4/2744	11/5352	0.902506	0.999973	tr|A0A2G3A8J0|A0A2G3A8J0_CAPAN/tr|A0A1U8E8M2|A0A1U8E8M2_CAPAN/tr|A0A1U8EPJ8|A0A1U8EPJ8_CAPAN/tr|A0A1U8ESS8|A0A1U8ESS8_CAPAN	1	3	https:\\www.genome.jp\dbget-bin\www_bget?map04624
ko04111	Cell cycle - yeast	31/2744	70/5352	0.902782	0.999973	tr|A0A1U8ECR7|A0A1U8ECR7_CAPAN/tr|A0A1U8EVR0|A0A1U8EVR0_CAPAN/tr|A0A1U8FEV3|A0A1U8FEV3_CAPAN/tr|A0A1U8FF47|A0A1U8FF47_CAPAN/tr|A0A1U8FUL9|A0A1U8FUL9_CAPAN/tr|A0A1U8GPY8|A0A1U8GPY8_CAPAN/tr|A0A1U8GUI2|A0A1U8GUI2_CAPAN/tr|A0A1U8H270|A0A1U8H270_CAPAN/tr|A0A2G2Y429|A0A2G2Y429_CAPAN/tr|A0A2G2Y8M0|A0A2G2Y8M0_CAPAN/tr|A0A2G2YC97|A0A2G2YC97_CAPAN/tr|A0A2G2YQM8|A0A2G2YQM8_CAPAN/tr|A0A2G2YSZ4|A0A2G2YSZ4_CA…	16	15	https:\\www.genome.jp\dbget-bin\www_bget?map04111
ko04014	Ras signaling pathway	22/2744	51/5352	0.90473	0.999973	tr|A0A1U8ECR7|A0A1U8ECR7_CAPAN/tr|A0A1U8ETU5|A0A1U8ETU5_CAPAN/tr|A0A1U8FNC8|A0A1U8FNC8_CAPAN/tr|A0A1U8FSC3|A0A1U8FSC3_CAPAN/tr|A0A1U8FWH7|A0A1U8FWH7_CAPAN/tr|A0A2G2Y6F6|A0A2G2Y6F6_CAPAN/tr|A0A2G2YLR9|A0A2G2YLR9_CAPAN/tr|A0A2G2Z7W0|A0A2G2Z7W0_CAPAN/tr|A0A2G2ZPQ1|A0A2G2ZPQ1_CAPAN/tr|A0A2G3A9R5|A0A2G3A9R5_CAPAN/tr|A0A1U8DV73|A0A1U8DV73_CAPAN/tr|A0A1U8EYT0|A0A1U8EYT0_CAPAN/tr|A0A1U8F2D2|A0A1U8F2D2_CA…	10	12	https:\\www.genome.jp\dbget-bin\www_bget?map04014
ko04066	HIF-1 signaling pathway	30/2744	68/5352	0.904919	0.999973	tr|A0A1U8E264|A0A1U8E264_CAPAN/tr|A0A1U8ECR7|A0A1U8ECR7_CAPAN/tr|A0A1U8EM87|A0A1U8EM87_CAPAN/tr|A0A1U8F874|A0A1U8F874_CAPAN/tr|A0A1U8G440|A0A1U8G440_CAPAN/tr|A0A1U8GMI8|A0A1U8GMI8_CAPAN/tr|A0A1U8GNM4|A0A1U8GNM4_CAPAN/tr|A0A1U8H2N8|A0A1U8H2N8_CAPAN/tr|A0A1U8HCB3|A0A1U8HCB3_CAPAN/tr|A0A2G2ZX77|A0A2G2ZX77_CAPAN/tr|A0A2G3A5N0|A0A2G3A5N0_CAPAN/tr|A0A2G3AEL6|A0A2G3AEL6_CAPAN/tr|A0A2G3AP36|A0A2G3AP36_CA…	14	16	https:\\www.genome.jp\dbget-bin\www_bget?map04066
ko04932	Non-alcoholic fatty liver disease	36/2744	81/5352	0.911626	0.999973	tr|A0A1U8DUB7|A0A1U8DUB7_CAPAN/tr|A0A1U8DVD3|A0A1U8DVD3_CAPAN/tr|A0A1U8E6U2|A0A1U8E6U2_CAPAN/tr|A0A1U8EW60|A0A1U8EW60_CAPAN/tr|A0A1U8F8J4|A0A1U8F8J4_CAPAN/tr|A0A1U8FWH7|A0A1U8FWH7_CAPAN/tr|A0A1U8FYA3|A0A1U8FYA3_CAPAN/tr|A0A1U8FYQ0|A0A1U8FYQ0_CAPAN/tr|A0A1U8G248|A0A1U8G248_CAPAN/tr|A0A1U8GJI0|A0A1U8GJI0_CAPAN/tr|A0A2G2XYZ9|A0A2G2XYZ9_CAPAN/tr|A0A2G2Z5A1|A0A2G2Z5A1_CAPAN/tr|A0A2G2ZSM1|A0A2G2ZSM1_CA…	15	21	https:\\www.genome.jp\dbget-bin\www_bget?map04932
ko04114	Oocyte meiosis	35/2744	79/5352	0.913377	0.999973	tr|A0A1U8ECR7|A0A1U8ECR7_CAPAN/tr|A0A1U8EF87|A0A1U8EF87_CAPAN/tr|A0A1U8EVR0|A0A1U8EVR0_CAPAN/tr|A0A1U8FJZ4|A0A1U8FJZ4_CAPAN/tr|A0A1U8G4N3|A0A1U8G4N3_CAPAN/tr|A0A1U8GPY8|A0A1U8GPY8_CAPAN/tr|A0A1U8GYG2|A0A1U8GYG2_CAPAN/tr|A0A1U8H270|A0A1U8H270_CAPAN/tr|A0A1U8HBG4|A0A1U8HBG4_CAPAN/tr|A0A1U8HDL1|A0A1U8HDL1_CAPAN/tr|A0A1U8HG14|A0A1U8HG14_CAPAN/tr|A0A2G2Y8S1|A0A2G2Y8S1_CAPAN/tr|A0A2G2YC97|A0A2G2YC97_CA…	16	19	https:\\www.genome.jp\dbget-bin\www_bget?map04114
ko04310	Wnt signaling pathway	25/2744	58/5352	0.916819	0.999973	tr|A0A1U8E264|A0A1U8E264_CAPAN/tr|A0A1U8EF87|A0A1U8EF87_CAPAN/tr|A0A1U8EX47|A0A1U8EX47_CAPAN/tr|A0A1U8FWH7|A0A1U8FWH7_CAPAN/tr|A0A1U8G4N3|A0A1U8G4N3_CAPAN/tr|A0A1U8GBW5|A0A1U8GBW5_CAPAN/tr|A0A1U8GPY8|A0A1U8GPY8_CAPAN/tr|A0A1U8HDL1|A0A1U8HDL1_CAPAN/tr|A0A2G2ZEJ4|A0A2G2ZEJ4_CAPAN/tr|A0A2G2ZUN3|A0A2G2ZUN3_CAPAN/tr|A0A2G3A8J0|A0A2G3A8J0_CAPAN/tr|A0A1U8DS17|A0A1U8DS17_CAPAN/tr|A0A1U8DTQ7|A0A1U8DTQ7_CA…	11	14	https:\\www.genome.jp\dbget-bin\www_bget?map04310
ko04020	Calcium signaling pathway	18/2744	43/5352	0.918328	0.999973	tr|A0A1U8EF87|A0A1U8EF87_CAPAN/tr|A0A1U8G4N3|A0A1U8G4N3_CAPAN/tr|A0A1U8GFJ7|A0A1U8GFJ7_CAPAN/tr|A0A1U8HAV5|A0A1U8HAV5_CAPAN/tr|A0A1U8HDL1|A0A1U8HDL1_CAPAN/tr|A0A2G2XZA8|A0A2G2XZA8_CAPAN/tr|A0A2G2YXT6|A0A2G2YXT6_CAPAN/tr|A0A2G2YYF7|A0A2G2YYF7_CAPAN/tr|A0A2G3A8M6|A0A2G3A8M6_CAPAN/tr|A0A2G3AC58|A0A2G3AC58_CAPAN/tr|A0A1U8EJF7|A0A1U8EJF7_CAPAN/tr|A0A1U8F2D2|A0A1U8F2D2_CAPAN/tr|A0A1U8GI15|A0A1U8GI15_CA…	10	8	https:\\www.genome.jp\dbget-bin\www_bget?map04020
ko05170	Human immunodeficiency virus 1 infection	32/2744	73/5352	0.918954	0.999973	tr|A0A1U8DVD3|A0A1U8DVD3_CAPAN/tr|A0A1U8ECR7|A0A1U8ECR7_CAPAN/tr|A0A1U8EF87|A0A1U8EF87_CAPAN/tr|A0A1U8FQP8|A0A1U8FQP8_CAPAN/tr|A0A1U8FWH7|A0A1U8FWH7_CAPAN/tr|A0A1U8G4N3|A0A1U8G4N3_CAPAN/tr|A0A1U8GPY8|A0A1U8GPY8_CAPAN/tr|A0A1U8H2N8|A0A1U8H2N8_CAPAN/tr|A0A1U8HDL1|A0A1U8HDL1_CAPAN/tr|A0A2G2Y783|A0A2G2Y783_CAPAN/tr|A0A2G2YIN9|A0A2G2YIN9_CAPAN/tr|A0A2G2YY00|A0A2G2YY00_CAPAN/tr|A0A2G2Z5B9|A0A2G2Z5B9_CA…	16	16	https:\\www.genome.jp\dbget-bin\www_bget?map05170
ko04721	Synaptic vesicle cycle	23/2744	54/5352	0.922211	0.999973	tr|A0A1U8EY53|A0A1U8EY53_CAPAN/tr|A0A1U8F1S0|A0A1U8F1S0_CAPAN/tr|A0A1U8F6V2|A0A1U8F6V2_CAPAN/tr|A0A1U8FVZ5|A0A1U8FVZ5_CAPAN/tr|A0A1U8GEJ0|A0A1U8GEJ0_CAPAN/tr|A0A1U8GRL1|A0A1U8GRL1_CAPAN/tr|A0A2G2Y041|A0A2G2Y041_CAPAN/tr|A0A2G2YGD2|A0A2G2YGD2_CAPAN/tr|A0A2G2YZQ7|A0A2G2YZQ7_CAPAN/tr|A0A2G2Z8A0|A0A2G2Z8A0_CAPAN/tr|A0A2G2ZJB1|A0A2G2ZJB1_CAPAN/tr|A0A1U8FDY2|A0A1U8FDY2_CAPAN/tr|A0A1U8FKD8|A0A1U8FKD8_CA…	11	12	https:\\www.genome.jp\dbget-bin\www_bget?map04721
ko04726	Serotonergic synapse	3/2744	9/5352	0.922213	0.999973	tr|A0A1U8ECR7|A0A1U8ECR7_CAPAN/tr|A0A1U8GHI1|A0A1U8GHI1_CAPAN/tr|A0A1U8HCF7|A0A1U8HCF7_CAPAN	1	2	https:\\www.genome.jp\dbget-bin\www_bget?map04726
ko00010	Glycolysis / Gluconeogenesis	62/2744	136/5352	0.923635	0.999973	tr|A0A1U8E6F3|A0A1U8E6F3_CAPAN/tr|A0A1U8E8L6|A0A1U8E8L6_CAPAN/tr|A0A1U8F6F0|A0A1U8F6F0_CAPAN/tr|A0A1U8F874|A0A1U8F874_CAPAN/tr|A0A1U8FEW5|A0A1U8FEW5_CAPAN/tr|A0A1U8FFF7|A0A1U8FFF7_CAPAN/tr|A0A1U8FGW7|A0A1U8FGW7_CAPAN/tr|A0A1U8FJ74|A0A1U8FJ74_CAPAN/tr|A0A1U8FJL4|A0A1U8FJL4_CAPAN/tr|A0A1U8FKL1|A0A1U8FKL1_CAPAN/tr|A0A1U8FSY0|A0A1U8FSY0_CAPAN/tr|A0A1U8G440|A0A1U8G440_CAPAN/tr|A0A1U8GHU0|A0A1U8GHU0_CA…	29	33	https:\\www.genome.jp\dbget-bin\www_bget?map00010
ko04625	C-type lectin receptor signaling pathway	8/2744	21/5352	0.924037	0.999973	tr|A0A1U8ECR7|A0A1U8ECR7_CAPAN/tr|A0A1U8EF87|A0A1U8EF87_CAPAN/tr|A0A1U8G4N3|A0A1U8G4N3_CAPAN/tr|A0A1U8HDL1|A0A1U8HDL1_CAPAN/tr|A0A1U8F2D2|A0A1U8F2D2_CAPAN/tr|A0A1U8GI15|A0A1U8GI15_CAPAN/tr|A0A1U8HCF7|A0A1U8HCF7_CAPAN/tr|A0A2G2ZLK0|A0A2G2ZLK0_CAPAN	4	4	https:\\www.genome.jp\dbget-bin\www_bget?map04625
ko01522	Endocrine resistance	5/2744	14/5352	0.925044	0.999973	tr|A0A1U8ECR7|A0A1U8ECR7_CAPAN/tr|A0A1U8GHI1|A0A1U8GHI1_CAPAN/tr|A0A1U8HCF7|A0A1U8HCF7_CAPAN/tr|A0A2G2YB02|A0A2G2YB02_CAPAN/tr|A0A2G3A8I8|A0A2G3A8I8_CAPAN	1	4	https:\\www.genome.jp\dbget-bin\www_bget?map01522
ko04011	MAPK signaling pathway - yeast	14/2744	35/5352	0.934561	0.999973	tr|A0A1U8ECR7|A0A1U8ECR7_CAPAN/tr|A0A1U8HDP9|A0A1U8HDP9_CAPAN/tr|A0A1U8HG14|A0A1U8HG14_CAPAN/tr|A0A2G2XWP1|A0A2G2XWP1_CAPAN/tr|A0A2G2Y8S1|A0A2G2Y8S1_CAPAN/tr|A0A2G2ZFA5|A0A2G2ZFA5_CAPAN/tr|A0A2G2ZVV2|A0A2G2ZVV2_CAPAN/tr|A0A2G3A3W1|A0A2G3A3W1_CAPAN/tr|A0A1U8F7U7|A0A1U8F7U7_CAPAN/tr|A0A1U8FRT5|A0A1U8FRT5_CAPAN/tr|A0A1U8GXD8|A0A1U8GXD8_CAPAN/tr|A0A1U8HCF7|A0A1U8HCF7_CAPAN/tr|A0A2G2YAK2|A0A2G2YAK2_CA…	8	6	https:\\www.genome.jp\dbget-bin\www_bget?map04011
ko05203	Viral carcinogenesis	49/2744	110/5352	0.936076	0.999973	tr|A0A1U8E264|A0A1U8E264_CAPAN/tr|A0A1U8E6F3|A0A1U8E6F3_CAPAN/tr|A0A1U8ECR7|A0A1U8ECR7_CAPAN/tr|A0A1U8EWB4|A0A1U8EWB4_CAPAN/tr|A0A1U8FFF7|A0A1U8FFF7_CAPAN/tr|A0A1U8FWH7|A0A1U8FWH7_CAPAN/tr|A0A1U8GHP3|A0A1U8GHP3_CAPAN/tr|A0A1U8H312|A0A1U8H312_CAPAN/tr|A0A1U8HG14|A0A1U8HG14_CAPAN/tr|A0A1U8HIY4|A0A1U8HIY4_CAPAN/tr|A0A2G2Y605|A0A2G2Y605_CAPAN/tr|A0A2G2Y8S1|A0A2G2Y8S1_CAPAN/tr|A0A2G2YN95|A0A2G2YN95_CA…	22	27	https:\\www.genome.jp\dbget-bin\www_bget?map05203
ko05225	Hepatocellular carcinoma	39/2744	89/5352	0.936446	0.999973	tr|A0A1U8E7F1|A0A1U8E7F1_CAPAN/tr|A0A1U8EB05|A0A1U8EB05_CAPAN/tr|A0A1U8ECR7|A0A1U8ECR7_CAPAN/tr|A0A1U8EGR6|A0A1U8EGR6_CAPAN/tr|A0A1U8GV85|A0A1U8GV85_CAPAN/tr|A0A1U8HCC7|A0A1U8HCC7_CAPAN/tr|A0A1U8HCD2|A0A1U8HCD2_CAPAN/tr|A0A2G2YAE6|A0A2G2YAE6_CAPAN/tr|A0A2G2YE07|A0A2G2YE07_CAPAN/tr|A0A2G2YRK6|A0A2G2YRK6_CAPAN/tr|A0A2G2YX51|A0A2G2YX51_CAPAN/tr|A0A2G2YXU8|A0A2G2YXU8_CAPAN/tr|A0A2G2Z4L0|A0A2G2Z4L0_CA…	17	22	https:\\www.genome.jp\dbget-bin\www_bget?map05225
ko00270	Cysteine and methionine metabolism	38/2744	87/5352	0.937891	0.999973	tr|A0A1U8EBJ1|A0A1U8EBJ1_CAPAN/tr|A0A1U8EXE8|A0A1U8EXE8_CAPAN/tr|A0A1U8EYM1|A0A1U8EYM1_CAPAN/tr|A0A1U8FWS6|A0A1U8FWS6_CAPAN/tr|A0A1U8FY27|A0A1U8FY27_CAPAN/tr|A0A1U8G3H8|A0A1U8G3H8_CAPAN/tr|A0A1U8HJR4|A0A1U8HJR4_CAPAN/tr|A0A1U8HJR9|A0A1U8HJR9_CAPAN/tr|A0A1U8HLJ5|A0A1U8HLJ5_CAPAN/tr|A0A2G2YBD5|A0A2G2YBD5_CAPAN/tr|A0A2G2YRP7|A0A2G2YRP7_CAPAN/tr|A0A2G2ZMY4|A0A2G2ZMY4_CAPAN/tr|A0A2G2ZNQ4|A0A2G2ZNQ4_CA…	17	21	https:\\www.genome.jp\dbget-bin\www_bget?map00270
ko04010	MAPK signaling pathway	23/2744	55/5352	0.939057	0.999973	tr|A0A1U8ECR7|A0A1U8ECR7_CAPAN/tr|A0A1U8EF87|A0A1U8EF87_CAPAN/tr|A0A1U8ETU5|A0A1U8ETU5_CAPAN/tr|A0A1U8EWT2|A0A1U8EWT2_CAPAN/tr|A0A1U8FWH7|A0A1U8FWH7_CAPAN/tr|A0A1U8G4N3|A0A1U8G4N3_CAPAN/tr|A0A1U8HDL1|A0A1U8HDL1_CAPAN/tr|A0A1U8HHD2|A0A1U8HHD2_CAPAN/tr|A0A2G2YA15|A0A2G2YA15_CAPAN/tr|A0A2G2YWA0|A0A2G2YWA0_CAPAN/tr|A0A2G2YZE8|A0A2G2YZE8_CAPAN/tr|A0A2G2Z5A1|A0A2G2Z5A1_CAPAN/tr|A0A2G2ZBZ1|A0A2G2ZBZ1_CA…	16	7	https:\\www.genome.jp\dbget-bin\www_bget?map04010
ko04015	Rap1 signaling pathway	9/2744	24/5352	0.940908	0.999973	tr|A0A1U8ECR7|A0A1U8ECR7_CAPAN/tr|A0A1U8FWH7|A0A1U8FWH7_CAPAN/tr|A0A1U8DU09|A0A1U8DU09_CAPAN/tr|A0A1U8F2D2|A0A1U8F2D2_CAPAN/tr|A0A1U8FHU1|A0A1U8FHU1_CAPAN/tr|A0A1U8GHI1|A0A1U8GHI1_CAPAN/tr|A0A1U8HCF7|A0A1U8HCF7_CAPAN/tr|A0A2G2YI30|A0A2G2YI30_CAPAN/tr|A0A2G2ZLK0|A0A2G2ZLK0_CAPAN	2	7	https:\\www.genome.jp\dbget-bin\www_bget?map04015
ko04659	Th17 cell differentiation	9/2744	24/5352	0.940908	0.999973	tr|A0A1U8ECR7|A0A1U8ECR7_CAPAN/tr|A0A1U8EF87|A0A1U8EF87_CAPAN/tr|A0A1U8G4N3|A0A1U8G4N3_CAPAN/tr|A0A1U8HDL1|A0A1U8HDL1_CAPAN/tr|A0A1U8GI15|A0A1U8GI15_CAPAN/tr|A0A1U8HCF7|A0A1U8HCF7_CAPAN/tr|A0A2G2Z5Z3|A0A2G2Z5Z3_CAPAN/tr|A0A2G3A8I8|A0A2G3A8I8_CAPAN/tr|A0A2G3AJF1|A0A2G3AJF1_CAPAN	4	5	https:\\www.genome.jp\dbget-bin\www_bget?map04659
ko00900	Terpenoid backbone biosynthesis	17/2744	42/5352	0.940918	0.999973	tr|A0A1U8DV81|A0A1U8DV81_CAPAN/tr|A0A1U8FGF3|A0A1U8FGF3_CAPAN/tr|A0A1U8GRQ7|A0A1U8GRQ7_CAPAN/tr|A0A2G2Y547|A0A2G2Y547_CAPAN/tr|A0A2G2ZAM1|A0A2G2ZAM1_CAPAN/tr|A0A2G3AAG8|A0A2G3AAG8_CAPAN/tr|A0A2G3AC08|A0A2G3AC08_CAPAN/tr|A0A2G3AI89|A0A2G3AI89_CAPAN/tr|A0A1U8DVD1|A0A1U8DVD1_CAPAN/tr|A0A1U8FI94|A0A1U8FI94_CAPAN/tr|A0A1U8G2J5|A0A1U8G2J5_CAPAN/tr|A0A1U8G4V3|A0A1U8G4V3_CAPAN/tr|A0A2G2Y552|A0A2G2Y552_CA…	8	9	https:\\www.genome.jp\dbget-bin\www_bget?map00900
ko04666	Fc gamma R-mediated phagocytosis	17/2744	42/5352	0.940918	0.999973	tr|A0A1U8ECR7|A0A1U8ECR7_CAPAN/tr|A0A1U8EJK3|A0A1U8EJK3_CAPAN/tr|A0A1U8FWH7|A0A1U8FWH7_CAPAN/tr|A0A2G2XWP1|A0A2G2XWP1_CAPAN/tr|A0A2G2YXT6|A0A2G2YXT6_CAPAN/tr|A0A2G2YYF7|A0A2G2YYF7_CAPAN/tr|A0A2G2Z5B9|A0A2G2Z5B9_CAPAN/tr|A0A2G3A8M6|A0A2G3A8M6_CAPAN/tr|A0A1U8FHU1|A0A1U8FHU1_CAPAN/tr|A0A1U8GHI1|A0A1U8GHI1_CAPAN/tr|A0A1U8HCF7|A0A1U8HCF7_CAPAN/tr|A0A2G2XU69|A0A2G2XU69_CAPAN/tr|A0A2G2YQV8|A0A2G2YQV8_CA…	8	9	https:\\www.genome.jp\dbget-bin\www_bget?map04666
ko00140	Steroid hormone biosynthesis	1/2744	4/5352	0.943681	0.999973	tr|A0A1U8G113|A0A1U8G113_CAPAN	1	0	https:\\www.genome.jp\dbget-bin\www_bget?map00140
ko05030	Cocaine addiction	1/2744	4/5352	0.943681	0.999973	tr|A0A2G2Z5A1|A0A2G2Z5A1_CAPAN	1	0	https:\\www.genome.jp\dbget-bin\www_bget?map05030
ko04913	Ovarian steroidogenesis	2/2744	7/5352	0.945538	0.999973	tr|A0A2G2YXL9|A0A2G2YXL9_CAPAN/tr|A0A2G2YXM1|A0A2G2YXM1_CAPAN	2	0	https:\\www.genome.jp\dbget-bin\www_bget?map04913
ko01100	Metabolic pathways	1058/2744	2119/5352	0.947095	0.999973	tr|A0A075VSP5|A0A075VSP5_CAPAN/tr|A0A1U8DRG8|A0A1U8DRG8_CAPAN/tr|A0A1U8DTA1|A0A1U8DTA1_CAPAN/tr|A0A1U8DU57|A0A1U8DU57_CAPAN/tr|A0A1U8DU79|A0A1U8DU79_CAPAN/tr|A0A1U8DV81|A0A1U8DV81_CAPAN/tr|A0A1U8DX89|A0A1U8DX89_CAPAN/tr|A0A1U8DXM1|A0A1U8DXM1_CAPAN/tr|A0A1U8DXS5|A0A1U8DXS5_CAPAN/tr|A0A1U8DY04|A0A1U8DY04_CAPAN/tr|A0A1U8DZ17|A0A1U8DZ17_CAPAN/tr|A0A1U8E030|A0A1U8E030_CAPAN/tr|A0A1U8E192|A0A1U8E192_CA…	499	559	https:\\www.genome.jp\dbget-bin\www_bget?map01100
ko04360	Axon guidance	11/2744	29/5352	0.948697	0.999973	tr|A0A1U8ECR7|A0A1U8ECR7_CAPAN/tr|A0A1U8EF87|A0A1U8EF87_CAPAN/tr|A0A1U8FWH7|A0A1U8FWH7_CAPAN/tr|A0A1U8G4N3|A0A1U8G4N3_CAPAN/tr|A0A1U8HDL1|A0A1U8HDL1_CAPAN/tr|A0A2G2Z5B9|A0A2G2Z5B9_CAPAN/tr|A0A1U8FHU1|A0A1U8FHU1_CAPAN/tr|A0A1U8GI15|A0A1U8GI15_CAPAN/tr|A0A1U8HCF7|A0A1U8HCF7_CAPAN/tr|A0A2G2YQV8|A0A2G2YQV8_CAPAN/tr|A0A2G2Z863|A0A2G2Z863_CAPAN	6	5	https:\\www.genome.jp\dbget-bin\www_bget?map04360
ko05140	Leishmaniasis	5/2744	15/5352	0.951782	0.999973	tr|A0A1U8ECR7|A0A1U8ECR7_CAPAN/tr|A0A1U8EL12|A0A1U8EL12_CAPAN/tr|A0A2G3A8J0|A0A2G3A8J0_CAPAN/tr|A0A1U8G4Q1|A0A1U8G4Q1_CAPAN/tr|A0A1U8HCF7|A0A1U8HCF7_CAPAN	3	2	https:\\www.genome.jp\dbget-bin\www_bget?map05140
ko04621	NOD-like receptor signaling pathway	35/2744	82/5352	0.953571	0.999973	tr|A0A1U8E6Y3|A0A1U8E6Y3_CAPAN/tr|A0A1U8ECR7|A0A1U8ECR7_CAPAN/tr|A0A1U8EG00|A0A1U8EG00_CAPAN/tr|A0A1U8FQD1|A0A1U8FQD1_CAPAN/tr|A0A1U8FUI2|A0A1U8FUI2_CAPAN/tr|A0A1U8GFJ7|A0A1U8GFJ7_CAPAN/tr|A0A1U8HAV5|A0A1U8HAV5_CAPAN/tr|A0A1U8HG14|A0A1U8HG14_CAPAN/tr|A0A2G2XXH1|A0A2G2XXH1_CAPAN/tr|A0A2G2Y3C9|A0A2G2Y3C9_CAPAN/tr|A0A2G2Y8S1|A0A2G2Y8S1_CAPAN/tr|A0A2G2YYB3|A0A2G2YYB3_CAPAN/tr|A0A2G2ZBR4|A0A2G2ZBR4_CA…	20	15	https:\\www.genome.jp\dbget-bin\www_bget?map04621
ko00650	Butanoate metabolism	10/2744	27/5352	0.953787	0.999973	tr|A0A2G2YV28|A0A2G2YV28_CAPAN/tr|A0A2G2YVX0|A0A2G2YVX0_CAPAN/tr|A0A2G2ZK25|A0A2G2ZK25_CAPAN/tr|A0A2G2ZVV1|A0A2G2ZVV1_CAPAN/tr|A0A2G3AJ18|A0A2G3AJ18_CAPAN/tr|B5LAT2|B5LAT2_CAPAN/tr|A0A1U8E404|A0A1U8E404_CAPAN/tr|A0A1U8GY18|A0A1U8GY18_CAPAN/tr|A0A2G3A109|A0A2G3A109_CAPAN/tr|A0A2G3AA07|A0A2G3AA07_CAPAN	6	4	https:\\www.genome.jp\dbget-bin\www_bget?map00650
ko00280	Valine, leucine and isoleucine degradation	28/2744	67/5352	0.954202	0.999973	tr|A0A1U8FBY0|A0A1U8FBY0_CAPAN/tr|A0A1U8FWS6|A0A1U8FWS6_CAPAN/tr|A0A1U8FXB4|A0A1U8FXB4_CAPAN/tr|A0A1U8G3H5|A0A1U8G3H5_CAPAN/tr|A0A2G2Y0S4|A0A2G2Y0S4_CAPAN/tr|A0A2G2Y8K9|A0A2G2Y8K9_CAPAN/tr|A0A2G2YSI3|A0A2G2YSI3_CAPAN/tr|A0A2G2Z1D1|A0A2G2Z1D1_CAPAN/tr|A0A2G3A1U2|A0A2G3A1U2_CAPAN/tr|A0A2G3A3J5|A0A2G3A3J5_CAPAN/tr|B5LAW5|B5LAW5_CAPAN/tr|A0A1U8EEP3|A0A1U8EEP3_CAPAN/tr|A0A1U8EHG9|A0A1U8EHG9_CAPAN/tr|A…	11	17	https:\\www.genome.jp\dbget-bin\www_bget?map00280
ko05215	Prostate cancer	13/2744	34/5352	0.95568	0.999973	tr|A0A1U8E264|A0A1U8E264_CAPAN/tr|A0A1U8ECR7|A0A1U8ECR7_CAPAN/tr|A0A2G2Z5A1|A0A2G2Z5A1_CAPAN/tr|A0A2G3AIA8|A0A2G3AIA8_CAPAN/tr|A0A1U8GAJ4|A0A1U8GAJ4_CAPAN/tr|A0A1U8GHI1|A0A1U8GHI1_CAPAN/tr|A0A1U8HCF7|A0A1U8HCF7_CAPAN/tr|A0A2G2YI21|A0A2G2YI21_CAPAN/tr|A0A2G2Z336|A0A2G2Z336_CAPAN/tr|A0A2G2Z5Z3|A0A2G2Z5Z3_CAPAN/tr|A0A2G3A7Y8|A0A2G3A7Y8_CAPAN/tr|A0A2G3A8I8|A0A2G3A8I8_CAPAN/tr|A0A2G3AJF1|A0A2G3AJF1_CA…	4	9	https:\\www.genome.jp\dbget-bin\www_bget?map05215
ko01230	Biosynthesis of amino acids	98/2744	215/5352	0.961912	0.999973	tr|A0A1U8DU79|A0A1U8DU79_CAPAN/tr|A0A1U8E5G1|A0A1U8E5G1_CAPAN/tr|A0A1U8E6F3|A0A1U8E6F3_CAPAN/tr|A0A1U8EFM0|A0A1U8EFM0_CAPAN/tr|A0A1U8EMA3|A0A1U8EMA3_CAPAN/tr|A0A1U8EXE8|A0A1U8EXE8_CAPAN/tr|A0A1U8FBU3|A0A1U8FBU3_CAPAN/tr|A0A1U8FFF7|A0A1U8FFF7_CAPAN/tr|A0A1U8FJL4|A0A1U8FJL4_CAPAN/tr|A0A1U8FU77|A0A1U8FU77_CAPAN/tr|A0A1U8FWS6|A0A1U8FWS6_CAPAN/tr|A0A1U8FXN4|A0A1U8FXN4_CAPAN/tr|A0A1U8FY27|A0A1U8FY27_CA…	45	53	https:\\www.genome.jp\dbget-bin\www_bget?map01230
ko04361	Axon regeneration	19/2744	48/5352	0.96215	0.999973	tr|A0A1U8F3M2|A0A1U8F3M2_CAPAN/tr|A0A1U8FD57|A0A1U8FD57_CAPAN/tr|A0A1U8FWH7|A0A1U8FWH7_CAPAN/tr|A0A1U8G5K6|A0A1U8G5K6_CAPAN/tr|A0A2G3A5T4|A0A2G3A5T4_CAPAN/tr|A0A1U8EMK5|A0A1U8EMK5_CAPAN/tr|A0A1U8EVK9|A0A1U8EVK9_CAPAN/tr|A0A1U8FHU1|A0A1U8FHU1_CAPAN/tr|A0A1U8FNL1|A0A1U8FNL1_CAPAN/tr|A0A1U8FQ95|A0A1U8FQ95_CAPAN/tr|A0A1U8FV04|A0A1U8FV04_CAPAN/tr|A0A2G2YZ09|A0A2G2YZ09_CAPAN/tr|A0A2G2ZDF8|A0A2G2ZDF8_CA…	5	14	https:\\www.genome.jp\dbget-bin\www_bget?map04361
ko04012	ErbB signaling pathway	4/2744	13/5352	0.962251	0.999973	tr|A0A1U8ECR7|A0A1U8ECR7_CAPAN/tr|A0A1U8GHI1|A0A1U8GHI1_CAPAN/tr|A0A1U8HCF7|A0A1U8HCF7_CAPAN/tr|A0A2G3A8I8|A0A2G3A8I8_CAPAN	1	3	https:\\www.genome.jp\dbget-bin\www_bget?map04012
ko05120	Epithelial cell signaling in Helicobacter pylori infection	10/2744	28/5352	0.967844	0.999973	tr|A0A1U8FWH7|A0A1U8FWH7_CAPAN/tr|A0A1U8GEJ0|A0A1U8GEJ0_CAPAN/tr|A0A1U8GRL1|A0A1U8GRL1_CAPAN/tr|A0A2G2YGD2|A0A2G2YGD2_CAPAN/tr|A0A2G2YZQ7|A0A2G2YZQ7_CAPAN/tr|A0A1U8FHU1|A0A1U8FHU1_CAPAN/tr|A0A1U8FKD8|A0A1U8FKD8_CAPAN/tr|A0A1U8H960|A0A1U8H960_CAPAN/tr|A0A2G2Y929|A0A2G2Y929_CAPAN/tr|A0A2G3AGZ7|A0A2G3AGZ7_CAPAN	5	5	https:\\www.genome.jp\dbget-bin\www_bget?map05120
ko05162	Measles	16/2744	42/5352	0.969667	0.999973	tr|A0A1U8DVD3|A0A1U8DVD3_CAPAN/tr|A0A1U8HHD2|A0A1U8HHD2_CAPAN/tr|A0A2G2YF52|A0A2G2YF52_CAPAN/tr|A0A2G2ZDX8|A0A2G2ZDX8_CAPAN/tr|A0A2G3A8J0|A0A2G3A8J0_CAPAN/tr|A0A1U8EDM5|A0A1U8EDM5_CAPAN/tr|A0A1U8FJH9|A0A1U8FJH9_CAPAN/tr|A0A1U8FUT7|A0A1U8FUT7_CAPAN/tr|A0A1U8FVI7|A0A1U8FVI7_CAPAN/tr|A0A1U8FZ14|A0A1U8FZ14_CAPAN/tr|A0A1U8GN25|A0A1U8GN25_CAPAN/tr|A0A1U8GT38|A0A1U8GT38_CAPAN/tr|A0A2G2YCJ9|A0A2G2YCJ9_CA…	5	11	https:\\www.genome.jp\dbget-bin\www_bget?map05162
ko05163	Human cytomegalovirus infection	16/2744	42/5352	0.969667	0.999973	tr|A0A1U8DVD3|A0A1U8DVD3_CAPAN/tr|A0A1U8ECR7|A0A1U8ECR7_CAPAN/tr|A0A1U8EF87|A0A1U8EF87_CAPAN/tr|A0A1U8FWH7|A0A1U8FWH7_CAPAN/tr|A0A1U8G4N3|A0A1U8G4N3_CAPAN/tr|A0A1U8HDL1|A0A1U8HDL1_CAPAN/tr|A0A2G2Z5A1|A0A2G2Z5A1_CAPAN/tr|A0A1U8F2D2|A0A1U8F2D2_CAPAN/tr|A0A1U8FHU1|A0A1U8FHU1_CAPAN/tr|A0A1U8GHI1|A0A1U8GHI1_CAPAN/tr|A0A1U8GI15|A0A1U8GI15_CAPAN/tr|A0A1U8HCF7|A0A1U8HCF7_CAPAN/tr|A0A2G2XVN9|A0A2G2XVN9_CA…	7	9	https:\\www.genome.jp\dbget-bin\www_bget?map05163
ko05133	Pertussis	7/2744	21/5352	0.96998	0.999973	tr|A0A1U8ECR7|A0A1U8ECR7_CAPAN/tr|A0A2G2Z5B9|A0A2G2Z5B9_CAPAN/tr|A0A1U8F2D2|A0A1U8F2D2_CAPAN/tr|A0A1U8HCF7|A0A1U8HCF7_CAPAN/tr|A0A2G2YQV8|A0A2G2YQV8_CAPAN/tr|A0A2G2Z863|A0A2G2Z863_CAPAN/tr|A0A2G2ZLK0|A0A2G2ZLK0_CAPAN	2	5	https:\\www.genome.jp\dbget-bin\www_bget?map05133
ko04614	Renin-angiotensin system	2/2744	8/5352	0.970153	0.999973	tr|A0A2G2Z0G8|A0A2G2Z0G8_CAPAN/tr|A0A2G2ZMH0|A0A2G2ZMH0_CAPAN	1	1	https:\\www.genome.jp\dbget-bin\www_bget?map04614
ko05034	Alcoholism	24/2744	60/5352	0.970632	0.999973	tr|A0A2G2ZXN4|A0A2G2ZXN4_CAPAN/tr|A0A1U8ECR7|A0A1U8ECR7_CAPAN/tr|A0A1U8EYL7|A0A1U8EYL7_CAPAN/tr|A0A1U8FJZ4|A0A1U8FJZ4_CAPAN/tr|A0A1U8FMQ9|A0A1U8FMQ9_CAPAN/tr|A0A1U8H1V4|A0A1U8H1V4_CAPAN/tr|A0A1U8HBG4|A0A1U8HBG4_CAPAN/tr|A0A2G2Y605|A0A2G2Y605_CAPAN/tr|A0A2G2Z5A1|A0A2G2Z5A1_CAPAN/tr|A0A2G3A3V5|A0A2G3A3V5_CAPAN/tr|A0A1U8E1X2|A0A1U8E1X2_CAPAN/tr|A0A1U8EWM8|A0A1U8EWM8_CAPAN/tr|A0A1U8F2D2|A0A1U8F2D2_CA…	10	14	https:\\www.genome.jp\dbget-bin\www_bget?map05034
ko04141	Protein processing in endoplasmic reticulum	88/2744	196/5352	0.970738	0.999973	tr|A0A1U8DX63|A0A1U8DX63_CAPAN/tr|A0A1U8E4T4|A0A1U8E4T4_CAPAN/tr|A0A1U8E5Z1|A0A1U8E5Z1_CAPAN/tr|A0A1U8EES7|A0A1U8EES7_CAPAN/tr|A0A1U8EW28|A0A1U8EW28_CAPAN/tr|A0A1U8EWW6|A0A1U8EWW6_CAPAN/tr|A0A1U8EY65|A0A1U8EY65_CAPAN/tr|A0A1U8EY89|A0A1U8EY89_CAPAN/tr|A0A1U8F694|A0A1U8F694_CAPAN/tr|A0A1U8F9W1|A0A1U8F9W1_CAPAN/tr|A0A1U8FM97|A0A1U8FM97_CAPAN/tr|A0A1U8G472|A0A1U8G472_CAPAN/tr|A0A1U8G4S4|A0A1U8G4S4_CA…	39	49	https:\\www.genome.jp\dbget-bin\www_bget?map04141
ko04657	IL-17 signaling pathway	9/2744	26/5352	0.972032	0.999973	tr|A0A1U8ECR7|A0A1U8ECR7_CAPAN/tr|A0A2G2YX89|A0A2G2YX89_CAPAN/tr|A0A2G3A8J0|A0A2G3A8J0_CAPAN/tr|A0A2G3AIA8|A0A2G3AIA8_CAPAN/tr|A0A1U8GAJ4|A0A1U8GAJ4_CAPAN/tr|A0A1U8HCF7|A0A1U8HCF7_CAPAN/tr|A0A2G2Z336|A0A2G2Z336_CAPAN/tr|A0A2G2Z5Z3|A0A2G2Z5Z3_CAPAN/tr|A0A2G3AJF1|A0A2G3AJF1_CAPAN	4	5	https:\\www.genome.jp\dbget-bin\www_bget?map04657
ko00524	Neomycin, kanamycin and gentamicin biosynthesis	1/2744	5/5352	0.972578	0.999973	tr|A0A2G2YFN7|A0A2G2YFN7_CAPAN	0	1	https:\\www.genome.jp\dbget-bin\www_bget?map00524
ko00945	Stilbenoid, diarylheptanoid and gingerol biosynthesis	3/2744	11/5352	0.973097	0.999973	tr|A0A2G2YZ00|A0A2G2YZ00_CAPAN/tr|A0A2G2Z768|A0A2G2Z768_CAPAN/tr|B5LAV0|B5LAV0_CAPAN	0	3	https:\\www.genome.jp\dbget-bin\www_bget?map00945
ko04145	Phagosome	31/2744	76/5352	0.974999	0.999973	tr|A0A1U8ES57|A0A1U8ES57_CAPAN/tr|A0A1U8FRZ9|A0A1U8FRZ9_CAPAN/tr|A0A1U8FSC3|A0A1U8FSC3_CAPAN/tr|A0A1U8FWH7|A0A1U8FWH7_CAPAN/tr|A0A1U8GEJ0|A0A1U8GEJ0_CAPAN/tr|A0A1U8GRL1|A0A1U8GRL1_CAPAN/tr|A0A1U8GT76|A0A1U8GT76_CAPAN/tr|A0A1U8H1B7|A0A1U8H1B7_CAPAN/tr|A0A2G2Y7B4|A0A2G2Y7B4_CAPAN/tr|A0A2G2YGD2|A0A2G2YGD2_CAPAN/tr|A0A2G2YZQ7|A0A2G2YZQ7_CAPAN/tr|A0A2G2ZAU8|A0A2G2ZAU8_CAPAN/tr|A0A2G3A9R5|A0A2G3A9R5_CA…	18	13	https:\\www.genome.jp\dbget-bin\www_bget?map04145
ko00564	Glycerophospholipid metabolism	43/2744	102/5352	0.97508	0.999973	tr|A0A1U8F3M2|A0A1U8F3M2_CAPAN/tr|A0A1U8F9L5|A0A1U8F9L5_CAPAN/tr|A0A1U8FD57|A0A1U8FD57_CAPAN/tr|A0A1U8G1E3|A0A1U8G1E3_CAPAN/tr|A0A1U8G5K6|A0A1U8G5K6_CAPAN/tr|A0A1U8GIC5|A0A1U8GIC5_CAPAN/tr|A0A1U8HAB4|A0A1U8HAB4_CAPAN/tr|A0A2G2XWA9|A0A2G2XWA9_CAPAN/tr|A0A2G2XZB3|A0A2G2XZB3_CAPAN/tr|A0A2G2Y7P5|A0A2G2Y7P5_CAPAN/tr|A0A2G2Y9K4|A0A2G2Y9K4_CAPAN/tr|A0A2G2YCH7|A0A2G2YCH7_CAPAN/tr|A0A2G2YK91|A0A2G2YK91_CA…	27	16	https:\\www.genome.jp\dbget-bin\www_bget?map00564
ko04340	Hedgehog signaling pathway	6/2744	19/5352	0.975542	0.999973	tr|A0A1U8E258|A0A1U8E258_CAPAN/tr|A0A1U8FQA2|A0A1U8FQA2_CAPAN/tr|A0A2G2ZEJ4|A0A2G2ZEJ4_CAPAN/tr|A0A2G2ZUN3|A0A2G2ZUN3_CAPAN/tr|A0A1U8GXW0|A0A1U8GXW0_CAPAN/tr|A0A2G3AIH3|A0A2G3AIH3_CAPAN	4	2	https:\\www.genome.jp\dbget-bin\www_bget?map04340
ko04341	Hedgehog signaling pathway - fly	6/2744	19/5352	0.975542	0.999973	tr|A0A1U8FQA2|A0A1U8FQA2_CAPAN/tr|A0A1U8GPY8|A0A1U8GPY8_CAPAN/tr|A0A2G2ZEJ4|A0A2G2ZEJ4_CAPAN/tr|A0A2G2ZUN3|A0A2G2ZUN3_CAPAN/tr|A0A1U8GXW0|A0A1U8GXW0_CAPAN/tr|A0A2G3AIH3|A0A2G3AIH3_CAPAN	4	2	https:\\www.genome.jp\dbget-bin\www_bget?map04341
ko05323	Rheumatoid arthritis	8/2744	24/5352	0.976238	0.999973	tr|A0A1U8GEJ0|A0A1U8GEJ0_CAPAN/tr|A0A1U8GRL1|A0A1U8GRL1_CAPAN/tr|A0A2G2YGD2|A0A2G2YGD2_CAPAN/tr|A0A2G2YZQ7|A0A2G2YZQ7_CAPAN/tr|A0A1U8FKD8|A0A1U8FKD8_CAPAN/tr|A0A1U8H960|A0A1U8H960_CAPAN/tr|A0A2G2Y929|A0A2G2Y929_CAPAN/tr|A0A2G3AGZ7|A0A2G3AGZ7_CAPAN	4	4	https:\\www.genome.jp\dbget-bin\www_bget?map05323
ko04218	Cellular senescence	29/2744	72/5352	0.977322	0.999973	tr|A0A1U8DVW0|A0A1U8DVW0_CAPAN/tr|A0A1U8ECR7|A0A1U8ECR7_CAPAN/tr|A0A1U8EF87|A0A1U8EF87_CAPAN/tr|A0A1U8FJZ4|A0A1U8FJZ4_CAPAN/tr|A0A1U8FQP8|A0A1U8FQP8_CAPAN/tr|A0A1U8G4N3|A0A1U8G4N3_CAPAN/tr|A0A1U8GFJ7|A0A1U8GFJ7_CAPAN/tr|A0A1U8HAV5|A0A1U8HAV5_CAPAN/tr|A0A1U8HBG4|A0A1U8HBG4_CAPAN/tr|A0A1U8HDL1|A0A1U8HDL1_CAPAN/tr|A0A2G2XXH6|A0A2G2XXH6_CAPAN/tr|A0A2G2YPT2|A0A2G2YPT2_CAPAN/tr|A0A2G3AC58|A0A2G3AC58_CA…	13	16	https:\\www.genome.jp\dbget-bin\www_bget?map04218
ko05020	Prion disease	104/2744	231/5352	0.977796	0.999973	tr|A0A1U8DVD3|A0A1U8DVD3_CAPAN/tr|A0A1U8DY04|A0A1U8DY04_CAPAN/tr|A0A2G2ZG92|A0A2G2ZG92_CAPAN/tr|A0A1U8DZ46|A0A1U8DZ46_CAPAN/tr|A0A1U8E415|A0A1U8E415_CAPAN/tr|A0A1U8E8T0|A0A1U8E8T0_CAPAN/tr|A0A1U8ECR7|A0A1U8ECR7_CAPAN/tr|A0A1U8EF87|A0A1U8EF87_CAPAN/tr|A0A1U8ES57|A0A1U8ES57_CAPAN/tr|A0A1U8EVY7|A0A1U8EVY7_CAPAN/tr|A0A1U8EW60|A0A1U8EW60_CAPAN/tr|A0A1U8F8J4|A0A1U8F8J4_CAPAN/tr|A0A1U8FQX2|A0A1U8FQX2_CA…	55	49	https:\\www.genome.jp\dbget-bin\www_bget?map05020
ko05224	Breast cancer	7/2744	22/5352	0.980412	0.999973	tr|A0A1U8ECR7|A0A1U8ECR7_CAPAN/tr|A0A2G2YX51|A0A2G2YX51_CAPAN/tr|A0A1U8DY46|A0A1U8DY46_CAPAN/tr|A0A1U8GHI1|A0A1U8GHI1_CAPAN/tr|A0A1U8HCF7|A0A1U8HCF7_CAPAN/tr|A0A2G3A7Y8|A0A2G3A7Y8_CAPAN/tr|A0A2G3A8I8|A0A2G3A8I8_CAPAN	2	5	https:\\www.genome.jp\dbget-bin\www_bget?map05224
ko00340	Histidine metabolism	5/2744	17/5352	0.981049	0.999973	tr|A0A1U8GRN3|A0A1U8GRN3_CAPAN/tr|A0A2G2Y4R4|A0A2G2Y4R4_CAPAN/tr|A0A2G2ZVC6|A0A2G2ZVC6_CAPAN/tr|A0A1U8FMX3|A0A1U8FMX3_CAPAN/tr|A0A2G2ZGC1|A0A2G2ZGC1_CAPAN	3	2	https:\\www.genome.jp\dbget-bin\www_bget?map00340
ko05214	Glioma	9/2744	27/5352	0.981154	0.999973	tr|A0A1U8ECR7|A0A1U8ECR7_CAPAN/tr|A0A2G2YX51|A0A2G2YX51_CAPAN/tr|A0A1U8DY46|A0A1U8DY46_CAPAN/tr|A0A1U8F2D2|A0A1U8F2D2_CAPAN/tr|A0A1U8GHI1|A0A1U8GHI1_CAPAN/tr|A0A1U8HCF7|A0A1U8HCF7_CAPAN/tr|A0A2G2ZLK0|A0A2G2ZLK0_CAPAN/tr|A0A2G3A7Y8|A0A2G3A7Y8_CAPAN/tr|A0A2G3A8I8|A0A2G3A8I8_CAPAN	2	7	https:\\www.genome.jp\dbget-bin\www_bget?map05214
ko05231	Choline metabolism in cancer	17/2744	46/5352	0.982463	0.999973	tr|A0A1U8ECR7|A0A1U8ECR7_CAPAN/tr|A0A1U8F3M2|A0A1U8F3M2_CAPAN/tr|A0A1U8FD57|A0A1U8FD57_CAPAN/tr|A0A1U8FWH7|A0A1U8FWH7_CAPAN/tr|A0A1U8G5K6|A0A1U8G5K6_CAPAN/tr|A0A2G2XWP1|A0A2G2XWP1_CAPAN/tr|A0A2G2Y2Q9|A0A2G2Y2Q9_CAPAN/tr|A0A2G2Z556|A0A2G2Z556_CAPAN/tr|A0A1U8F722|A0A1U8F722_CAPAN/tr|A0A1U8FHU1|A0A1U8FHU1_CAPAN/tr|A0A1U8FNL1|A0A1U8FNL1_CAPAN/tr|A0A1U8FQ95|A0A1U8FQ95_CAPAN/tr|A0A1U8GHI1|A0A1U8GHI1_CA…	8	9	https:\\www.genome.jp\dbget-bin\www_bget?map05231
ko05217	Basal cell carcinoma	2/2744	9/5352	0.98385	0.999973	tr|A0A2G2YX51|A0A2G2YX51_CAPAN/tr|A0A1U8DY46|A0A1U8DY46_CAPAN	1	1	https:\\www.genome.jp\dbget-bin\www_bget?map05217
ko04916	Melanogenesis	6/2744	20/5352	0.984488	0.999973	tr|A0A1U8E264|A0A1U8E264_CAPAN/tr|A0A1U8ECR7|A0A1U8ECR7_CAPAN/tr|A0A1U8F2D2|A0A1U8F2D2_CAPAN/tr|A0A1U8GHI1|A0A1U8GHI1_CAPAN/tr|A0A1U8HCF7|A0A1U8HCF7_CAPAN/tr|A0A2G2ZLK0|A0A2G2ZLK0_CAPAN	2	4	https:\\www.genome.jp\dbget-bin\www_bget?map04916
ko04110	Cell cycle	31/2744	78/5352	0.985024	0.999973	tr|A0A1U8E264|A0A1U8E264_CAPAN/tr|A0A1U8EVR0|A0A1U8EVR0_CAPAN/tr|A0A1U8FF47|A0A1U8FF47_CAPAN/tr|A0A1U8FQP8|A0A1U8FQP8_CAPAN/tr|A0A1U8FUL9|A0A1U8FUL9_CAPAN/tr|A0A1U8G5R1|A0A1U8G5R1_CAPAN/tr|A0A1U8GPY8|A0A1U8GPY8_CAPAN/tr|A0A1U8H270|A0A1U8H270_CAPAN/tr|A0A1U8HG14|A0A1U8HG14_CAPAN/tr|A0A2G2Y429|A0A2G2Y429_CAPAN/tr|A0A2G2Y8S1|A0A2G2Y8S1_CAPAN/tr|A0A2G2YQM8|A0A2G2YQM8_CAPAN/tr|A0A2G2YSZ4|A0A2G2YSZ4_CA…	17	14	https:\\www.genome.jp\dbget-bin\www_bget?map04110
ko04713	Circadian entrainment	4/2744	15/5352	0.986353	0.999973	tr|A0A1U8ECR7|A0A1U8ECR7_CAPAN/tr|A0A1U8F2D2|A0A1U8F2D2_CAPAN/tr|A0A1U8HCF7|A0A1U8HCF7_CAPAN/tr|A0A2G2ZLK0|A0A2G2ZLK0_CAPAN	1	3	https:\\www.genome.jp\dbget-bin\www_bget?map04713
ko00981	Insect hormone biosynthesis	1/2744	6/5352	0.98665	0.999973	tr|A0A1U8FMX3|A0A1U8FMX3_CAPAN	0	1	https:\\www.genome.jp\dbget-bin\www_bget?map00981
ko01521	EGFR tyrosine kinase inhibitor resistance	7/2744	23/5352	0.987391	0.999973	tr|A0A1U8ECR7|A0A1U8ECR7_CAPAN/tr|A0A1U8EM87|A0A1U8EM87_CAPAN/tr|Q2TPB3|Q2TPB3_CAPAN/tr|A0A1U8GHI1|A0A1U8GHI1_CAPAN/tr|A0A1U8HCF7|A0A1U8HCF7_CAPAN/tr|A0A2G3A7Y8|A0A2G3A7Y8_CAPAN/tr|A0A2G3A8I8|A0A2G3A8I8_CAPAN	3	4	https:\\www.genome.jp\dbget-bin\www_bget?map01521
ko04912	GnRH signaling pathway	9/2744	28/5352	0.98746	0.999973	tr|A0A1U8ECR7|A0A1U8ECR7_CAPAN/tr|A0A1U8EWT2|A0A1U8EWT2_CAPAN/tr|A0A2G2Z5A1|A0A2G2Z5A1_CAPAN/tr|A0A1U8F2D2|A0A1U8F2D2_CAPAN/tr|A0A1U8GHI1|A0A1U8GHI1_CAPAN/tr|A0A1U8HCF7|A0A1U8HCF7_CAPAN/tr|A0A2G2YXI6|A0A2G2YXI6_CAPAN/tr|A0A2G2ZLK0|A0A2G2ZLK0_CAPAN/tr|A0A2G3AH49|A0A2G3AH49_CAPAN	3	6	https:\\www.genome.jp\dbget-bin\www_bget?map04912
ko04151	PI3K-Akt signaling pathway	37/2744	92/5352	0.987751	0.999973	tr|A0A1U8ECR7|A0A1U8ECR7_CAPAN/tr|A0A1U8EM87|A0A1U8EM87_CAPAN/tr|A0A1U8FEV3|A0A1U8FEV3_CAPAN/tr|A0A1U8FWH7|A0A1U8FWH7_CAPAN/tr|A0A1U8GYG2|A0A1U8GYG2_CAPAN/tr|A0A1U8HG14|A0A1U8HG14_CAPAN/tr|A0A2G2Y8M0|A0A2G2Y8M0_CAPAN/tr|A0A2G2Y8S1|A0A2G2Y8S1_CAPAN/tr|A0A2G2YC97|A0A2G2YC97_CAPAN/tr|A0A2G2YSR6|A0A2G2YSR6_CAPAN/tr|A0A2G2Z5A1|A0A2G2Z5A1_CAPAN/tr|A0A2G3A5T4|A0A2G3A5T4_CAPAN/tr|A0A2G3AIA8|A0A2G3AIA8_CA…	14	23	https:\\www.genome.jp\dbget-bin\www_bget?map04151
ko00480	Glutathione metabolism	42/2744	103/5352	0.98793	0.999973	tr|A0A1U8E7F1|A0A1U8E7F1_CAPAN/tr|A0A1U8EB05|A0A1U8EB05_CAPAN/tr|A0A1U8EGR6|A0A1U8EGR6_CAPAN/tr|A0A1U8EV38|A0A1U8EV38_CAPAN/tr|A0A1U8FFE7|A0A1U8FFE7_CAPAN/tr|A0A1U8GV85|A0A1U8GV85_CAPAN/tr|A0A1U8HA99|A0A1U8HA99_CAPAN/tr|A0A1U8HCC7|A0A1U8HCC7_CAPAN/tr|A0A1U8HCD2|A0A1U8HCD2_CAPAN/tr|A0A2G2YAE6|A0A2G2YAE6_CAPAN/tr|A0A2G2YE07|A0A2G2YE07_CAPAN/tr|A0A2G2YRK6|A0A2G2YRK6_CAPAN/tr|A0A2G2YUZ0|A0A2G2YUZ0_CA…	19	23	https:\\www.genome.jp\dbget-bin\www_bget?map00480
ko05226	Gastric cancer	16/2744	45/5352	0.988697	0.999973	tr|A0A1U8ECR7|A0A1U8ECR7_CAPAN/tr|A0A2G2YB94|A0A2G2YB94_CAPAN/tr|A0A2G2YX51|A0A2G2YX51_CAPAN/tr|A0A2G3A7A0|A0A2G3A7A0_CAPAN/tr|A0A2G3AFJ6|A0A2G3AFJ6_CAPAN/tr|A0A1U8DY46|A0A1U8DY46_CAPAN/tr|A0A1U8FQF4|A0A1U8FQF4_CAPAN/tr|A0A1U8GHI1|A0A1U8GHI1_CAPAN/tr|A0A1U8HCF7|A0A1U8HCF7_CAPAN/tr|A0A2G2YBB2|A0A2G2YBB2_CAPAN/tr|A0A2G2YI21|A0A2G2YI21_CAPAN/tr|A0A2G2ZFV1|A0A2G2ZFV1_CAPAN/tr|A0A2G3A7E3|A0A2G3A7E3_CA…	5	11	https:\\www.genome.jp\dbget-bin\www_bget?map05226
ko00380	Tryptophan metabolism	19/2744	52/5352	0.988859	0.999973	tr|A0A1U8E755|A0A1U8E755_CAPAN/tr|A0A1U8ERV9|A0A1U8ERV9_CAPAN/tr|A0A1U8FQ57|A0A1U8FQ57_CAPAN/tr|A0A1U8H5B6|A0A1U8H5B6_CAPAN/tr|A0A2G2YGS4|A0A2G2YGS4_CAPAN/tr|A0A2G2ZWL5|A0A2G2ZWL5_CAPAN/tr|B5LAW5|B5LAW5_CAPAN/tr|A0A1U8E747|A0A1U8E747_CAPAN/tr|A0A1U8ETK4|A0A1U8ETK4_CAPAN/tr|A0A1U8F5A8|A0A1U8F5A8_CAPAN/tr|A0A1U8FIT1|A0A1U8FIT1_CAPAN/tr|A0A1U8FIV0|A0A1U8FIV0_CAPAN/tr|A0A1U8FMX3|A0A1U8FMX3_CAPAN/tr|A…	7	12	https:\\www.genome.jp\dbget-bin\www_bget?map00380
ko05131	Shigellosis	35/2744	88/5352	0.988947	0.999973	tr|A0A1U8DVD3|A0A1U8DVD3_CAPAN/tr|A0A1U8ECR7|A0A1U8ECR7_CAPAN/tr|A0A1U8EJK3|A0A1U8EJK3_CAPAN/tr|A0A1U8FQP8|A0A1U8FQP8_CAPAN/tr|A0A1U8FWH7|A0A1U8FWH7_CAPAN/tr|A0A1U8GPY8|A0A1U8GPY8_CAPAN/tr|A0A1U8GT76|A0A1U8GT76_CAPAN/tr|A0A2G2XZA8|A0A2G2XZA8_CAPAN/tr|A0A2G2Y7H7|A0A2G2Y7H7_CAPAN/tr|A0A2G2YHE3|A0A2G2YHE3_CAPAN/tr|A0A2G2YMU1|A0A2G2YMU1_CAPAN/tr|A0A2G2YSR6|A0A2G2YSR6_CAPAN/tr|A0A2G2Z4Q3|A0A2G2Z4Q3_CA…	16	19	https:\\www.genome.jp\dbget-bin\www_bget?map05131
ko05213	Endometrial cancer	6/2744	21/5352	0.990292	0.999973	tr|A0A1U8ECR7|A0A1U8ECR7_CAPAN/tr|A0A2G2YX51|A0A2G2YX51_CAPAN/tr|A0A1U8DY46|A0A1U8DY46_CAPAN/tr|A0A1U8GHI1|A0A1U8GHI1_CAPAN/tr|A0A1U8HCF7|A0A1U8HCF7_CAPAN/tr|A0A2G3A7Y8|A0A2G3A7Y8_CAPAN	2	4	https:\\www.genome.jp\dbget-bin\www_bget?map05213
ko04744	Phototransduction	2/2744	10/5352	0.991351	0.999973	tr|A0A1U8F2D2|A0A1U8F2D2_CAPAN/tr|A0A2G2ZLK0|A0A2G2ZLK0_CAPAN	0	2	https:\\www.genome.jp\dbget-bin\www_bget?map04744
ko04915	Estrogen signaling pathway	22/2744	60/5352	0.992167	0.999973	tr|A0A1U8ECR7|A0A1U8ECR7_CAPAN/tr|A0A1U8F5I1|A0A1U8F5I1_CAPAN/tr|A0A1U8HHD2|A0A1U8HHD2_CAPAN/tr|A0A1U8HMY6|A0A1U8HMY6_CAPAN/tr|A0A2G2Z5A1|A0A2G2Z5A1_CAPAN/tr|A0A2G2ZDX8|A0A2G2ZDX8_CAPAN/tr|A0A2G3AIA8|A0A2G3AIA8_CAPAN/tr|A0A1U8F2D2|A0A1U8F2D2_CAPAN/tr|A0A1U8GAJ4|A0A1U8GAJ4_CAPAN/tr|A0A1U8GH79|A0A1U8GH79_CAPAN/tr|A0A1U8GHI1|A0A1U8GHI1_CAPAN/tr|A0A1U8GJI6|A0A1U8GJI6_CAPAN/tr|A0A1U8HC47|A0A1U8HC47_CA…	7	15	https:\\www.genome.jp\dbget-bin\www_bget?map04915
ko05110	Vibrio cholerae infection	13/2744	39/5352	0.992425	0.999973	tr|A0A1U8GEJ0|A0A1U8GEJ0_CAPAN/tr|A0A1U8GRL1|A0A1U8GRL1_CAPAN/tr|A0A1U8H220|A0A1U8H220_CAPAN/tr|A0A2G2YGD2|A0A2G2YGD2_CAPAN/tr|A0A2G2YZQ7|A0A2G2YZQ7_CAPAN/tr|A0A2G3AIT3|A0A2G3AIT3_CAPAN/tr|A0A1U8ED90|A0A1U8ED90_CAPAN/tr|A0A1U8FKD8|A0A1U8FKD8_CAPAN/tr|A0A1U8H960|A0A1U8H960_CAPAN/tr|A0A2G3AK16|A0A2G3AK16_CAPAN/tr|A0A2G2Y929|A0A2G2Y929_CAPAN/tr|A0A2G2YZN3|A0A2G2YZN3_CAPAN/tr|A0A2G3AGZ7|A0A2G3AGZ7_CA…	6	7	https:\\www.genome.jp\dbget-bin\www_bget?map05110
ko00310	Lysine degradation	10/2744	32/5352	0.993347	0.999973	tr|A0A2G2ZWL5|A0A2G2ZWL5_CAPAN/tr|A0A2G3ACZ8|A0A2G3ACZ8_CAPAN/tr|A0A2G3ANJ1|A0A2G3ANJ1_CAPAN/tr|B5LAW5|B5LAW5_CAPAN/tr|A0A1U8FMX3|A0A1U8FMX3_CAPAN/tr|A0A1U8G5V4|A0A1U8G5V4_CAPAN/tr|A0A1U8GCL7|A0A1U8GCL7_CAPAN/tr|A0A2G2Z378|A0A2G2Z378_CAPAN/tr|A0A2G2ZT60|A0A2G2ZT60_CAPAN/tr|A0A2G3AKU5|A0A2G3AKU5_CAPAN	4	6	https:\\www.genome.jp\dbget-bin\www_bget?map00310
ko05212	Pancreatic cancer	10/2744	32/5352	0.993347	0.999973	tr|A0A1U8ECR7|A0A1U8ECR7_CAPAN/tr|A0A1U8FWH7|A0A1U8FWH7_CAPAN/tr|A0A2G2YX51|A0A2G2YX51_CAPAN/tr|A0A1U8DY46|A0A1U8DY46_CAPAN/tr|A0A1U8FHU1|A0A1U8FHU1_CAPAN/tr|A0A1U8GHI1|A0A1U8GHI1_CAPAN/tr|A0A1U8HCF7|A0A1U8HCF7_CAPAN/tr|A0A2G2YXI6|A0A2G2YXI6_CAPAN/tr|A0A2G3A8I8|A0A2G3A8I8_CAPAN/tr|A0A2G3AH49|A0A2G3AH49_CAPAN	3	7	https:\\www.genome.jp\dbget-bin\www_bget?map05212
ko00660	C5-Branched dibasic acid metabolism	1/2744	7/5352	0.993503	0.999973	tr|B5LAT2|B5LAT2_CAPAN	1	0	https:\\www.genome.jp\dbget-bin\www_bget?map00660
ko00903	Limonene and pinene degradation	1/2744	7/5352	0.993503	0.999973	tr|A0A1U8FMX3|A0A1U8FMX3_CAPAN	0	1	https:\\www.genome.jp\dbget-bin\www_bget?map00903
ko04740	Olfactory transduction	2/2744	11/5352	0.995408	0.999973	tr|A0A1U8F2D2|A0A1U8F2D2_CAPAN/tr|A0A2G2ZLK0|A0A2G2ZLK0_CAPAN	0	2	https:\\www.genome.jp\dbget-bin\www_bget?map04740
ko04971	Gastric acid secretion	2/2744	11/5352	0.995408	0.999973	tr|A0A1U8F2D2|A0A1U8F2D2_CAPAN/tr|A0A2G2ZLK0|A0A2G2ZLK0_CAPAN	0	2	https:\\www.genome.jp\dbget-bin\www_bget?map04971
ko05200	Pathways in cancer	57/2744	140/5352	0.995637	0.999973	tr|A0A1U8DVD3|A0A1U8DVD3_CAPAN/tr|A0A1U8E264|A0A1U8E264_CAPAN/tr|A0A1U8E7F1|A0A1U8E7F1_CAPAN/tr|A0A1U8EB05|A0A1U8EB05_CAPAN/tr|A0A1U8ECR7|A0A1U8ECR7_CAPAN/tr|A0A1U8EGR6|A0A1U8EGR6_CAPAN/tr|A0A1U8ETU5|A0A1U8ETU5_CAPAN/tr|A0A1U8FWH7|A0A1U8FWH7_CAPAN/tr|A0A1U8GPY8|A0A1U8GPY8_CAPAN/tr|A0A1U8GV85|A0A1U8GV85_CAPAN/tr|A0A1U8H2N8|A0A1U8H2N8_CAPAN/tr|A0A1U8HCC7|A0A1U8HCC7_CAPAN/tr|A0A1U8HCD2|A0A1U8HCD2_CA…	23	34	https:\\www.genome.jp\dbget-bin\www_bget?map05200
ko04722	Neurotrophin signaling pathway	13/2744	41/5352	0.996521	0.999973	tr|A0A1U8ECR7|A0A1U8ECR7_CAPAN/tr|A0A1U8EWT2|A0A1U8EWT2_CAPAN/tr|A0A1U8FWH7|A0A1U8FWH7_CAPAN/tr|A0A1U8HG14|A0A1U8HG14_CAPAN/tr|A0A2G2XJA4|A0A2G2XJA4_CAPAN/tr|A0A2G2Y8S1|A0A2G2Y8S1_CAPAN/tr|A0A2G2Z5A1|A0A2G2Z5A1_CAPAN/tr|A0A1U8F2D2|A0A1U8F2D2_CAPAN/tr|A0A1U8FHU1|A0A1U8FHU1_CAPAN/tr|A0A1U8GHI1|A0A1U8GHI1_CAPAN/tr|A0A1U8HCF7|A0A1U8HCF7_CAPAN/tr|A0A2G2ZLK0|A0A2G2ZLK0_CAPAN/tr|A0A2G3A294|A0A2G3A294_CA…	7	6	https:\\www.genome.jp\dbget-bin\www_bget?map04722
ko05134	Legionellosis	20/2744	58/5352	0.996752	0.999973	tr|A0A1U8DVD3|A0A1U8DVD3_CAPAN/tr|A0A1U8DX63|A0A1U8DX63_CAPAN/tr|A0A1U8EL12|A0A1U8EL12_CAPAN/tr|A0A1U8FVH6|A0A1U8FVH6_CAPAN/tr|A0A1U8H0Z7|A0A1U8H0Z7_CAPAN/tr|A0A1U8HHD2|A0A1U8HHD2_CAPAN/tr|A0A2G2YI86|A0A2G2YI86_CAPAN/tr|A0A2G2ZDX8|A0A2G2ZDX8_CAPAN/tr|A0A2G3A3L0|A0A2G3A3L0_CAPAN/tr|A0A1U8EHG5|A0A1U8EHG5_CAPAN/tr|A0A1U8G4Q1|A0A1U8G4Q1_CAPAN/tr|A0A1U8G5L2|A0A1U8G5L2_CAPAN/tr|A0A1U8H309|A0A1U8H309_CA…	9	11	https:\\www.genome.jp\dbget-bin\www_bget?map05134
ko04612	Antigen processing and presentation	16/2744	49/5352	0.997337	0.999973	tr|A0A1U8E0D5|A0A1U8E0D5_CAPAN/tr|A0A1U8F4Q1|A0A1U8F4Q1_CAPAN/tr|A0A1U8HHD2|A0A1U8HHD2_CAPAN/tr|A0A2G2Y7K5|A0A2G2Y7K5_CAPAN/tr|A0A2G2Z7L4|A0A2G2Z7L4_CAPAN/tr|A0A2G2ZDX8|A0A2G2ZDX8_CAPAN/tr|A0A2G3A139|A0A2G3A139_CAPAN/tr|A0A2G3ABE1|A0A2G3ABE1_CAPAN/tr|A0A1U8EVK6|A0A1U8EVK6_CAPAN/tr|A0A1U8FLL2|A0A1U8FLL2_CAPAN/tr|A0A2G2XVN9|A0A2G2XVN9_CAPAN/tr|A0A2G2YCJ9|A0A2G2YCJ9_CAPAN/tr|A0A2G2Z5Z3|A0A2G2Z5Z3_CA…	8	8	https:\\www.genome.jp\dbget-bin\www_bget?map04612
ko04150	mTOR signaling pathway	21/2744	61/5352	0.9974	0.999973	tr|A0A1U8ECR7|A0A1U8ECR7_CAPAN/tr|A0A1U8EM87|A0A1U8EM87_CAPAN/tr|A0A1U8GEJ0|A0A1U8GEJ0_CAPAN/tr|A0A1U8GRL1|A0A1U8GRL1_CAPAN/tr|A0A2G2YQH7|A0A2G2YQH7_CAPAN/tr|A0A2G2YSR6|A0A2G2YSR6_CAPAN/tr|A0A2G2YZQ7|A0A2G2YZQ7_CAPAN/tr|A0A2G2ZRP0|A0A2G2ZRP0_CAPAN/tr|A0A2G3A5T4|A0A2G3A5T4_CAPAN/tr|Q2TPB3|Q2TPB3_CAPAN/tr|A0A1U8EMK5|A0A1U8EMK5_CAPAN/tr|A0A1U8EVK9|A0A1U8EVK9_CAPAN/tr|A0A1U8FKD8|A0A1U8FKD8_CAPAN/tr|A…	10	11	https:\\www.genome.jp\dbget-bin\www_bget?map04150
ko00940	Phenylpropanoid biosynthesis	59/2744	147/5352	0.997661	0.999973	tr|A0A1U8DX89|A0A1U8DX89_CAPAN/tr|A0A1U8EGG0|A0A1U8EGG0_CAPAN/tr|A0A1U8ES87|A0A1U8ES87_CAPAN/tr|A0A1U8FDS1|A0A1U8FDS1_CAPAN/tr|A0A1U8FGY6|A0A1U8FGY6_CAPAN/tr|A0A1U8FJT3|A0A1U8FJT3_CAPAN/tr|A0A1U8FYA1|A0A1U8FYA1_CAPAN/tr|A0A1U8G9E7|A0A1U8G9E7_CAPAN/tr|A0A1U8GHA4|A0A1U8GHA4_CAPAN/tr|A0A1U8GXH0|A0A1U8GXH0_CAPAN/tr|A0A1U8H0I5|A0A1U8H0I5_CAPAN/tr|A0A1U8HDE9|A0A1U8HDE9_CAPAN/tr|A0A2G2XZN3|A0A2G2XZN3_CA…	30	29	https:\\www.genome.jp\dbget-bin\www_bget?map00940
ko04924	Renin secretion	6/2744	24/5352	0.997777	0.999973	tr|A0A1U8EF87|A0A1U8EF87_CAPAN/tr|A0A1U8G4N3|A0A1U8G4N3_CAPAN/tr|A0A1U8HDL1|A0A1U8HDL1_CAPAN/tr|A0A1U8F2D2|A0A1U8F2D2_CAPAN/tr|A0A1U8GI15|A0A1U8GI15_CAPAN/tr|A0A2G2ZLK0|A0A2G2ZLK0_CAPAN	3	3	https:\\www.genome.jp\dbget-bin\www_bget?map04924
ko05322	Systemic lupus erythematosus	7/2744	27/5352	0.998069	0.999973	tr|A0A2G2ZXN4|A0A2G2ZXN4_CAPAN/tr|A0A1U8EYL7|A0A1U8EYL7_CAPAN/tr|A0A1U8H1V4|A0A1U8H1V4_CAPAN/tr|A0A2G2Y605|A0A2G2Y605_CAPAN/tr|A0A2G2YXL6|A0A2G2YXL6_CAPAN/tr|A0A2G2XVY6|A0A2G2XVY6_CAPAN/tr|A0A2G2ZEM5|A0A2G2ZEM5_CAPAN	5	2	https:\\www.genome.jp\dbget-bin\www_bget?map05322
ko01110	Biosynthesis of secondary metabolites	529/2744	1131/5352	0.99971	0.999973	tr|A0A1U8DU57|A0A1U8DU57_CAPAN/tr|A0A1U8DU79|A0A1U8DU79_CAPAN/tr|A0A1U8DV81|A0A1U8DV81_CAPAN/tr|A0A1U8DX89|A0A1U8DX89_CAPAN/tr|A0A1U8E192|A0A1U8E192_CAPAN/tr|A0A1U8E2S3|A0A1U8E2S3_CAPAN/tr|A0A1U8E418|A0A1U8E418_CAPAN/tr|A0A1U8E527|A0A1U8E527_CAPAN/tr|A0A1U8E5G1|A0A1U8E5G1_CAPAN/tr|A0A1U8E6F3|A0A1U8E6F3_CAPAN/tr|A0A1U8E8A4|A0A1U8E8A4_CAPAN/tr|A0A1U8E8L6|A0A1U8E8L6_CAPAN/tr|A0A1U8E9J7|A0A1U8E9J7_CA…	254	275	https:\\www.genome.jp\dbget-bin\www_bget?map01110
ko00909	Sesquiterpenoid and triterpenoid biosynthesis	5/2744	27/5352	0.999909	0.999973	tr|A0A2G2YU43|A0A2G2YU43_CAPAN/tr|A0A2G2ZAY7|A0A2G2ZAY7_CAPAN/tr|A0A1U8G4A2|A0A1U8G4A2_CAPAN/tr|A0A1U8GZD3|A0A1U8GZD3_CAPAN/tr|A0A2G2ZRB1|A0A2G2ZRB1_CAPAN	2	3	https:\\www.genome.jp\dbget-bin\www_bget?map00909
ko00053	Ascorbate and aldarate metabolism	9/2744	41/5352	0.999973	0.999973	tr|A0A1U8FFE7|A0A1U8FFE7_CAPAN/tr|A0A2G2Y8Q3|A0A2G2Y8Q3_CAPAN/tr|A0A2G2YQA3|A0A2G2YQA3_CAPAN/tr|A0A2G2ZN88|A0A2G2ZN88_CAPAN/tr|A0A1U8DY53|A0A1U8DY53_CAPAN/tr|A0A1U8FMX3|A0A1U8FMX3_CAPAN/tr|A0A1U8FZ04|A0A1U8FZ04_CAPAN/tr|A0A2G2YXG1|A0A2G2YXG1_CAPAN/tr|A0A2G3A5W1|A0A2G3A5W1_CAPAN	4	5	https:\\www.genome.jp\dbget-bin\www_bget?map00053

## Sheet: R0 VS R12
ID	Description	Ratio	BgRatio	P-value	p.adjust	proteinID	up	down	hyperlink
ko00510	N-Glycan biosynthesis	31/3170	38/5352	0.00290639	0.999901	tr|A0A1U8E601|A0A1U8E601_CAPAN/tr|A0A1U8E8T7|A0A1U8E8T7_CAPAN/tr|A0A1U8EB09|A0A1U8EB09_CAPAN/tr|A0A1U8EDJ7|A0A1U8EDJ7_CAPAN/tr|A0A1U8EFN6|A0A1U8EFN6_CAPAN/tr|A0A1U8G8L0|A0A1U8G8L0_CAPAN/tr|A0A1U8G9G6|A0A1U8G9G6_CAPAN/tr|A0A1U8GH32|A0A1U8GH32_CAPAN/tr|A0A1U8GHS4|A0A1U8GHS4_CAPAN/tr|A0A1U8GJE2|A0A1U8GJE2_CAPAN/tr|A0A1U8GLN2|A0A1U8GLN2_CAPAN/tr|A0A1U8H9L5|A0A1U8H9L5_CAPAN/tr|A0A2G2XJL9|A0A2G2XJL9_CA…	21	10	https:\\www.genome.jp\dbget-bin\www_bget?map00510
ko00561	Glycerolipid metabolism	49/3170	67/5352	0.0122896	0.999901	tr|A0A1U8DRG8|A0A1U8DRG8_CAPAN/tr|A0A1U8EGA1|A0A1U8EGA1_CAPAN/tr|A0A1U8EK90|A0A1U8EK90_CAPAN/tr|A0A1U8F3M2|A0A1U8F3M2_CAPAN/tr|A0A1U8F6K9|A0A1U8F6K9_CAPAN/tr|A0A1U8FDG9|A0A1U8FDG9_CAPAN/tr|A0A1U8FTF8|A0A1U8FTF8_CAPAN/tr|A0A1U8FU86|A0A1U8FU86_CAPAN/tr|A0A1U8FUZ6|A0A1U8FUZ6_CAPAN/tr|A0A1U8FV49|A0A1U8FV49_CAPAN/tr|A0A1U8G625|A0A1U8G625_CAPAN/tr|A0A1U8GY57|A0A1U8GY57_CAPAN/tr|A0A2G2XX10|A0A2G2XX10_CA…	25	24	https:\\www.genome.jp\dbget-bin\www_bget?map00561
ko00983	Drug metabolism - other enzymes	60/3170	84/5352	0.0133334	0.999901	tr|A0A1U8EGR6|A0A1U8EGR6_CAPAN/tr|A0A1U8EL35|A0A1U8EL35_CAPAN/tr|A0A1U8ERA2|A0A1U8ERA2_CAPAN/tr|A0A1U8F5P8|A0A1U8F5P8_CAPAN/tr|A0A1U8FR86|A0A1U8FR86_CAPAN/tr|A0A1U8G5V6|A0A1U8G5V6_CAPAN/tr|A0A1U8GB70|A0A1U8GB70_CAPAN/tr|A0A1U8GDH9|A0A1U8GDH9_CAPAN/tr|A0A1U8GY32|A0A1U8GY32_CAPAN/tr|A0A1U8HFQ9|A0A1U8HFQ9_CAPAN/tr|A0A1U8HKJ3|A0A1U8HKJ3_CAPAN/tr|A0A2G2XUS8|A0A2G2XUS8_CAPAN/tr|A0A2G2YA11|A0A2G2YA11_CA…	29	31	https:\\www.genome.jp\dbget-bin\www_bget?map00983
ko05225	Hepatocellular carcinoma	62/3170	89/5352	0.0265641	0.999901	tr|A0A1U8DY46|A0A1U8DY46_CAPAN/tr|A0A1U8EGR6|A0A1U8EGR6_CAPAN/tr|A0A1U8ERA2|A0A1U8ERA2_CAPAN/tr|A0A1U8F5P8|A0A1U8F5P8_CAPAN/tr|A0A1U8G101|A0A1U8G101_CAPAN/tr|A0A1U8G5V6|A0A1U8G5V6_CAPAN/tr|A0A1U8GDH9|A0A1U8GDH9_CAPAN/tr|A0A1U8GY32|A0A1U8GY32_CAPAN/tr|A0A1U8HKJ3|A0A1U8HKJ3_CAPAN/tr|A0A2G2XUS8|A0A2G2XUS8_CAPAN/tr|A0A2G2Y6N2|A0A2G2Y6N2_CAPAN/tr|A0A2G2YA11|A0A2G2YA11_CAPAN/tr|A0A2G2YQU6|A0A2G2YQU6_CA…	28	34	https:\\www.genome.jp\dbget-bin\www_bget?map05225
ko03420	Nucleotide excision repair	36/3170	49/5352	0.0271135	0.999901	tr|A0A1U8ELC7|A0A1U8ELC7_CAPAN/tr|A0A1U8EQR2|A0A1U8EQR2_CAPAN/tr|A0A1U8FCJ6|A0A1U8FCJ6_CAPAN/tr|A0A1U8FK45|A0A1U8FK45_CAPAN/tr|A0A1U8GDS9|A0A1U8GDS9_CAPAN/tr|A0A1U8GNS1|A0A1U8GNS1_CAPAN/tr|A0A1U8H5B3|A0A1U8H5B3_CAPAN/tr|A0A2G2YHJ1|A0A2G2YHJ1_CAPAN/tr|A0A2G2YN69|A0A2G2YN69_CAPAN/tr|A0A2G2YNF1|A0A2G2YNF1_CAPAN/tr|A0A2G3A4C3|A0A2G3A4C3_CAPAN/tr|A0A2G3A8K6|A0A2G3A8K6_CAPAN/tr|A0A1U8E9Y1|A0A1U8E9Y1_CA…	12	24	https:\\www.genome.jp\dbget-bin\www_bget?map03420
ko01524	Platinum drug resistance	56/3170	80/5352	0.0298423	0.999901	tr|A0A1U8DVD3|A0A1U8DVD3_CAPAN/tr|A0A1U8ECZ3|A0A1U8ECZ3_CAPAN/tr|A0A1U8EGR6|A0A1U8EGR6_CAPAN/tr|A0A1U8ERA2|A0A1U8ERA2_CAPAN/tr|A0A1U8F5P8|A0A1U8F5P8_CAPAN/tr|A0A1U8G5V6|A0A1U8G5V6_CAPAN/tr|A0A1U8GDH9|A0A1U8GDH9_CAPAN/tr|A0A1U8GY32|A0A1U8GY32_CAPAN/tr|A0A1U8H479|A0A1U8H479_CAPAN/tr|A0A1U8HJL5|A0A1U8HJL5_CAPAN/tr|A0A1U8HKJ3|A0A1U8HKJ3_CAPAN/tr|A0A2G2XUS8|A0A2G2XUS8_CAPAN/tr|A0A2G2YA11|A0A2G2YA11_CA…	24	32	https:\\www.genome.jp\dbget-bin\www_bget?map01524
ko04112	Cell cycle - Caulobacter	17/3170	21/5352	0.0314002	0.999901	tr|A0A1U8E8E6|A0A1U8E8E6_CAPAN/tr|A0A1U8FF86|A0A1U8FF86_CAPAN/tr|A0A1U8FQ26|A0A1U8FQ26_CAPAN/tr|A0A1U8GA15|A0A1U8GA15_CAPAN/tr|A0A2G2XZY8|A0A2G2XZY8_CAPAN/tr|A0A2G2YF81|A0A2G2YF81_CAPAN/tr|A0A2G2YKW2|A0A2G2YKW2_CAPAN/tr|A0A2G2ZZU9|A0A2G2ZZU9_CAPAN/tr|A0A2G3A322|A0A2G3A322_CAPAN/tr|A0A2G3AG06|A0A2G3AG06_CAPAN/tr|A0A1U8E7U0|A0A1U8E7U0_CAPAN/tr|A0A1U8EHX5|A0A1U8EHX5_CAPAN/tr|A0A1U8GIA3|A0A1U8GIA3_CA…	10	7	https:\\www.genome.jp\dbget-bin\www_bget?map04112
ko00910	Nitrogen metabolism	23/3170	30/5352	0.0359133	0.999901	tr|A0A1U8E9N3|A0A1U8E9N3_CAPAN/tr|A0A1U8GF75|A0A1U8GF75_CAPAN/tr|A0A1U8GMR8|A0A1U8GMR8_CAPAN/tr|A0A2G2Y0K0|A0A2G2Y0K0_CAPAN/tr|A0A2G2Y0Q2|A0A2G2Y0Q2_CAPAN/tr|A0A2G2YHS0|A0A2G2YHS0_CAPAN/tr|A0A2G2YLM9|A0A2G2YLM9_CAPAN/tr|A0A2G2YZW8|A0A2G2YZW8_CAPAN/tr|A0A2G2ZZU1|A0A2G2ZZU1_CAPAN/tr|A0A1U8DXS5|A0A1U8DXS5_CAPAN/tr|A0A1U8G4F5|A0A1U8G4F5_CAPAN/tr|A0A1U8GYF5|A0A1U8GYF5_CAPAN/tr|A0A2G2Y029|A0A2G2Y029_CA…	9	14	https:\\www.genome.jp\dbget-bin\www_bget?map00910
ko00860	Porphyrin and chlorophyll metabolism	27/3170	36/5352	0.0363481	0.999901	tr|A0A1U8DRS8|A0A1U8DRS8_CAPAN/tr|A0A1U8E4N5|A0A1U8E4N5_CAPAN/tr|A0A1U8G5L9|A0A1U8G5L9_CAPAN/tr|A0A1U8GRF0|A0A1U8GRF0_CAPAN/tr|A0A1U8H3N9|A0A1U8H3N9_CAPAN/tr|A0A2G2XXI1|A0A2G2XXI1_CAPAN/tr|A0A2G2Y1X9|A0A2G2Y1X9_CAPAN/tr|A0A2G2YLH1|A0A2G2YLH1_CAPAN/tr|A0A2G2YSE5|A0A2G2YSE5_CAPAN/tr|A0A2G2ZGQ6|A0A2G2ZGQ6_CAPAN/tr|A0A2G2ZI99|A0A2G2ZI99_CAPAN/tr|A0A2G3AKJ8|A0A2G3AKJ8_CAPAN/tr|A0A1U8DYR9|A0A1U8DYR9_CA…	12	15	https:\\www.genome.jp\dbget-bin\www_bget?map00860
ko00340	Histidine metabolism	14/3170	17/5352	0.0403879	0.999901	tr|A0A1U8FTF8|A0A1U8FTF8_CAPAN/tr|A0A1U8G625|A0A1U8G625_CAPAN/tr|A0A2G2XWN8|A0A2G2XWN8_CAPAN/tr|A0A2G2XX10|A0A2G2XX10_CAPAN/tr|A0A2G2Y4R4|A0A2G2Y4R4_CAPAN/tr|A0A2G2YBC7|A0A2G2YBC7_CAPAN/tr|A0A2G2YEG3|A0A2G2YEG3_CAPAN/tr|A0A2G2ZA02|A0A2G2ZA02_CAPAN/tr|A0A2G2ZGC1|A0A2G2ZGC1_CAPAN/tr|A0A1U8FMX3|A0A1U8FMX3_CAPAN/tr|A0A1U8GRN3|A0A1U8GRN3_CAPAN/tr|A0A2G2Z5Q4|A0A2G2Z5Q4_CAPAN/tr|A0A2G2ZPN8|A0A2G2ZPN8_CA…	9	5	https:\\www.genome.jp\dbget-bin\www_bget?map00340
ko00480	Glutathione metabolism	70/3170	103/5352	0.0414128	0.999901	tr|A0A1U8DY53|A0A1U8DY53_CAPAN/tr|A0A1U8E2Q2|A0A1U8E2Q2_CAPAN/tr|A0A1U8EGR6|A0A1U8EGR6_CAPAN/tr|A0A1U8ERA2|A0A1U8ERA2_CAPAN/tr|A0A1U8EXY8|A0A1U8EXY8_CAPAN/tr|A0A1U8F5P8|A0A1U8F5P8_CAPAN/tr|A0A1U8FJU2|A0A1U8FJU2_CAPAN/tr|A0A1U8FR86|A0A1U8FR86_CAPAN/tr|A0A1U8G5V6|A0A1U8G5V6_CAPAN/tr|A0A1U8GDH9|A0A1U8GDH9_CAPAN/tr|A0A1U8GXG1|A0A1U8GXG1_CAPAN/tr|A0A1U8GY32|A0A1U8GY32_CAPAN/tr|A0A1U8HBE3|A0A1U8HBE3_CA…	39	31	https:\\www.genome.jp\dbget-bin\www_bget?map00480
ko00981	Insect hormone biosynthesis	6/3170	6/5352	0.0430944	0.999901	tr|A0A1U8G625|A0A1U8G625_CAPAN/tr|A0A2G2XX10|A0A2G2XX10_CAPAN/tr|A0A2G2YEG3|A0A2G2YEG3_CAPAN/tr|A0A2G2ZA02|A0A2G2ZA02_CAPAN/tr|A0A1U8FMX3|A0A1U8FMX3_CAPAN/tr|A0A2G3AAK5|A0A2G3AAK5_CAPAN	4	2	https:\\www.genome.jp\dbget-bin\www_bget?map00981
ko00740	Riboflavin metabolism	16/3170	20/5352	0.0438822	0.999901	tr|A0A1U8EBI7|A0A1U8EBI7_CAPAN/tr|A0A1U8EHS3|A0A1U8EHS3_CAPAN/tr|A0A1U8FBQ6|A0A1U8FBQ6_CAPAN/tr|A0A1U8G2K3|A0A1U8G2K3_CAPAN/tr|A0A1U8GHW7|A0A1U8GHW7_CAPAN/tr|A0A2G2YL62|A0A2G2YL62_CAPAN/tr|A0A2G2YPW1|A0A2G2YPW1_CAPAN/tr|A0A2G2Z3V1|A0A2G2Z3V1_CAPAN/tr|A0A1U8F770|A0A1U8F770_CAPAN/tr|A0A1U8FL67|A0A1U8FL67_CAPAN/tr|A0A1U8H9N9|A0A1U8H9N9_CAPAN/tr|A0A2G2XWZ2|A0A2G2XWZ2_CAPAN/tr|A0A2G2XZY5|A0A2G2XZY5_CA…	8	8	https:\\www.genome.jp\dbget-bin\www_bget?map00740
ko00982	Drug metabolism - cytochrome P450	43/3170	61/5352	0.0456803	0.999901	tr|A0A1U8DYC5|A0A1U8DYC5_CAPAN/tr|A0A1U8E9P1|A0A1U8E9P1_CAPAN/tr|A0A1U8EGR6|A0A1U8EGR6_CAPAN/tr|A0A1U8ERA2|A0A1U8ERA2_CAPAN/tr|A0A1U8F5P8|A0A1U8F5P8_CAPAN/tr|A0A1U8FEW5|A0A1U8FEW5_CAPAN/tr|A0A1U8G5V6|A0A1U8G5V6_CAPAN/tr|A0A1U8GDH9|A0A1U8GDH9_CAPAN/tr|A0A1U8GY32|A0A1U8GY32_CAPAN/tr|A0A1U8H3Z9|A0A1U8H3Z9_CAPAN/tr|A0A1U8HKJ3|A0A1U8HKJ3_CAPAN/tr|A0A2G2XUS8|A0A2G2XUS8_CAPAN/tr|A0A2G2YA11|A0A2G2YA11_CA…	22	21	https:\\www.genome.jp\dbget-bin\www_bget?map00982
ko00760	Nicotinate and nicotinamide metabolism	20/3170	26/5352	0.0471931	0.999901	tr|A0A1U8EBI7|A0A1U8EBI7_CAPAN/tr|A0A1U8FAU8|A0A1U8FAU8_CAPAN/tr|A0A1U8FG79|A0A1U8FG79_CAPAN/tr|A0A1U8FX89|A0A1U8FX89_CAPAN/tr|A0A1U8GW14|A0A1U8GW14_CAPAN/tr|A0A1U8H954|A0A1U8H954_CAPAN/tr|A0A2G2YPD5|A0A2G2YPD5_CAPAN/tr|A0A2G2Z9V6|A0A2G2Z9V6_CAPAN/tr|A0A2G3AKD3|A0A2G3AKD3_CAPAN/tr|A0A1U8F6U2|A0A1U8F6U2_CAPAN/tr|A0A1U8G1E6|A0A1U8G1E6_CAPAN/tr|A0A1U8G2C1|A0A1U8G2C1_CAPAN/tr|A0A1U8GBP1|A0A1U8GBP1_CA…	9	11	https:\\www.genome.jp\dbget-bin\www_bget?map00760
ko00513	Various types of N-glycan biosynthesis	26/3170	35/5352	0.0472119	0.999901	tr|A0A1U8DX33|A0A1U8DX33_CAPAN/tr|A0A1U8E8T7|A0A1U8E8T7_CAPAN/tr|A0A1U8EDJ7|A0A1U8EDJ7_CAPAN/tr|A0A1U8EFN6|A0A1U8EFN6_CAPAN/tr|A0A1U8GH32|A0A1U8GH32_CAPAN/tr|A0A1U8GJE2|A0A1U8GJE2_CAPAN/tr|A0A1U8GY22|A0A1U8GY22_CAPAN/tr|A0A1U8H9L5|A0A1U8H9L5_CAPAN/tr|A0A2G2XJL9|A0A2G2XJL9_CAPAN/tr|A0A2G2Y0X6|A0A2G2Y0X6_CAPAN/tr|A0A2G2Y1B2|A0A2G2Y1B2_CAPAN/tr|A0A2G2Y5J9|A0A2G2Y5J9_CAPAN/tr|A0A2G2YUU0|A0A2G2YUU0_CA…	17	9	https:\\www.genome.jp\dbget-bin\www_bget?map00513
ko00625	Chloroalkane and chloroalkene degradation	17/3170	22/5352	0.0624161	0.999901	tr|A0A1U8ENM5|A0A1U8ENM5_CAPAN/tr|A0A1U8FA78|A0A1U8FA78_CAPAN/tr|A0A1U8FEW5|A0A1U8FEW5_CAPAN/tr|A0A1U8G625|A0A1U8G625_CAPAN/tr|A0A1U8H3Z9|A0A1U8H3Z9_CAPAN/tr|A0A2G2XX10|A0A2G2XX10_CAPAN/tr|A0A2G2YAB6|A0A2G2YAB6_CAPAN/tr|A0A2G2YEG3|A0A2G2YEG3_CAPAN/tr|A0A2G2ZA02|A0A2G2ZA02_CAPAN/tr|A0A2G2ZK80|A0A2G2ZK80_CAPAN/tr|A0A2G3A8Q9|A0A2G3A8Q9_CAPAN/tr|A0A1U8FMX3|A0A1U8FMX3_CAPAN/tr|A0A1U8GCK8|A0A1U8GCK8_CA…	11	6	https:\\www.genome.jp\dbget-bin\www_bget?map00625
ko03015	mRNA surveillance pathway	60/3170	89/5352	0.0687047	0.999901	tr|A0A1U8DZF4|A0A1U8DZF4_CAPAN/tr|A0A1U8E5A0|A0A1U8E5A0_CAPAN/tr|A0A1U8E8Y3|A0A1U8E8Y3_CAPAN/tr|A0A1U8F5J8|A0A1U8F5J8_CAPAN/tr|A0A1U8F7R5|A0A1U8F7R5_CAPAN/tr|A0A1U8FLW5|A0A1U8FLW5_CAPAN/tr|A0A1U8G7I4|A0A1U8G7I4_CAPAN/tr|A0A1U8GB81|A0A1U8GB81_CAPAN/tr|A0A1U8GDF9|A0A1U8GDF9_CAPAN/tr|A0A1U8GKQ0|A0A1U8GKQ0_CAPAN/tr|A0A1U8GYC8|A0A1U8GYC8_CAPAN/tr|A0A1U8H012|A0A1U8H012_CAPAN/tr|A0A1U8HBG4|A0A1U8HBG4_CA…	22	38	https:\\www.genome.jp\dbget-bin\www_bget?map03015
ko00230	Purine metabolism	65/3170	97/5352	0.069665	0.999901	tr|A0A1U8EBI7|A0A1U8EBI7_CAPAN/tr|A0A1U8F6N5|A0A1U8F6N5_CAPAN/tr|A0A1U8FG79|A0A1U8FG79_CAPAN/tr|A0A1U8FR86|A0A1U8FR86_CAPAN/tr|A0A1U8G9K5|A0A1U8G9K5_CAPAN/tr|A0A1U8GC10|A0A1U8GC10_CAPAN/tr|A0A1U8GPQ3|A0A1U8GPQ3_CAPAN/tr|A0A1U8GW14|A0A1U8GW14_CAPAN/tr|A0A1U8H7V1|A0A1U8H7V1_CAPAN/tr|A0A1U8HDB7|A0A1U8HDB7_CAPAN/tr|A0A2G2XWG5|A0A2G2XWG5_CAPAN/tr|A0A2G2Y1L3|A0A2G2Y1L3_CAPAN/tr|A0A2G2Y6X3|A0A2G2Y6X3_CA…	28	37	https:\\www.genome.jp\dbget-bin\www_bget?map00230
ko04742	Taste transduction	5/3170	5/5352	0.0728043	0.999901	tr|A0A1U8GNS8|A0A1U8GNS8_CAPAN/tr|A0A1U8DXD5|A0A1U8DXD5_CAPAN/tr|A0A1U8GJX1|A0A1U8GJX1_CAPAN/tr|A0A2G2YWS6|A0A2G2YWS6_CAPAN/tr|A0A2G3A0P3|A0A2G3A0P3_CAPAN	1	4	https:\\www.genome.jp\dbget-bin\www_bget?map04742
ko00240	Pyrimidine metabolism	47/3170	69/5352	0.0811647	0.999901	tr|A0A1U8EBI7|A0A1U8EBI7_CAPAN/tr|A0A1U8EL35|A0A1U8EL35_CAPAN/tr|A0A1U8FAU8|A0A1U8FAU8_CAPAN/tr|A0A1U8FDI0|A0A1U8FDI0_CAPAN/tr|A0A1U8FG79|A0A1U8FG79_CAPAN/tr|A0A1U8FR86|A0A1U8FR86_CAPAN/tr|A0A1U8G0D1|A0A1U8G0D1_CAPAN/tr|A0A1U8GB70|A0A1U8GB70_CAPAN/tr|A0A1U8GW14|A0A1U8GW14_CAPAN/tr|A0A1U8HAT9|A0A1U8HAT9_CAPAN/tr|A0A1U8HDB7|A0A1U8HDB7_CAPAN/tr|A0A1U8HFQ9|A0A1U8HFQ9_CAPAN/tr|A0A2G2YPD5|A0A2G2YPD5_CA…	22	25	https:\\www.genome.jp\dbget-bin\www_bget?map00240
ko05204	Chemical carcinogenesis	40/3170	58/5352	0.0819168	0.999901	tr|A0A1U8EGR6|A0A1U8EGR6_CAPAN/tr|A0A1U8ERA2|A0A1U8ERA2_CAPAN/tr|A0A1U8F5P8|A0A1U8F5P8_CAPAN/tr|A0A1U8FEW5|A0A1U8FEW5_CAPAN/tr|A0A1U8G5V6|A0A1U8G5V6_CAPAN/tr|A0A1U8GDH9|A0A1U8GDH9_CAPAN/tr|A0A1U8GY32|A0A1U8GY32_CAPAN/tr|A0A1U8HKJ3|A0A1U8HKJ3_CAPAN/tr|A0A2G2XUS8|A0A2G2XUS8_CAPAN/tr|A0A2G2YA11|A0A2G2YA11_CAPAN/tr|A0A2G2YAB6|A0A2G2YAB6_CAPAN/tr|A0A2G2YQU6|A0A2G2YQU6_CAPAN/tr|A0A2G2Z4P3|A0A2G2Z4P3_CA…	19	21	https:\\www.genome.jp\dbget-bin\www_bget?map05204
ko00600	Sphingolipid metabolism	29/3170	41/5352	0.0876271	0.999901	tr|A0A1U8DRD4|A0A1U8DRD4_CAPAN/tr|A0A1U8EH43|A0A1U8EH43_CAPAN/tr|A0A1U8F1P5|A0A1U8F1P5_CAPAN/tr|A0A1U8FYQ8|A0A1U8FYQ8_CAPAN/tr|A0A1U8GE73|A0A1U8GE73_CAPAN/tr|A0A1U8GFH6|A0A1U8GFH6_CAPAN/tr|A0A1U8GR78|A0A1U8GR78_CAPAN/tr|A0A1U8H508|A0A1U8H508_CAPAN/tr|A0A2G2Y0C3|A0A2G2Y0C3_CAPAN/tr|A0A2G2YEW2|A0A2G2YEW2_CAPAN/tr|A0A2G2YI88|A0A2G2YI88_CAPAN/tr|A0A2G2YXT6|A0A2G2YXT6_CAPAN/tr|A0A2G2ZCW1|A0A2G2ZCW1_CA…	16	13	https:\\www.genome.jp\dbget-bin\www_bget?map00600
ko00980	Metabolism of xenobiotics by cytochrome P450	43/3170	63/5352	0.0893033	0.999901	tr|A0A1U8EGR6|A0A1U8EGR6_CAPAN/tr|A0A1U8ERA2|A0A1U8ERA2_CAPAN/tr|A0A1U8F5P8|A0A1U8F5P8_CAPAN/tr|A0A1U8FEW5|A0A1U8FEW5_CAPAN/tr|A0A1U8G5V6|A0A1U8G5V6_CAPAN/tr|A0A1U8GDH9|A0A1U8GDH9_CAPAN/tr|A0A1U8GY32|A0A1U8GY32_CAPAN/tr|A0A1U8H3Z9|A0A1U8H3Z9_CAPAN/tr|A0A1U8HKJ3|A0A1U8HKJ3_CAPAN/tr|A0A2G2XUS8|A0A2G2XUS8_CAPAN/tr|A0A2G2YA11|A0A2G2YA11_CAPAN/tr|A0A2G2YAB6|A0A2G2YAB6_CAPAN/tr|A0A2G2YQU6|A0A2G2YQU6_CA…	22	21	https:\\www.genome.jp\dbget-bin\www_bget?map00980
ko05418	Fluid shear stress and atherosclerosis	76/3170	116/5352	0.0964184	0.999901	tr|A0A1U8E224|A0A1U8E224_CAPAN/tr|A0A1U8E5V0|A0A1U8E5V0_CAPAN/tr|A0A1U8E802|A0A1U8E802_CAPAN/tr|A0A1U8EEQ3|A0A1U8EEQ3_CAPAN/tr|A0A1U8EGR6|A0A1U8EGR6_CAPAN/tr|A0A1U8ERA2|A0A1U8ERA2_CAPAN/tr|A0A1U8EW35|A0A1U8EW35_CAPAN/tr|A0A1U8F5P8|A0A1U8F5P8_CAPAN/tr|A0A1U8FER0|A0A1U8FER0_CAPAN/tr|A0A1U8FHU1|A0A1U8FHU1_CAPAN/tr|A0A1U8FYZ9|A0A1U8FYZ9_CAPAN/tr|A0A1U8G5V6|A0A1U8G5V6_CAPAN/tr|A0A1U8GDH9|A0A1U8GDH9_CA…	35	41	https:\\www.genome.jp\dbget-bin\www_bget?map05418
ko04510	Focal adhesion	23/3170	32/5352	0.0986593	0.999901	tr|A0A1U8E802|A0A1U8E802_CAPAN/tr|A0A1U8FHU1|A0A1U8FHU1_CAPAN/tr|A0A1U8GHH2|A0A1U8GHH2_CAPAN/tr|A0A1U8HBG4|A0A1U8HBG4_CAPAN/tr|A0A2G3A7Y8|A0A2G3A7Y8_CAPAN/tr|A0A2G3AL05|A0A2G3AL05_CAPAN/tr|A0A1U8DUK9|A0A1U8DUK9_CAPAN/tr|A0A1U8DWX6|A0A1U8DWX6_CAPAN/tr|A0A1U8ECR7|A0A1U8ECR7_CAPAN/tr|A0A1U8EG19|A0A1U8EG19_CAPAN/tr|A0A1U8EX33|A0A1U8EX33_CAPAN/tr|A0A1U8FC81|A0A1U8FC81_CAPAN/tr|A0A1U8FJZ4|A0A1U8FJZ4_CA…	6	17	https:\\www.genome.jp\dbget-bin\www_bget?map04510
ko00970	Aminoacyl-tRNA biosynthesis	47/3170	70/5352	0.107773	0.999901	tr|A0A1U8DV83|A0A1U8DV83_CAPAN/tr|A0A1U8ED08|A0A1U8ED08_CAPAN/tr|A0A1U8EIP8|A0A1U8EIP8_CAPAN/tr|A0A1U8F3T2|A0A1U8F3T2_CAPAN/tr|A0A1U8GMK0|A0A1U8GMK0_CAPAN/tr|A0A1U8GS48|A0A1U8GS48_CAPAN/tr|A0A1U8H3K8|A0A1U8H3K8_CAPAN/tr|A0A2G2XUY4|A0A2G2XUY4_CAPAN/tr|A0A2G2XXA6|A0A2G2XXA6_CAPAN/tr|A0A2G2XXI1|A0A2G2XXI1_CAPAN/tr|A0A2G2Y199|A0A2G2Y199_CAPAN/tr|A0A2G2Y2N8|A0A2G2Y2N8_CAPAN/tr|A0A2G2Y3C5|A0A2G2Y3C5_CA…	24	23	https:\\www.genome.jp\dbget-bin\www_bget?map00970
ko03410	Base excision repair	17/3170	23/5352	0.108866	0.999901	tr|A0A1U8EKH6|A0A1U8EKH6_CAPAN/tr|A0A1U8F7L8|A0A1U8F7L8_CAPAN/tr|A0A2G2XYH5|A0A2G2XYH5_CAPAN/tr|A0A2G2YHJ1|A0A2G2YHJ1_CAPAN/tr|A0A2G2ZFA0|A0A2G2ZFA0_CAPAN/tr|A0A2G3A4N3|A0A2G3A4N3_CAPAN/tr|A0A2G3AGA5|A0A2G3AGA5_CAPAN/tr|A0A2G3AKN3|A0A2G3AKN3_CAPAN/tr|A0A1U8E0G8|A0A1U8E0G8_CAPAN/tr|A0A1U8G1F5|A0A1U8G1F5_CAPAN/tr|A0A1U8GTH7|A0A1U8GTH7_CAPAN/tr|A0A1U8GX30|A0A1U8GX30_CAPAN/tr|A0A2G2Y6Z1|A0A2G2Y6Z1_CA…	8	9	https:\\www.genome.jp\dbget-bin\www_bget?map03410
ko00770	Pantothenate and CoA biosynthesis	26/3170	37/5352	0.113227	0.999901	tr|A0A1U8EBI7|A0A1U8EBI7_CAPAN/tr|A0A1U8EL96|A0A1U8EL96_CAPAN/tr|A0A1U8ET50|A0A1U8ET50_CAPAN/tr|A0A1U8FC11|A0A1U8FC11_CAPAN/tr|A0A1U8G1D2|A0A1U8G1D2_CAPAN/tr|A0A1U8G5W6|A0A1U8G5W6_CAPAN/tr|A0A1U8G625|A0A1U8G625_CAPAN/tr|A0A2G2XX10|A0A2G2XX10_CAPAN/tr|A0A2G2Y8R7|A0A2G2Y8R7_CAPAN/tr|A0A2G2Y8W9|A0A2G2Y8W9_CAPAN/tr|A0A2G2YEG3|A0A2G2YEG3_CAPAN/tr|A0A2G2ZA02|A0A2G2ZA02_CAPAN/tr|A0A2G2ZK49|A0A2G2ZK49_CA…	14	12	https:\\www.genome.jp\dbget-bin\www_bget?map00770
ko04626	Plant-pathogen interaction	235/3170	378/5352	0.124462	0.999901	tr|A0A1D5AHY8|A0A1D5AHY8_CAPAN/tr|A0A1U8DYD4|A0A1U8DYD4_CAPAN/tr|A0A1U8E6G8|A0A1U8E6G8_CAPAN/tr|A0A1U8E7U2|A0A1U8E7U2_CAPAN/tr|A0A1U8ECY3|A0A1U8ECY3_CAPAN/tr|A0A1U8EGS8|A0A1U8EGS8_CAPAN/tr|A0A1U8EKC1|A0A1U8EKC1_CAPAN/tr|A0A1U8F5V8|A0A1U8F5V8_CAPAN/tr|A0A1U8FLL5|A0A1U8FLL5_CAPAN/tr|A0A1U8FM00|A0A1U8FM00_CAPAN/tr|A0A1U8FUZ6|A0A1U8FUZ6_CAPAN/tr|A0A1U8FYD3|A0A1U8FYD3_CAPAN/tr|A0A1U8G3T4|A0A1U8G3T4_CA…	97	138	https:\\www.genome.jp\dbget-bin\www_bget?map04626
ko03460	Fanconi anemia pathway	29/3170	42/5352	0.125898	0.999901	tr|A0A1U8DY46|A0A1U8DY46_CAPAN/tr|A0A1U8ELC7|A0A1U8ELC7_CAPAN/tr|A0A1U8EQR2|A0A1U8EQR2_CAPAN/tr|A0A1U8FY32|A0A1U8FY32_CAPAN/tr|A0A1U8GNS1|A0A1U8GNS1_CAPAN/tr|A0A1U8GQM2|A0A1U8GQM2_CAPAN/tr|A0A1U8H5B3|A0A1U8H5B3_CAPAN/tr|A0A2G2XVB0|A0A2G2XVB0_CAPAN/tr|A0A2G2XVE7|A0A2G2XVE7_CAPAN/tr|A0A2G2YH62|A0A2G2YH62_CAPAN/tr|A0A2G2YI62|A0A2G2YI62_CAPAN/tr|A0A2G2YN69|A0A2G2YN69_CAPAN/tr|A0A2G2YNF1|A0A2G2YNF1_CA…	19	10	https:\\www.genome.jp\dbget-bin\www_bget?map03460
ko04212	Longevity regulating pathway - worm	70/3170	108/5352	0.136626	0.999901	tr|A0A1U8EGR6|A0A1U8EGR6_CAPAN/tr|A0A1U8EHG5|A0A1U8EHG5_CAPAN/tr|A0A1U8ERA2|A0A1U8ERA2_CAPAN/tr|A0A1U8F5P8|A0A1U8F5P8_CAPAN/tr|A0A1U8F7L8|A0A1U8F7L8_CAPAN/tr|A0A1U8FF86|A0A1U8FF86_CAPAN/tr|A0A1U8FQ26|A0A1U8FQ26_CAPAN/tr|A0A1U8G5L2|A0A1U8G5L2_CAPAN/tr|A0A1U8G5V6|A0A1U8G5V6_CAPAN/tr|A0A1U8GA15|A0A1U8GA15_CAPAN/tr|A0A1U8GDH9|A0A1U8GDH9_CAPAN/tr|A0A1U8GGM9|A0A1U8GGM9_CAPAN/tr|A0A1U8GY32|A0A1U8GY32_CA…	34	36	https:\\www.genome.jp\dbget-bin\www_bget?map04212
ko00630	Glyoxylate and dicarboxylate metabolism	57/3170	87/5352	0.136818	0.999901	tr|A0A1U8E404|A0A1U8E404_CAPAN/tr|A0A1U8EBJ1|A0A1U8EBJ1_CAPAN/tr|A0A1U8EEA5|A0A1U8EEA5_CAPAN/tr|A0A1U8EX10|A0A1U8EX10_CAPAN/tr|A0A1U8F1N7|A0A1U8F1N7_CAPAN/tr|A0A1U8FV49|A0A1U8FV49_CAPAN/tr|A0A1U8FYA4|A0A1U8FYA4_CAPAN/tr|A0A1U8GMR8|A0A1U8GMR8_CAPAN/tr|A0A1U8GN60|A0A1U8GN60_CAPAN/tr|A0A1U8H0S9|A0A1U8H0S9_CAPAN/tr|A0A2G2XYC1|A0A2G2XYC1_CAPAN/tr|A0A2G2XYI2|A0A2G2XYI2_CAPAN/tr|A0A2G2Y0K0|A0A2G2Y0K0_CA…	29	28	https:\\www.genome.jp\dbget-bin\www_bget?map00630
ko00071	Fatty acid degradation	32/3170	47/5352	0.136988	0.999901	tr|A0A1U8E9W4|A0A1U8E9W4_CAPAN/tr|A0A1U8F2S5|A0A1U8F2S5_CAPAN/tr|A0A1U8F3C9|A0A1U8F3C9_CAPAN/tr|A0A1U8FEW5|A0A1U8FEW5_CAPAN/tr|A0A1U8FTF8|A0A1U8FTF8_CAPAN/tr|A0A1U8G625|A0A1U8G625_CAPAN/tr|A0A1U8GLX2|A0A1U8GLX2_CAPAN/tr|A0A1U8H3Z9|A0A1U8H3Z9_CAPAN/tr|A0A2G2XX10|A0A2G2XX10_CAPAN/tr|A0A2G2XYC1|A0A2G2XYC1_CAPAN/tr|A0A2G2YAB6|A0A2G2YAB6_CAPAN/tr|A0A2G2YEG3|A0A2G2YEG3_CAPAN/tr|A0A2G2YLA1|A0A2G2YLA1_CA…	18	14	https:\\www.genome.jp\dbget-bin\www_bget?map00071
ko03060	Protein export	32/3170	47/5352	0.136988	0.999901	tr|A0A1U8DTP2|A0A1U8DTP2_CAPAN/tr|A0A1U8ECQ1|A0A1U8ECQ1_CAPAN/tr|A0A1U8EX57|A0A1U8EX57_CAPAN/tr|A0A1U8FYJ0|A0A1U8FYJ0_CAPAN/tr|A0A1U8G747|A0A1U8G747_CAPAN/tr|A0A1U8GA21|A0A1U8GA21_CAPAN/tr|A0A1U8GPJ4|A0A1U8GPJ4_CAPAN/tr|A0A1U8H8W5|A0A1U8H8W5_CAPAN/tr|A0A2G2XWR5|A0A2G2XWR5_CAPAN/tr|A0A2G2Y8J2|A0A2G2Y8J2_CAPAN/tr|A0A2G2YBJ7|A0A2G2YBJ7_CAPAN/tr|A0A2G2YL73|A0A2G2YL73_CAPAN/tr|A0A2G2YPM4|A0A2G2YPM4_CA…	20	12	https:\\www.genome.jp\dbget-bin\www_bget?map03060
ko03430	Mismatch repair	25/3170	36/5352	0.139299	0.999901	tr|A0A1U8ELC7|A0A1U8ELC7_CAPAN/tr|A0A1U8EQR2|A0A1U8EQR2_CAPAN/tr|A0A1U8FK45|A0A1U8FK45_CAPAN/tr|A0A1U8GNS1|A0A1U8GNS1_CAPAN/tr|A0A1U8H5B3|A0A1U8H5B3_CAPAN/tr|A0A2G2YJ63|A0A2G2YJ63_CAPAN/tr|A0A2G2YN69|A0A2G2YN69_CAPAN/tr|A0A2G2YNF1|A0A2G2YNF1_CAPAN/tr|A0A2G2ZPS3|A0A2G2ZPS3_CAPAN/tr|A0A1U8E9Y1|A0A1U8E9Y1_CAPAN/tr|A0A1U8G823|A0A1U8G823_CAPAN/tr|A0A1U8GTH7|A0A1U8GTH7_CAPAN/tr|A0A1U8GX30|A0A1U8GX30_CA…	9	16	https:\\www.genome.jp\dbget-bin\www_bget?map03430
ko03008	Ribosome biogenesis in eukaryotes	50/3170	76/5352	0.145616	0.999901	tr|A0A1U8EDM5|A0A1U8EDM5_CAPAN/tr|A0A1U8ELY3|A0A1U8ELY3_CAPAN/tr|A0A1U8ESL4|A0A1U8ESL4_CAPAN/tr|A0A1U8GT38|A0A1U8GT38_CAPAN/tr|A0A1U8GTP6|A0A1U8GTP6_CAPAN/tr|A0A2G2XZ24|A0A2G2XZ24_CAPAN/tr|A0A2G2Y7A9|A0A2G2Y7A9_CAPAN/tr|A0A2G2YA02|A0A2G2YA02_CAPAN/tr|A0A2G2YPG2|A0A2G2YPG2_CAPAN/tr|A0A2G2Z9B0|A0A2G2Z9B0_CAPAN/tr|A0A2G2ZBQ0|A0A2G2ZBQ0_CAPAN/tr|A0A2G2ZHP0|A0A2G2ZHP0_CAPAN/tr|A0A2G2ZPI0|A0A2G2ZPI0_CA…	19	31	https:\\www.genome.jp\dbget-bin\www_bget?map03008
ko00540	Lipopolysaccharide biosynthesis	6/3170	7/5352	0.14863	0.999901	tr|A0A2G2Y009|A0A2G2Y009_CAPAN/tr|A0A2G2YUU7|A0A2G2YUU7_CAPAN/tr|A0A1U8EPL2|A0A1U8EPL2_CAPAN/tr|A0A2G2Z398|A0A2G2Z398_CAPAN/tr|A0A2G2Z527|A0A2G2Z527_CAPAN/tr|A0A2G2ZLQ4|A0A2G2ZLQ4_CAPAN	2	4	https:\\www.genome.jp\dbget-bin\www_bget?map00540
ko00903	Limonene and pinene degradation	6/3170	7/5352	0.14863	0.999901	tr|A0A1U8G625|A0A1U8G625_CAPAN/tr|A0A2G2XX10|A0A2G2XX10_CAPAN/tr|A0A2G2YEG3|A0A2G2YEG3_CAPAN/tr|A0A2G2ZA02|A0A2G2ZA02_CAPAN/tr|A0A1U8FMX3|A0A1U8FMX3_CAPAN/tr|A0A2G3AAK5|A0A2G3AAK5_CAPAN	4	2	https:\\www.genome.jp\dbget-bin\www_bget?map00903
ko00190	Oxidative phosphorylation	82/3170	128/5352	0.150211	0.999901	tr|A0A075VX69|A0A075VX69_CAPAN/tr|A0A075W1Y6|A0A075W1Y6_CAPAN/tr|A0A1U8E2B0|A0A1U8E2B0_CAPAN/tr|A0A1U8E721|A0A1U8E721_CAPAN/tr|A0A1U8ELT5|A0A1U8ELT5_CAPAN/tr|A0A1U8EW60|A0A1U8EW60_CAPAN/tr|A0A1U8EZG2|A0A1U8EZG2_CAPAN/tr|A0A1U8F810|A0A1U8F810_CAPAN/tr|A0A1U8FH10|A0A1U8FH10_CAPAN/tr|A0A1U8FK77|A0A1U8FK77_CAPAN/tr|A0A1U8FNT4|A0A1U8FNT4_CAPAN/tr|A0A1U8FNY1|A0A1U8FNY1_CAPAN/tr|A0A1U8FVU1|A0A1U8FVU1_CA…	41	41	https:\\www.genome.jp\dbget-bin\www_bget?map00190
ko01212	Fatty acid metabolism	53/3170	81/5352	0.15123	0.999901	tr|A0A1U8DZ67|A0A1U8DZ67_CAPAN/tr|A0A1U8E9W4|A0A1U8E9W4_CAPAN/tr|A0A1U8EX96|A0A1U8EX96_CAPAN/tr|A0A1U8F2S5|A0A1U8F2S5_CAPAN/tr|A0A1U8F3C9|A0A1U8F3C9_CAPAN/tr|A0A1U8F6Z5|A0A1U8F6Z5_CAPAN/tr|A0A1U8F7W3|A0A1U8F7W3_CAPAN/tr|A0A1U8FI08|A0A1U8FI08_CAPAN/tr|A0A1U8FT05|A0A1U8FT05_CAPAN/tr|A0A1U8GLX2|A0A1U8GLX2_CAPAN/tr|A0A1U8H6J5|A0A1U8H6J5_CAPAN/tr|A0A2G2XUT4|A0A2G2XUT4_CAPAN/tr|A0A2G2XYC1|A0A2G2XYC1_CA…	30	23	https:\\www.genome.jp\dbget-bin\www_bget?map01212
ko04214	Apoptosis - fly	28/3170	41/5352	0.152317	0.999901	tr|A0A1U8DVD3|A0A1U8DVD3_CAPAN/tr|A0A1U8EJ06|A0A1U8EJ06_CAPAN/tr|A0A1U8EJS9|A0A1U8EJS9_CAPAN/tr|A0A1U8FYZ9|A0A1U8FYZ9_CAPAN/tr|A0A1U8H479|A0A1U8H479_CAPAN/tr|A0A2G2XXE9|A0A2G2XXE9_CAPAN/tr|A0A2G2Y485|A0A2G2Y485_CAPAN/tr|A0A2G2YIU3|A0A2G2YIU3_CAPAN/tr|A0A2G2YKT2|A0A2G2YKT2_CAPAN/tr|A0A2G2YYB3|A0A2G2YYB3_CAPAN/tr|A0A2G2ZGQ1|A0A2G2ZGQ1_CAPAN/tr|A0A2G2ZXV6|A0A2G2ZXV6_CAPAN/tr|A0A2G3A1F4|A0A2G3A1F4_CA…	17	11	https:\\www.genome.jp\dbget-bin\www_bget?map04214
ko05210	Colorectal cancer	21/3170	30/5352	0.154343	0.999901	tr|A0A1U8DVD3|A0A1U8DVD3_CAPAN/tr|A0A1U8DY46|A0A1U8DY46_CAPAN/tr|A0A1U8E802|A0A1U8E802_CAPAN/tr|A0A1U8FHU1|A0A1U8FHU1_CAPAN/tr|A0A2G2YRL8|A0A2G2YRL8_CAPAN/tr|A0A2G2YVG9|A0A2G2YVG9_CAPAN/tr|A0A2G2YX51|A0A2G2YX51_CAPAN/tr|A0A2G2ZCH3|A0A2G2ZCH3_CAPAN/tr|A0A2G3AL05|A0A2G3AL05_CAPAN/tr|A0A1U8ECR7|A0A1U8ECR7_CAPAN/tr|A0A1U8FLX3|A0A1U8FLX3_CAPAN/tr|A0A2G2ZMC1|A0A2G2ZMC1_CAPAN/tr|A0A1U8FSA0|A0A1U8FSA0_CA…	9	12	https:\\www.genome.jp\dbget-bin\www_bget?map05210
ko00514	Other types of O-glycan biosynthesis	10/3170	13/5352	0.15448	0.999901	tr|A0A1U8EXD0|A0A1U8EXD0_CAPAN/tr|A0A1U8FNT8|A0A1U8FNT8_CAPAN/tr|A0A1U8FUT4|A0A1U8FUT4_CAPAN/tr|A0A2G2YAP7|A0A2G2YAP7_CAPAN/tr|A0A2G3AB43|A0A2G3AB43_CAPAN/tr|A0A1U8EP51|A0A1U8EP51_CAPAN/tr|A0A1U8G174|A0A1U8G174_CAPAN/tr|A0A1U8GAV6|A0A1U8GAV6_CAPAN/tr|A0A1U8GB99|A0A1U8GB99_CAPAN/tr|A0A1U8GTK8|A0A1U8GTK8_CAPAN	5	5	https:\\www.genome.jp\dbget-bin\www_bget?map00514
ko03070	Bacterial secretion system	10/3170	13/5352	0.15448	0.999901	tr|A0A1U8DTP2|A0A1U8DTP2_CAPAN/tr|A0A1U8EX57|A0A1U8EX57_CAPAN/tr|A0A2G2Y8J2|A0A2G2Y8J2_CAPAN/tr|A0A2G2ZPC6|A0A2G2ZPC6_CAPAN/tr|A0A2G2ZPD0|A0A2G2ZPD0_CAPAN/tr|A0A2G3A2L7|A0A2G3A2L7_CAPAN/tr|A0A2G3AK17|A0A2G3AK17_CAPAN/tr|A0A1U8EL26|A0A1U8EL26_CAPAN/tr|A0A1U8GX13|A0A1U8GX13_CAPAN/tr|A0A2G2ZPD4|A0A2G2ZPD4_CAPAN	7	3	https:\\www.genome.jp\dbget-bin\www_bget?map03070
ko05416	Viral myocarditis	8/3170	10/5352	0.154955	0.999901	tr|A0A1U8DVD3|A0A1U8DVD3_CAPAN/tr|A0A1U8E802|A0A1U8E802_CAPAN/tr|A0A1U8FHU1|A0A1U8FHU1_CAPAN/tr|A0A2G2YZV3|A0A2G2YZV3_CAPAN/tr|A0A2G2ZMC1|A0A2G2ZMC1_CAPAN/tr|A0A1U8FSA0|A0A1U8FSA0_CAPAN/tr|A0A2G2YVJ0|A0A2G2YVJ0_CAPAN/tr|A0A2G2Z007|A0A2G2Z007_CAPAN	4	4	https:\\www.genome.jp\dbget-bin\www_bget?map05416
ko04723	Retrograde endocannabinoid signaling	38/3170	57/5352	0.155422	0.999901	tr|A0A075VX69|A0A075VX69_CAPAN/tr|A0A1U8EY53|A0A1U8EY53_CAPAN/tr|A0A1U8FNY1|A0A1U8FNY1_CAPAN/tr|A0A1U8G298|A0A1U8G298_CAPAN/tr|A0A1U8GJI0|A0A1U8GJI0_CAPAN/tr|A0A1U8GMS4|A0A1U8GMS4_CAPAN/tr|A0A1U8GNS8|A0A1U8GNS8_CAPAN/tr|A0A1U8GUC7|A0A1U8GUC7_CAPAN/tr|A0A2G2XVU5|A0A2G2XVU5_CAPAN/tr|A0A2G2Y5K0|A0A2G2Y5K0_CAPAN/tr|A0A2G2Y7H4|A0A2G2Y7H4_CAPAN/tr|A0A2G2Y7Q8|A0A2G2Y7Q8_CAPAN/tr|A0A2G2YKW0|A0A2G2YKW0_CA…	17	21	https:\\www.genome.jp\dbget-bin\www_bget?map04723
ko01100	Metabolic pathways	1273/3170	2119/5352	0.160996	0.999901	sp|Q43415|LCYB_CAPAN/tr|A0A023H832|A0A023H832_CAPAN/tr|A0A075VX69|A0A075VX69_CAPAN/tr|A0A075W1Y6|A0A075W1Y6_CAPAN/tr|A0A1U8DQZ0|A0A1U8DQZ0_CAPAN/tr|A0A1U8DRD4|A0A1U8DRD4_CAPAN/tr|A0A1U8DRG8|A0A1U8DRG8_CAPAN/tr|A0A1U8DRS8|A0A1U8DRS8_CAPAN/tr|A0A1U8DS55|A0A1U8DS55_CAPAN/tr|A0A1U8DV81|A0A1U8DV81_CAPAN/tr|A0A1U8DX33|A0A1U8DX33_CAPAN/tr|A0A1U8DX54|A0A1U8DX54_CAPAN/tr|A0A1U8DY53|A0A1U8DY53_CAPAN/tr|A0A…	662	611	https:\\www.genome.jp\dbget-bin\www_bget?map01100
ko00410	beta-Alanine metabolism	31/3170	46/5352	0.163499	0.999901	tr|A0A1U8E9W4|A0A1U8E9W4_CAPAN/tr|A0A1U8EJT2|A0A1U8EJT2_CAPAN/tr|A0A1U8F2S5|A0A1U8F2S5_CAPAN/tr|A0A1U8FTF8|A0A1U8FTF8_CAPAN/tr|A0A1U8G625|A0A1U8G625_CAPAN/tr|A0A1U8G6P1|A0A1U8G6P1_CAPAN/tr|A0A1U8GP95|A0A1U8GP95_CAPAN/tr|A0A2G2XX10|A0A2G2XX10_CAPAN/tr|A0A2G2YEG3|A0A2G2YEG3_CAPAN/tr|A0A2G2YLA1|A0A2G2YLA1_CAPAN/tr|A0A2G2YLT4|A0A2G2YLT4_CAPAN/tr|A0A2G2ZA02|A0A2G2ZA02_CAPAN/tr|A0A2G2ZHN1|A0A2G2ZHN1_CA…	17	14	https:\\www.genome.jp\dbget-bin\www_bget?map00410
ko05205	Proteoglycans in cancer	29/3170	43/5352	0.172795	0.999901	tr|A0A1U8E802|A0A1U8E802_CAPAN/tr|A0A1U8ENB7|A0A1U8ENB7_CAPAN/tr|A0A1U8FB32|A0A1U8FB32_CAPAN/tr|A0A1U8FHU1|A0A1U8FHU1_CAPAN/tr|A0A1U8FY56|A0A1U8FY56_CAPAN/tr|A0A1U8GNS8|A0A1U8GNS8_CAPAN/tr|A0A1U8HBG4|A0A1U8HBG4_CAPAN/tr|A0A2G2YRL8|A0A2G2YRL8_CAPAN/tr|A0A2G2YRX4|A0A2G2YRX4_CAPAN/tr|A0A2G2ZCH3|A0A2G2ZCH3_CAPAN/tr|A0A2G3A207|A0A2G3A207_CAPAN/tr|A0A2G3AIX9|A0A2G3AIX9_CAPAN/tr|A0A2G3AL05|A0A2G3AL05_CA…	13	16	https:\\www.genome.jp\dbget-bin\www_bget?map05205
ko05213	Endometrial cancer	15/3170	21/5352	0.180287	0.999901	tr|A0A1U8DY46|A0A1U8DY46_CAPAN/tr|A0A1U8GHH2|A0A1U8GHH2_CAPAN/tr|A0A2G2YVG9|A0A2G2YVG9_CAPAN/tr|A0A2G2YX51|A0A2G2YX51_CAPAN/tr|A0A2G3A7Y8|A0A2G3A7Y8_CAPAN/tr|A0A2G3AL05|A0A2G3AL05_CAPAN/tr|A0A1U8DWX6|A0A1U8DWX6_CAPAN/tr|A0A1U8ECR7|A0A1U8ECR7_CAPAN/tr|A0A1U8EX33|A0A1U8EX33_CAPAN/tr|A0A1U8FLX3|A0A1U8FLX3_CAPAN/tr|A0A1U8GHI1|A0A1U8GHI1_CAPAN/tr|A0A1U8GQR3|A0A1U8GQR3_CAPAN/tr|A0A1U8GTM3|A0A1U8GTM3_CA…	6	9	https:\\www.genome.jp\dbget-bin\www_bget?map05213
ko04973	Carbohydrate digestion and absorption	13/3170	18/5352	0.189776	0.999901	tr|A0A1U8FKB6|A0A1U8FKB6_CAPAN/tr|A0A2G2YL33|A0A2G2YL33_CAPAN/tr|A0A2G3A3W8|A0A2G3A3W8_CAPAN/tr|A0A1U8DXD5|A0A1U8DXD5_CAPAN/tr|A0A1U8EEU9|A0A1U8EEU9_CAPAN/tr|A0A1U8GJX1|A0A1U8GJX1_CAPAN/tr|A0A2G2YUT8|A0A2G2YUT8_CAPAN/tr|A0A2G2YWS6|A0A2G2YWS6_CAPAN/tr|A0A2G2ZLU3|A0A2G2ZLU3_CAPAN/tr|A0A2G3A0P3|A0A2G3A0P3_CAPAN/tr|A0A2G3A1D3|A0A2G3A1D3_CAPAN/tr|A0A2G3A5T2|A0A2G3A5T2_CAPAN/tr|A0A2G3A8L3|A0A2G3A8L3_CA…	3	10	https:\\www.genome.jp\dbget-bin\www_bget?map04973
ko00220	Arginine biosynthesis	20/3170	29/5352	0.190252	0.999901	tr|A0A1U8E9N3|A0A1U8E9N3_CAPAN/tr|A0A1U8GMR8|A0A1U8GMR8_CAPAN/tr|A0A1U8GVB0|A0A1U8GVB0_CAPAN/tr|A0A1U8HBT5|A0A1U8HBT5_CAPAN/tr|A0A2G2XW69|A0A2G2XW69_CAPAN/tr|A0A2G2Y0K0|A0A2G2Y0K0_CAPAN/tr|A0A2G2YLC2|A0A2G2YLC2_CAPAN/tr|A0A2G2YQV3|A0A2G2YQV3_CAPAN/tr|A0A2G2ZQV9|A0A2G2ZQV9_CAPAN/tr|A0A2G3AE76|A0A2G3AE76_CAPAN/tr|A0A2G3AEY0|A0A2G3AEY0_CAPAN/tr|A0A1U8DSJ1|A0A1U8DSJ1_CAPAN/tr|A0A1U8DXS5|A0A1U8DXS5_CA…	11	9	https:\\www.genome.jp\dbget-bin\www_bget?map00220
ko01210	2-Oxocarboxylic acid metabolism	35/3170	53/5352	0.191954	0.999901	tr|A0A1U8DQZ0|A0A1U8DQZ0_CAPAN/tr|A0A1U8ET50|A0A1U8ET50_CAPAN/tr|A0A1U8FMB2|A0A1U8FMB2_CAPAN/tr|A0A1U8G1D2|A0A1U8G1D2_CAPAN/tr|A0A1U8HBE3|A0A1U8HBE3_CAPAN/tr|A0A1U8HBT5|A0A1U8HBT5_CAPAN/tr|A0A2G2XW69|A0A2G2XW69_CAPAN/tr|A0A2G2Y8R7|A0A2G2Y8R7_CAPAN/tr|A0A2G2Y8W9|A0A2G2Y8W9_CAPAN/tr|A0A2G2YLC2|A0A2G2YLC2_CAPAN/tr|A0A2G2YQV3|A0A2G2YQV3_CAPAN/tr|A0A2G2YU50|A0A2G2YU50_CAPAN/tr|A0A2G2Z3B6|A0A2G2Z3B6_CA…	21	14	https:\\www.genome.jp\dbget-bin\www_bget?map01210
ko03022	Basal transcription factors	25/3170	37/5352	0.193616	0.999901	tr|A0A1U8E6C0|A0A1U8E6C0_CAPAN/tr|A0A1U8EBN6|A0A1U8EBN6_CAPAN/tr|A0A1U8GDS9|A0A1U8GDS9_CAPAN/tr|A0A1U8GL82|A0A1U8GL82_CAPAN/tr|A0A1U8GVQ5|A0A1U8GVQ5_CAPAN/tr|A0A2G2Y4H8|A0A2G2Y4H8_CAPAN/tr|A0A2G2ZAQ3|A0A2G2ZAQ3_CAPAN/tr|A0A2G2ZQZ7|A0A2G2ZQZ7_CAPAN/tr|A0A2G3A3D3|A0A2G3A3D3_CAPAN/tr|A0A2G3A8K6|A0A2G3A8K6_CAPAN/tr|A0A1U8DYX6|A0A1U8DYX6_CAPAN/tr|A0A1U8EIN0|A0A1U8EIN0_CAPAN/tr|A0A1U8EQ41|A0A1U8EQ41_CA…	10	15	https:\\www.genome.jp\dbget-bin\www_bget?map03022
ko04962	Vasopressin-regulated water reabsorption	18/3170	26/5352	0.201703	0.999901	tr|A0A1U8E6P9|A0A1U8E6P9_CAPAN/tr|A0A1U8GNS8|A0A1U8GNS8_CAPAN/tr|A0A2G2Y4I2|A0A2G2Y4I2_CAPAN/tr|A0A2G2ZB55|A0A2G2ZB55_CAPAN/tr|A0A2G2ZJR4|A0A2G2ZJR4_CAPAN/tr|A0A2G2ZT70|A0A2G2ZT70_CAPAN/tr|A0A2G3A1B4|A0A2G3A1B4_CAPAN/tr|A0A2G3A7R3|A0A2G3A7R3_CAPAN/tr|A0A2G3ALN1|A0A2G3ALN1_CAPAN/tr|A0A1U8ED88|A0A1U8ED88_CAPAN/tr|A0A1U8EYT0|A0A1U8EYT0_CAPAN/tr|A0A1U8FSC3|A0A1U8FSC3_CAPAN/tr|A0A1U8H2Q8|A0A1U8H2Q8_CA…	9	9	https:\\www.genome.jp\dbget-bin\www_bget?map04962
ko00061	Fatty acid biosynthesis	33/3170	50/5352	0.202985	0.999901	tr|A0A1U8DZ67|A0A1U8DZ67_CAPAN/tr|A0A1U8EX96|A0A1U8EX96_CAPAN/tr|A0A1U8FI08|A0A1U8FI08_CAPAN/tr|A0A1U8FT05|A0A1U8FT05_CAPAN/tr|A0A2G2XUT4|A0A2G2XUT4_CAPAN/tr|A0A2G2Y5S2|A0A2G2Y5S2_CAPAN/tr|A0A2G2Y8M1|A0A2G2Y8M1_CAPAN/tr|A0A2G2Y8S7|A0A2G2Y8S7_CAPAN/tr|A0A2G2YGI9|A0A2G2YGI9_CAPAN/tr|A0A2G2YNJ9|A0A2G2YNJ9_CAPAN/tr|A0A2G2YNP7|A0A2G2YNP7_CAPAN/tr|A0A2G2ZCH1|A0A2G2ZCH1_CAPAN/tr|A0A2G2ZCU2|A0A2G2ZCU2_CA…	20	13	https:\\www.genome.jp\dbget-bin\www_bget?map00061
ko00330	Arginine and proline metabolism	33/3170	50/5352	0.202985	0.999901	tr|A0A1U8E747|A0A1U8E747_CAPAN/tr|A0A1U8E755|A0A1U8E755_CAPAN/tr|A0A1U8ETK4|A0A1U8ETK4_CAPAN/tr|A0A1U8EXZ9|A0A1U8EXZ9_CAPAN/tr|A0A1U8FTF8|A0A1U8FTF8_CAPAN/tr|A0A1U8G5D3|A0A1U8G5D3_CAPAN/tr|A0A1U8G625|A0A1U8G625_CAPAN/tr|A0A1U8GCK3|A0A1U8GCK3_CAPAN/tr|A0A1U8GVB0|A0A1U8GVB0_CAPAN/tr|A0A1U8GWB9|A0A1U8GWB9_CAPAN/tr|A0A1U8H4D5|A0A1U8H4D5_CAPAN/tr|A0A1U8HBT5|A0A1U8HBT5_CAPAN/tr|A0A2G2XX10|A0A2G2XX10_CA…	21	12	https:\\www.genome.jp\dbget-bin\www_bget?map00330
ko00361	Chlorocyclohexane and chlorobenzene degradation	3/3170	3/5352	0.207712	0.999901	tr|A0A2G2YLE0|A0A2G2YLE0_CAPAN/tr|A0A2G2YJJ9|A0A2G2YJJ9_CAPAN/tr|A0A2G3AL04|A0A2G3AL04_CAPAN	1	2	https:\\www.genome.jp\dbget-bin\www_bget?map00361
ko00364	Fluorobenzoate degradation	3/3170	3/5352	0.207712	0.999901	tr|A0A2G2YLE0|A0A2G2YLE0_CAPAN/tr|A0A2G2YJJ9|A0A2G2YJJ9_CAPAN/tr|A0A2G3AL04|A0A2G3AL04_CAPAN	1	2	https:\\www.genome.jp\dbget-bin\www_bget?map00364
ko00623	Toluene degradation	3/3170	3/5352	0.207712	0.999901	tr|A0A2G2YLE0|A0A2G2YLE0_CAPAN/tr|A0A2G2YJJ9|A0A2G2YJJ9_CAPAN/tr|A0A2G3AL04|A0A2G3AL04_CAPAN	1	2	https:\\www.genome.jp\dbget-bin\www_bget?map00623
ko01521	EGFR tyrosine kinase inhibitor resistance	16/3170	23/5352	0.214162	0.999901	tr|A0A1U8ENB7|A0A1U8ENB7_CAPAN/tr|A0A2G2YRL8|A0A2G2YRL8_CAPAN/tr|A0A2G2ZCH3|A0A2G2ZCH3_CAPAN/tr|A0A2G2ZU99|A0A2G2ZU99_CAPAN/tr|A0A2G3A7Y8|A0A2G3A7Y8_CAPAN/tr|A0A2G3AL05|A0A2G3AL05_CAPAN/tr|A0A1U8DWX6|A0A1U8DWX6_CAPAN/tr|A0A1U8ECR7|A0A1U8ECR7_CAPAN/tr|A0A1U8EM87|A0A1U8EM87_CAPAN/tr|A0A1U8EQW5|A0A1U8EQW5_CAPAN/tr|A0A1U8GHI1|A0A1U8GHI1_CAPAN/tr|A0A1U8GQR3|A0A1U8GQR3_CAPAN/tr|A0A2G2Y1N3|A0A2G2Y1N3_CA…	6	10	https:\\www.genome.jp\dbget-bin\www_bget?map01521
ko05217	Basal cell carcinoma	7/3170	9/5352	0.217372	0.999901	tr|A0A1U8DY46|A0A1U8DY46_CAPAN/tr|A0A2G2YVG9|A0A2G2YVG9_CAPAN/tr|A0A2G2YX51|A0A2G2YX51_CAPAN/tr|A0A1U8FLX3|A0A1U8FLX3_CAPAN/tr|A0A1U8GQR3|A0A1U8GQR3_CAPAN/tr|A0A1U8GTM3|A0A1U8GTM3_CAPAN/tr|A0A2G2Y1N3|A0A2G2Y1N3_CAPAN	3	4	https:\\www.genome.jp\dbget-bin\www_bget?map05217
ko00196	Photosynthesis - antenna proteins	5/3170	6/5352	0.221354	0.999901	tr|A0A1U8E5X0|A0A1U8E5X0_CAPAN/tr|A0A1U8FAB3|A0A1U8FAB3_CAPAN/tr|A0A1U8GR74|A0A1U8GR74_CAPAN/tr|A0A1U8HAX7|A0A1U8HAX7_CAPAN/tr|A0A2G2YS55|A0A2G2YS55_CAPAN	0	5	https:\\www.genome.jp\dbget-bin\www_bget?map00196
ko04975	Fat digestion and absorption	5/3170	6/5352	0.221354	0.999901	tr|A0A1U8HBT5|A0A1U8HBT5_CAPAN/tr|A0A2G2XYC1|A0A2G2XYC1_CAPAN/tr|A0A2G2YLC2|A0A2G2YLC2_CAPAN/tr|A0A2G2Z173|A0A2G2Z173_CAPAN/tr|A0A2G3A1I3|A0A2G3A1I3_CAPAN	4	1	https:\\www.genome.jp\dbget-bin\www_bget?map04975
ko05032	Morphine addiction	5/3170	6/5352	0.221354	0.999901	tr|A0A1U8EY53|A0A1U8EY53_CAPAN/tr|A0A1U8G298|A0A1U8G298_CAPAN/tr|A0A1U8GNS8|A0A1U8GNS8_CAPAN/tr|A0A2G2Y5K0|A0A2G2Y5K0_CAPAN/tr|A0A2G2YPF2|A0A2G2YPF2_CAPAN	4	1	https:\\www.genome.jp\dbget-bin\www_bget?map05032
ko04138	Autophagy - yeast	53/3170	83/5352	0.227114	0.999901	tr|A0A1U8DRD4|A0A1U8DRD4_CAPAN/tr|A0A1U8E7B6|A0A1U8E7B6_CAPAN/tr|A0A1U8E835|A0A1U8E835_CAPAN/tr|A0A1U8EDP2|A0A1U8EDP2_CAPAN/tr|A0A1U8EST5|A0A1U8EST5_CAPAN/tr|A0A1U8F5L7|A0A1U8F5L7_CAPAN/tr|A0A1U8FM43|A0A1U8FM43_CAPAN/tr|A0A1U8FYQ8|A0A1U8FYQ8_CAPAN/tr|A0A1U8GDF9|A0A1U8GDF9_CAPAN/tr|A0A1U8GFH6|A0A1U8GFH6_CAPAN/tr|A0A1U8GGM9|A0A1U8GGM9_CAPAN/tr|A0A1U8GNS8|A0A1U8GNS8_CAPAN/tr|A0A1U8GWI2|A0A1U8GWI2_CA…	31	22	https:\\www.genome.jp\dbget-bin\www_bget?map04138
ko04728	Dopaminergic synapse	29/3170	44/5352	0.227696	0.999901	tr|A0A1U8GDF9|A0A1U8GDF9_CAPAN/tr|A0A1U8GNS8|A0A1U8GNS8_CAPAN/tr|A0A1U8GYC8|A0A1U8GYC8_CAPAN/tr|A0A1U8H012|A0A1U8H012_CAPAN/tr|A0A1U8HBG4|A0A1U8HBG4_CAPAN/tr|A0A2G2XWH5|A0A2G2XWH5_CAPAN/tr|A0A2G2ZLK0|A0A2G2ZLK0_CAPAN/tr|A0A2G2ZQU1|A0A2G2ZQU1_CAPAN/tr|A0A1U8DUK9|A0A1U8DUK9_CAPAN/tr|A0A1U8E6I8|A0A1U8E6I8_CAPAN/tr|A0A1U8FC81|A0A1U8FC81_CAPAN/tr|A0A1U8FEV3|A0A1U8FEV3_CAPAN/tr|A0A1U8FHX3|A0A1U8FHX3_CA…	8	21	https:\\www.genome.jp\dbget-bin\www_bget?map04728
ko00780	Biotin metabolism	14/3170	20/5352	0.227793	0.999901	tr|A0A1U8DZ67|A0A1U8DZ67_CAPAN/tr|A0A1U8EU73|A0A1U8EU73_CAPAN/tr|A0A1U8FT05|A0A1U8FT05_CAPAN/tr|A0A2G2YNJ9|A0A2G2YNJ9_CAPAN/tr|A0A2G2YNP7|A0A2G2YNP7_CAPAN/tr|A0A2G2ZCH1|A0A2G2ZCH1_CAPAN/tr|A0A2G2ZCU2|A0A2G2ZCU2_CAPAN/tr|A0A2G2ZD89|A0A2G2ZD89_CAPAN/tr|A0A2G3AHH4|A0A2G3AHH4_CAPAN/tr|B5LAU5|B5LAU5_CAPAN/tr|A0A1U8F7C0|A0A1U8F7C0_CAPAN/tr|A0A1U8H8J3|A0A1U8H8J3_CAPAN/tr|A0A2G2Z7D8|A0A2G2Z7D8_CAPAN/tr|A…	10	4	https:\\www.genome.jp\dbget-bin\www_bget?map00780
ko00920	Sulfur metabolism	19/3170	28/5352	0.232089	0.999901	tr|A0A1U8FL20|A0A1U8FL20_CAPAN/tr|A0A1U8GCP9|A0A1U8GCP9_CAPAN/tr|A0A2G2YNL6|A0A2G2YNL6_CAPAN/tr|A0A2G2Z4S5|A0A2G2Z4S5_CAPAN/tr|A0A2G2Z5U3|A0A2G2Z5U3_CAPAN/tr|A0A2G2ZHW9|A0A2G2ZHW9_CAPAN/tr|A0A2G2ZKU7|A0A2G2ZKU7_CAPAN/tr|A0A2G2ZMY4|A0A2G2ZMY4_CAPAN/tr|A0A2G2ZXI6|A0A2G2ZXI6_CAPAN/tr|A0A2G3AN00|A0A2G3AN00_CAPAN/tr|A0A1U8E4C7|A0A1U8E4C7_CAPAN/tr|A0A1U8E591|A0A1U8E591_CAPAN/tr|A0A1U8FSF5|A0A1U8FSF5_CA…	10	9	https:\\www.genome.jp\dbget-bin\www_bget?map00920
ko00960	Tropane, piperidine and pyridine alkaloid biosynthesis	19/3170	28/5352	0.232089	0.999901	tr|A0A1U8FH27|A0A1U8FH27_CAPAN/tr|A0A1U8G6P1|A0A1U8G6P1_CAPAN/tr|A0A1U8H8R2|A0A1U8H8R2_CAPAN/tr|A0A1U8HBT5|A0A1U8HBT5_CAPAN/tr|A0A1U8HJR9|A0A1U8HJR9_CAPAN/tr|A0A2G2YLC2|A0A2G2YLC2_CAPAN/tr|A0A2G2YR93|A0A2G2YR93_CAPAN/tr|A0A2G2ZEE9|A0A2G2ZEE9_CAPAN/tr|A0A2G2ZGC1|A0A2G2ZGC1_CAPAN/tr|A0A2G3AEJ1|A0A2G3AEJ1_CAPAN/tr|A0A2G3AEN3|A0A2G3AEN3_CAPAN/tr|A0A1U8DSJ1|A0A1U8DSJ1_CAPAN/tr|A0A1U8DU57|A0A1U8DU57_CA…	11	8	https:\\www.genome.jp\dbget-bin\www_bget?map00960
ko04714	Thermogenesis	99/3170	159/5352	0.240133	0.999901	tr|A0A075VX69|A0A075VX69_CAPAN/tr|A0A075W1Y6|A0A075W1Y6_CAPAN/tr|A0A1U8E2B0|A0A1U8E2B0_CAPAN/tr|A0A1U8ELN9|A0A1U8ELN9_CAPAN/tr|A0A1U8ELT5|A0A1U8ELT5_CAPAN/tr|A0A1U8ENB7|A0A1U8ENB7_CAPAN/tr|A0A1U8EW60|A0A1U8EW60_CAPAN/tr|A0A1U8EZG2|A0A1U8EZG2_CAPAN/tr|A0A1U8FNT4|A0A1U8FNT4_CAPAN/tr|A0A1U8FNY1|A0A1U8FNY1_CAPAN/tr|A0A1U8G0E0|A0A1U8G0E0_CAPAN/tr|A0A1U8G101|A0A1U8G101_CAPAN/tr|A0A1U8G5P8|A0A1U8G5P8_CA…	40	59	https:\\www.genome.jp\dbget-bin\www_bget?map04714
ko04910	Insulin signaling pathway	57/3170	90/5352	0.246047	0.999901	tr|A0A1U8E675|A0A1U8E675_CAPAN/tr|A0A1U8ELN9|A0A1U8ELN9_CAPAN/tr|A0A1U8ENB7|A0A1U8ENB7_CAPAN/tr|A0A1U8EZI1|A0A1U8EZI1_CAPAN/tr|A0A1U8FTI5|A0A1U8FTI5_CAPAN/tr|A0A1U8GNS8|A0A1U8GNS8_CAPAN/tr|A0A1U8HBG4|A0A1U8HBG4_CAPAN/tr|A0A2G2Y8S7|A0A2G2Y8S7_CAPAN/tr|A0A2G2YAL9|A0A2G2YAL9_CAPAN/tr|A0A2G2YDS4|A0A2G2YDS4_CAPAN/tr|A0A2G2YI64|A0A2G2YI64_CAPAN/tr|A0A2G2YL33|A0A2G2YL33_CAPAN/tr|A0A2G2YQN0|A0A2G2YQN0_CA…	23	34	https:\\www.genome.jp\dbget-bin\www_bget?map04910
ko00051	Fructose and mannose metabolism	38/3170	59/5352	0.249664	0.999901	tr|A0A1U8E4P3|A0A1U8E4P3_CAPAN/tr|A0A1U8E675|A0A1U8E675_CAPAN/tr|A0A1U8EHW1|A0A1U8EHW1_CAPAN/tr|A0A1U8ELA2|A0A1U8ELA2_CAPAN/tr|A0A1U8EYR8|A0A1U8EYR8_CAPAN/tr|A0A1U8FN75|A0A1U8FN75_CAPAN/tr|A0A1U8HCC9|A0A1U8HCC9_CAPAN/tr|A0A2G2Y2N1|A0A2G2Y2N1_CAPAN/tr|A0A2G2Y5K6|A0A2G2Y5K6_CAPAN/tr|A0A2G2YL33|A0A2G2YL33_CAPAN/tr|A0A2G2YMS3|A0A2G2YMS3_CAPAN/tr|A0A2G2YPN8|A0A2G2YPN8_CAPAN/tr|A0A2G2YRA9|A0A2G2YRA9_CA…	20	18	https:\\www.genome.jp\dbget-bin\www_bget?map00051
ko05218	Melanoma	10/3170	14/5352	0.259462	0.999901	tr|A0A1U8DY46|A0A1U8DY46_CAPAN/tr|A0A2G2YVG9|A0A2G2YVG9_CAPAN/tr|A0A2G2YX51|A0A2G2YX51_CAPAN/tr|A0A2G3A7Y8|A0A2G3A7Y8_CAPAN/tr|A0A2G3AL05|A0A2G3AL05_CAPAN/tr|A0A1U8DWX6|A0A1U8DWX6_CAPAN/tr|A0A1U8ECR7|A0A1U8ECR7_CAPAN/tr|A0A1U8FLX3|A0A1U8FLX3_CAPAN/tr|A0A1U8GHI1|A0A1U8GHI1_CAPAN/tr|A0A1U8GTM3|A0A1U8GTM3_CAPAN	5	5	https:\\www.genome.jp\dbget-bin\www_bget?map05218
ko04270	Vascular smooth muscle contraction	15/3170	22/5352	0.264659	0.999901	tr|A0A1U8GNS8|A0A1U8GNS8_CAPAN/tr|A0A1U8HBG4|A0A1U8HBG4_CAPAN/tr|A0A2G2ZLK0|A0A2G2ZLK0_CAPAN/tr|A0A2G2ZQU1|A0A2G2ZQU1_CAPAN/tr|A0A2G3AL05|A0A2G3AL05_CAPAN/tr|A0A1U8DUK9|A0A1U8DUK9_CAPAN/tr|A0A1U8ECR7|A0A1U8ECR7_CAPAN/tr|A0A1U8FC81|A0A1U8FC81_CAPAN/tr|A0A1U8FJZ4|A0A1U8FJZ4_CAPAN/tr|A0A1U8FY78|A0A1U8FY78_CAPAN/tr|A0A1U8GHI1|A0A1U8GHI1_CAPAN/tr|A0A1U8GR53|A0A1U8GR53_CAPAN/tr|A0A2G2Y7G2|A0A2G2Y7G2_CA…	5	10	https:\\www.genome.jp\dbget-bin\www_bget?map04270
ko05224	Breast cancer	15/3170	22/5352	0.264659	0.999901	tr|A0A1U8DY46|A0A1U8DY46_CAPAN/tr|A0A2G2YRL8|A0A2G2YRL8_CAPAN/tr|A0A2G2YVG9|A0A2G2YVG9_CAPAN/tr|A0A2G2YX51|A0A2G2YX51_CAPAN/tr|A0A2G2ZCH3|A0A2G2ZCH3_CAPAN/tr|A0A2G3A7Y8|A0A2G3A7Y8_CAPAN/tr|A0A2G3AL05|A0A2G3AL05_CAPAN/tr|A0A1U8DWX6|A0A1U8DWX6_CAPAN/tr|A0A1U8ECR7|A0A1U8ECR7_CAPAN/tr|A0A1U8FLX3|A0A1U8FLX3_CAPAN/tr|A0A1U8GHI1|A0A1U8GHI1_CAPAN/tr|A0A1U8GQR3|A0A1U8GQR3_CAPAN/tr|A0A1U8GTM3|A0A1U8GTM3_CA…	7	8	https:\\www.genome.jp\dbget-bin\www_bget?map05224
ko05200	Pathways in cancer	87/3170	140/5352	0.267568	0.999901	tr|A0A1U8DVD3|A0A1U8DVD3_CAPAN/tr|A0A1U8DY46|A0A1U8DY46_CAPAN/tr|A0A1U8E802|A0A1U8E802_CAPAN/tr|A0A1U8EGR6|A0A1U8EGR6_CAPAN/tr|A0A1U8ERA2|A0A1U8ERA2_CAPAN/tr|A0A1U8F5P8|A0A1U8F5P8_CAPAN/tr|A0A1U8F789|A0A1U8F789_CAPAN/tr|A0A1U8FHU1|A0A1U8FHU1_CAPAN/tr|A0A1U8G5V6|A0A1U8G5V6_CAPAN/tr|A0A1U8GDH9|A0A1U8GDH9_CAPAN/tr|A0A1U8GNS8|A0A1U8GNS8_CAPAN/tr|A0A1U8GY32|A0A1U8GY32_CAPAN/tr|A0A1U8HKJ3|A0A1U8HKJ3_CA…	38	49	https:\\www.genome.jp\dbget-bin\www_bget?map05200
ko04150	mTOR signaling pathway	39/3170	61/5352	0.26911	0.999901	tr|A0A1U8E721|A0A1U8E721_CAPAN/tr|A0A1U8ENB7|A0A1U8ENB7_CAPAN/tr|A0A1U8F810|A0A1U8F810_CAPAN/tr|A0A1U8FK77|A0A1U8FK77_CAPAN/tr|A0A1U8GRL1|A0A1U8GRL1_CAPAN/tr|A0A2G2Y4F8|A0A2G2Y4F8_CAPAN/tr|A0A2G2Y929|A0A2G2Y929_CAPAN/tr|A0A2G2YQH7|A0A2G2YQH7_CAPAN/tr|A0A2G2YRL8|A0A2G2YRL8_CAPAN/tr|A0A2G2ZCH3|A0A2G2ZCH3_CAPAN/tr|A0A2G2ZU99|A0A2G2ZU99_CAPAN/tr|A0A2G3A7Y8|A0A2G3A7Y8_CAPAN/tr|A0A2G3AL05|A0A2G3AL05_CA…	13	26	https:\\www.genome.jp\dbget-bin\www_bget?map04150
ko00950	Isoquinoline alkaloid biosynthesis	23/3170	35/5352	0.273274	0.999901	tr|A0A1U8FX91|A0A1U8FX91_CAPAN/tr|A0A1U8G6P1|A0A1U8G6P1_CAPAN/tr|A0A1U8GWZ9|A0A1U8GWZ9_CAPAN/tr|A0A1U8HBT5|A0A1U8HBT5_CAPAN/tr|A0A1U8HJR9|A0A1U8HJR9_CAPAN/tr|A0A2G2YLC2|A0A2G2YLC2_CAPAN/tr|A0A2G3ABT2|A0A2G3ABT2_CAPAN/tr|A0A2G3AEJ1|A0A2G3AEJ1_CAPAN/tr|A0A2G3AEN3|A0A2G3AEN3_CAPAN/tr|A0A2G3AGB2|A0A2G3AGB2_CAPAN/tr|A0A2G3AGJ6|A0A2G3AGJ6_CAPAN/tr|A0A2G3AGQ9|A0A2G3AGQ9_CAPAN/tr|A0A2G3AP27|A0A2G3AP27_CA…	13	10	https:\\www.genome.jp\dbget-bin\www_bget?map00950
ko04210	Apoptosis	23/3170	35/5352	0.273274	0.999901	tr|A0A1U8DUP2|A0A1U8DUP2_CAPAN/tr|A0A1U8DVD3|A0A1U8DVD3_CAPAN/tr|A0A1U8F7L8|A0A1U8F7L8_CAPAN/tr|A0A1U8H479|A0A1U8H479_CAPAN/tr|A0A2G2XYS7|A0A2G2XYS7_CAPAN/tr|A0A2G2XYS8|A0A2G2XYS8_CAPAN/tr|A0A2G2XYT2|A0A2G2XYT2_CAPAN/tr|A0A2G2ZGQ1|A0A2G2ZGQ1_CAPAN/tr|A0A2G3A1F4|A0A2G3A1F4_CAPAN/tr|A0A2G3A5X1|A0A2G3A5X1_CAPAN/tr|A0A2G3AC09|A0A2G3AC09_CAPAN/tr|A0A2G3AGA5|A0A2G3AGA5_CAPAN/tr|A0A2G3AH41|A0A2G3AH41_CA…	14	9	https:\\www.genome.jp\dbget-bin\www_bget?map04210
ko04664	Fc epsilon RI signaling pathway	8/3170	11/5352	0.278144	0.999901	tr|A0A1U8E802|A0A1U8E802_CAPAN/tr|A0A1U8FHU1|A0A1U8FHU1_CAPAN/tr|A0A2G3AL05|A0A2G3AL05_CAPAN/tr|A0A1U8ECR7|A0A1U8ECR7_CAPAN/tr|A0A1U8EX33|A0A1U8EX33_CAPAN/tr|A0A2G2ZMC1|A0A2G2ZMC1_CAPAN/tr|A0A1U8FSA0|A0A1U8FSA0_CAPAN/tr|A0A1U8GHI1|A0A1U8GHI1_CAPAN	3	5	https:\\www.genome.jp\dbget-bin\www_bget?map04664
ko04931	Insulin resistance	34/3170	53/5352	0.278949	0.999901	tr|A0A1U8DRZ4|A0A1U8DRZ4_CAPAN/tr|A0A1U8ELN9|A0A1U8ELN9_CAPAN/tr|A0A1U8FTM2|A0A1U8FTM2_CAPAN/tr|A0A1U8HBG4|A0A1U8HBG4_CAPAN/tr|A0A2G2YDS4|A0A2G2YDS4_CAPAN/tr|A0A2G2YI64|A0A2G2YI64_CAPAN/tr|A0A2G2YRL8|A0A2G2YRL8_CAPAN/tr|A0A2G2ZAU5|A0A2G2ZAU5_CAPAN/tr|A0A2G2ZCH3|A0A2G2ZCH3_CAPAN/tr|A0A2G2ZJQ5|A0A2G2ZJQ5_CAPAN/tr|A0A2G2ZK99|A0A2G2ZK99_CAPAN/tr|A0A2G3A7Y8|A0A2G3A7Y8_CAPAN/tr|A0A2G3AB43|A0A2G3AB43_CA…	13	21	https:\\www.genome.jp\dbget-bin\www_bget?map04931
ko00310	Lysine degradation	21/3170	32/5352	0.291456	0.999901	tr|A0A1U8F2I0|A0A1U8F2I0_CAPAN/tr|A0A1U8FTF8|A0A1U8FTF8_CAPAN/tr|A0A1U8G625|A0A1U8G625_CAPAN/tr|A0A2G2XX10|A0A2G2XX10_CAPAN/tr|A0A2G2XYC1|A0A2G2XYC1_CAPAN/tr|A0A2G2Y1M9|A0A2G2Y1M9_CAPAN/tr|A0A2G2YB87|A0A2G2YB87_CAPAN/tr|A0A2G2YEG3|A0A2G2YEG3_CAPAN/tr|A0A2G2Z378|A0A2G2Z378_CAPAN/tr|A0A2G2Z5L8|A0A2G2Z5L8_CAPAN/tr|A0A2G2ZA02|A0A2G2ZA02_CAPAN/tr|A0A2G2ZT60|A0A2G2ZT60_CAPAN/tr|A0A2G3AKU5|A0A2G3AKU5_CA…	14	7	https:\\www.genome.jp\dbget-bin\www_bget?map00310
ko04136	Autophagy - other	21/3170	32/5352	0.291456	0.999901	tr|A0A1U8EDP2|A0A1U8EDP2_CAPAN/tr|A0A1U8F5L7|A0A1U8F5L7_CAPAN/tr|A0A1U8FM43|A0A1U8FM43_CAPAN/tr|A0A1U8GDF9|A0A1U8GDF9_CAPAN/tr|A0A1U8GGM9|A0A1U8GGM9_CAPAN/tr|A0A1U8GYC8|A0A1U8GYC8_CAPAN/tr|A0A1U8H5K6|A0A1U8H5K6_CAPAN/tr|A0A2G2ZFP9|A0A2G2ZFP9_CAPAN/tr|A0A1U8EAH1|A0A1U8EAH1_CAPAN/tr|A0A1U8EGB3|A0A1U8EGB3_CAPAN/tr|A0A1U8F572|A0A1U8F572_CAPAN/tr|A0A1U8G868|A0A1U8G868_CAPAN/tr|A0A1U8GT76|A0A1U8GT76_CA…	8	13	https:\\www.genome.jp\dbget-bin\www_bget?map04136
ko04614	Renin-angiotensin system	6/3170	8/5352	0.29935	0.999901	tr|A0A1U8FQ97|A0A1U8FQ97_CAPAN/tr|A0A2G2YPJ6|A0A2G2YPJ6_CAPAN/tr|A0A2G2ZMK9|A0A2G2ZMK9_CAPAN/tr|A0A2G3AMT6|A0A2G3AMT6_CAPAN/tr|A0A1U8GDI7|A0A1U8GDI7_CAPAN/tr|A0A2G2Z0G8|A0A2G2Z0G8_CAPAN	4	2	https:\\www.genome.jp\dbget-bin\www_bget?map04614
ko04727	GABAergic synapse	16/3170	24/5352	0.300115	0.999901	tr|A0A1U8EY53|A0A1U8EY53_CAPAN/tr|A0A1U8FZS6|A0A1U8FZS6_CAPAN/tr|A0A1U8G298|A0A1U8G298_CAPAN/tr|A0A1U8GGM9|A0A1U8GGM9_CAPAN/tr|A0A1U8GMR8|A0A1U8GMR8_CAPAN/tr|A0A1U8GNS8|A0A1U8GNS8_CAPAN/tr|A0A2G2Y0K0|A0A2G2Y0K0_CAPAN/tr|A0A2G2Y5K0|A0A2G2Y5K0_CAPAN/tr|A0A2G2Y8J8|A0A2G2Y8J8_CAPAN/tr|A0A2G2ZB55|A0A2G2ZB55_CAPAN/tr|A0A1U8GW63|A0A1U8GW63_CAPAN/tr|A0A1U8GYF5|A0A1U8GYF5_CAPAN/tr|A0A2G2YPF2|A0A2G2YPF2_CA…	10	6	https:\\www.genome.jp\dbget-bin\www_bget?map04727
ko04611	Platelet activation	11/3170	16/5352	0.306015	0.999901	tr|A0A1U8GNS8|A0A1U8GNS8_CAPAN/tr|A0A1U8HBG4|A0A1U8HBG4_CAPAN/tr|A0A2G3AL05|A0A2G3AL05_CAPAN/tr|A0A1U8DUK9|A0A1U8DUK9_CAPAN/tr|A0A1U8ECR7|A0A1U8ECR7_CAPAN/tr|A0A1U8FC81|A0A1U8FC81_CAPAN/tr|A0A1U8FJZ4|A0A1U8FJZ4_CAPAN/tr|A0A1U8G2K2|A0A1U8G2K2_CAPAN/tr|A0A1U8GR53|A0A1U8GR53_CAPAN/tr|A0A2G2Z9E5|A0A2G2Z9E5_CAPAN/tr|A0A2G2ZGD1|A0A2G2ZGD1_CAPAN	3	8	https:\\www.genome.jp\dbget-bin\www_bget?map04611
ko04925	Aldosterone synthesis and secretion	11/3170	16/5352	0.306015	0.999901	tr|A0A1U8GNS8|A0A1U8GNS8_CAPAN/tr|A0A2G2ZLK0|A0A2G2ZLK0_CAPAN/tr|A0A2G2ZQU1|A0A2G2ZQU1_CAPAN/tr|A0A1U8DSR3|A0A1U8DSR3_CAPAN/tr|A0A1U8FY78|A0A1U8FY78_CAPAN/tr|A0A1U8G3B2|A0A1U8G3B2_CAPAN/tr|A0A2G2Y7G2|A0A2G2Y7G2_CAPAN/tr|A0A2G2YG20|A0A2G2YG20_CAPAN/tr|A0A2G2Z5A1|A0A2G2Z5A1_CAPAN/tr|A0A2G2ZEK7|A0A2G2ZEK7_CAPAN/tr|A0A2G2ZZ56|A0A2G2ZZ56_CAPAN	3	8	https:\\www.genome.jp\dbget-bin\www_bget?map04925
ko05142	Chagas disease	11/3170	16/5352	0.306015	0.999901	tr|A0A0G2RJN8|A0A0G2RJN8_CAPAN/tr|A0A1U8GDF9|A0A1U8GDF9_CAPAN/tr|A0A1U8GYC8|A0A1U8GYC8_CAPAN/tr|A0A2G2XWH5|A0A2G2XWH5_CAPAN/tr|A0A2G3AL05|A0A2G3AL05_CAPAN/tr|A0A1U8ECR7|A0A1U8ECR7_CAPAN/tr|A0A1U8FEV3|A0A1U8FEV3_CAPAN/tr|A0A1U8FHX3|A0A1U8FHX3_CAPAN/tr|A0A2G2XV13|A0A2G2XV13_CAPAN/tr|A0A2G2Y8M0|A0A2G2Y8M0_CAPAN/tr|A0A2G2YC97|A0A2G2YC97_CAPAN	5	6	https:\\www.genome.jp\dbget-bin\www_bget?map05142
ko05211	Renal cell carcinoma	11/3170	16/5352	0.306015	0.999901	tr|A0A1U8E802|A0A1U8E802_CAPAN/tr|A0A1U8FHU1|A0A1U8FHU1_CAPAN/tr|A0A2G3AL05|A0A2G3AL05_CAPAN/tr|A0A1U8E5N8|A0A1U8E5N8_CAPAN/tr|A0A1U8ECR7|A0A1U8ECR7_CAPAN/tr|A0A2G2ZMC1|A0A2G2ZMC1_CAPAN/tr|A0A1U8FSA0|A0A1U8FSA0_CAPAN/tr|A0A1U8G367|A0A1U8G367_CAPAN/tr|A0A1U8GHI1|A0A1U8GHI1_CAPAN/tr|A0A1U8H2N8|A0A1U8H2N8_CAPAN/tr|A0A2G2ZKS8|A0A2G2ZKS8_CAPAN	3	8	https:\\www.genome.jp\dbget-bin\www_bget?map05211
ko01120	Microbial metabolism in diverse environments	235/3170	388/5352	0.308333	0.999901	tr|A0A1U8DQZ0|A0A1U8DQZ0_CAPAN/tr|A0A1U8E404|A0A1U8E404_CAPAN/tr|A0A1U8E675|A0A1U8E675_CAPAN/tr|A0A1U8E747|A0A1U8E747_CAPAN/tr|A0A1U8E755|A0A1U8E755_CAPAN/tr|A0A1U8E9N3|A0A1U8E9N3_CAPAN/tr|A0A1U8EBJ1|A0A1U8EBJ1_CAPAN/tr|A0A1U8EEA5|A0A1U8EEA5_CAPAN/tr|A0A1U8EGA1|A0A1U8EGA1_CAPAN/tr|A0A1U8EHW1|A0A1U8EHW1_CAPAN/tr|A0A1U8EIE7|A0A1U8EIE7_CAPAN/tr|A0A1U8EMD1|A0A1U8EMD1_CAPAN/tr|A0A1U8ENM5|A0A1U8ENM5_CA…	126	109	https:\\www.genome.jp\dbget-bin\www_bget?map01120
ko03030	DNA replication	33/3170	52/5352	0.317429	0.999901	tr|A0A1U8ELC7|A0A1U8ELC7_CAPAN/tr|A0A1U8EQR2|A0A1U8EQR2_CAPAN/tr|A0A1U8ESJ2|A0A1U8ESJ2_CAPAN/tr|A0A1U8FK45|A0A1U8FK45_CAPAN/tr|A0A1U8GNS1|A0A1U8GNS1_CAPAN/tr|A0A1U8GVS3|A0A1U8GVS3_CAPAN/tr|A0A1U8H5B3|A0A1U8H5B3_CAPAN/tr|A0A2G2XYH5|A0A2G2XYH5_CAPAN/tr|A0A2G2YFR2|A0A2G2YFR2_CAPAN/tr|A0A2G2YHJ1|A0A2G2YHJ1_CAPAN/tr|A0A2G2YJ63|A0A2G2YJ63_CAPAN/tr|A0A2G2YN69|A0A2G2YN69_CAPAN/tr|A0A2G2YNF1|A0A2G2YNF1_CA…	13	20	https:\\www.genome.jp\dbget-bin\www_bget?map03030
ko04146	Peroxisome	53/3170	85/5352	0.317814	0.999901	tr|A0A1U8DU94|A0A1U8DU94_CAPAN/tr|A0A1U8E9W4|A0A1U8E9W4_CAPAN/tr|A0A1U8EB70|A0A1U8EB70_CAPAN/tr|A0A1U8EEV5|A0A1U8EEV5_CAPAN/tr|A0A1U8ENM5|A0A1U8ENM5_CAPAN/tr|A0A1U8ETT7|A0A1U8ETT7_CAPAN/tr|A0A1U8F1N7|A0A1U8F1N7_CAPAN/tr|A0A1U8F2S5|A0A1U8F2S5_CAPAN/tr|A0A1U8FA78|A0A1U8FA78_CAPAN/tr|A0A1U8HBE3|A0A1U8HBE3_CAPAN/tr|A0A2G2Y198|A0A2G2Y198_CAPAN/tr|A0A2G2YG40|A0A2G2YG40_CAPAN/tr|A0A2G2YJB4|A0A2G2YJB4_CA…	25	28	https:\\www.genome.jp\dbget-bin\www_bget?map04146
ko05033	Nicotine addiction	4/3170	5/5352	0.323687	0.999901	tr|A0A1U8EY53|A0A1U8EY53_CAPAN/tr|A0A1U8G298|A0A1U8G298_CAPAN/tr|A0A2G2Y5K0|A0A2G2Y5K0_CAPAN/tr|A0A2G2YPF2|A0A2G2YPF2_CAPAN	3	1	https:\\www.genome.jp\dbget-bin\www_bget?map05033
ko03020	RNA polymerase	25/3170	39/5352	0.32666	0.999901	tr|A0A1U8F5N3|A0A1U8F5N3_CAPAN/tr|A0A1U8H4J2|A0A1U8H4J2_CAPAN/tr|A0A2G2VQW5|A0A2G2VQW5_CAPAN/tr|A0A2G2Y885|A0A2G2Y885_CAPAN/tr|A0A2G2YHT6|A0A2G2YHT6_CAPAN/tr|A0A2G2YNW7|A0A2G2YNW7_CAPAN/tr|A0A2G2YZI9|A0A2G2YZI9_CAPAN/tr|A0A2G2ZIY5|A0A2G2ZIY5_CAPAN/tr|A0A2G3AA78|A0A2G3AA78_CAPAN/tr|A0A2G3AJI4|A0A2G3AJI4_CAPAN/tr|A0A2G3ALW5|A0A2G3ALW5_CAPAN/tr|A0A1U8EYA1|A0A1U8EYA1_CAPAN/tr|A0A1U8F3S8|A0A1U8F3S8_CA…	11	14	https:\\www.genome.jp\dbget-bin\www_bget?map03020
ko00402	Benzoxazinoid biosynthesis	9/3170	13/5352	0.331798	0.999901	tr|A0A1U8E496|A0A1U8E496_CAPAN/tr|A0A1U8G9W8|A0A1U8G9W8_CAPAN/tr|A0A2G2ZUS1|A0A2G2ZUS1_CAPAN/tr|A0A2G2ZUT0|A0A2G2ZUT0_CAPAN/tr|A0A2G2ZUT8|A0A2G2ZUT8_CAPAN/tr|A0A1U8F9U3|A0A1U8F9U3_CAPAN/tr|A0A1U8FDJ7|A0A1U8FDJ7_CAPAN/tr|A0A2G2ZUS2|A0A2G2ZUS2_CAPAN/tr|A0A2G2ZUT5|A0A2G2ZUT5_CAPAN	5	4	https:\\www.genome.jp\dbget-bin\www_bget?map00402
ko04024	cAMP signaling pathway	28/3170	44/5352	0.331822	0.999901	tr|A0A1U8E802|A0A1U8E802_CAPAN/tr|A0A1U8E9W4|A0A1U8E9W4_CAPAN/tr|A0A1U8EJF7|A0A1U8EJF7_CAPAN/tr|A0A1U8F2S5|A0A1U8F2S5_CAPAN/tr|A0A1U8FHU1|A0A1U8FHU1_CAPAN/tr|A0A1U8GNS8|A0A1U8GNS8_CAPAN/tr|A0A1U8HBG4|A0A1U8HBG4_CAPAN/tr|A0A2G2YLA1|A0A2G2YLA1_CAPAN/tr|A0A2G2YX54|A0A2G2YX54_CAPAN/tr|A0A2G2ZLK0|A0A2G2ZLK0_CAPAN/tr|A0A2G2ZQU1|A0A2G2ZQU1_CAPAN/tr|A0A2G3A9Y1|A0A2G3A9Y1_CAPAN/tr|A0A2G3AL05|A0A2G3AL05_CA…	13	15	https:\\www.genome.jp\dbget-bin\www_bget?map04024
ko04261	Adrenergic signaling in cardiomyocytes	28/3170	44/5352	0.331822	0.999901	tr|A0A1U8EJF7|A0A1U8EJF7_CAPAN/tr|A0A1U8GDF9|A0A1U8GDF9_CAPAN/tr|A0A1U8GNS8|A0A1U8GNS8_CAPAN/tr|A0A1U8GYC8|A0A1U8GYC8_CAPAN/tr|A0A1U8H012|A0A1U8H012_CAPAN/tr|A0A1U8HBG4|A0A1U8HBG4_CAPAN/tr|A0A2G2XWH5|A0A2G2XWH5_CAPAN/tr|A0A2G2ZLK0|A0A2G2ZLK0_CAPAN/tr|A0A2G2ZQU1|A0A2G2ZQU1_CAPAN/tr|A0A2G3AL05|A0A2G3AL05_CAPAN/tr|A0A1U8DUK9|A0A1U8DUK9_CAPAN/tr|A0A1U8E6I8|A0A1U8E6I8_CAPAN/tr|A0A1U8ECR7|A0A1U8ECR7_CA…	10	18	https:\\www.genome.jp\dbget-bin\www_bget?map04261
ko04921	Oxytocin signaling pathway	31/3170	49/5352	0.335958	0.999901	tr|A0A1U8DS26|A0A1U8DS26_CAPAN/tr|A0A1U8ELN9|A0A1U8ELN9_CAPAN/tr|A0A1U8GI15|A0A1U8GI15_CAPAN/tr|A0A1U8GNS8|A0A1U8GNS8_CAPAN/tr|A0A1U8HBG4|A0A1U8HBG4_CAPAN/tr|A0A2G2YI64|A0A2G2YI64_CAPAN/tr|A0A2G2ZK99|A0A2G2ZK99_CAPAN/tr|A0A2G2ZLK0|A0A2G2ZLK0_CAPAN/tr|A0A2G2ZQU1|A0A2G2ZQU1_CAPAN/tr|A0A2G3AL05|A0A2G3AL05_CAPAN/tr|A0A1U8DUB7|A0A1U8DUB7_CAPAN/tr|A0A1U8DUK9|A0A1U8DUK9_CAPAN/tr|A0A1U8ECR7|A0A1U8ECR7_CA…	10	21	https:\\www.genome.jp\dbget-bin\www_bget?map04921
ko04720	Long-term potentiation	20/3170	31/5352	0.34201	0.999901	tr|A0A1U8GI15|A0A1U8GI15_CAPAN/tr|A0A1U8GNS8|A0A1U8GNS8_CAPAN/tr|A0A1U8HBG4|A0A1U8HBG4_CAPAN/tr|A0A2G2ZLK0|A0A2G2ZLK0_CAPAN/tr|A0A2G2ZQU1|A0A2G2ZQU1_CAPAN/tr|A0A2G3AL05|A0A2G3AL05_CAPAN/tr|A0A1U8DUK9|A0A1U8DUK9_CAPAN/tr|A0A1U8ECR7|A0A1U8ECR7_CAPAN/tr|A0A1U8EF87|A0A1U8EF87_CAPAN/tr|A0A1U8FC81|A0A1U8FC81_CAPAN/tr|A0A1U8FJZ4|A0A1U8FJZ4_CAPAN/tr|A0A1U8FY78|A0A1U8FY78_CAPAN/tr|A0A1U8GHI1|A0A1U8GHI1_CA…	6	14	https:\\www.genome.jp\dbget-bin\www_bget?map04720
ko04390	Hippo signaling pathway	23/3170	36/5352	0.347922	0.999901	tr|A0A1U8GDF9|A0A1U8GDF9_CAPAN/tr|A0A1U8GYC8|A0A1U8GYC8_CAPAN/tr|A0A1U8HBG4|A0A1U8HBG4_CAPAN/tr|A0A2G2XWH5|A0A2G2XWH5_CAPAN/tr|A0A2G2ZEJ4|A0A2G2ZEJ4_CAPAN/tr|A0A2G2ZQI1|A0A2G2ZQI1_CAPAN/tr|A0A2G3AK84|A0A2G3AK84_CAPAN/tr|A0A1U8DUK9|A0A1U8DUK9_CAPAN/tr|A0A1U8ENP8|A0A1U8ENP8_CAPAN/tr|A0A1U8FC81|A0A1U8FC81_CAPAN/tr|A0A1U8FEV3|A0A1U8FEV3_CAPAN/tr|A0A1U8FHX3|A0A1U8FHX3_CAPAN/tr|A0A1U8FJZ4|A0A1U8FJZ4_CA…	7	16	https:\\www.genome.jp\dbget-bin\www_bget?map04390
ko04750	Inflammatory mediator regulation of TRP channels	12/3170	18/5352	0.348854	0.999901	tr|A0A1U8GNS8|A0A1U8GNS8_CAPAN/tr|A0A1U8HBG4|A0A1U8HBG4_CAPAN/tr|A0A2G2ZLK0|A0A2G2ZLK0_CAPAN/tr|A0A2G2ZQU1|A0A2G2ZQU1_CAPAN/tr|A0A1U8DUK9|A0A1U8DUK9_CAPAN/tr|A0A1U8FC81|A0A1U8FC81_CAPAN/tr|A0A1U8FJZ4|A0A1U8FJZ4_CAPAN/tr|A0A1U8FY78|A0A1U8FY78_CAPAN/tr|A0A1U8GR53|A0A1U8GR53_CAPAN/tr|A0A2G2Y7G2|A0A2G2Y7G2_CAPAN/tr|A0A2G2YG20|A0A2G2YG20_CAPAN/tr|A0A2G2Z9E5|A0A2G2Z9E5_CAPAN	4	8	https:\\www.genome.jp\dbget-bin\www_bget?map04750
ko00254	Aflatoxin biosynthesis	2/3170	2/5352	0.350776	0.999901	tr|A0A2G2Y8S7|A0A2G2Y8S7_CAPAN/tr|A0A2G2Z0Y9|A0A2G2Z0Y9_CAPAN	1	1	https:\\www.genome.jp\dbget-bin\www_bget?map00254
ko00405	Phenazine biosynthesis	2/3170	2/5352	0.350776	0.999901	tr|A0A2G2YVJ2|A0A2G2YVJ2_CAPAN/tr|A0A1U8FU77|A0A1U8FU77_CAPAN	1	1	https:\\www.genome.jp\dbget-bin\www_bget?map00405
ko01503	Cationic antimicrobial peptide (CAMP) resistance	2/3170	2/5352	0.350776	0.999901	tr|A0A2G2YUU7|A0A2G2YUU7_CAPAN/tr|A0A2G2ZLQ4|A0A2G2ZLQ4_CAPAN	1	1	https:\\www.genome.jp\dbget-bin\www_bget?map01503
ko02025	Biofilm formation - Pseudomonas aeruginosa	2/3170	2/5352	0.350776	0.999901	tr|A0A2G2YVJ2|A0A2G2YVJ2_CAPAN/tr|A0A1U8FU77|A0A1U8FU77_CAPAN	1	1	https:\\www.genome.jp\dbget-bin\www_bget?map02025
ko05340	Primary immunodeficiency	2/3170	2/5352	0.350776	0.999901	tr|A0A2G3A4N3|A0A2G3A4N3_CAPAN/tr|A0A2G2YJN9|A0A2G2YJN9_CAPAN	1	1	https:\\www.genome.jp\dbget-bin\www_bget?map05340
ko00053	Ascorbate and aldarate metabolism	26/3170	41/5352	0.352425	0.999901	tr|A0A1U8DY53|A0A1U8DY53_CAPAN/tr|A0A1U8E2Q2|A0A1U8E2Q2_CAPAN/tr|A0A1U8FTF8|A0A1U8FTF8_CAPAN/tr|A0A1U8FZ04|A0A1U8FZ04_CAPAN/tr|A0A1U8G625|A0A1U8G625_CAPAN/tr|A0A2G2XWN8|A0A2G2XWN8_CAPAN/tr|A0A2G2XX10|A0A2G2XX10_CAPAN/tr|A0A2G2Y3D4|A0A2G2Y3D4_CAPAN/tr|A0A2G2Y759|A0A2G2Y759_CAPAN/tr|A0A2G2YEG3|A0A2G2YEG3_CAPAN/tr|A0A2G2YXG1|A0A2G2YXG1_CAPAN/tr|A0A2G2Z970|A0A2G2Z970_CAPAN/tr|A0A2G2Z9A8|A0A2G2Z9A8_CA…	20	6	https:\\www.genome.jp\dbget-bin\www_bget?map00053
ko04014	Ras signaling pathway	32/3170	51/5352	0.358674	0.999901	tr|A0A1U8E802|A0A1U8E802_CAPAN/tr|A0A1U8FHU1|A0A1U8FHU1_CAPAN/tr|A0A1U8FNC8|A0A1U8FNC8_CAPAN/tr|A0A1U8FVZ3|A0A1U8FVZ3_CAPAN/tr|A0A1U8GNS8|A0A1U8GNS8_CAPAN/tr|A0A2G2YX54|A0A2G2YX54_CAPAN/tr|A0A2G2ZLK0|A0A2G2ZLK0_CAPAN/tr|A0A2G2ZQU1|A0A2G2ZQU1_CAPAN/tr|A0A2G3A1B3|A0A2G3A1B3_CAPAN/tr|A0A2G3A9Y1|A0A2G3A9Y1_CAPAN/tr|A0A2G3AL05|A0A2G3AL05_CAPAN/tr|Q42493|Q42493_CAPAN/tr|A0A1U8DV73|A0A1U8DV73_CAPAN/tr|A…	12	20	https:\\www.genome.jp\dbget-bin\www_bget?map04014
ko04550	Signaling pathways regulating pluripotency of stem cells	7/3170	10/5352	0.36301	0.999901	tr|A0A2G2ZL60|A0A2G2ZL60_CAPAN/tr|A0A2G3AL05|A0A2G3AL05_CAPAN/tr|A0A1U8ECR7|A0A1U8ECR7_CAPAN/tr|A0A1U8GHI1|A0A1U8GHI1_CAPAN/tr|A0A1U8GQR3|A0A1U8GQR3_CAPAN/tr|A0A2G2Y1N3|A0A2G2Y1N3_CAPAN/tr|A0A2G3A4N2|A0A2G3A4N2_CAPAN	2	5	https:\\www.genome.jp\dbget-bin\www_bget?map04550
ko04730	Long-term depression	7/3170	10/5352	0.36301	0.999901	tr|A0A1U8GDF9|A0A1U8GDF9_CAPAN/tr|A0A1U8GYC8|A0A1U8GYC8_CAPAN/tr|A0A2G3AL05|A0A2G3AL05_CAPAN/tr|A0A1U8ECR7|A0A1U8ECR7_CAPAN/tr|A0A1U8FHX3|A0A1U8FHX3_CAPAN/tr|A0A1U8GHI1|A0A1U8GHI1_CAPAN/tr|A0A2G2YC97|A0A2G2YC97_CAPAN	3	4	https:\\www.genome.jp\dbget-bin\www_bget?map04730
ko00100	Steroid biosynthesis	18/3170	28/5352	0.366352	0.999901	tr|A0A1U8EK90|A0A1U8EK90_CAPAN/tr|A0A1U8ENF4|A0A1U8ENF4_CAPAN/tr|A0A1U8FG14|A0A1U8FG14_CAPAN/tr|A0A1U8FQK2|A0A1U8FQK2_CAPAN/tr|A0A1U8GWT4|A0A1U8GWT4_CAPAN/tr|A0A1U8H2N7|A0A1U8H2N7_CAPAN/tr|A0A2G2Y2W1|A0A2G2Y2W1_CAPAN/tr|A0A2G2YAV1|A0A2G2YAV1_CAPAN/tr|A0A2G2YPL6|A0A2G2YPL6_CAPAN/tr|A0A2G2ZDA6|A0A2G2ZDA6_CAPAN/tr|A0A2G2ZSY0|A0A2G2ZSY0_CAPAN/tr|A0A2G3A782|A0A2G3A782_CAPAN/tr|A0A1U8FPX0|A0A1U8FPX0_CA…	12	6	https:\\www.genome.jp\dbget-bin\www_bget?map00100
ko00943	Isoflavonoid biosynthesis	18/3170	28/5352	0.366352	0.999901	tr|A0A1U8DX54|A0A1U8DX54_CAPAN/tr|A0A1U8FL02|A0A1U8FL02_CAPAN/tr|A0A1U8GB47|A0A1U8GB47_CAPAN/tr|A0A1U8GQB6|A0A1U8GQB6_CAPAN/tr|A0A2G2ZS73|A0A2G2ZS73_CAPAN/tr|A0A1U8EWZ2|A0A1U8EWZ2_CAPAN/tr|A0A1U8FMN2|A0A1U8FMN2_CAPAN/tr|A0A1U8FP33|A0A1U8FP33_CAPAN/tr|A0A1U8GBW9|A0A1U8GBW9_CAPAN/tr|A0A1U8GRS8|A0A1U8GRS8_CAPAN/tr|A0A1U8H4I2|A0A1U8H4I2_CAPAN/tr|A0A1U8H5Z8|A0A1U8H5Z8_CAPAN/tr|A0A2G2Z233|A0A2G2Z233_CA…	5	13	https:\\www.genome.jp\dbget-bin\www_bget?map00943
ko00520	Amino sugar and nucleotide sugar metabolism	74/3170	121/5352	0.367821	0.999901	tr|A0A1U8DRG8|A0A1U8DRG8_CAPAN/tr|A0A1U8E2K1|A0A1U8E2K1_CAPAN/tr|A0A1U8E4P3|A0A1U8E4P3_CAPAN/tr|A0A1U8ELA2|A0A1U8ELA2_CAPAN/tr|A0A2G2ZPX5|A0A2G2ZPX5_CAPAN/tr|A0A1U8FNR5|A0A1U8FNR5_CAPAN/tr|A0A1U8FZ04|A0A1U8FZ04_CAPAN/tr|A0A1U8GJ76|A0A1U8GJ76_CAPAN/tr|A0A1U8GLX0|A0A1U8GLX0_CAPAN/tr|A0A1U8GY22|A0A1U8GY22_CAPAN/tr|A0A1U8H3G1|A0A1U8H3G1_CAPAN/tr|A0A1U8HAH9|A0A1U8HAH9_CAPAN/tr|A0A1U8HCC9|A0A1U8HCC9_CA…	40	34	https:\\www.genome.jp\dbget-bin\www_bget?map00520
ko00906	Carotenoid biosynthesis	21/3170	33/5352	0.371278	0.999901	sp|Q43415|LCYB_CAPAN/tr|A0A1U8ETF5|A0A1U8ETF5_CAPAN/tr|A0A2G2XYR0|A0A2G2XYR0_CAPAN/tr|A0A2G2YNY8|A0A2G2YNY8_CAPAN/tr|A0A2G2YZA3|A0A2G2YZA3_CAPAN/tr|A0A2G3A1M4|A0A2G3A1M4_CAPAN/tr|A0A2G3A1M8|A0A2G3A1M8_CAPAN/tr|A0A2G3AGU7|A0A2G3AGU7_CAPAN/tr|A0A2G3ALX2|A0A2G3ALX2_CAPAN/tr|A0A1U8EGW4|A0A1U8EGW4_CAPAN/tr|A0A1U8ELA0|A0A1U8ELA0_CAPAN/tr|A0A1U8ESN0|A0A1U8ESN0_CAPAN/tr|A0A1U8EVW6|A0A1U8EVW6_CAPAN/tr|A0A…	9	12	https:\\www.genome.jp\dbget-bin\www_bget?map00906
ko04062	Chemokine signaling pathway	10/3170	15/5352	0.3794	0.999901	tr|A0A1U8E802|A0A1U8E802_CAPAN/tr|A0A1U8FHU1|A0A1U8FHU1_CAPAN/tr|A0A1U8GNS8|A0A1U8GNS8_CAPAN/tr|A0A2G3AL05|A0A2G3AL05_CAPAN/tr|A0A1U8ECR7|A0A1U8ECR7_CAPAN/tr|A0A2G2ZMC1|A0A2G2ZMC1_CAPAN/tr|A0A1U8FSA0|A0A1U8FSA0_CAPAN/tr|A0A1U8GHI1|A0A1U8GHI1_CAPAN/tr|A0A1U8GQR3|A0A1U8GQR3_CAPAN/tr|A0A2G2Y1N3|A0A2G2Y1N3_CAPAN	4	6	https:\\www.genome.jp\dbget-bin\www_bget?map04062
ko05222	Small cell lung cancer	10/3170	15/5352	0.3794	0.999901	tr|A0A1U8DVD3|A0A1U8DVD3_CAPAN/tr|A0A1U8DY46|A0A1U8DY46_CAPAN/tr|A0A2G2YI21|A0A2G2YI21_CAPAN/tr|A0A2G2YVG9|A0A2G2YVG9_CAPAN/tr|A0A2G2YX51|A0A2G2YX51_CAPAN/tr|A0A2G3A7Y8|A0A2G3A7Y8_CAPAN/tr|A0A1U8DWX6|A0A1U8DWX6_CAPAN/tr|A0A1U8EN57|A0A1U8EN57_CAPAN/tr|A0A1U8FLX3|A0A1U8FLX3_CAPAN/tr|A0A1U8GTM3|A0A1U8GTM3_CAPAN	6	4	https:\\www.genome.jp\dbget-bin\www_bget?map05222
ko04071	Sphingolipid signaling pathway	36/3170	58/5352	0.382007	0.999901	tr|A0A1U8DRD4|A0A1U8DRD4_CAPAN/tr|A0A1U8E802|A0A1U8E802_CAPAN/tr|A0A1U8F1P5|A0A1U8F1P5_CAPAN/tr|A0A1U8FHU1|A0A1U8FHU1_CAPAN/tr|A0A1U8FYQ8|A0A1U8FYQ8_CAPAN/tr|A0A1U8GDF9|A0A1U8GDF9_CAPAN/tr|A0A1U8GFH6|A0A1U8GFH6_CAPAN/tr|A0A1U8GYC8|A0A1U8GYC8_CAPAN/tr|A0A1U8H012|A0A1U8H012_CAPAN/tr|A0A2G2XWH5|A0A2G2XWH5_CAPAN/tr|A0A2G2YX54|A0A2G2YX54_CAPAN/tr|A0A2G2YXT6|A0A2G2YXT6_CAPAN/tr|A0A2G2ZCW1|A0A2G2ZCW1_CA…	17	19	https:\\www.genome.jp\dbget-bin\www_bget?map04071
ko04662	B cell receptor signaling pathway	13/3170	20/5352	0.388265	0.999901	tr|A0A1U8E802|A0A1U8E802_CAPAN/tr|A0A1U8FHU1|A0A1U8FHU1_CAPAN/tr|A0A1U8GI15|A0A1U8GI15_CAPAN/tr|A0A2G3AL05|A0A2G3AL05_CAPAN/tr|A0A1U8ECR7|A0A1U8ECR7_CAPAN/tr|A0A1U8EF87|A0A1U8EF87_CAPAN/tr|A0A2G2ZMC1|A0A2G2ZMC1_CAPAN/tr|A0A1U8FSA0|A0A1U8FSA0_CAPAN/tr|A0A1U8GHI1|A0A1U8GHI1_CAPAN/tr|A0A1U8GQR3|A0A1U8GQR3_CAPAN/tr|A0A1U8HDL1|A0A1U8HDL1_CAPAN/tr|A0A2G2Y1N3|A0A2G2Y1N3_CAPAN/tr|A0A2G2Z050|A0A2G2Z050_CA…	4	9	https:\\www.genome.jp\dbget-bin\www_bget?map04662
ko00350	Tyrosine metabolism	28/3170	45/5352	0.401806	0.999901	tr|A0A1U8F295|A0A1U8F295_CAPAN/tr|A0A1U8FEW5|A0A1U8FEW5_CAPAN/tr|A0A1U8G6P1|A0A1U8G6P1_CAPAN/tr|A0A1U8GL68|A0A1U8GL68_CAPAN/tr|A0A1U8H3Z9|A0A1U8H3Z9_CAPAN/tr|A0A1U8HBT5|A0A1U8HBT5_CAPAN/tr|A0A1U8HJR9|A0A1U8HJR9_CAPAN/tr|A0A1U8HP04|A0A1U8HP04_CAPAN/tr|A0A2G2YAB6|A0A2G2YAB6_CAPAN/tr|A0A2G2YLC2|A0A2G2YLC2_CAPAN/tr|A0A2G2YTC2|A0A2G2YTC2_CAPAN/tr|A0A2G2ZGC1|A0A2G2ZGC1_CAPAN/tr|A0A2G3ABT2|A0A2G3ABT2_CA…	18	10	https:\\www.genome.jp\dbget-bin\www_bget?map00350
ko00640	Propanoate metabolism	31/3170	50/5352	0.402377	0.999901	tr|A0A1U8E9W4|A0A1U8E9W4_CAPAN/tr|A0A1U8EJT2|A0A1U8EJT2_CAPAN/tr|A0A1U8F2S5|A0A1U8F2S5_CAPAN/tr|A0A1U8FI08|A0A1U8FI08_CAPAN/tr|A0A1U8GP95|A0A1U8GP95_CAPAN/tr|A0A2G2XUT4|A0A2G2XUT4_CAPAN/tr|A0A2G2XYC1|A0A2G2XYC1_CAPAN/tr|A0A2G2Y491|A0A2G2Y491_CAPAN/tr|A0A2G2Y8S7|A0A2G2Y8S7_CAPAN/tr|A0A2G2YB87|A0A2G2YB87_CAPAN/tr|A0A2G2YLA1|A0A2G2YLA1_CAPAN/tr|A0A2G2YLT4|A0A2G2YLT4_CAPAN/tr|A0A2G3AD03|A0A2G3AD03_CA…	19	12	https:\\www.genome.jp\dbget-bin\www_bget?map00640
ko04068	FoxO signaling pathway	37/3170	60/5352	0.402731	0.999901	tr|A0A1U8ELN9|A0A1U8ELN9_CAPAN/tr|A0A1U8GGM9|A0A1U8GGM9_CAPAN/tr|A0A1U8GW96|A0A1U8GW96_CAPAN/tr|A0A1U8H479|A0A1U8H479_CAPAN/tr|A0A2G2Y9X4|A0A2G2Y9X4_CAPAN/tr|A0A2G2YI21|A0A2G2YI21_CAPAN/tr|A0A2G2YI64|A0A2G2YI64_CAPAN/tr|A0A2G2YX57|A0A2G2YX57_CAPAN/tr|A0A2G2Z8K7|A0A2G2Z8K7_CAPAN/tr|A0A2G2ZEJ4|A0A2G2ZEJ4_CAPAN/tr|A0A2G2ZK99|A0A2G2ZK99_CAPAN/tr|A0A2G3A1F4|A0A2G3A1F4_CAPAN/tr|A0A2G3A7Y8|A0A2G3A7Y8_CA…	15	22	https:\\www.genome.jp\dbget-bin\www_bget?map04068
ko04215	Apoptosis - multiple species	5/3170	7/5352	0.403164	0.999901	tr|A0A1U8DVD3|A0A1U8DVD3_CAPAN/tr|A0A2G2ZGQ1|A0A2G2ZGQ1_CAPAN/tr|A0A2G3A5X1|A0A2G3A5X1_CAPAN/tr|A0A2G3AC09|A0A2G3AC09_CAPAN/tr|A0A1U8DTN0|A0A1U8DTN0_CAPAN	4	1	https:\\www.genome.jp\dbget-bin\www_bget?map04215
ko04725	Cholinergic synapse	5/3170	7/5352	0.403164	0.999901	tr|A0A1U8GNS8|A0A1U8GNS8_CAPAN/tr|A0A2G3AL05|A0A2G3AL05_CAPAN/tr|A0A1U8ECR7|A0A1U8ECR7_CAPAN/tr|A0A1U8GHI1|A0A1U8GHI1_CAPAN/tr|A0A2G2Z5A1|A0A2G2Z5A1_CAPAN	2	3	https:\\www.genome.jp\dbget-bin\www_bget?map04725
ko00333	Prodigiosin biosynthesis	8/3170	12/5352	0.416354	0.999901	tr|A0A2G2YNJ9|A0A2G2YNJ9_CAPAN/tr|A0A2G2YNP7|A0A2G2YNP7_CAPAN/tr|A0A2G2ZCH1|A0A2G2ZCH1_CAPAN/tr|A0A2G2ZCU2|A0A2G2ZCU2_CAPAN/tr|A0A2G2ZD89|A0A2G2ZD89_CAPAN/tr|A0A2G3AHH4|A0A2G3AHH4_CAPAN/tr|B5LAV8|B5LAV8_CAPAN/tr|A0A1U8F7C0|A0A1U8F7C0_CAPAN	7	1	https:\\www.genome.jp\dbget-bin\www_bget?map00333
ko05216	Thyroid cancer	8/3170	12/5352	0.416354	0.999901	tr|A0A1U8DY46|A0A1U8DY46_CAPAN/tr|A0A2G2YVG9|A0A2G2YVG9_CAPAN/tr|A0A2G2YX51|A0A2G2YX51_CAPAN/tr|A0A2G3AL05|A0A2G3AL05_CAPAN/tr|A0A1U8ECR7|A0A1U8ECR7_CAPAN/tr|A0A1U8FLX3|A0A1U8FLX3_CAPAN/tr|A0A1U8GHI1|A0A1U8GHI1_CAPAN/tr|A0A1U8GTM3|A0A1U8GTM3_CAPAN	4	4	https:\\www.genome.jp\dbget-bin\www_bget?map05216
ko00604	Glycosphingolipid biosynthesis - ganglio series	11/3170	17/5352	0.421905	0.999901	tr|A0A1U8GY22|A0A1U8GY22_CAPAN/tr|A0A1U8H508|A0A1U8H508_CAPAN/tr|A0A2G2Y0C3|A0A2G2Y0C3_CAPAN/tr|A0A2G2Y5J9|A0A2G2Y5J9_CAPAN/tr|A0A2G2YI88|A0A2G2YI88_CAPAN/tr|A0A2G2ZVH2|A0A2G2ZVH2_CAPAN/tr|A0A1U8E8Z4|A0A1U8E8Z4_CAPAN/tr|A0A1U8GBI0|A0A1U8GBI0_CAPAN/tr|A0A1U8HBP2|A0A1U8HBP2_CAPAN/tr|A0A2G2ZTJ8|A0A2G2ZTJ8_CAPAN/tr|A0A2G3A0U4|A0A2G3A0U4_CAPAN	6	5	https:\\www.genome.jp\dbget-bin\www_bget?map00604
ko00643	Styrene degradation	11/3170	17/5352	0.421905	0.999901	tr|A0A1U8E747|A0A1U8E747_CAPAN/tr|A0A1U8E755|A0A1U8E755_CAPAN/tr|A0A1U8ETK4|A0A1U8ETK4_CAPAN/tr|A0A1U8G5D3|A0A1U8G5D3_CAPAN/tr|A0A1U8GL68|A0A1U8GL68_CAPAN/tr|A0A2G2YTC2|A0A2G2YTC2_CAPAN/tr|A0A2G3A2U0|A0A2G3A2U0_CAPAN/tr|A0A1U8ERV9|A0A1U8ERV9_CAPAN/tr|A0A1U8EXS4|A0A1U8EXS4_CAPAN/tr|A0A1U8F691|A0A1U8F691_CAPAN/tr|A0A2G2YGS4|A0A2G2YGS4_CAPAN	7	4	https:\\www.genome.jp\dbget-bin\www_bget?map00643
ko04650	Natural killer cell mediated cytotoxicity	11/3170	17/5352	0.421905	0.999901	tr|A0A1U8E802|A0A1U8E802_CAPAN/tr|A0A1U8FHU1|A0A1U8FHU1_CAPAN/tr|A0A1U8GI15|A0A1U8GI15_CAPAN/tr|A0A2G3AL05|A0A2G3AL05_CAPAN/tr|A0A1U8ECR7|A0A1U8ECR7_CAPAN/tr|A0A1U8EF87|A0A1U8EF87_CAPAN/tr|A0A2G2ZMC1|A0A2G2ZMC1_CAPAN/tr|A0A1U8FSA0|A0A1U8FSA0_CAPAN/tr|A0A1U8GHI1|A0A1U8GHI1_CAPAN/tr|A0A1U8HDL1|A0A1U8HDL1_CAPAN/tr|A0A2G2Z050|A0A2G2Z050_CAPAN	4	7	https:\\www.genome.jp\dbget-bin\www_bget?map04650
ko05223	Non-small cell lung cancer	11/3170	17/5352	0.421905	0.999901	tr|A0A1U8DY46|A0A1U8DY46_CAPAN/tr|A0A2G2YVG9|A0A2G2YVG9_CAPAN/tr|A0A2G2YX51|A0A2G2YX51_CAPAN/tr|A0A2G3AL05|A0A2G3AL05_CAPAN/tr|A0A1U8ECR7|A0A1U8ECR7_CAPAN/tr|A0A1U8ETU5|A0A1U8ETU5_CAPAN/tr|A0A1U8EX33|A0A1U8EX33_CAPAN/tr|A0A1U8FLX3|A0A1U8FLX3_CAPAN/tr|A0A1U8GHI1|A0A1U8GHI1_CAPAN/tr|A0A1U8GHW5|A0A1U8GHW5_CAPAN/tr|A0A1U8GTM3|A0A1U8GTM3_CAPAN	4	7	https:\\www.genome.jp\dbget-bin\www_bget?map05223
ko00062	Fatty acid elongation	14/3170	22/5352	0.424562	0.999901	tr|A0A1U8EX96|A0A1U8EX96_CAPAN/tr|A0A2G2YGI9|A0A2G2YGI9_CAPAN/tr|A0A1U8E2T3|A0A1U8E2T3_CAPAN/tr|A0A1U8ENL9|A0A1U8ENL9_CAPAN/tr|A0A1U8EYN8|A0A1U8EYN8_CAPAN/tr|A0A1U8FSL3|A0A1U8FSL3_CAPAN/tr|A0A1U8FWB6|A0A1U8FWB6_CAPAN/tr|A0A1U8G113|A0A1U8G113_CAPAN/tr|A0A2G2YCA7|A0A2G2YCA7_CAPAN/tr|A0A2G2YNM5|A0A2G2YNM5_CAPAN/tr|A0A2G2YXL9|A0A2G2YXL9_CAPAN/tr|A0A2G2ZFI0|A0A2G2ZFI0_CAPAN/tr|A0A2G3AEX3|A0A2G3AEX3_CA…	2	12	https:\\www.genome.jp\dbget-bin\www_bget?map00062
ko04350	TGF-beta signaling pathway	14/3170	22/5352	0.424562	0.999901	tr|A0A1U8F789|A0A1U8F789_CAPAN/tr|A0A1U8GDF9|A0A1U8GDF9_CAPAN/tr|A0A1U8GYC8|A0A1U8GYC8_CAPAN/tr|A0A2G2YRL8|A0A2G2YRL8_CAPAN/tr|A0A2G2ZCH3|A0A2G2ZCH3_CAPAN/tr|A0A2G2ZF41|A0A2G2ZF41_CAPAN/tr|A0A2G2ZU20|A0A2G2ZU20_CAPAN/tr|A0A2G3AL05|A0A2G3AL05_CAPAN/tr|A0A1U8ECR7|A0A1U8ECR7_CAPAN/tr|A0A1U8FHX3|A0A1U8FHX3_CAPAN/tr|A0A2G2ZPW0|A0A2G2ZPW0_CAPAN/tr|A0A1U8GPY8|A0A1U8GPY8_CAPAN/tr|A0A2G2YC97|A0A2G2YC97_CA…	8	6	https:\\www.genome.jp\dbget-bin\www_bget?map04350
ko05146	Amoebiasis	14/3170	22/5352	0.424562	0.999901	tr|A0A1U8EST5|A0A1U8EST5_CAPAN/tr|A0A1U8GBL3|A0A1U8GBL3_CAPAN/tr|A0A1U8GNS8|A0A1U8GNS8_CAPAN/tr|A0A1U8GVB0|A0A1U8GVB0_CAPAN/tr|A0A2G2Y7B4|A0A2G2Y7B4_CAPAN/tr|A0A2G2ZQ52|A0A2G2ZQ52_CAPAN/tr|A0A2G2ZRV1|A0A2G2ZRV1_CAPAN/tr|A0A2G3A881|A0A2G3A881_CAPAN/tr|A0A1U8EYT0|A0A1U8EYT0_CAPAN/tr|A0A1U8FSC3|A0A1U8FSC3_CAPAN/tr|A0A1U8G2K2|A0A1U8G2K2_CAPAN/tr|A0A2G2YB94|A0A2G2YB94_CAPAN/tr|A0A2G2ZGD1|A0A2G2ZGD1_CA…	8	6	https:\\www.genome.jp\dbget-bin\www_bget?map05146
ko00030	Pentose phosphate pathway	32/3170	52/5352	0.424665	0.999901	tr|A0A1U8E675|A0A1U8E675_CAPAN/tr|A0A1U8EHW1|A0A1U8EHW1_CAPAN/tr|A0A1U8EYR8|A0A1U8EYR8_CAPAN/tr|A0A1U8F4J3|A0A1U8F4J3_CAPAN/tr|A0A1U8FN75|A0A1U8FN75_CAPAN/tr|A0A1U8GLX0|A0A1U8GLX0_CAPAN/tr|A0A1U8GXG1|A0A1U8GXG1_CAPAN/tr|A0A2G2YKL2|A0A2G2YKL2_CAPAN/tr|A0A2G2YMS3|A0A2G2YMS3_CAPAN/tr|A0A2G2YPN8|A0A2G2YPN8_CAPAN/tr|A0A2G2ZFA8|A0A2G2ZFA8_CAPAN/tr|A0A2G2ZK32|A0A2G2ZK32_CAPAN/tr|A0A2G2ZXC6|A0A2G2ZXC6_CA…	13	19	https:\\www.genome.jp\dbget-bin\www_bget?map00030
ko00380	Tryptophan metabolism	32/3170	52/5352	0.424665	0.999901	tr|A0A1U8E747|A0A1U8E747_CAPAN/tr|A0A1U8E755|A0A1U8E755_CAPAN/tr|A0A1U8ETK4|A0A1U8ETK4_CAPAN/tr|A0A1U8F5A8|A0A1U8F5A8_CAPAN/tr|A0A1U8FIT1|A0A1U8FIT1_CAPAN/tr|A0A1U8FIV0|A0A1U8FIV0_CAPAN/tr|A0A1U8FTF8|A0A1U8FTF8_CAPAN/tr|A0A1U8G5D3|A0A1U8G5D3_CAPAN/tr|A0A1U8G625|A0A1U8G625_CAPAN/tr|A0A2G2XX10|A0A2G2XX10_CAPAN/tr|A0A2G2XYC1|A0A2G2XYC1_CAPAN/tr|A0A2G2YB87|A0A2G2YB87_CAPAN/tr|A0A2G2YEG3|A0A2G2YEG3_CA…	20	12	https:\\www.genome.jp\dbget-bin\www_bget?map00380
ko04972	Pancreatic secretion	23/3170	37/5352	0.426241	0.999901	tr|A0A1U8E6P9|A0A1U8E6P9_CAPAN/tr|A0A1U8E802|A0A1U8E802_CAPAN/tr|A0A1U8EJF7|A0A1U8EJF7_CAPAN/tr|A0A1U8FHU1|A0A1U8FHU1_CAPAN/tr|A0A1U8FK71|A0A1U8FK71_CAPAN/tr|A0A1U8FKB6|A0A1U8FKB6_CAPAN/tr|A0A2G2Y4I2|A0A2G2Y4I2_CAPAN/tr|A0A2G2ZJR4|A0A2G2ZJR4_CAPAN/tr|A0A2G2ZT70|A0A2G2ZT70_CAPAN/tr|A0A2G3A1B4|A0A2G3A1B4_CAPAN/tr|A0A2G3A7R3|A0A2G3A7R3_CAPAN/tr|A0A1U8ED88|A0A1U8ED88_CAPAN/tr|A0A1U8EEU9|A0A1U8EEU9_CA…	11	12	https:\\www.genome.jp\dbget-bin\www_bget?map04972
ko04391	Hippo signaling pathway - fly	20/3170	32/5352	0.426266	0.999901	tr|A0A1U8FK29|A0A1U8FK29_CAPAN/tr|A0A1U8GDF9|A0A1U8GDF9_CAPAN/tr|A0A1U8GYC8|A0A1U8GYC8_CAPAN/tr|A0A2G2XWH5|A0A2G2XWH5_CAPAN/tr|A0A2G2ZEJ4|A0A2G2ZEJ4_CAPAN/tr|A0A2G2ZQI1|A0A2G2ZQI1_CAPAN/tr|A0A2G3AK84|A0A2G3AK84_CAPAN/tr|A0A1U8ENP8|A0A1U8ENP8_CAPAN/tr|A0A1U8FDL0|A0A1U8FDL0_CAPAN/tr|A0A1U8FEV3|A0A1U8FEV3_CAPAN/tr|A0A1U8FHX3|A0A1U8FHX3_CAPAN/tr|A0A1U8GE89|A0A1U8GE89_CAPAN/tr|A0A1U8GUI2|A0A1U8GUI2_CA…	7	13	https:\\www.genome.jp\dbget-bin\www_bget?map04391
ko04140	Autophagy - animal	51/3170	84/5352	0.43628	0.999901	tr|A0A1U8EDP2|A0A1U8EDP2_CAPAN/tr|A0A1U8EST5|A0A1U8EST5_CAPAN/tr|A0A1U8FK71|A0A1U8FK71_CAPAN/tr|A0A1U8FM43|A0A1U8FM43_CAPAN/tr|A0A1U8FYZ9|A0A1U8FYZ9_CAPAN/tr|A0A1U8GAY1|A0A1U8GAY1_CAPAN/tr|A0A1U8GDF9|A0A1U8GDF9_CAPAN/tr|A0A1U8GGM9|A0A1U8GGM9_CAPAN/tr|A0A1U8GNS8|A0A1U8GNS8_CAPAN/tr|A0A1U8GYC8|A0A1U8GYC8_CAPAN/tr|A0A1U8H5K6|A0A1U8H5K6_CAPAN/tr|A0A2G2XYS7|A0A2G2XYS7_CAPAN/tr|A0A2G2XYS8|A0A2G2XYS8_CA…	23	28	https:\\www.genome.jp\dbget-bin\www_bget?map04140
ko04211	Longevity regulating pathway	30/3170	49/5352	0.44813	0.999901	tr|A0A1U8ELN9|A0A1U8ELN9_CAPAN/tr|A0A1U8F2I0|A0A1U8F2I0_CAPAN/tr|A0A1U8GNS8|A0A1U8GNS8_CAPAN/tr|A0A2G2Y1M9|A0A2G2Y1M9_CAPAN/tr|A0A2G2YI64|A0A2G2YI64_CAPAN/tr|A0A2G2YRL8|A0A2G2YRL8_CAPAN/tr|A0A2G2ZCH3|A0A2G2ZCH3_CAPAN/tr|A0A2G2ZK99|A0A2G2ZK99_CAPAN/tr|A0A2G2ZU99|A0A2G2ZU99_CAPAN/tr|A0A2G3A9N4|A0A2G3A9N4_CAPAN/tr|A0A1U8DUB7|A0A1U8DUB7_CAPAN/tr|A0A1U8EM87|A0A1U8EM87_CAPAN/tr|A0A1U8EMK5|A0A1U8EMK5_CA…	10	20	https:\\www.genome.jp\dbget-bin\www_bget?map04211
ko04932	Non-alcoholic fatty liver disease	49/3170	81/5352	0.455246	0.999901	tr|A0A075VX69|A0A075VX69_CAPAN/tr|A0A075W1Y6|A0A075W1Y6_CAPAN/tr|A0A1U8DVD3|A0A1U8DVD3_CAPAN/tr|A0A1U8E2B0|A0A1U8E2B0_CAPAN/tr|A0A1U8E802|A0A1U8E802_CAPAN/tr|A0A1U8ELN9|A0A1U8ELN9_CAPAN/tr|A0A1U8EW60|A0A1U8EW60_CAPAN/tr|A0A1U8EZG2|A0A1U8EZG2_CAPAN/tr|A0A1U8FHU1|A0A1U8FHU1_CAPAN/tr|A0A1U8FNT4|A0A1U8FNT4_CAPAN/tr|A0A1U8FNY1|A0A1U8FNY1_CAPAN/tr|A0A1U8GJI0|A0A1U8GJI0_CAPAN/tr|A0A1U8GMS4|A0A1U8GMS4_CA…	23	26	https:\\www.genome.jp\dbget-bin\www_bget?map04932
ko04970	Salivary secretion	15/3170	24/5352	0.458052	0.999901	tr|A0A1U8FKB6|A0A1U8FKB6_CAPAN/tr|A0A1U8GNS8|A0A1U8GNS8_CAPAN/tr|A0A2G2ZLK0|A0A2G2ZLK0_CAPAN/tr|A0A2G2ZQU1|A0A2G2ZQU1_CAPAN/tr|A0A2G3AI84|A0A2G3AI84_CAPAN/tr|A0A1U8EEU9|A0A1U8EEU9_CAPAN/tr|A0A1U8FY78|A0A1U8FY78_CAPAN/tr|A0A1U8GGZ1|A0A1U8GGZ1_CAPAN/tr|A0A2G2Y7G2|A0A2G2Y7G2_CAPAN/tr|A0A2G2YG20|A0A2G2YG20_CAPAN/tr|A0A2G2ZK34|A0A2G2ZK34_CAPAN/tr|A0A2G2ZLU3|A0A2G2ZLU3_CAPAN/tr|A0A2G3A1D3|A0A2G3A1D3_CA…	5	10	https:\\www.genome.jp\dbget-bin\www_bget?map04970
ko04341	Hedgehog signaling pathway - fly	12/3170	19/5352	0.460103	0.999901	tr|A0A1U8F789|A0A1U8F789_CAPAN/tr|A0A1U8GNS8|A0A1U8GNS8_CAPAN/tr|A0A2G2ZEJ4|A0A2G2ZEJ4_CAPAN/tr|A0A2G2ZF41|A0A2G2ZF41_CAPAN/tr|A0A2G3AIH3|A0A2G3AIH3_CAPAN/tr|A0A1U8FQA2|A0A1U8FQA2_CAPAN/tr|A0A1U8GPY8|A0A1U8GPY8_CAPAN/tr|A0A1U8GQR3|A0A1U8GQR3_CAPAN/tr|A0A1U8GXW0|A0A1U8GXW0_CAPAN/tr|A0A1U8HCE0|A0A1U8HCE0_CAPAN/tr|A0A2G2Y1N3|A0A2G2Y1N3_CAPAN/tr|A0A2G2ZWB9|A0A2G2ZWB9_CAPAN	5	7	https:\\www.genome.jp\dbget-bin\www_bget?map04341
ko00401	Novobiocin biosynthesis	3/3170	4/5352	0.461906	0.999901	tr|A0A1U8HJR9|A0A1U8HJR9_CAPAN/tr|A0A2G2ZGC1|A0A2G2ZGC1_CAPAN/tr|A0A1U8HJR4|A0A1U8HJR4_CAPAN	2	1	https:\\www.genome.jp\dbget-bin\www_bget?map00401
ko04911	Insulin secretion	3/3170	4/5352	0.461906	0.999901	tr|A0A1U8GNS8|A0A1U8GNS8_CAPAN/tr|A0A1U8FVZ5|A0A1U8FVZ5_CAPAN/tr|A0A2G2Z5A1|A0A2G2Z5A1_CAPAN	1	2	https:\\www.genome.jp\dbget-bin\www_bget?map04911
ko05030	Cocaine addiction	3/3170	4/5352	0.461906	0.999901	tr|A0A1U8GNS8|A0A1U8GNS8_CAPAN/tr|A0A2G2YS53|A0A2G2YS53_CAPAN/tr|A0A2G2Z5A1|A0A2G2Z5A1_CAPAN	1	2	https:\\www.genome.jp\dbget-bin\www_bget?map05030
ko00627	Aminobenzoate degradation	9/3170	14/5352	0.462001	0.999901	tr|A0A1U8E747|A0A1U8E747_CAPAN/tr|A0A1U8E755|A0A1U8E755_CAPAN/tr|A0A1U8ETK4|A0A1U8ETK4_CAPAN/tr|A0A1U8G5D3|A0A1U8G5D3_CAPAN/tr|A0A2G3A2U0|A0A2G3A2U0_CAPAN/tr|A0A1U8ERV9|A0A1U8ERV9_CAPAN/tr|A0A1U8EXS4|A0A1U8EXS4_CAPAN/tr|A0A2G2YGS4|A0A2G2YGS4_CAPAN/tr|A0A2G2YPW3|A0A2G2YPW3_CAPAN	5	4	https:\\www.genome.jp\dbget-bin\www_bget?map00627
ko04745	Phototransduction - fly	9/3170	14/5352	0.462001	0.999901	tr|A0A2G2ZLK0|A0A2G2ZLK0_CAPAN/tr|A0A2G2ZQU1|A0A2G2ZQU1_CAPAN/tr|A0A1U8DSR3|A0A1U8DSR3_CAPAN/tr|A0A1U8FY78|A0A1U8FY78_CAPAN/tr|A0A1U8G3B2|A0A1U8G3B2_CAPAN/tr|A0A2G2Y7G2|A0A2G2Y7G2_CAPAN/tr|A0A2G2YG20|A0A2G2YG20_CAPAN/tr|A0A2G2ZEK7|A0A2G2ZEK7_CAPAN/tr|A0A2G2ZZ56|A0A2G2ZZ56_CAPAN	2	7	https:\\www.genome.jp\dbget-bin\www_bget?map04745
ko03040	Spliceosome	91/3170	152/5352	0.470572	0.999901	tr|A0A1U8DUS0|A0A1U8DUS0_CAPAN/tr|A0A1U8E6E6|A0A1U8E6E6_CAPAN/tr|A0A1U8EE69|A0A1U8EE69_CAPAN/tr|A0A1U8EIB5|A0A1U8EIB5_CAPAN/tr|A0A1U8EX05|A0A1U8EX05_CAPAN/tr|A0A1U8F5B4|A0A1U8F5B4_CAPAN/tr|A0A1U8F8U1|A0A1U8F8U1_CAPAN/tr|A0A1U8F9B3|A0A1U8F9B3_CAPAN/tr|A0A1U8FZJ9|A0A1U8FZJ9_CAPAN/tr|A0A1U8FUW0|A0A1U8FUW0_CAPAN/tr|A0A1U8FVR8|A0A1U8FVR8_CAPAN/tr|A0A2G3AN31|A0A2G3AN31_CAPAN/tr|A0A1U8GEZ8|A0A1U8GEZ8_CA…	43	48	https:\\www.genome.jp\dbget-bin\www_bget?map03040
ko05231	Choline metabolism in cancer	28/3170	46/5352	0.473181	0.999901	tr|A0A1U8E802|A0A1U8E802_CAPAN/tr|A0A1U8F3M2|A0A1U8F3M2_CAPAN/tr|A0A1U8FHU1|A0A1U8FHU1_CAPAN/tr|A0A2G2YRL8|A0A2G2YRL8_CAPAN/tr|A0A2G2YX54|A0A2G2YX54_CAPAN/tr|A0A2G2Z556|A0A2G2Z556_CAPAN/tr|A0A2G2ZCH3|A0A2G2ZCH3_CAPAN/tr|A0A2G3A9Y1|A0A2G3A9Y1_CAPAN/tr|A0A2G3AL05|A0A2G3AL05_CAPAN/tr|A0A1U8ECR7|A0A1U8ECR7_CAPAN/tr|A0A1U8EG19|A0A1U8EG19_CAPAN/tr|A0A1U8EX33|A0A1U8EX33_CAPAN/tr|A0A1U8F0A7|A0A1U8F0A7_CA…	9	19	https:\\www.genome.jp\dbget-bin\www_bget?map05231
ko05132	Salmonella infection	82/3170	137/5352	0.47716	0.999901	tr|A0A1U8DU09|A0A1U8DU09_CAPAN/tr|A0A1U8DVD3|A0A1U8DVD3_CAPAN/tr|A0A1U8E224|A0A1U8E224_CAPAN/tr|A0A1U8E802|A0A1U8E802_CAPAN/tr|A0A1U8EEJ8|A0A1U8EEJ8_CAPAN/tr|A0A1U8EEQ3|A0A1U8EEQ3_CAPAN/tr|A0A1U8EST5|A0A1U8EST5_CAPAN/tr|A0A1U8EW35|A0A1U8EW35_CAPAN/tr|A0A1U8EZI1|A0A1U8EZI1_CAPAN/tr|A0A1U8F1U7|A0A1U8F1U7_CAPAN/tr|A0A1U8F3J1|A0A1U8F3J1_CAPAN/tr|A0A1U8F789|A0A1U8F789_CAPAN/tr|A0A1U8FHU1|A0A1U8FHU1_CA…	41	41	https:\\www.genome.jp\dbget-bin\www_bget?map05132
ko04070	Phosphatidylinositol signaling system	44/3170	73/5352	0.477849	0.999901	tr|A0A1U8EZI3|A0A1U8EZI3_CAPAN/tr|A0A1U8F2W0|A0A1U8F2W0_CAPAN/tr|A0A1U8F3M2|A0A1U8F3M2_CAPAN/tr|A0A1U8G039|A0A1U8G039_CAPAN/tr|A0A1U8G1A5|A0A1U8G1A5_CAPAN/tr|A0A1U8G5A6|A0A1U8G5A6_CAPAN/tr|A0A1U8GUS2|A0A1U8GUS2_CAPAN/tr|A0A2G2XWN8|A0A2G2XWN8_CAPAN/tr|A0A2G2XZA8|A0A2G2XZA8_CAPAN/tr|A0A2G2Y8L3|A0A2G2Y8L3_CAPAN/tr|A0A2G2ZE97|A0A2G2ZE97_CAPAN/tr|A0A2G2ZLK0|A0A2G2ZLK0_CAPAN/tr|A0A2G2ZNU3|A0A2G2ZNU3_CA…	16	28	https:\\www.genome.jp\dbget-bin\www_bget?map04070
ko00531	Glycosaminoglycan degradation	16/3170	26/5352	0.489014	0.999901	tr|A0A1U8FB32|A0A1U8FB32_CAPAN/tr|A0A1U8GY22|A0A1U8GY22_CAPAN/tr|A0A1U8H508|A0A1U8H508_CAPAN/tr|A0A2G2XX22|A0A2G2XX22_CAPAN/tr|A0A2G2Y0C3|A0A2G2Y0C3_CAPAN/tr|A0A2G2Y5J9|A0A2G2Y5J9_CAPAN/tr|A0A2G2Y6V8|A0A2G2Y6V8_CAPAN/tr|A0A2G2YI88|A0A2G2YI88_CAPAN/tr|A0A2G2ZVH2|A0A2G2ZVH2_CAPAN/tr|A0A2G3A207|A0A2G3A207_CAPAN/tr|A0A1U8E8Z4|A0A1U8E8Z4_CAPAN/tr|A0A1U8GBI0|A0A1U8GBI0_CAPAN/tr|A0A1U8HBP2|A0A1U8HBP2_CA…	10	6	https:\\www.genome.jp\dbget-bin\www_bget?map00531
ko00590	Arachidonic acid metabolism	16/3170	26/5352	0.489014	0.999901	tr|A0A1U8EK90|A0A1U8EK90_CAPAN/tr|A0A1U8ELP4|A0A1U8ELP4_CAPAN/tr|A0A1U8ENM5|A0A1U8ENM5_CAPAN/tr|A0A1U8EXY8|A0A1U8EXY8_CAPAN/tr|A0A1U8FA78|A0A1U8FA78_CAPAN/tr|A0A1U8GHZ7|A0A1U8GHZ7_CAPAN/tr|A0A2G2YUZ0|A0A2G2YUZ0_CAPAN/tr|A0A2G2ZJ33|A0A2G2ZJ33_CAPAN/tr|A0A2G2ZK80|A0A2G2ZK80_CAPAN/tr|A0A2G3A8Q9|A0A2G3A8Q9_CAPAN/tr|A0A1U8EV38|A0A1U8EV38_CAPAN/tr|A0A1U8GCK8|A0A1U8GCK8_CAPAN/tr|A0A1U8HA99|A0A1U8HA99_CA…	10	6	https:\\www.genome.jp\dbget-bin\www_bget?map00590
ko04623	Cytosolic DNA-sensing pathway	13/3170	21/5352	0.494635	0.999901	tr|A0A1U8F5N3|A0A1U8F5N3_CAPAN/tr|A0A2G2VQW5|A0A2G2VQW5_CAPAN/tr|A0A2G2YZI9|A0A2G2YZI9_CAPAN/tr|A0A2G2ZIY5|A0A2G2ZIY5_CAPAN/tr|A0A2G3ALW5|A0A2G3ALW5_CAPAN/tr|A0A1U8EYA1|A0A1U8EYA1_CAPAN/tr|A0A1U8F5M1|A0A1U8F5M1_CAPAN/tr|A0A1U8GKX3|A0A1U8GKX3_CAPAN/tr|A0A2G2XTK5|A0A2G2XTK5_CAPAN/tr|A0A2G2Y0U4|A0A2G2Y0U4_CAPAN/tr|A0A2G2YA28|A0A2G2YA28_CAPAN/tr|A0A2G2YR94|A0A2G2YR94_CAPAN/tr|A0A2G3AES8|A0A2G3AES8_CA…	5	8	https:\\www.genome.jp\dbget-bin\www_bget?map04623
ko00360	Phenylalanine metabolism	26/3170	43/5352	0.499956	0.999901	tr|A0A1U8E747|A0A1U8E747_CAPAN/tr|A0A1U8E755|A0A1U8E755_CAPAN/tr|A0A1U8ETK4|A0A1U8ETK4_CAPAN/tr|A0A1U8G5D3|A0A1U8G5D3_CAPAN/tr|A0A1U8G6P1|A0A1U8G6P1_CAPAN/tr|A0A1U8HBT5|A0A1U8HBT5_CAPAN/tr|A0A1U8HJR9|A0A1U8HJR9_CAPAN/tr|A0A2G2YLC2|A0A2G2YLC2_CAPAN/tr|A0A2G2YQH1|A0A2G2YQH1_CAPAN/tr|A0A2G2ZGC1|A0A2G2ZGC1_CAPAN/tr|A0A2G3A2U0|A0A2G3A2U0_CAPAN/tr|A0A2G3AEJ1|A0A2G3AEJ1_CAPAN/tr|A0A2G3AEN3|A0A2G3AEN3_CA…	13	13	https:\\www.genome.jp\dbget-bin\www_bget?map00360
ko03320	PPAR signaling pathway	20/3170	33/5352	0.510863	0.999901	tr|A0A1U8E9W4|A0A1U8E9W4_CAPAN/tr|A0A1U8ETH0|A0A1U8ETH0_CAPAN/tr|A0A1U8F2S5|A0A1U8F2S5_CAPAN/tr|A0A1U8FUZ6|A0A1U8FUZ6_CAPAN/tr|A0A1U8GHH2|A0A1U8GHH2_CAPAN/tr|A0A1U8GLX2|A0A1U8GLX2_CAPAN/tr|A0A2G2YLA1|A0A2G2YLA1_CAPAN/tr|A0A2G2YSX1|A0A2G2YSX1_CAPAN/tr|A0A2G2YWS8|A0A2G2YWS8_CAPAN/tr|A0A2G3AFY4|A0A2G3AFY4_CAPAN/tr|A0A1U8DTA1|A0A1U8DTA1_CAPAN/tr|A0A1U8EEP3|A0A1U8EEP3_CAPAN/tr|A0A1U8ESW5|A0A1U8ESW5_CA…	10	10	https:\\www.genome.jp\dbget-bin\www_bget?map03320
ko00905	Brassinosteroid biosynthesis	7/3170	11/5352	0.511524	0.999901	tr|A0A1U8H784|A0A1U8H784_CAPAN/tr|A0A2G2YLI3|A0A2G2YLI3_CAPAN/tr|A0A2G2Z8J7|A0A2G2Z8J7_CAPAN/tr|A0A2G2ZS27|A0A2G2ZS27_CAPAN/tr|A0A2G2ZVQ1|A0A2G2ZVQ1_CAPAN/tr|A0A2G3AFD5|A0A2G3AFD5_CAPAN/tr|A0A1U8EBY8|A0A1U8EBY8_CAPAN	6	1	https:\\www.genome.jp\dbget-bin\www_bget?map00905
ko05120	Epithelial cell signaling in Helicobacter pylori infection	17/3170	28/5352	0.517698	0.999901	tr|A0A1U8E721|A0A1U8E721_CAPAN/tr|A0A1U8E802|A0A1U8E802_CAPAN/tr|A0A1U8F810|A0A1U8F810_CAPAN/tr|A0A1U8FH10|A0A1U8FH10_CAPAN/tr|A0A1U8FHU1|A0A1U8FHU1_CAPAN/tr|A0A1U8FK77|A0A1U8FK77_CAPAN/tr|A0A1U8GRL1|A0A1U8GRL1_CAPAN/tr|A0A1U8H580|A0A1U8H580_CAPAN/tr|A0A2G2Y929|A0A2G2Y929_CAPAN/tr|A0A1U8FAN4|A0A1U8FAN4_CAPAN/tr|A0A2G2ZMC1|A0A2G2ZMC1_CAPAN/tr|A0A1U8FSA0|A0A1U8FSA0_CAPAN/tr|A0A1U8FYZ7|A0A1U8FYZ7_CA…	9	8	https:\\www.genome.jp\dbget-bin\www_bget?map05120
ko00626	Naphthalene degradation	4/3170	6/5352	0.528353	0.999901	tr|A0A1U8FEW5|A0A1U8FEW5_CAPAN/tr|A0A1U8H3Z9|A0A1U8H3Z9_CAPAN/tr|A0A2G2YAB6|A0A2G2YAB6_CAPAN/tr|A0A1U8GHU0|A0A1U8GHU0_CAPAN	3	1	https:\\www.genome.jp\dbget-bin\www_bget?map00626
ko04670	Leukocyte transendothelial migration	4/3170	6/5352	0.528353	0.999901	tr|A0A1U8E802|A0A1U8E802_CAPAN/tr|A0A1U8FHU1|A0A1U8FHU1_CAPAN/tr|A0A2G2ZMC1|A0A2G2ZMC1_CAPAN/tr|A0A1U8FSA0|A0A1U8FSA0_CAPAN	2	2	https:\\www.genome.jp\dbget-bin\www_bget?map04670
ko02024	Quorum sensing	24/3170	40/5352	0.528604	0.999901	tr|A0A1U8EX57|A0A1U8EX57_CAPAN/tr|A0A1U8G2K3|A0A1U8G2K3_CAPAN/tr|A0A2G2Y8J2|A0A2G2Y8J2_CAPAN/tr|A0A2G2YVJ2|A0A2G2YVJ2_CAPAN/tr|A0A2G2ZPC6|A0A2G2ZPC6_CAPAN/tr|A0A2G2ZPD0|A0A2G2ZPD0_CAPAN/tr|A0A2G3A2L7|A0A2G3A2L7_CAPAN/tr|A0A2G3AK17|A0A2G3AK17_CAPAN/tr|A0A1U8DTA1|A0A1U8DTA1_CAPAN/tr|A0A1U8E5I9|A0A1U8E5I9_CAPAN/tr|A0A1U8ESW5|A0A1U8ESW5_CAPAN/tr|A0A1U8F7R4|A0A1U8F7R4_CAPAN/tr|A0A1U8FU77|A0A1U8FU77_CA…	8	16	https:\\www.genome.jp\dbget-bin\www_bget?map02024
ko00620	Pyruvate metabolism	60/3170	101/5352	0.528669	0.999901	tr|A0A1U8DS55|A0A1U8DS55_CAPAN/tr|A0A1U8EBJ1|A0A1U8EBJ1_CAPAN/tr|A0A1U8EEA5|A0A1U8EEA5_CAPAN/tr|A0A1U8EIE7|A0A1U8EIE7_CAPAN/tr|A0A1U8EMD1|A0A1U8EMD1_CAPAN/tr|A0A1U8ENS4|A0A1U8ENS4_CAPAN/tr|A0A1U8ETH0|A0A1U8ETH0_CAPAN/tr|A0A1U8EZV9|A0A1U8EZV9_CAPAN/tr|A0A1U8F4C0|A0A1U8F4C0_CAPAN/tr|A0A1U8FI08|A0A1U8FI08_CAPAN/tr|A0A1U8FLW7|A0A1U8FLW7_CAPAN/tr|A0A1U8FTF8|A0A1U8FTF8_CAPAN/tr|A0A1U8FYA4|A0A1U8FYA4_CA…	35	25	https:\\www.genome.jp\dbget-bin\www_bget?map00620
ko04371	Apelin signaling pathway	31/3170	52/5352	0.537214	0.999901	tr|A0A1U8ELN9|A0A1U8ELN9_CAPAN/tr|A0A1U8ENB7|A0A1U8ENB7_CAPAN/tr|A0A1U8GGM9|A0A1U8GGM9_CAPAN/tr|A0A1U8GNS8|A0A1U8GNS8_CAPAN/tr|A0A2G2YI64|A0A2G2YI64_CAPAN/tr|A0A2G2YRL8|A0A2G2YRL8_CAPAN/tr|A0A2G2YXT6|A0A2G2YXT6_CAPAN/tr|A0A2G2ZCH3|A0A2G2ZCH3_CAPAN/tr|A0A2G2ZFP9|A0A2G2ZFP9_CAPAN/tr|A0A2G2ZK99|A0A2G2ZK99_CAPAN/tr|A0A2G2ZLK0|A0A2G2ZLK0_CAPAN/tr|A0A2G2ZQU1|A0A2G2ZQU1_CAPAN/tr|A0A2G3AL05|A0A2G3AL05_CA…	13	18	https:\\www.genome.jp\dbget-bin\www_bget?map04371
ko04139	Mitophagy - yeast	28/3170	47/5352	0.543657	0.999901	tr|A0A1U8EDM5|A0A1U8EDM5_CAPAN/tr|A0A1U8EX61|A0A1U8EX61_CAPAN/tr|A0A1U8EXX6|A0A1U8EXX6_CAPAN/tr|A0A1U8F5L7|A0A1U8F5L7_CAPAN/tr|A0A1U8FH57|A0A1U8FH57_CAPAN/tr|A0A1U8FVR8|A0A1U8FVR8_CAPAN/tr|A0A1U8GGM9|A0A1U8GGM9_CAPAN/tr|A0A1U8GT38|A0A1U8GT38_CAPAN/tr|A0A1U8GTP6|A0A1U8GTP6_CAPAN/tr|A0A2G2Y485|A0A2G2Y485_CAPAN/tr|A0A2G2Y5J2|A0A2G2Y5J2_CAPAN/tr|A0A2G2YKT2|A0A2G2YKT2_CAPAN/tr|A0A2G2YPM0|A0A2G2YPM0_CA…	16	12	https:\\www.genome.jp\dbget-bin\www_bget?map04139
ko04961	Endocrine and other factor-regulated calcium reabsorption	18/3170	30/5352	0.544327	0.999901	tr|A0A1U8E6P9|A0A1U8E6P9_CAPAN/tr|A0A1U8GNS8|A0A1U8GNS8_CAPAN/tr|A0A2G2Y1N2|A0A2G2Y1N2_CAPAN/tr|A0A2G2Y4I2|A0A2G2Y4I2_CAPAN/tr|A0A2G2ZJR4|A0A2G2ZJR4_CAPAN/tr|A0A2G2ZT70|A0A2G2ZT70_CAPAN/tr|A0A2G3A1B4|A0A2G3A1B4_CAPAN/tr|A0A2G3A7R3|A0A2G3A7R3_CAPAN/tr|A0A1U8E4P5|A0A1U8E4P5_CAPAN/tr|A0A1U8ED88|A0A1U8ED88_CAPAN/tr|A0A1U8H2Q8|A0A1U8H2Q8_CAPAN/tr|A0A2G2Z3Y6|A0A2G2Z3Y6_CAPAN/tr|A0A2G2ZAD1|A0A2G2ZAD1_CA…	8	10	https:\\www.genome.jp\dbget-bin\www_bget?map04961
ko00562	Inositol phosphate metabolism	38/3170	64/5352	0.544491	0.999901	tr|A0A1U8EZI3|A0A1U8EZI3_CAPAN/tr|A0A1U8F2W0|A0A1U8F2W0_CAPAN/tr|A0A1U8G039|A0A1U8G039_CAPAN/tr|A0A1U8G1A5|A0A1U8G1A5_CAPAN/tr|A0A1U8GUS2|A0A1U8GUS2_CAPAN/tr|A0A2G2XWN8|A0A2G2XWN8_CAPAN/tr|A0A2G2XZA8|A0A2G2XZA8_CAPAN/tr|A0A2G2Y2N1|A0A2G2Y2N1_CAPAN/tr|A0A2G2Y8L3|A0A2G2Y8L3_CAPAN/tr|A0A2G2Z7W3|A0A2G2Z7W3_CAPAN/tr|A0A2G2ZE97|A0A2G2ZE97_CAPAN/tr|A0A2G2ZJ96|A0A2G2ZJ96_CAPAN/tr|A0A2G2ZNU3|A0A2G2ZNU3_CA…	15	23	https:\\www.genome.jp\dbget-bin\www_bget?map00562
ko05163	Human cytomegalovirus infection	25/3170	42/5352	0.550932	0.999901	tr|A0A1U8DVD3|A0A1U8DVD3_CAPAN/tr|A0A1U8E802|A0A1U8E802_CAPAN/tr|A0A1U8FHU1|A0A1U8FHU1_CAPAN/tr|A0A1U8GI15|A0A1U8GI15_CAPAN/tr|A0A1U8GNS8|A0A1U8GNS8_CAPAN/tr|A0A2G2YRL8|A0A2G2YRL8_CAPAN/tr|A0A2G2ZCH3|A0A2G2ZCH3_CAPAN/tr|A0A2G2ZLK0|A0A2G2ZLK0_CAPAN/tr|A0A2G2ZQU1|A0A2G2ZQU1_CAPAN/tr|A0A2G3AL05|A0A2G3AL05_CAPAN/tr|A0A1U8ECR7|A0A1U8ECR7_CAPAN/tr|A0A1U8EF87|A0A1U8EF87_CAPAN/tr|A0A2G2ZMC1|A0A2G2ZMC1_CA…	10	15	https:\\www.genome.jp\dbget-bin\www_bget?map05163
ko04012	ErbB signaling pathway	8/3170	13/5352	0.551645	0.999901	tr|A0A2G2YRL8|A0A2G2YRL8_CAPAN/tr|A0A2G2ZCH3|A0A2G2ZCH3_CAPAN/tr|A0A2G3AL05|A0A2G3AL05_CAPAN/tr|A0A1U8ECR7|A0A1U8ECR7_CAPAN/tr|A0A1U8GHI1|A0A1U8GHI1_CAPAN/tr|A0A1U8GQR3|A0A1U8GQR3_CAPAN/tr|A0A2G2Y1N3|A0A2G2Y1N3_CAPAN/tr|A0A2G3A7Q4|A0A2G3A7Q4_CAPAN	3	5	https:\\www.genome.jp\dbget-bin\www_bget?map04012
ko03440	Homologous recombination	29/3170	49/5352	0.563998	0.999901	tr|A0A1U8ELC7|A0A1U8ELC7_CAPAN/tr|A0A1U8EQR2|A0A1U8EQR2_CAPAN/tr|A0A1U8GB75|A0A1U8GB75_CAPAN/tr|A0A1U8GNS1|A0A1U8GNS1_CAPAN/tr|A0A1U8H479|A0A1U8H479_CAPAN/tr|A0A1U8H493|A0A1U8H493_CAPAN/tr|A0A1U8H5B3|A0A1U8H5B3_CAPAN/tr|A0A2G2XWQ5|A0A2G2XWQ5_CAPAN/tr|A0A2G2YJ63|A0A2G2YJ63_CAPAN/tr|A0A2G2YN69|A0A2G2YN69_CAPAN/tr|A0A2G2YNF1|A0A2G2YNF1_CAPAN/tr|A0A2G2Z5X6|A0A2G2Z5X6_CAPAN/tr|A0A2G2ZBR4|A0A2G2ZBR4_CA…	14	15	https:\\www.genome.jp\dbget-bin\www_bget?map03440
ko04974	Protein digestion and absorption	12/3170	20/5352	0.567861	0.999901	tr|A0A1U8FQ97|A0A1U8FQ97_CAPAN/tr|A0A1U8FZS6|A0A1U8FZS6_CAPAN/tr|A0A2G2Y9H3|A0A2G2Y9H3_CAPAN/tr|A0A2G2YPJ6|A0A2G2YPJ6_CAPAN/tr|A0A2G2ZMK9|A0A2G2ZMK9_CAPAN/tr|A0A2G3A9Q3|A0A2G3A9Q3_CAPAN/tr|A0A1U8G2K2|A0A1U8G2K2_CAPAN/tr|A0A1U8GW63|A0A1U8GW63_CAPAN/tr|A0A2G2Z0G8|A0A2G2Z0G8_CAPAN/tr|A0A2G2ZGD1|A0A2G2ZGD1_CAPAN/tr|A0A2G2ZM48|A0A2G2ZM48_CAPAN/tr|A0A2G2ZZV8|A0A2G2ZZV8_CAPAN	6	6	https:\\www.genome.jp\dbget-bin\www_bget?map04974
ko05212	Pancreatic cancer	19/3170	32/5352	0.569096	0.999901	tr|A0A1U8DY46|A0A1U8DY46_CAPAN/tr|A0A1U8E802|A0A1U8E802_CAPAN/tr|A0A1U8FHU1|A0A1U8FHU1_CAPAN/tr|A0A2G2YRL8|A0A2G2YRL8_CAPAN/tr|A0A2G2YVG9|A0A2G2YVG9_CAPAN/tr|A0A2G2YX51|A0A2G2YX51_CAPAN/tr|A0A2G2YX54|A0A2G2YX54_CAPAN/tr|A0A2G2ZCH3|A0A2G2ZCH3_CAPAN/tr|A0A2G3A9Y1|A0A2G3A9Y1_CAPAN/tr|A0A2G3AL05|A0A2G3AL05_CAPAN/tr|A0A1U8ECR7|A0A1U8ECR7_CAPAN/tr|A0A1U8FLX3|A0A1U8FLX3_CAPAN/tr|A0A2G2ZMC1|A0A2G2ZMC1_CA…	10	9	https:\\www.genome.jp\dbget-bin\www_bget?map05212
ko04075	Plant hormone signal transduction	103/3170	175/5352	0.573227	0.999901	tr|A0A1U8DRZ4|A0A1U8DRZ4_CAPAN/tr|A0A1U8ECN6|A0A1U8ECN6_CAPAN/tr|A0A1U8EPX8|A0A1U8EPX8_CAPAN/tr|A0A1U8FFY9|A0A1U8FFY9_CAPAN/tr|A0A1U8FLL5|A0A1U8FLL5_CAPAN/tr|A0A1U8FTM2|A0A1U8FTM2_CAPAN/tr|A0A1U8G0V3|A0A1U8G0V3_CAPAN/tr|A0A1U8G4E7|A0A1U8G4E7_CAPAN/tr|A0A1U8GL55|A0A1U8GL55_CAPAN/tr|A0A1U8GMG7|A0A1U8GMG7_CAPAN/tr|A0A1U8GQ56|A0A1U8GQ56_CAPAN/tr|A0A1U8HA36|A0A1U8HA36_CAPAN/tr|A0A1U8HB06|A0A1U8HB06_CA…	48	55	https:\\www.genome.jp\dbget-bin\www_bget?map04075
ko00564	Glycerophospholipid metabolism	60/3170	102/5352	0.576049	0.999901	tr|A0A1U8EJL5|A0A1U8EJL5_CAPAN/tr|A0A1U8EK90|A0A1U8EK90_CAPAN/tr|A0A1U8EZI3|A0A1U8EZI3_CAPAN/tr|A0A1U8EZV6|A0A1U8EZV6_CAPAN/tr|A0A1U8F0I0|A0A1U8F0I0_CAPAN/tr|A0A1U8F3M2|A0A1U8F3M2_CAPAN/tr|A0A1U8FPC9|A0A1U8FPC9_CAPAN/tr|A0A1U8FT99|A0A1U8FT99_CAPAN/tr|A0A1U8FXP5|A0A1U8FXP5_CAPAN/tr|A0A1U8G5A6|A0A1U8G5A6_CAPAN/tr|A0A1U8GTY1|A0A1U8GTY1_CAPAN/tr|A0A1U8GY57|A0A1U8GY57_CAPAN/tr|A0A2G2XTE8|A0A2G2XTE8_CA…	30	30	https:\\www.genome.jp\dbget-bin\www_bget?map00564
ko00603	Glycosphingolipid biosynthesis - globo and isoglobo series	5/3170	8/5352	0.576188	0.999901	tr|A0A1U8GY22|A0A1U8GY22_CAPAN/tr|A0A2G2Y5J9|A0A2G2Y5J9_CAPAN/tr|A0A1U8G7A3|A0A1U8G7A3_CAPAN/tr|A0A1U8GUH0|A0A1U8GUH0_CAPAN/tr|A0A2G2YFF6|A0A2G2YFF6_CAPAN	2	3	https:\\www.genome.jp\dbget-bin\www_bget?map00603
ko05168	Herpes simplex virus 1 infection	16/3170	27/5352	0.580948	0.999901	tr|A0A1U8DVD3|A0A1U8DVD3_CAPAN/tr|A0A1U8ET70|A0A1U8ET70_CAPAN/tr|A0A1U8FYZ9|A0A1U8FYZ9_CAPAN/tr|A0A1U8HBG4|A0A1U8HBG4_CAPAN/tr|A0A2G2Y4P8|A0A2G2Y4P8_CAPAN/tr|A0A2G2Y971|A0A2G2Y971_CAPAN/tr|A0A2G2YLG6|A0A2G2YLG6_CAPAN/tr|A0A1U8DUK9|A0A1U8DUK9_CAPAN/tr|A0A1U8FC81|A0A1U8FC81_CAPAN/tr|A0A1U8FJZ4|A0A1U8FJZ4_CAPAN/tr|A0A1U8G4F2|A0A1U8G4F2_CAPAN/tr|A0A1U8GR53|A0A1U8GR53_CAPAN/tr|A0A2G2XV13|A0A2G2XV13_CA…	7	9	https:\\www.genome.jp\dbget-bin\www_bget?map05168
ko05214	Glioma	16/3170	27/5352	0.580948	0.999901	tr|A0A1U8DY46|A0A1U8DY46_CAPAN/tr|A0A2G2YVG9|A0A2G2YVG9_CAPAN/tr|A0A2G2YX51|A0A2G2YX51_CAPAN/tr|A0A2G2ZLK0|A0A2G2ZLK0_CAPAN/tr|A0A2G2ZQU1|A0A2G2ZQU1_CAPAN/tr|A0A2G3A7Y8|A0A2G3A7Y8_CAPAN/tr|A0A2G3AL05|A0A2G3AL05_CAPAN/tr|A0A1U8DWX6|A0A1U8DWX6_CAPAN/tr|A0A1U8ECR7|A0A1U8ECR7_CAPAN/tr|A0A1U8FLX3|A0A1U8FLX3_CAPAN/tr|A0A1U8FY78|A0A1U8FY78_CAPAN/tr|A0A1U8GHI1|A0A1U8GHI1_CAPAN/tr|A0A1U8GTM3|A0A1U8GTM3_CA…	7	9	https:\\www.genome.jp\dbget-bin\www_bget?map05214
ko04966	Collecting duct acid secretion	13/3170	22/5352	0.595851	0.999901	tr|A0A1U8E721|A0A1U8E721_CAPAN/tr|A0A1U8F810|A0A1U8F810_CAPAN/tr|A0A1U8FH10|A0A1U8FH10_CAPAN/tr|A0A1U8FK77|A0A1U8FK77_CAPAN/tr|A0A1U8GRL1|A0A1U8GRL1_CAPAN/tr|A0A2G2Y929|A0A2G2Y929_CAPAN/tr|A0A1U8FAN4|A0A1U8FAN4_CAPAN/tr|A0A1U8FYZ7|A0A1U8FYZ7_CAPAN/tr|A0A1U8GDW0|A0A1U8GDW0_CAPAN/tr|A0A1U8GEJ0|A0A1U8GEJ0_CAPAN/tr|A0A1U8H960|A0A1U8H960_CAPAN/tr|A0A2G2ZCJ8|A0A2G2ZCJ8_CAPAN/tr|A0A2G3AI07|A0A2G3AI07_CA…	6	7	https:\\www.genome.jp\dbget-bin\www_bget?map04966
ko01200	Carbon metabolism	155/3170	264/5352	0.596078	0.999901	tr|A0A1U8E404|A0A1U8E404_CAPAN/tr|A0A1U8E675|A0A1U8E675_CAPAN/tr|A0A1U8E9N3|A0A1U8E9N3_CAPAN/tr|A0A1U8E9W4|A0A1U8E9W4_CAPAN/tr|A0A1U8EBJ1|A0A1U8EBJ1_CAPAN/tr|A0A1U8EEA5|A0A1U8EEA5_CAPAN/tr|A0A1U8EHW1|A0A1U8EHW1_CAPAN/tr|A0A1U8EIE7|A0A1U8EIE7_CAPAN/tr|A0A1U8EJT2|A0A1U8EJT2_CAPAN/tr|A0A1U8EMD1|A0A1U8EMD1_CAPAN/tr|A0A1U8ENS4|A0A1U8ENS4_CAPAN/tr|A0A1U8ETH0|A0A1U8ETH0_CAPAN/tr|A0A1U8EX10|A0A1U8EX10_CA…	88	67	https:\\www.genome.jp\dbget-bin\www_bget?map01200
ko00400	Phenylalanine, tyrosine and tryptophan biosynthesis	24/3170	41/5352	0.602146	0.999901	tr|A0A1U8E5J0|A0A1U8E5J0_CAPAN/tr|A0A1U8F8K7|A0A1U8F8K7_CAPAN/tr|A0A1U8H4J0|A0A1U8H4J0_CAPAN/tr|A0A1U8HAT1|A0A1U8HAT1_CAPAN/tr|A0A1U8HBT5|A0A1U8HBT5_CAPAN/tr|A0A1U8HJR9|A0A1U8HJR9_CAPAN/tr|A0A2G2XZ07|A0A2G2XZ07_CAPAN/tr|A0A2G2YL26|A0A2G2YL26_CAPAN/tr|A0A2G2YLC2|A0A2G2YLC2_CAPAN/tr|A0A2G2YVJ2|A0A2G2YVJ2_CAPAN/tr|A0A2G2ZDQ1|A0A2G2ZDQ1_CAPAN/tr|A0A2G2ZGC1|A0A2G2ZGC1_CAPAN/tr|A0A2G3ACL1|A0A2G3ACL1_CA…	13	11	https:\\www.genome.jp\dbget-bin\www_bget?map00400
ko00460	Cyanoamino acid metabolism	24/3170	41/5352	0.602146	0.999901	tr|A0A1U8E760|A0A1U8E760_CAPAN/tr|A0A1U8EDB4|A0A1U8EDB4_CAPAN/tr|A0A2G2YUZ0|A0A2G2YUZ0_CAPAN/tr|A0A2G2YZW8|A0A2G2YZW8_CAPAN/tr|A0A2G2Z869|A0A2G2Z869_CAPAN/tr|A0A2G2ZDA8|A0A2G2ZDA8_CAPAN/tr|A0A2G2ZDB0|A0A2G2ZDB0_CAPAN/tr|A0A2G2ZJ33|A0A2G2ZJ33_CAPAN/tr|A0A2G3AAY2|A0A2G3AAY2_CAPAN/tr|A0A2G3AK49|A0A2G3AK49_CAPAN/tr|A0A1U8EXG0|A0A1U8EXG0_CAPAN/tr|A0A1U8F8A5|A0A1U8F8A5_CAPAN/tr|A0A1U8HH40|A0A1U8HH40_CA…	10	14	https:\\www.genome.jp\dbget-bin\www_bget?map00460
ko04710	Circadian rhythm	17/3170	29/5352	0.605128	0.999901	tr|A0A1U8ELN9|A0A1U8ELN9_CAPAN/tr|A0A1U8F789|A0A1U8F789_CAPAN/tr|A0A2G2YI64|A0A2G2YI64_CAPAN/tr|A0A2G2ZEJ4|A0A2G2ZEJ4_CAPAN/tr|A0A2G2ZF41|A0A2G2ZF41_CAPAN/tr|A0A2G2ZK99|A0A2G2ZK99_CAPAN/tr|A0A1U8DUB7|A0A1U8DUB7_CAPAN/tr|A0A1U8EMK5|A0A1U8EMK5_CAPAN/tr|A0A1U8F370|A0A1U8F370_CAPAN/tr|A0A1U8FKW3|A0A1U8FKW3_CAPAN/tr|A0A1U8FYQ0|A0A1U8FYQ0_CAPAN/tr|A0A1U8GPY8|A0A1U8GPY8_CAPAN/tr|A0A1U8GXW0|A0A1U8GXW0_CA…	6	11	https:\\www.genome.jp\dbget-bin\www_bget?map04710
ko04361	Axon regeneration	28/3170	48/5352	0.611184	0.999901	tr|A0A1U8E802|A0A1U8E802_CAPAN/tr|A0A1U8F3M2|A0A1U8F3M2_CAPAN/tr|A0A1U8FHU1|A0A1U8FHU1_CAPAN/tr|A0A1U8GNS8|A0A1U8GNS8_CAPAN/tr|A0A2G2Y5M0|A0A2G2Y5M0_CAPAN/tr|A0A2G2YRL8|A0A2G2YRL8_CAPAN/tr|A0A2G2ZCH3|A0A2G2ZCH3_CAPAN/tr|A0A2G3A294|A0A2G3A294_CAPAN/tr|A0A2G3A7Y8|A0A2G3A7Y8_CAPAN/tr|A0A1U8DWX6|A0A1U8DWX6_CAPAN/tr|A0A1U8EMK5|A0A1U8EMK5_CAPAN/tr|A0A1U8EXZ4|A0A1U8EXZ4_CAPAN/tr|A0A1U8FKW3|A0A1U8FKW3_CA…	9	19	https:\\www.genome.jp\dbget-bin\www_bget?map04361
ko04810	Regulation of actin cytoskeleton	28/3170	48/5352	0.611184	0.999901	tr|A0A1U8DU09|A0A1U8DU09_CAPAN/tr|A0A1U8E802|A0A1U8E802_CAPAN/tr|A0A1U8EEJ8|A0A1U8EEJ8_CAPAN/tr|A0A1U8FHU1|A0A1U8FHU1_CAPAN/tr|A0A1U8HBG4|A0A1U8HBG4_CAPAN/tr|A0A2G2XU69|A0A2G2XU69_CAPAN/tr|A0A2G2ZF64|A0A2G2ZF64_CAPAN/tr|A0A2G2ZP28|A0A2G2ZP28_CAPAN/tr|A0A2G3AAA0|A0A2G3AAA0_CAPAN/tr|A0A2G3AL05|A0A2G3AL05_CAPAN/tr|A0A1U8DUK9|A0A1U8DUK9_CAPAN/tr|A0A1U8ECR7|A0A1U8ECR7_CAPAN/tr|A0A1U8EG19|A0A1U8EG19_CA…	10	18	https:\\www.genome.jp\dbget-bin\www_bget?map04810
ko00511	Other glycan degradation	21/3170	36/5352	0.613726	0.999901	tr|A0A1U8ETN4|A0A1U8ETN4_CAPAN/tr|A0A1U8GWE3|A0A1U8GWE3_CAPAN/tr|A0A1U8GY22|A0A1U8GY22_CAPAN/tr|A0A1U8H508|A0A1U8H508_CAPAN/tr|A0A2G2XJB4|A0A2G2XJB4_CAPAN/tr|A0A2G2Y0C3|A0A2G2Y0C3_CAPAN/tr|A0A2G2Y5J9|A0A2G2Y5J9_CAPAN/tr|A0A2G2YI88|A0A2G2YI88_CAPAN/tr|A0A2G2ZDF0|A0A2G2ZDF0_CAPAN/tr|A0A2G2ZTS0|A0A2G2ZTS0_CAPAN/tr|A0A2G2ZVH2|A0A2G2ZVH2_CAPAN/tr|A0A2G2ZYP6|A0A2G2ZYP6_CAPAN/tr|A0A1U8E8Z4|A0A1U8E8Z4_CA…	12	9	https:\\www.genome.jp\dbget-bin\www_bget?map00511
ko00908	Zeatin biosynthesis	6/3170	10/5352	0.613756	0.999901	tr|A0A2G2ZGC0|A0A2G2ZGC0_CAPAN/tr|A0A2G2ZQX1|A0A2G2ZQX1_CAPAN/tr|A0A2G2YDC0|A0A2G2YDC0_CAPAN/tr|A0A2G2YVL6|A0A2G2YVL6_CAPAN/tr|A0A2G2ZF86|A0A2G2ZF86_CAPAN/tr|A0A2G2ZFH4|A0A2G2ZFH4_CAPAN	2	4	https:\\www.genome.jp\dbget-bin\www_bget?map00908
ko04917	Prolactin signaling pathway	6/3170	10/5352	0.613756	0.999901	tr|A0A2G3AL05|A0A2G3AL05_CAPAN/tr|A0A1U8ECR7|A0A1U8ECR7_CAPAN/tr|A0A1U8GHI1|A0A1U8GHI1_CAPAN/tr|A0A1U8GQR3|A0A1U8GQR3_CAPAN/tr|A0A2G2Y1N3|A0A2G2Y1N3_CAPAN/tr|A0A2G2YK81|A0A2G2YK81_CAPAN	1	5	https:\\www.genome.jp\dbget-bin\www_bget?map04917
ko05221	Acute myeloid leukemia	6/3170	10/5352	0.613756	0.999901	tr|A0A2G2YRL8|A0A2G2YRL8_CAPAN/tr|A0A2G2ZCH3|A0A2G2ZCH3_CAPAN/tr|A0A2G3AL05|A0A2G3AL05_CAPAN/tr|A0A1U8ECR7|A0A1U8ECR7_CAPAN/tr|A0A1U8GHI1|A0A1U8GHI1_CAPAN/tr|A0A2G3A7Q4|A0A2G3A7Q4_CAPAN	3	3	https:\\www.genome.jp\dbget-bin\www_bget?map05221
ko03013	RNA transport	80/3170	137/5352	0.615759	0.999901	tr|A0A023JGD5|A0A023JGD5_CAPAN/tr|A0A1U8DZ62|A0A1U8DZ62_CAPAN/tr|A0A1U8DZF4|A0A1U8DZF4_CAPAN/tr|A0A1U8E1F5|A0A1U8E1F5_CAPAN/tr|A0A1U8E5A0|A0A1U8E5A0_CAPAN/tr|A0A1U8E5V0|A0A1U8E5V0_CAPAN/tr|A0A1U8E9Z5|A0A1U8E9Z5_CAPAN/tr|A0A1U8EBP2|A0A1U8EBP2_CAPAN/tr|A0A1U8EL12|A0A1U8EL12_CAPAN/tr|A0A1U8ET70|A0A1U8ET70_CAPAN/tr|A0A1U8FER0|A0A1U8FER0_CAPAN/tr|A0A1U8FIQ2|A0A1U8FIQ2_CAPAN/tr|A0A1U8G4Q1|A0A1U8G4Q1_CA…	39	41	https:\\www.genome.jp\dbget-bin\www_bget?map03013
ko00280	Valine, leucine and isoleucine degradation	39/3170	67/5352	0.618988	0.999901	tr|A0A1U8DZI7|A0A1U8DZI7_CAPAN/tr|A0A1U8EHG9|A0A1U8EHG9_CAPAN/tr|A0A1U8EJT2|A0A1U8EJT2_CAPAN/tr|A0A1U8FTF8|A0A1U8FTF8_CAPAN/tr|A0A1U8G625|A0A1U8G625_CAPAN/tr|A0A1U8GLX2|A0A1U8GLX2_CAPAN/tr|A0A1U8GP95|A0A1U8GP95_CAPAN/tr|A0A2G2XX10|A0A2G2XX10_CAPAN/tr|A0A2G2XYC1|A0A2G2XYC1_CAPAN/tr|A0A2G2Y352|A0A2G2Y352_CAPAN/tr|A0A2G2Y491|A0A2G2Y491_CAPAN/tr|A0A2G2Y8M1|A0A2G2Y8M1_CAPAN/tr|A0A2G2YB87|A0A2G2YB87_CA…	22	17	https:\\www.genome.jp\dbget-bin\www_bget?map00280
ko04015	Rap1 signaling pathway	14/3170	24/5352	0.621169	0.999901	tr|A0A1U8DU09|A0A1U8DU09_CAPAN/tr|A0A1U8E802|A0A1U8E802_CAPAN/tr|A0A1U8FHU1|A0A1U8FHU1_CAPAN/tr|A0A2G2ZLK0|A0A2G2ZLK0_CAPAN/tr|A0A2G2ZQU1|A0A2G2ZQU1_CAPAN/tr|A0A2G3AL05|A0A2G3AL05_CAPAN/tr|A0A1U8ECR7|A0A1U8ECR7_CAPAN/tr|A0A2G2ZMC1|A0A2G2ZMC1_CAPAN/tr|A0A1U8FSA0|A0A1U8FSA0_CAPAN/tr|A0A1U8FY78|A0A1U8FY78_CAPAN/tr|A0A1U8GHI1|A0A1U8GHI1_CAPAN/tr|A0A2G2Y7G2|A0A2G2Y7G2_CAPAN/tr|A0A2G2YG20|A0A2G2YG20_CA…	6	8	https:\\www.genome.jp\dbget-bin\www_bget?map04015
ko05031	Amphetamine addiction	18/3170	31/5352	0.627454	0.999901	tr|A0A1U8GI15|A0A1U8GI15_CAPAN/tr|A0A1U8GNS8|A0A1U8GNS8_CAPAN/tr|A0A1U8HBG4|A0A1U8HBG4_CAPAN/tr|A0A2G2ZLK0|A0A2G2ZLK0_CAPAN/tr|A0A2G2ZQU1|A0A2G2ZQU1_CAPAN/tr|A0A1U8DUK9|A0A1U8DUK9_CAPAN/tr|A0A1U8EF87|A0A1U8EF87_CAPAN/tr|A0A1U8FC81|A0A1U8FC81_CAPAN/tr|A0A1U8FJZ4|A0A1U8FJZ4_CAPAN/tr|A0A1U8FY78|A0A1U8FY78_CAPAN/tr|A0A1U8GR53|A0A1U8GR53_CAPAN/tr|A0A1U8HDL1|A0A1U8HDL1_CAPAN/tr|A0A2G2Y7G2|A0A2G2Y7G2_CA…	5	13	https:\\www.genome.jp\dbget-bin\www_bget?map05031
ko04530	Tight junction	29/3170	50/5352	0.629232	0.999901	tr|A0A1U8E802|A0A1U8E802_CAPAN/tr|A0A1U8ELN9|A0A1U8ELN9_CAPAN/tr|A0A1U8FHU1|A0A1U8FHU1_CAPAN/tr|A0A1U8FK71|A0A1U8FK71_CAPAN/tr|A0A1U8GDF9|A0A1U8GDF9_CAPAN/tr|A0A1U8GNS8|A0A1U8GNS8_CAPAN/tr|A0A1U8GYC8|A0A1U8GYC8_CAPAN/tr|A0A2G2XWH5|A0A2G2XWH5_CAPAN/tr|A0A2G2YI64|A0A2G2YI64_CAPAN/tr|A0A2G2ZK99|A0A2G2ZK99_CAPAN/tr|A0A2G2ZVG7|A0A2G2ZVG7_CAPAN/tr|A0A2G3AK84|A0A2G3AK84_CAPAN/tr|A0A1U8DUB7|A0A1U8DUB7_CA…	12	17	https:\\www.genome.jp\dbget-bin\www_bget?map04530
ko03010	Ribosome	132/3170	226/5352	0.629242	0.999901	tr|A0A075W1P9|A0A075W1P9_CAPAN/tr|A0A1U8DVW7|A0A1U8DVW7_CAPAN/tr|A0A1U8DW16|A0A1U8DW16_CAPAN/tr|A0A1U8E3D2|A0A1U8E3D2_CAPAN/tr|A0A1U8E3Z7|A0A1U8E3Z7_CAPAN/tr|A0A1U8E4G2|A0A1U8E4G2_CAPAN/tr|A0A1U8E9M2|A0A1U8E9M2_CAPAN/tr|A0A1U8EAP7|A0A1U8EAP7_CAPAN/tr|A0A1U8EDZ7|A0A1U8EDZ7_CAPAN/tr|A0A1U8EFR8|A0A1U8EFR8_CAPAN/tr|A0A1U8EK12|A0A1U8EK12_CAPAN/tr|A0A1U8ELH9|A0A1U8ELH9_CAPAN/tr|A0A1U8EMT5|A0A1U8EMT5_CA…	76	56	https:\\www.genome.jp\dbget-bin\www_bget?map03010
ko04142	Lysosome	54/3170	93/5352	0.63404	0.999901	tr|A0A1U8DUP2|A0A1U8DUP2_CAPAN/tr|A0A1U8EH43|A0A1U8EH43_CAPAN/tr|A0A1U8ETN4|A0A1U8ETN4_CAPAN/tr|A0A1U8FH10|A0A1U8FH10_CAPAN/tr|A0A1U8FQI1|A0A1U8FQI1_CAPAN/tr|A0A1U8FW31|A0A1U8FW31_CAPAN/tr|A0A1U8FWE5|A0A1U8FWE5_CAPAN/tr|A0A1U8GF20|A0A1U8GF20_CAPAN/tr|A0A1U8GY22|A0A1U8GY22_CAPAN/tr|A0A1U8H508|A0A1U8H508_CAPAN/tr|A0A1U8H580|A0A1U8H580_CAPAN/tr|A0A2G2XJB4|A0A2G2XJB4_CAPAN/tr|A0A2G3AM08|A0A2G3AM08_CA…	30	24	https:\\www.genome.jp\dbget-bin\www_bget?map04142
ko04927	Cortisol synthesis and secretion	2/3170	3/5352	0.636905	0.999901	tr|A0A1U8GNS8|A0A1U8GNS8_CAPAN/tr|A0A2G2Z5A1|A0A2G2Z5A1_CAPAN	1	1	https:\\www.genome.jp\dbget-bin\www_bget?map04927
ko04964	Proximal tubule bicarbonate reclamation	2/3170	3/5352	0.636905	0.999901	tr|A0A1U8E9N3|A0A1U8E9N3_CAPAN/tr|A0A1U8EBJ1|A0A1U8EBJ1_CAPAN	2	0	https:\\www.genome.jp\dbget-bin\www_bget?map04964
ko05226	Gastric cancer	26/3170	45/5352	0.640203	0.999901	tr|A0A1U8DY46|A0A1U8DY46_CAPAN/tr|A0A1U8FQF4|A0A1U8FQF4_CAPAN/tr|A0A2G2YB64|A0A2G2YB64_CAPAN/tr|A0A2G2YBB2|A0A2G2YBB2_CAPAN/tr|A0A2G2YI21|A0A2G2YI21_CAPAN/tr|A0A2G2YRL8|A0A2G2YRL8_CAPAN/tr|A0A2G2YVG9|A0A2G2YVG9_CAPAN/tr|A0A2G2YX51|A0A2G2YX51_CAPAN/tr|A0A2G2Z6H7|A0A2G2Z6H7_CAPAN/tr|A0A2G2ZCH3|A0A2G2ZCH3_CAPAN/tr|A0A2G2ZFV1|A0A2G2ZFV1_CAPAN/tr|A0A2G3A7E3|A0A2G3A7E3_CAPAN/tr|A0A2G3A881|A0A2G3A881_CA…	15	11	https:\\www.genome.jp\dbget-bin\www_bget?map05226
ko04660	T cell receptor signaling pathway	11/3170	19/5352	0.64202	0.999901	tr|A0A1U8FYZ9|A0A1U8FYZ9_CAPAN/tr|A0A1U8GI15|A0A1U8GI15_CAPAN/tr|A0A2G3AL05|A0A2G3AL05_CAPAN/tr|A0A1U8ECR7|A0A1U8ECR7_CAPAN/tr|A0A1U8EF87|A0A1U8EF87_CAPAN/tr|A0A1U8EX33|A0A1U8EX33_CAPAN/tr|A0A1U8GHI1|A0A1U8GHI1_CAPAN/tr|A0A1U8GQR3|A0A1U8GQR3_CAPAN/tr|A0A1U8HDL1|A0A1U8HDL1_CAPAN/tr|A0A2G2Y1N3|A0A2G2Y1N3_CAPAN/tr|A0A2G2Z050|A0A2G2Z050_CAPAN	3	8	https:\\www.genome.jp\dbget-bin\www_bget?map04660
ko04668	TNF signaling pathway	11/3170	19/5352	0.64202	0.999901	tr|A0A1U8FYZ9|A0A1U8FYZ9_CAPAN/tr|A0A2G2Y485|A0A2G2Y485_CAPAN/tr|A0A2G2YKT2|A0A2G2YKT2_CAPAN/tr|A0A2G2YYB3|A0A2G2YYB3_CAPAN/tr|A0A2G2ZXV6|A0A2G2ZXV6_CAPAN/tr|A0A2G3AL05|A0A2G3AL05_CAPAN/tr|A0A1U8ECR7|A0A1U8ECR7_CAPAN/tr|A0A1U8GHI1|A0A1U8GHI1_CAPAN/tr|A0A2G2Z5A1|A0A2G2Z5A1_CAPAN/tr|A0A2G2ZPX2|A0A2G2ZPX2_CAPAN/tr|A0A2G3AFB6|A0A2G3AFB6_CAPAN	6	5	https:\\www.genome.jp\dbget-bin\www_bget?map04668
ko04933	AGE-RAGE signaling pathway in diabetic complications	11/3170	19/5352	0.64202	0.999901	tr|A0A1U8E802|A0A1U8E802_CAPAN/tr|A0A1U8FHU1|A0A1U8FHU1_CAPAN/tr|A0A2G2XZA8|A0A2G2XZA8_CAPAN/tr|A0A2G2ZE97|A0A2G2ZE97_CAPAN/tr|A0A2G3AL05|A0A2G3AL05_CAPAN/tr|A0A1U8ECR7|A0A1U8ECR7_CAPAN/tr|A0A2G2ZMC1|A0A2G2ZMC1_CAPAN/tr|A0A1U8FSA0|A0A1U8FSA0_CAPAN/tr|A0A1U8G2K2|A0A1U8G2K2_CAPAN/tr|A0A2G2Y7M4|A0A2G2Y7M4_CAPAN/tr|A0A2G2ZGD1|A0A2G2ZGD1_CAPAN	5	6	https:\\www.genome.jp\dbget-bin\www_bget?map04933
ko00010	Glycolysis / Gluconeogenesis	79/3170	136/5352	0.643266	0.999901	tr|A0A1U8E675|A0A1U8E675_CAPAN/tr|A0A1U8EGA1|A0A1U8EGA1_CAPAN/tr|A0A1U8EHW1|A0A1U8EHW1_CAPAN/tr|A0A1U8EIE7|A0A1U8EIE7_CAPAN/tr|A0A1U8ENS4|A0A1U8ENS4_CAPAN/tr|A0A1U8EYR8|A0A1U8EYR8_CAPAN/tr|A0A1U8EZV9|A0A1U8EZV9_CAPAN/tr|A0A1U8F4C0|A0A1U8F4C0_CAPAN/tr|A0A1U8FEW5|A0A1U8FEW5_CAPAN/tr|A0A1U8FN75|A0A1U8FN75_CAPAN/tr|A0A1U8FQB2|A0A1U8FQB2_CAPAN/tr|A0A1U8FSY0|A0A1U8FSY0_CAPAN/tr|A0A1U8FTF8|A0A1U8FTF8_CA…	45	34	https:\\www.genome.jp\dbget-bin\www_bget?map00010
ko01040	Biosynthesis of unsaturated fatty acids	15/3170	26/5352	0.644209	0.999901	tr|A0A1U8E9W4|A0A1U8E9W4_CAPAN/tr|A0A1U8F2S5|A0A1U8F2S5_CAPAN/tr|A0A1U8F6Z5|A0A1U8F6Z5_CAPAN/tr|A0A1U8F7W3|A0A1U8F7W3_CAPAN/tr|A0A1U8H6J5|A0A1U8H6J5_CAPAN/tr|A0A2G2Y5S2|A0A2G2Y5S2_CAPAN/tr|A0A2G2YLA1|A0A2G2YLA1_CAPAN/tr|A0A1U8EEP3|A0A1U8EEP3_CAPAN/tr|A0A1U8EYN8|A0A1U8EYN8_CAPAN/tr|A0A1U8G113|A0A1U8G113_CAPAN/tr|A0A1U8GE96|A0A1U8GE96_CAPAN/tr|A0A1U8GN34|A0A1U8GN34_CAPAN/tr|A0A2G2YBD4|A0A2G2YBD4_CA…	7	8	https:\\www.genome.jp\dbget-bin\www_bget?map01040
ko00591	Linoleic acid metabolism	7/3170	12/5352	0.644761	0.999901	tr|A0A1U8EK90|A0A1U8EK90_CAPAN/tr|A0A2G2Y0T3|A0A2G2Y0T3_CAPAN/tr|A0A2G2ZVH7|A0A2G2ZVH7_CAPAN/tr|A0A2G2ZVI4|A0A2G2ZVI4_CAPAN/tr|A0A2G2ZVJ5|A0A2G2ZVJ5_CAPAN/tr|F2YL87|F2YL87_CAPAN/tr|A0A2G2ZDR4|A0A2G2ZDR4_CAPAN	6	1	https:\\www.genome.jp\dbget-bin\www_bget?map00591
ko04926	Relaxin signaling pathway	7/3170	12/5352	0.644761	0.999901	tr|A0A1U8GNS8|A0A1U8GNS8_CAPAN/tr|A0A2G3AL05|A0A2G3AL05_CAPAN/tr|A0A1U8ECR7|A0A1U8ECR7_CAPAN/tr|A0A1U8G2K2|A0A1U8G2K2_CAPAN/tr|A0A1U8GHI1|A0A1U8GHI1_CAPAN/tr|A0A2G2Z5A1|A0A2G2Z5A1_CAPAN/tr|A0A2G2ZGD1|A0A2G2ZGD1_CAPAN	2	5	https:\\www.genome.jp\dbget-bin\www_bget?map04926
ko05165	Human papillomavirus infection	62/3170	107/5352	0.647172	0.999901	tr|A0A1U8E721|A0A1U8E721_CAPAN/tr|A0A1U8F810|A0A1U8F810_CAPAN/tr|A0A1U8FH10|A0A1U8FH10_CAPAN/tr|A0A1U8FK77|A0A1U8FK77_CAPAN/tr|A0A1U8FTF4|A0A1U8FTF4_CAPAN/tr|A0A1U8GDF9|A0A1U8GDF9_CAPAN/tr|A0A1U8GNS8|A0A1U8GNS8_CAPAN/tr|A0A1U8GRL1|A0A1U8GRL1_CAPAN/tr|A0A1U8GTX9|A0A1U8GTX9_CAPAN/tr|A0A1U8GYC8|A0A1U8GYC8_CAPAN/tr|A0A1U8H012|A0A1U8H012_CAPAN/tr|A0A1U8H479|A0A1U8H479_CAPAN/tr|A0A1U8H580|A0A1U8H580_CA…	29	33	https:\\www.genome.jp\dbget-bin\www_bget?map05165
ko00130	Ubiquinone and other terpenoid-quinone biosynthesis	23/3170	40/5352	0.652741	0.999901	tr|A0A1U8E000|A0A1U8E000_CAPAN/tr|A0A1U8EQ50|A0A1U8EQ50_CAPAN/tr|A0A1U8FWD5|A0A1U8FWD5_CAPAN/tr|A0A1U8G129|A0A1U8G129_CAPAN/tr|A0A1U8GPZ1|A0A1U8GPZ1_CAPAN/tr|A0A1U8HJR9|A0A1U8HJR9_CAPAN/tr|A0A2G2XZH4|A0A2G2XZH4_CAPAN/tr|A0A2G2XZP2|A0A2G2XZP2_CAPAN/tr|A0A2G2ZE59|A0A2G2ZE59_CAPAN/tr|A0A2G2ZIC8|A0A2G2ZIC8_CAPAN/tr|A0A2G3A420|A0A2G3A420_CAPAN/tr|A0A1U8FW28|A0A1U8FW28_CAPAN/tr|A0A1U8GH87|A0A1U8GH87_CA…	11	12	https:\\www.genome.jp\dbget-bin\www_bget?map00130
ko04137	Mitophagy - animal	23/3170	40/5352	0.652741	0.999901	tr|A0A1U8EDM5|A0A1U8EDM5_CAPAN/tr|A0A1U8EST5|A0A1U8EST5_CAPAN/tr|A0A1U8EXX6|A0A1U8EXX6_CAPAN/tr|A0A1U8FH57|A0A1U8FH57_CAPAN/tr|A0A1U8GGM9|A0A1U8GGM9_CAPAN/tr|A0A1U8GT38|A0A1U8GT38_CAPAN/tr|A0A1U8GTP6|A0A1U8GTP6_CAPAN/tr|A0A2G2XXE9|A0A2G2XXE9_CAPAN/tr|A0A2G2Y7B4|A0A2G2Y7B4_CAPAN/tr|A0A2G2YIU3|A0A2G2YIU3_CAPAN/tr|A0A2G2ZBQ0|A0A2G2ZBQ0_CAPAN/tr|A0A2G2ZQ52|A0A2G2ZQ52_CAPAN/tr|A0A1U8F8Z2|A0A1U8F8Z2_CA…	12	11	https:\\www.genome.jp\dbget-bin\www_bget?map04137
ko00020	Citrate cycle (TCA cycle)	38/3170	66/5352	0.65807	0.999901	tr|A0A1U8EBJ1|A0A1U8EBJ1_CAPAN/tr|A0A1U8EEA5|A0A1U8EEA5_CAPAN/tr|A0A1U8EIE7|A0A1U8EIE7_CAPAN/tr|A0A1U8ENS4|A0A1U8ENS4_CAPAN/tr|A0A1U8EZV9|A0A1U8EZV9_CAPAN/tr|A0A1U8F4C0|A0A1U8F4C0_CAPAN/tr|A0A1U8FMB2|A0A1U8FMB2_CAPAN/tr|A0A1U8GP31|A0A1U8GP31_CAPAN/tr|A0A1U8HBE3|A0A1U8HBE3_CAPAN/tr|A0A2G2YB87|A0A2G2YB87_CAPAN/tr|A0A2G2YEK3|A0A2G2YEK3_CAPAN/tr|A0A2G2YU50|A0A2G2YU50_CAPAN/tr|A0A2G2Z3B6|A0A2G2Z3B6_CA…	23	15	https:\\www.genome.jp\dbget-bin\www_bget?map00020
ko00790	Folate biosynthesis	12/3170	21/5352	0.665496	0.999901	tr|A0A1U8ENT1|A0A1U8ENT1_CAPAN/tr|A0A1U8F245|A0A1U8F245_CAPAN/tr|A0A2G2Y8J8|A0A2G2Y8J8_CAPAN/tr|A0A2G2Z4Z6|A0A2G2Z4Z6_CAPAN/tr|A0A2G2ZE69|A0A2G2ZE69_CAPAN/tr|A0A2G2ZF13|A0A2G2ZF13_CAPAN/tr|A0A2G3ALL6|A0A2G3ALL6_CAPAN/tr|A0A1U8E5M7|A0A1U8E5M7_CAPAN/tr|A0A1U8EIY2|A0A1U8EIY2_CAPAN/tr|A0A1U8H3T1|A0A1U8H3T1_CAPAN/tr|A0A2G2YSE1|A0A2G2YSE1_CAPAN/tr|A0A2G2ZJJ0|A0A2G2ZJJ0_CAPAN	7	5	https:\\www.genome.jp\dbget-bin\www_bget?map00790
ko04115	p53 signaling pathway	12/3170	21/5352	0.665496	0.999901	tr|A0A1U8DVD3|A0A1U8DVD3_CAPAN/tr|A0A1U8FR86|A0A1U8FR86_CAPAN/tr|A0A1U8H479|A0A1U8H479_CAPAN/tr|A0A2G2YI21|A0A2G2YI21_CAPAN/tr|A0A2G2ZZN5|A0A2G2ZZN5_CAPAN/tr|A0A2G3A1F4|A0A2G3A1F4_CAPAN/tr|A0A2G3A7Y8|A0A2G3A7Y8_CAPAN/tr|A0A1U8DS17|A0A1U8DS17_CAPAN/tr|A0A1U8DWX6|A0A1U8DWX6_CAPAN/tr|A0A1U8E5B9|A0A1U8E5B9_CAPAN/tr|A0A1U8FL37|A0A1U8FL37_CAPAN/tr|A0A1U8FQP8|A0A1U8FQP8_CAPAN	7	5	https:\\www.genome.jp\dbget-bin\www_bget?map04115
ko04370	VEGF signaling pathway	12/3170	21/5352	0.665496	0.999901	tr|A0A1U8E802|A0A1U8E802_CAPAN/tr|A0A1U8FHU1|A0A1U8FHU1_CAPAN/tr|A0A1U8GI15|A0A1U8GI15_CAPAN/tr|A0A2G2YXT6|A0A2G2YXT6_CAPAN/tr|A0A2G3AL05|A0A2G3AL05_CAPAN/tr|A0A1U8ECR7|A0A1U8ECR7_CAPAN/tr|A0A1U8EF87|A0A1U8EF87_CAPAN/tr|A0A2G2ZMC1|A0A2G2ZMC1_CAPAN/tr|A0A1U8FSA0|A0A1U8FSA0_CAPAN/tr|A0A1U8GHI1|A0A1U8GHI1_CAPAN/tr|A0A1U8HDL1|A0A1U8HDL1_CAPAN/tr|A0A2G2Z050|A0A2G2Z050_CAPAN	5	7	https:\\www.genome.jp\dbget-bin\www_bget?map04370
ko04380	Osteoclast differentiation	12/3170	21/5352	0.665496	0.999901	tr|A0A1U8E802|A0A1U8E802_CAPAN/tr|A0A1U8FHU1|A0A1U8FHU1_CAPAN/tr|A0A1U8FYZ9|A0A1U8FYZ9_CAPAN/tr|A0A1U8GI15|A0A1U8GI15_CAPAN/tr|A0A2G3AL05|A0A2G3AL05_CAPAN/tr|A0A1U8ECR7|A0A1U8ECR7_CAPAN/tr|A0A1U8EF87|A0A1U8EF87_CAPAN/tr|A0A2G2ZMC1|A0A2G2ZMC1_CAPAN/tr|A0A1U8FSA0|A0A1U8FSA0_CAPAN/tr|A0A1U8GHI1|A0A1U8GHI1_CAPAN/tr|A0A1U8HDL1|A0A1U8HDL1_CAPAN/tr|A0A2G2Z050|A0A2G2Z050_CAPAN	5	7	https:\\www.genome.jp\dbget-bin\www_bget?map04380
ko04934	Cushing syndrome	12/3170	21/5352	0.665496	0.999901	tr|A0A1U8GNS8|A0A1U8GNS8_CAPAN/tr|A0A2G2YI21|A0A2G2YI21_CAPAN/tr|A0A2G3AL05|A0A2G3AL05_CAPAN/tr|A0A1U8ECR7|A0A1U8ECR7_CAPAN/tr|A0A1U8FXL9|A0A1U8FXL9_CAPAN/tr|A0A1U8G367|A0A1U8G367_CAPAN/tr|A0A1U8GHI1|A0A1U8GHI1_CAPAN/tr|A0A1U8GQR3|A0A1U8GQR3_CAPAN/tr|A0A1U8H8S8|A0A1U8H8S8_CAPAN/tr|A0A2G2Y1N3|A0A2G2Y1N3_CAPAN/tr|A0A2G2Z5A1|A0A2G2Z5A1_CAPAN/tr|A0A2G2ZAU0|A0A2G2ZAU0_CAPAN	3	9	https:\\www.genome.jp\dbget-bin\www_bget?map04934
ko05410	Hypertrophic cardiomyopathy	12/3170	21/5352	0.665496	0.999901	tr|A0A1U8EJF7|A0A1U8EJF7_CAPAN/tr|A0A1U8ELN9|A0A1U8ELN9_CAPAN/tr|A0A2G2YI64|A0A2G2YI64_CAPAN/tr|A0A2G2ZK99|A0A2G2ZK99_CAPAN/tr|A0A1U8DUB7|A0A1U8DUB7_CAPAN/tr|A0A1U8EMK5|A0A1U8EMK5_CAPAN/tr|A0A1U8F370|A0A1U8F370_CAPAN/tr|A0A1U8FKW3|A0A1U8FKW3_CAPAN/tr|A0A1U8FYQ0|A0A1U8FYQ0_CAPAN/tr|A0A2G3A241|A0A2G3A241_CAPAN/tr|A0A2G3A4W0|A0A2G3A4W0_CAPAN/tr|A0A2G3A5T4|A0A2G3A5T4_CAPAN	4	8	https:\\www.genome.jp\dbget-bin\www_bget?map05410
ko05014	Amyotrophic lateral sclerosis	160/3170	275/5352	0.666036	0.999901	tr|A0A075VX69|A0A075VX69_CAPAN/tr|A0A075W1Y6|A0A075W1Y6_CAPAN/tr|A0A1U8DU09|A0A1U8DU09_CAPAN/tr|A0A1U8DVD3|A0A1U8DVD3_CAPAN/tr|A0A1U8E037|A0A1U8E037_CAPAN/tr|A0A1U8E2B0|A0A1U8E2B0_CAPAN/tr|A0A1U8E802|A0A1U8E802_CAPAN/tr|A0A1U8E831|A0A1U8E831_CAPAN/tr|A0A1U8E9W3|A0A1U8E9W3_CAPAN/tr|A0A1U8EBP2|A0A1U8EBP2_CAPAN/tr|A0A1U8EEV5|A0A1U8EEV5_CAPAN/tr|A0A1U8ELT5|A0A1U8ELT5_CAPAN/tr|A0A1U8EW60|A0A1U8EW60_CA…	80	80	https:\\www.genome.jp\dbget-bin\www_bget?map05014
ko00524	Neomycin, kanamycin and gentamicin biosynthesis	3/3170	5/5352	0.669235	0.999901	tr|A0A2G2YL33|A0A2G2YL33_CAPAN/tr|A0A2G3A3W8|A0A2G3A3W8_CAPAN/tr|A0A2G2YUT8|A0A2G2YUT8_CAPAN	2	1	https:\\www.genome.jp\dbget-bin\www_bget?map00524
ko04320	Dorso-ventral axis formation	3/3170	5/5352	0.669235	0.999901	tr|A0A2G3AL05|A0A2G3AL05_CAPAN/tr|A0A1U8ECR7|A0A1U8ECR7_CAPAN/tr|A0A1U8GHI1|A0A1U8GHI1_CAPAN	1	2	https:\\www.genome.jp\dbget-bin\www_bget?map04320
ko04929	GnRH secretion	3/3170	5/5352	0.669235	0.999901	tr|A0A2G3AL05|A0A2G3AL05_CAPAN/tr|A0A1U8ECR7|A0A1U8ECR7_CAPAN/tr|A0A1U8GHI1|A0A1U8GHI1_CAPAN	1	2	https:\\www.genome.jp\dbget-bin\www_bget?map04929
ko04960	Aldosterone-regulated sodium reabsorption	3/3170	5/5352	0.669235	0.999901	tr|A0A2G3AL05|A0A2G3AL05_CAPAN/tr|A0A1U8ECR7|A0A1U8ECR7_CAPAN/tr|A0A1U8EX33|A0A1U8EX33_CAPAN	1	2	https:\\www.genome.jp\dbget-bin\www_bget?map04960
ko04620	Toll-like receptor signaling pathway	8/3170	14/5352	0.671169	0.999901	tr|A0A1U8E802|A0A1U8E802_CAPAN/tr|A0A1U8FHU1|A0A1U8FHU1_CAPAN/tr|A0A1U8FYZ9|A0A1U8FYZ9_CAPAN/tr|A0A2G3AL05|A0A2G3AL05_CAPAN/tr|A0A1U8ECR7|A0A1U8ECR7_CAPAN/tr|A0A2G2ZMC1|A0A2G2ZMC1_CAPAN/tr|A0A1U8FSA0|A0A1U8FSA0_CAPAN/tr|A0A1U8GHI1|A0A1U8GHI1_CAPAN	4	4	https:\\www.genome.jp\dbget-bin\www_bget?map04620
ko04935	Growth hormone synthesis, secretion and action	8/3170	14/5352	0.671169	0.999901	tr|A0A1U8GNS8|A0A1U8GNS8_CAPAN/tr|A0A2G3AL05|A0A2G3AL05_CAPAN/tr|A0A1U8ECR7|A0A1U8ECR7_CAPAN/tr|A0A1U8GHI1|A0A1U8GHI1_CAPAN/tr|A0A1U8GQR3|A0A1U8GQR3_CAPAN/tr|A0A2G2Y1N3|A0A2G2Y1N3_CAPAN/tr|A0A2G2Z5A1|A0A2G2Z5A1_CAPAN/tr|A0A2G3A7Q4|A0A2G3A7Q4_CAPAN	2	6	https:\\www.genome.jp\dbget-bin\www_bget?map04935
ko00260	Glycine, serine and threonine metabolism	39/3170	68/5352	0.672498	0.999901	tr|A0A1U8DQZ0|A0A1U8DQZ0_CAPAN/tr|A0A1U8EWZ7|A0A1U8EWZ7_CAPAN/tr|A0A1U8F7I9|A0A1U8F7I9_CAPAN/tr|A0A1U8FTF8|A0A1U8FTF8_CAPAN/tr|A0A1U8FV49|A0A1U8FV49_CAPAN/tr|A0A1U8G676|A0A1U8G676_CAPAN/tr|A0A1U8G6P1|A0A1U8G6P1_CAPAN/tr|A0A1U8H0S9|A0A1U8H0S9_CAPAN/tr|A0A1U8H2Z2|A0A1U8H2Z2_CAPAN/tr|A0A1U8HA96|A0A1U8HA96_CAPAN/tr|A0A1U8HLJ5|A0A1U8HLJ5_CAPAN/tr|A0A2G2X1W4|A0A2G2X1W4_CAPAN/tr|A0A2G2YA34|A0A2G2YA34_CA…	19	20	https:\\www.genome.jp\dbget-bin\www_bget?map00260
ko04152	AMPK signaling pathway	47/3170	82/5352	0.68205	0.999901	tr|A0A1U8DS26|A0A1U8DS26_CAPAN/tr|A0A1U8E675|A0A1U8E675_CAPAN/tr|A0A1U8ELN9|A0A1U8ELN9_CAPAN/tr|A0A1U8EYR8|A0A1U8EYR8_CAPAN/tr|A0A1U8FK71|A0A1U8FK71_CAPAN/tr|A0A1U8FR11|A0A1U8FR11_CAPAN/tr|A0A1U8FYZ9|A0A1U8FYZ9_CAPAN/tr|A0A1U8GDF9|A0A1U8GDF9_CAPAN/tr|A0A1U8GYC8|A0A1U8GYC8_CAPAN/tr|A0A1U8H012|A0A1U8H012_CAPAN/tr|A0A2G2XWH5|A0A2G2XWH5_CAPAN/tr|A0A2G2Y4F8|A0A2G2Y4F8_CAPAN/tr|A0A2G2Y8S7|A0A2G2Y8S7_CA…	20	27	https:\\www.genome.jp\dbget-bin\www_bget?map04152
ko05160	Hepatitis C	21/3170	37/5352	0.685177	0.999901	tr|A0A1U8DVD3|A0A1U8DVD3_CAPAN/tr|A0A1U8GDF9|A0A1U8GDF9_CAPAN/tr|A0A1U8GYC8|A0A1U8GYC8_CAPAN/tr|A0A2G2XWH5|A0A2G2XWH5_CAPAN/tr|A0A2G2YI21|A0A2G2YI21_CAPAN/tr|A0A2G2YNY0|A0A2G2YNY0_CAPAN/tr|A0A2G2ZQI1|A0A2G2ZQI1_CAPAN/tr|A0A2G3AL05|A0A2G3AL05_CAPAN/tr|A0A2G3AP51|A0A2G3AP51_CAPAN/tr|A0A1U8ECR7|A0A1U8ECR7_CAPAN/tr|A0A1U8ENP8|A0A1U8ENP8_CAPAN/tr|A0A1U8FEV3|A0A1U8FEV3_CAPAN/tr|A0A1U8FHX3|A0A1U8FHX3_CA…	9	12	https:\\www.genome.jp\dbget-bin\www_bget?map05160
ko04022	cGMP-PKG signaling pathway	25/3170	44/5352	0.687044	0.999901	tr|A0A1U8EJF7|A0A1U8EJF7_CAPAN/tr|A0A1U8FC19|A0A1U8FC19_CAPAN/tr|A0A1U8GI15|A0A1U8GI15_CAPAN/tr|A0A1U8HAV5|A0A1U8HAV5_CAPAN/tr|A0A1U8HBG4|A0A1U8HBG4_CAPAN/tr|A0A2G2ZLK0|A0A2G2ZLK0_CAPAN/tr|A0A2G2ZQU1|A0A2G2ZQU1_CAPAN/tr|A0A2G3AL05|A0A2G3AL05_CAPAN/tr|A0A1U8DUK9|A0A1U8DUK9_CAPAN/tr|A0A1U8ECR7|A0A1U8ECR7_CAPAN/tr|A0A1U8EF87|A0A1U8EF87_CAPAN/tr|A0A1U8FC81|A0A1U8FC81_CAPAN/tr|A0A1U8FJZ4|A0A1U8FJZ4_CA…	8	17	https:\\www.genome.jp\dbget-bin\www_bget?map04022
ko00521	Streptomycin biosynthesis	9/3170	16/5352	0.694155	0.999901	tr|A0A1U8G039|A0A1U8G039_CAPAN/tr|A0A2G2YL33|A0A2G2YL33_CAPAN/tr|A0A2G2ZK32|A0A2G2ZK32_CAPAN/tr|A0A2G3A3W8|A0A2G3A3W8_CAPAN/tr|A0A1U8FS39|A0A1U8FS39_CAPAN/tr|A0A1U8GM07|A0A1U8GM07_CAPAN/tr|A0A1U8HBW1|A0A1U8HBW1_CAPAN/tr|A0A2G2YUT8|A0A2G2YUT8_CAPAN/tr|A0A2G2YXY1|A0A2G2YXY1_CAPAN	4	5	https:\\www.genome.jp\dbget-bin\www_bget?map00521
ko00830	Retinol metabolism	9/3170	16/5352	0.694155	0.999901	tr|A0A1U8E5K5|A0A1U8E5K5_CAPAN/tr|A0A1U8FEW5|A0A1U8FEW5_CAPAN/tr|A0A1U8H3Z9|A0A1U8H3Z9_CAPAN/tr|A0A2G2YAB6|A0A2G2YAB6_CAPAN/tr|A0A2G2Z173|A0A2G2Z173_CAPAN/tr|A0A2G2Z5H4|A0A2G2Z5H4_CAPAN/tr|A0A1U8E748|A0A1U8E748_CAPAN/tr|A0A1U8GHU0|A0A1U8GHU0_CAPAN/tr|A0A2G2Y1V1|A0A2G2Y1V1_CAPAN	6	3	https:\\www.genome.jp\dbget-bin\www_bget?map00830
ko00660	C5-Branched dibasic acid metabolism	4/3170	7/5352	0.695271	0.999901	tr|A0A1U8ET50|A0A1U8ET50_CAPAN/tr|A0A1U8G1D2|A0A1U8G1D2_CAPAN/tr|A0A2G2ZUK5|A0A2G2ZUK5_CAPAN/tr|A0A2G2ZL09|A0A2G2ZL09_CAPAN	3	1	https:\\www.genome.jp\dbget-bin\www_bget?map00660
ko00901	Indole alkaloid biosynthesis	4/3170	7/5352	0.695271	0.999901	tr|A0A1U8HA47|A0A1U8HA47_CAPAN/tr|A0A2G2YNX8|A0A2G2YNX8_CAPAN/tr|A0A2G2YS53|A0A2G2YS53_CAPAN/tr|A0A2G3AA55|A0A2G3AA55_CAPAN	2	2	https:\\www.genome.jp\dbget-bin\www_bget?map00901
ko04711	Circadian rhythm - fly	4/3170	7/5352	0.695271	0.999901	tr|A0A2G2ZEJ4|A0A2G2ZEJ4_CAPAN/tr|A0A1U8GQR3|A0A1U8GQR3_CAPAN/tr|A0A1U8GXW0|A0A1U8GXW0_CAPAN/tr|A0A2G2Y1N3|A0A2G2Y1N3_CAPAN	1	3	https:\\www.genome.jp\dbget-bin\www_bget?map04711
ko04130	SNARE interactions in vesicular transport	22/3170	39/5352	0.701831	0.999901	tr|A0A1U8EGS6|A0A1U8EGS6_CAPAN/tr|A0A1U8G535|A0A1U8G535_CAPAN/tr|A0A1U8GBZ3|A0A1U8GBZ3_CAPAN/tr|A0A1U8GUV8|A0A1U8GUV8_CAPAN/tr|A0A2G2XYQ5|A0A2G2XYQ5_CAPAN/tr|A0A2G2YVV7|A0A2G2YVV7_CAPAN/tr|A0A2G2Z5P2|A0A2G2Z5P2_CAPAN/tr|A0A2G2ZDC4|A0A2G2ZDC4_CAPAN/tr|A0A2G2ZUX3|A0A2G2ZUX3_CAPAN/tr|A0A2G3AFM2|A0A2G3AFM2_CAPAN/tr|A0A2G3AKU2|A0A2G3AKU2_CAPAN/tr|A0A1U8E2G8|A0A1U8E2G8_CAPAN/tr|A0A1U8F703|A0A1U8F703_CA…	11	11	https:\\www.genome.jp\dbget-bin\www_bget?map04130
ko05235	PD-L1 expression and PD-1 checkpoint pathway in cancer	18/3170	32/5352	0.702485	0.999901	tr|A0A1U8EDM5|A0A1U8EDM5_CAPAN/tr|A0A1U8GI15|A0A1U8GI15_CAPAN/tr|A0A1U8GT38|A0A1U8GT38_CAPAN/tr|A0A1U8GTP6|A0A1U8GTP6_CAPAN/tr|A0A2G2YRL8|A0A2G2YRL8_CAPAN/tr|A0A2G2ZBQ0|A0A2G2ZBQ0_CAPAN/tr|A0A2G2ZCH3|A0A2G2ZCH3_CAPAN/tr|A0A2G3A7Y8|A0A2G3A7Y8_CAPAN/tr|A0A2G3AL05|A0A2G3AL05_CAPAN/tr|A0A1U8DWX6|A0A1U8DWX6_CAPAN/tr|A0A1U8ECR7|A0A1U8ECR7_CAPAN/tr|A0A1U8EF87|A0A1U8EF87_CAPAN/tr|A0A1U8EWT2|A0A1U8EWT2_CA…	9	9	https:\\www.genome.jp\dbget-bin\www_bget?map05235
ko05145	Toxoplasmosis	26/3170	46/5352	0.70266	0.999901	tr|A0A1U8DVD3|A0A1U8DVD3_CAPAN/tr|A0A1U8EIB5|A0A1U8EIB5_CAPAN/tr|A0A1U8FM00|A0A1U8FM00_CAPAN/tr|A0A1U8FYD3|A0A1U8FYD3_CAPAN/tr|A0A1U8FYZ9|A0A1U8FYZ9_CAPAN/tr|A0A1U8GLV8|A0A1U8GLV8_CAPAN/tr|A0A1U8GNX4|A0A1U8GNX4_CAPAN/tr|A0A1U8GZ35|A0A1U8GZ35_CAPAN/tr|A0A2G2XYP7|A0A2G2XYP7_CAPAN/tr|A0A2G2ZD43|A0A2G2ZD43_CAPAN/tr|A0A2G2ZGG8|A0A2G2ZGG8_CAPAN/tr|A0A2G2ZSP2|A0A2G2ZSP2_CAPAN/tr|A0A2G3AI17|A0A2G3AI17_CA…	15	11	https:\\www.genome.jp\dbget-bin\www_bget?map05145
ko00941	Flavonoid biosynthesis	10/3170	18/5352	0.714477	0.999901	tr|A0A1U8FPA5|A0A1U8FPA5_CAPAN/tr|A0A2G2YLM2|A0A2G2YLM2_CAPAN/tr|A0A2G2Z4P2|A0A2G2Z4P2_CAPAN/tr|A0A2G2ZM49|A0A2G2ZM49_CAPAN/tr|A0A2G3AI25|A0A2G3AI25_CAPAN/tr|B5LAT9|B5LAT9_CAPAN/tr|A0A1U8EES5|A0A1U8EES5_CAPAN/tr|A0A1U8GKZ4|A0A1U8GKZ4_CAPAN/tr|A0A2G2YKH3|A0A2G2YKH3_CAPAN/tr|A0A2G2ZJB2|A0A2G2ZJB2_CAPAN	6	4	https:\\www.genome.jp\dbget-bin\www_bget?map00941
ko04918	Thyroid hormone synthesis	10/3170	18/5352	0.714477	0.999901	tr|A0A1U8EXY8|A0A1U8EXY8_CAPAN/tr|A0A1U8GA21|A0A1U8GA21_CAPAN/tr|A0A1U8GNS8|A0A1U8GNS8_CAPAN/tr|A0A2G2ZXU0|A0A2G2ZXU0_CAPAN/tr|A0A2G3A2T4|A0A2G3A2T4_CAPAN/tr|A0A2G3AIA8|A0A2G3AIA8_CAPAN/tr|A0A1U8EV38|A0A1U8EV38_CAPAN/tr|A0A1U8HA99|A0A1U8HA99_CAPAN/tr|A0A2G2Z336|A0A2G2Z336_CAPAN/tr|A0A2G2Z5A1|A0A2G2Z5A1_CAPAN	6	4	https:\\www.genome.jp\dbget-bin\www_bget?map04918
ko01220	Degradation of aromatic compounds	5/3170	9/5352	0.717287	0.999901	tr|A0A1U8EGA1|A0A1U8EGA1_CAPAN/tr|A0A1U8FEW5|A0A1U8FEW5_CAPAN/tr|A0A1U8H3Z9|A0A1U8H3Z9_CAPAN/tr|A0A2G2YAB6|A0A2G2YAB6_CAPAN/tr|A0A1U8GHU0|A0A1U8GHU0_CAPAN	4	1	https:\\www.genome.jp\dbget-bin\www_bget?map01220
ko04726	Serotonergic synapse	5/3170	9/5352	0.717287	0.999901	tr|A0A1U8GNS8|A0A1U8GNS8_CAPAN/tr|A0A2G3AL05|A0A2G3AL05_CAPAN/tr|A0A1U8ECR7|A0A1U8ECR7_CAPAN/tr|A0A1U8GHI1|A0A1U8GHI1_CAPAN/tr|A0A2G2YS53|A0A2G2YS53_CAPAN	2	3	https:\\www.genome.jp\dbget-bin\www_bget?map04726
ko04722	Neurotrophin signaling pathway	23/3170	41/5352	0.717389	0.999901	tr|A0A1U8E802|A0A1U8E802_CAPAN/tr|A0A1U8FHU1|A0A1U8FHU1_CAPAN/tr|A0A2G2ZLK0|A0A2G2ZLK0_CAPAN/tr|A0A2G2ZQI1|A0A2G2ZQI1_CAPAN/tr|A0A2G2ZQU1|A0A2G2ZQU1_CAPAN/tr|A0A2G3A294|A0A2G3A294_CAPAN/tr|A0A2G3AL05|A0A2G3AL05_CAPAN/tr|A0A1U8ECR7|A0A1U8ECR7_CAPAN/tr|A0A1U8ENP8|A0A1U8ENP8_CAPAN/tr|A0A1U8EWT2|A0A1U8EWT2_CAPAN/tr|A0A1U8EX33|A0A1U8EX33_CAPAN/tr|A0A2G2ZMC1|A0A2G2ZMC1_CAPAN/tr|A0A1U8FSA0|A0A1U8FSA0_CA…	7	16	https:\\www.genome.jp\dbget-bin\www_bget?map04722
ko05131	Shigellosis	50/3170	88/5352	0.718261	0.999901	tr|A0A1U8DU09|A0A1U8DU09_CAPAN/tr|A0A1U8DVD3|A0A1U8DVD3_CAPAN/tr|A0A1U8DZQ5|A0A1U8DZQ5_CAPAN/tr|A0A1U8E802|A0A1U8E802_CAPAN/tr|A0A1U8EEJ8|A0A1U8EEJ8_CAPAN/tr|A0A1U8F789|A0A1U8F789_CAPAN/tr|A0A1U8F8U1|A0A1U8F8U1_CAPAN/tr|A0A1U8FHU1|A0A1U8FHU1_CAPAN/tr|A0A1U8FM43|A0A1U8FM43_CAPAN/tr|A0A1U8FYZ9|A0A1U8FYZ9_CAPAN/tr|A0A1U8GC86|A0A1U8GC86_CAPAN/tr|A0A1U8GGM9|A0A1U8GGM9_CAPAN/tr|A0A1U8GHH2|A0A1U8GHH2_CA…	26	24	https:\\www.genome.jp\dbget-bin\www_bget?map05131
ko05230	Central carbon metabolism in cancer	35/3170	62/5352	0.719897	0.999901	tr|A0A1U8ENS4|A0A1U8ENS4_CAPAN/tr|A0A1U8EYR8|A0A1U8EYR8_CAPAN/tr|A0A1U8EZV9|A0A1U8EZV9_CAPAN/tr|A0A1U8GXG1|A0A1U8GXG1_CAPAN/tr|A0A1U8H7V1|A0A1U8H7V1_CAPAN/tr|A0A1U8HBE3|A0A1U8HBE3_CAPAN/tr|A0A2G2YL33|A0A2G2YL33_CAPAN/tr|A0A2G2YMS3|A0A2G2YMS3_CAPAN/tr|A0A2G2YPN8|A0A2G2YPN8_CAPAN/tr|A0A2G2ZFA8|A0A2G2ZFA8_CAPAN/tr|A0A2G2ZW43|A0A2G2ZW43_CAPAN/tr|A0A2G3A3W8|A0A2G3A3W8_CAPAN/tr|A0A2G3A7Y8|A0A2G3A7Y8_CA…	15	20	https:\\www.genome.jp\dbget-bin\www_bget?map05230
ko04145	Phagosome	43/3170	76/5352	0.724232	0.999901	tr|A0A1U8E721|A0A1U8E721_CAPAN/tr|A0A1U8E802|A0A1U8E802_CAPAN/tr|A0A1U8EST5|A0A1U8EST5_CAPAN/tr|A0A1U8F1U7|A0A1U8F1U7_CAPAN/tr|A0A1U8F3J1|A0A1U8F3J1_CAPAN/tr|A0A1U8F810|A0A1U8F810_CAPAN/tr|A0A1U8FH10|A0A1U8FH10_CAPAN/tr|A0A1U8FHU1|A0A1U8FHU1_CAPAN/tr|A0A1U8FK77|A0A1U8FK77_CAPAN/tr|A0A1U8FRZ9|A0A1U8FRZ9_CAPAN/tr|A0A1U8G747|A0A1U8G747_CAPAN/tr|A0A1U8GPJ4|A0A1U8GPJ4_CAPAN/tr|A0A1U8GRL1|A0A1U8GRL1_CA…	20	23	https:\\www.genome.jp\dbget-bin\www_bget?map04145
ko00250	Alanine, aspartate and glutamate metabolism	28/3170	50/5352	0.731202	0.999901	tr|A0A1U8E9N3|A0A1U8E9N3_CAPAN/tr|A0A1U8EBI9|A0A1U8EBI9_CAPAN/tr|A0A1U8EDB4|A0A1U8EDB4_CAPAN/tr|A0A1U8EUB1|A0A1U8EUB1_CAPAN/tr|A0A1U8GMR8|A0A1U8GMR8_CAPAN/tr|A0A1U8H4D5|A0A1U8H4D5_CAPAN/tr|A0A1U8HBT5|A0A1U8HBT5_CAPAN/tr|A0A2G2Y0K0|A0A2G2Y0K0_CAPAN/tr|A0A2G2YLC2|A0A2G2YLC2_CAPAN/tr|A0A2G2YNP0|A0A2G2YNP0_CAPAN/tr|A0A2G2YZL5|A0A2G2YZL5_CAPAN/tr|A0A2G2Z916|A0A2G2Z916_CAPAN/tr|A0A2G2ZQV9|A0A2G2ZQV9_CA…	16	12	https:\\www.genome.jp\dbget-bin\www_bget?map00250
ko04916	Melanogenesis	11/3170	20/5352	0.732657	0.999901	tr|A0A1U8GNS8|A0A1U8GNS8_CAPAN/tr|A0A2G2ZLK0|A0A2G2ZLK0_CAPAN/tr|A0A2G2ZQU1|A0A2G2ZQU1_CAPAN/tr|A0A2G3AL05|A0A2G3AL05_CAPAN/tr|A0A1U8ECR7|A0A1U8ECR7_CAPAN/tr|A0A1U8FY78|A0A1U8FY78_CAPAN/tr|A0A1U8GHI1|A0A1U8GHI1_CAPAN/tr|A0A1U8GQR3|A0A1U8GQR3_CAPAN/tr|A0A2G2Y1N3|A0A2G2Y1N3_CAPAN/tr|A0A2G2Y7G2|A0A2G2Y7G2_CAPAN/tr|A0A2G2YG20|A0A2G2YG20_CAPAN	4	7	https:\\www.genome.jp\dbget-bin\www_bget?map04916
ko04928	Parathyroid hormone synthesis, secretion and action	11/3170	20/5352	0.732657	0.999901	tr|A0A1U8FAT4|A0A1U8FAT4_CAPAN/tr|A0A1U8GNS8|A0A1U8GNS8_CAPAN/tr|A0A2G2YX54|A0A2G2YX54_CAPAN/tr|A0A2G3A9Y1|A0A2G3A9Y1_CAPAN/tr|A0A2G3AL05|A0A2G3AL05_CAPAN/tr|A0A1U8E9V7|A0A1U8E9V7_CAPAN/tr|A0A1U8ECR7|A0A1U8ECR7_CAPAN/tr|A0A1U8GHI1|A0A1U8GHI1_CAPAN/tr|A0A2G2YTC8|A0A2G2YTC8_CAPAN/tr|A0A2G2Z5A1|A0A2G2Z5A1_CAPAN/tr|A0A2G3AH49|A0A2G3AH49_CAPAN	5	6	https:\\www.genome.jp\dbget-bin\www_bget?map04928
ko04122	Sulfur relay system	6/3170	11/5352	0.736436	0.999901	tr|A0A1U8DSH7|A0A1U8DSH7_CAPAN/tr|A0A1U8F245|A0A1U8F245_CAPAN/tr|A0A2G3ABB3|A0A2G3ABB3_CAPAN/tr|A0A2G3AGX0|A0A2G3AGX0_CAPAN/tr|A0A2G3ALL6|A0A2G3ALL6_CAPAN/tr|A0A1U8H3T1|A0A1U8H3T1_CAPAN	5	1	https:\\www.genome.jp\dbget-bin\www_bget?map04122
ko04658	Th1 and Th2 cell differentiation	6/3170	11/5352	0.736436	0.999901	tr|A0A1U8GI15|A0A1U8GI15_CAPAN/tr|A0A2G3AL05|A0A2G3AL05_CAPAN/tr|A0A1U8ECR7|A0A1U8ECR7_CAPAN/tr|A0A1U8EF87|A0A1U8EF87_CAPAN/tr|A0A1U8HDL1|A0A1U8HDL1_CAPAN/tr|A0A2G2Z050|A0A2G2Z050_CAPAN	2	4	https:\\www.genome.jp\dbget-bin\www_bget?map04658
ko04740	Olfactory transduction	6/3170	11/5352	0.736436	0.999901	tr|A0A1U8GNS8|A0A1U8GNS8_CAPAN/tr|A0A2G2ZLK0|A0A2G2ZLK0_CAPAN/tr|A0A2G2ZQU1|A0A2G2ZQU1_CAPAN/tr|A0A1U8FY78|A0A1U8FY78_CAPAN/tr|A0A2G2Y7G2|A0A2G2Y7G2_CAPAN/tr|A0A2G2YG20|A0A2G2YG20_CAPAN	3	3	https:\\www.genome.jp\dbget-bin\www_bget?map04740
ko04971	Gastric acid secretion	6/3170	11/5352	0.736436	0.999901	tr|A0A1U8GNS8|A0A1U8GNS8_CAPAN/tr|A0A2G2ZLK0|A0A2G2ZLK0_CAPAN/tr|A0A2G2ZQU1|A0A2G2ZQU1_CAPAN/tr|A0A1U8FY78|A0A1U8FY78_CAPAN/tr|A0A2G2Y7G2|A0A2G2Y7G2_CAPAN/tr|A0A2G2YG20|A0A2G2YG20_CAPAN	3	3	https:\\www.genome.jp\dbget-bin\www_bget?map04971
ko04151	PI3K-Akt signaling pathway	52/3170	92/5352	0.740118	0.999901	tr|A0A1U8E802|A0A1U8E802_CAPAN/tr|A0A1U8ENB7|A0A1U8ENB7_CAPAN/tr|A0A1U8FHU1|A0A1U8FHU1_CAPAN/tr|A0A1U8GDF9|A0A1U8GDF9_CAPAN/tr|A0A1U8GYC8|A0A1U8GYC8_CAPAN/tr|A0A1U8H012|A0A1U8H012_CAPAN/tr|A0A2G2XWH5|A0A2G2XWH5_CAPAN/tr|A0A2G2YI21|A0A2G2YI21_CAPAN/tr|A0A2G2YIG2|A0A2G2YIG2_CAPAN/tr|A0A2G2YRL8|A0A2G2YRL8_CAPAN/tr|A0A2G2Z5Z3|A0A2G2Z5Z3_CAPAN/tr|A0A2G2ZCH3|A0A2G2ZCH3_CAPAN/tr|A0A2G2ZQI1|A0A2G2ZQI1_CA…	17	35	https:\\www.genome.jp\dbget-bin\www_bget?map04151
ko00052	Galactose metabolism	37/3170	66/5352	0.744474	0.999901	tr|A0A1U8EYR8|A0A1U8EYR8_CAPAN/tr|A0A1U8FQB2|A0A1U8FQB2_CAPAN/tr|A0A1U8FSY0|A0A1U8FSY0_CAPAN/tr|A0A1U8H508|A0A1U8H508_CAPAN/tr|A0A2G2Y0C3|A0A2G2Y0C3_CAPAN/tr|A0A2G2Y8Z1|A0A2G2Y8Z1_CAPAN/tr|A0A2G2YI88|A0A2G2YI88_CAPAN/tr|A0A2G2YL33|A0A2G2YL33_CAPAN/tr|A0A2G2YMS3|A0A2G2YMS3_CAPAN/tr|A0A2G2YPN8|A0A2G2YPN8_CAPAN/tr|A0A2G2ZFA8|A0A2G2ZFA8_CAPAN/tr|A0A2G2ZK32|A0A2G2ZK32_CAPAN/tr|A0A2G2ZP67|A0A2G2ZP67_CA…	19	18	https:\\www.genome.jp\dbget-bin\www_bget?map00052
ko04724	Glutamatergic synapse	17/3170	31/5352	0.754076	0.999901	tr|A0A1U8FZS6|A0A1U8FZS6_CAPAN/tr|A0A1U8GI15|A0A1U8GI15_CAPAN/tr|A0A1U8GMR8|A0A1U8GMR8_CAPAN/tr|A0A1U8GNS8|A0A1U8GNS8_CAPAN/tr|A0A2G2Y0K0|A0A2G2Y0K0_CAPAN/tr|A0A2G2YX54|A0A2G2YX54_CAPAN/tr|A0A2G3A9Y1|A0A2G3A9Y1_CAPAN/tr|A0A2G3AL05|A0A2G3AL05_CAPAN/tr|A0A1U8ECR7|A0A1U8ECR7_CAPAN/tr|A0A1U8EF87|A0A1U8EF87_CAPAN/tr|A0A1U8GW63|A0A1U8GW63_CAPAN/tr|A0A1U8GYF5|A0A1U8GYF5_CAPAN/tr|A0A1U8HDL1|A0A1U8HDL1_CA…	8	9	https:\\www.genome.jp\dbget-bin\www_bget?map04724
ko04721	Synaptic vesicle cycle	30/3170	54/5352	0.756581	0.999901	tr|A0A1U8E721|A0A1U8E721_CAPAN/tr|A0A1U8EY53|A0A1U8EY53_CAPAN/tr|A0A1U8F810|A0A1U8F810_CAPAN/tr|A0A1U8FH10|A0A1U8FH10_CAPAN/tr|A0A1U8FK77|A0A1U8FK77_CAPAN/tr|A0A1U8G298|A0A1U8G298_CAPAN/tr|A0A1U8GIY2|A0A1U8GIY2_CAPAN/tr|A0A1U8GRL1|A0A1U8GRL1_CAPAN/tr|A0A1U8GWI2|A0A1U8GWI2_CAPAN/tr|A0A1U8H580|A0A1U8H580_CAPAN/tr|A0A2G2Y1N2|A0A2G2Y1N2_CAPAN/tr|A0A2G2Y5K0|A0A2G2Y5K0_CAPAN/tr|A0A2G2Y929|A0A2G2Y929_CA…	16	14	https:\\www.genome.jp\dbget-bin\www_bget?map04721
ko00450	Selenocompound metabolism	13/3170	24/5352	0.764	0.999901	tr|A0A2G2WP33|A0A2G2WP33_CAPAN/tr|A0A1U8G572|A0A1U8G572_CAPAN/tr|A0A1U8G9X3|A0A1U8G9X3_CAPAN/tr|A0A1U8GCQ6|A0A1U8GCQ6_CAPAN/tr|A0A2G2Y1V3|A0A2G2Y1V3_CAPAN/tr|A0A2G2Y2B2|A0A2G2Y2B2_CAPAN/tr|A0A2G2ZKD1|A0A2G2ZKD1_CAPAN/tr|A0A2G2ZKU7|A0A2G2ZKU7_CAPAN/tr|A0A2G2ZMY4|A0A2G2ZMY4_CAPAN/tr|A0A2G3A9C1|A0A2G3A9C1_CAPAN/tr|A0A1U8GR50|A0A1U8GR50_CAPAN/tr|A0A2G2XXE5|A0A2G2XXE5_CAPAN/tr|A0A2G2ZV32|A0A2G2ZV32_CA…	10	3	https:\\www.genome.jp\dbget-bin\www_bget?map00450
ko04924	Renin secretion	13/3170	24/5352	0.764	0.999901	tr|A0A1U8GI15|A0A1U8GI15_CAPAN/tr|A0A1U8GNS8|A0A1U8GNS8_CAPAN/tr|A0A2G2XYS7|A0A2G2XYS7_CAPAN/tr|A0A2G2XYS8|A0A2G2XYS8_CAPAN/tr|A0A2G2XYT2|A0A2G2XYT2_CAPAN/tr|A0A2G2ZLK0|A0A2G2ZLK0_CAPAN/tr|A0A2G2ZQU1|A0A2G2ZQU1_CAPAN/tr|A0A1U8EF87|A0A1U8EF87_CAPAN/tr|A0A1U8FY78|A0A1U8FY78_CAPAN/tr|A0A1U8HDL1|A0A1U8HDL1_CAPAN/tr|A0A2G2Y7G2|A0A2G2Y7G2_CAPAN/tr|A0A2G2YG20|A0A2G2YG20_CAPAN/tr|A0A2G2Z050|A0A2G2Z050_CA…	7	6	https:\\www.genome.jp\dbget-bin\www_bget?map04924
ko05323	Rheumatoid arthritis	13/3170	24/5352	0.764	0.999901	tr|A0A1U8E721|A0A1U8E721_CAPAN/tr|A0A1U8F810|A0A1U8F810_CAPAN/tr|A0A1U8FH10|A0A1U8FH10_CAPAN/tr|A0A1U8FK77|A0A1U8FK77_CAPAN/tr|A0A1U8GRL1|A0A1U8GRL1_CAPAN/tr|A0A1U8H580|A0A1U8H580_CAPAN/tr|A0A2G2Y929|A0A2G2Y929_CAPAN/tr|A0A1U8FAN4|A0A1U8FAN4_CAPAN/tr|A0A1U8FYZ7|A0A1U8FYZ7_CAPAN/tr|A0A1U8GDW0|A0A1U8GDW0_CAPAN/tr|A0A1U8GEJ0|A0A1U8GEJ0_CAPAN/tr|A0A1U8H960|A0A1U8H960_CAPAN/tr|A0A2G2YXM0|A0A2G2YXM0_CA…	7	6	https:\\www.genome.jp\dbget-bin\www_bget?map05323
ko04111	Cell cycle - yeast	39/3170	70/5352	0.766725	0.999901	tr|A0A1U8EJ31|A0A1U8EJ31_CAPAN/tr|A0A1U8F789|A0A1U8F789_CAPAN/tr|A0A1U8FHI2|A0A1U8FHI2_CAPAN/tr|A0A1U8GDF9|A0A1U8GDF9_CAPAN/tr|A0A1U8GYC8|A0A1U8GYC8_CAPAN/tr|A0A1U8HLH6|A0A1U8HLH6_CAPAN/tr|A0A2G2XVM9|A0A2G2XVM9_CAPAN/tr|A0A2G2XWH5|A0A2G2XWH5_CAPAN/tr|A0A2G2Y429|A0A2G2Y429_CAPAN/tr|A0A2G2Y6N1|A0A2G2Y6N1_CAPAN/tr|A0A2G2Z1G2|A0A2G2Z1G2_CAPAN/tr|A0A2G2ZF41|A0A2G2ZF41_CAPAN/tr|A0A2G2ZYG6|A0A2G2ZYG6_CA…	16	23	https:\\www.genome.jp\dbget-bin\www_bget?map04111
ko04713	Circadian entrainment	8/3170	15/5352	0.768616	0.999901	tr|A0A1U8GNS8|A0A1U8GNS8_CAPAN/tr|A0A2G2ZLK0|A0A2G2ZLK0_CAPAN/tr|A0A2G2ZQU1|A0A2G2ZQU1_CAPAN/tr|A0A2G3AL05|A0A2G3AL05_CAPAN/tr|A0A1U8ECR7|A0A1U8ECR7_CAPAN/tr|A0A1U8FY78|A0A1U8FY78_CAPAN/tr|A0A2G2Y7G2|A0A2G2Y7G2_CAPAN/tr|A0A2G2YG20|A0A2G2YG20_CAPAN	4	4	https:\\www.genome.jp\dbget-bin\www_bget?map04713
ko04218	Cellular senescence	40/3170	72/5352	0.777057	0.999901	tr|A0A1U8DZQ5|A0A1U8DZQ5_CAPAN/tr|A0A1U8FC19|A0A1U8FC19_CAPAN/tr|A0A1U8GC86|A0A1U8GC86_CAPAN/tr|A0A1U8GI15|A0A1U8GI15_CAPAN/tr|A0A1U8H479|A0A1U8H479_CAPAN/tr|A0A1U8HAV5|A0A1U8HAV5_CAPAN/tr|A0A1U8HBG4|A0A1U8HBG4_CAPAN/tr|A0A2G2YI21|A0A2G2YI21_CAPAN/tr|A0A2G2ZLK0|A0A2G2ZLK0_CAPAN/tr|A0A2G2ZQU1|A0A2G2ZQU1_CAPAN/tr|A0A2G2ZU20|A0A2G2ZU20_CAPAN/tr|A0A2G3A1F4|A0A2G3A1F4_CAPAN/tr|A0A2G3A7Y8|A0A2G3A7Y8_CA…	14	26	https:\\www.genome.jp\dbget-bin\www_bget?map04218
ko05169	Epstein-Barr virus infection	48/3170	86/5352	0.777287	0.999901	tr|A0A1U8DVD3|A0A1U8DVD3_CAPAN/tr|A0A1U8DY46|A0A1U8DY46_CAPAN/tr|A0A1U8E037|A0A1U8E037_CAPAN/tr|A0A1U8E802|A0A1U8E802_CAPAN/tr|A0A1U8FAJ3|A0A1U8FAJ3_CAPAN/tr|A0A1U8FH79|A0A1U8FH79_CAPAN/tr|A0A1U8FHU1|A0A1U8FHU1_CAPAN/tr|A0A1U8FYZ9|A0A1U8FYZ9_CAPAN/tr|A0A1U8GW96|A0A1U8GW96_CAPAN/tr|A0A1U8H493|A0A1U8H493_CAPAN/tr|A0A1U8H9R1|A0A1U8H9R1_CAPAN/tr|A0A2G2XX05|A0A2G2XX05_CAPAN/tr|A0A2G2Y9X4|A0A2G2Y9X4_CA…	26	22	https:\\www.genome.jp\dbget-bin\www_bget?map05169
ko00565	Ether lipid metabolism	14/3170	26/5352	0.777657	0.999901	tr|A0A1U8EK90|A0A1U8EK90_CAPAN/tr|A0A1U8GTY1|A0A1U8GTY1_CAPAN/tr|A0A2G2Y1R9|A0A2G2Y1R9_CAPAN/tr|A0A2G2Y7P5|A0A2G2Y7P5_CAPAN/tr|A0A2G2YX54|A0A2G2YX54_CAPAN/tr|A0A2G3A9Y1|A0A2G3A9Y1_CAPAN/tr|A0A2G3AE26|A0A2G3AE26_CAPAN/tr|A0A1U8F9L5|A0A1U8F9L5_CAPAN/tr|A0A1U8GBV3|A0A1U8GBV3_CAPAN/tr|A0A1U8HAB4|A0A1U8HAB4_CAPAN/tr|A0A2G2XWA9|A0A2G2XWA9_CAPAN/tr|A0A2G2YTC8|A0A2G2YTC8_CAPAN/tr|A0A2G2ZMC0|A0A2G2ZMC0_CA…	7	7	https:\\www.genome.jp\dbget-bin\www_bget?map00565
ko00563	Glycosylphosphatidylinositol (GPI)-anchor biosynthesis	9/3170	17/5352	0.782403	0.999901	tr|A0A1U8E6P0|A0A1U8E6P0_CAPAN/tr|A0A1U8FQJ2|A0A1U8FQJ2_CAPAN/tr|A0A1U8GLL8|A0A1U8GLL8_CAPAN/tr|A0A2G3AFM7|A0A2G3AFM7_CAPAN/tr|A0A1U8EFT5|A0A1U8EFT5_CAPAN/tr|A0A2G2ZPC4|A0A2G2ZPC4_CAPAN/tr|A0A1U8FRS2|A0A1U8FRS2_CAPAN/tr|A0A2G2Y1G0|A0A2G2Y1G0_CAPAN/tr|A0A2G3ACQ4|A0A2G3ACQ4_CAPAN	4	5	https:\\www.genome.jp\dbget-bin\www_bget?map00563
ko00902	Monoterpenoid biosynthesis	9/3170	17/5352	0.782403	0.999901	tr|A0A1U8DV33|A0A1U8DV33_CAPAN/tr|A0A1U8FQZ4|A0A1U8FQZ4_CAPAN/tr|A0A2G2YPR9|A0A2G2YPR9_CAPAN/tr|A0A1U8ENV3|A0A1U8ENV3_CAPAN/tr|A0A2G2Y249|A0A2G2Y249_CAPAN/tr|A0A2G2Y2Z9|A0A2G2Y2Z9_CAPAN/tr|A0A2G2YMX1|A0A2G2YMX1_CAPAN/tr|A0A2G2YPK3|A0A2G2YPK3_CAPAN/tr|A0A2G2Z2M5|A0A2G2Z2M5_CAPAN	3	6	https:\\www.genome.jp\dbget-bin\www_bget?map00902
ko00710	Carbon fixation in photosynthetic organisms	33/3170	60/5352	0.789638	0.999901	tr|A0A1U8E675|A0A1U8E675_CAPAN/tr|A0A1U8EBJ1|A0A1U8EBJ1_CAPAN/tr|A0A1U8EEA5|A0A1U8EEA5_CAPAN/tr|A0A1U8EHW1|A0A1U8EHW1_CAPAN/tr|A0A1U8EMD1|A0A1U8EMD1_CAPAN/tr|A0A1U8ETH0|A0A1U8ETH0_CAPAN/tr|A0A1U8HBT5|A0A1U8HBT5_CAPAN/tr|A0A1U8HDS2|A0A1U8HDS2_CAPAN/tr|A0A2G2Y2N1|A0A2G2Y2N1_CAPAN/tr|A0A2G2YKL2|A0A2G2YKL2_CAPAN/tr|A0A2G2YLC2|A0A2G2YLC2_CAPAN/tr|A0A2G2YLN5|A0A2G2YLN5_CAPAN/tr|A0A2G2YWS8|A0A2G2YWS8_CA…	20	13	https:\\www.genome.jp\dbget-bin\www_bget?map00710
ko04912	GnRH signaling pathway	15/3170	28/5352	0.790214	0.999901	tr|A0A1U8GNS8|A0A1U8GNS8_CAPAN/tr|A0A2G2YX54|A0A2G2YX54_CAPAN/tr|A0A2G2ZLK0|A0A2G2ZLK0_CAPAN/tr|A0A2G2ZQU1|A0A2G2ZQU1_CAPAN/tr|A0A2G3A9Y1|A0A2G3A9Y1_CAPAN/tr|A0A2G3AL05|A0A2G3AL05_CAPAN/tr|A0A1U8ECR7|A0A1U8ECR7_CAPAN/tr|A0A1U8EWT2|A0A1U8EWT2_CAPAN/tr|A0A1U8FY78|A0A1U8FY78_CAPAN/tr|A0A1U8GHI1|A0A1U8GHI1_CAPAN/tr|A0A2G2Y7G2|A0A2G2Y7G2_CAPAN/tr|A0A2G2YG20|A0A2G2YG20_CAPAN/tr|A0A2G2YTC8|A0A2G2YTC8_CA…	6	9	https:\\www.genome.jp\dbget-bin\www_bget?map04912
ko04013	MAPK signaling pathway - fly	20/3170	37/5352	0.79211	0.999901	tr|A0A1U8DU09|A0A1U8DU09_CAPAN/tr|A0A1U8E802|A0A1U8E802_CAPAN/tr|A0A1U8FHU1|A0A1U8FHU1_CAPAN/tr|A0A1U8FYZ9|A0A1U8FYZ9_CAPAN/tr|A0A1U8GDF9|A0A1U8GDF9_CAPAN/tr|A0A1U8GYC8|A0A1U8GYC8_CAPAN/tr|A0A2G2ZZN5|A0A2G2ZZN5_CAPAN/tr|A0A2G3AL05|A0A2G3AL05_CAPAN/tr|A0A1U8DS17|A0A1U8DS17_CAPAN/tr|A0A1U8E5B9|A0A1U8E5B9_CAPAN/tr|A0A1U8ECR7|A0A1U8ECR7_CAPAN/tr|A0A1U8GXG9|A0A1U8GXG9_CAPAN/tr|A0A2G2ZMC1|A0A2G2ZMC1_CA…	8	12	https:\\www.genome.jp\dbget-bin\www_bget?map04013
ko00670	One carbon pool by folate	10/3170	19/5352	0.794985	0.999901	tr|A0A2G2YXL4|A0A2G2YXL4_CAPAN/tr|A0A2G3AAY2|A0A2G3AAY2_CAPAN/tr|A0A2G3AGG7|A0A2G3AGG7_CAPAN/tr|A0A2G3AHP8|A0A2G3AHP8_CAPAN/tr|A0A1U8EB53|A0A1U8EB53_CAPAN/tr|A0A1U8FUP9|A0A1U8FUP9_CAPAN/tr|A0A1U8GLM2|A0A1U8GLM2_CAPAN/tr|A0A2G2YA60|A0A2G2YA60_CAPAN/tr|A0A2G2ZJS8|A0A2G2ZJS8_CAPAN/tr|A0A2G3A1J4|A0A2G3A1J4_CAPAN	4	6	https:\\www.genome.jp\dbget-bin\www_bget?map00670
ko04340	Hedgehog signaling pathway	10/3170	19/5352	0.794985	0.999901	tr|A0A1U8GNS8|A0A1U8GNS8_CAPAN/tr|A0A2G2ZEJ4|A0A2G2ZEJ4_CAPAN/tr|A0A2G2ZF41|A0A2G2ZF41_CAPAN/tr|A0A2G3AIH3|A0A2G3AIH3_CAPAN/tr|A0A1U8FQA2|A0A1U8FQA2_CAPAN/tr|A0A1U8GQR3|A0A1U8GQR3_CAPAN/tr|A0A1U8GXW0|A0A1U8GXW0_CAPAN/tr|A0A1U8HCE0|A0A1U8HCE0_CAPAN/tr|A0A2G2Y1N3|A0A2G2Y1N3_CAPAN/tr|A0A2G2ZWB9|A0A2G2ZWB9_CAPAN	4	6	https:\\www.genome.jp\dbget-bin\www_bget?map04340
ko05100	Bacterial invasion of epithelial cells	10/3170	19/5352	0.794985	0.999901	tr|A0A1U8E802|A0A1U8E802_CAPAN/tr|A0A1U8EEJ8|A0A1U8EEJ8_CAPAN/tr|A0A1U8FHU1|A0A1U8FHU1_CAPAN/tr|A0A1U8GHH2|A0A1U8GHH2_CAPAN/tr|A0A1U8E4P5|A0A1U8E4P5_CAPAN/tr|A0A2G2ZMC1|A0A2G2ZMC1_CAPAN/tr|A0A1U8FSA0|A0A1U8FSA0_CAPAN/tr|A0A2G2ZJB1|A0A2G2ZJB1_CAPAN/tr|A0A2G3A8H5|A0A2G3A8H5_CAPAN/tr|A0A2G3AMW6|A0A2G3AMW6_CAPAN	4	6	https:\\www.genome.jp\dbget-bin\www_bget?map05100
ko04914	Progesterone-mediated oocyte maturation	16/3170	30/5352	0.801806	0.999901	tr|A0A1U8FHI2|A0A1U8FHI2_CAPAN/tr|A0A1U8GNS8|A0A1U8GNS8_CAPAN/tr|A0A2G2YI21|A0A2G2YI21_CAPAN/tr|A0A2G2YIG2|A0A2G2YIG2_CAPAN/tr|A0A2G2Z5Z3|A0A2G2Z5Z3_CAPAN/tr|A0A2G3AIL3|A0A2G3AIL3_CAPAN/tr|A0A2G3AL05|A0A2G3AL05_CAPAN/tr|A0A1U8ECR7|A0A1U8ECR7_CAPAN/tr|A0A1U8G686|A0A1U8G686_CAPAN/tr|A0A1U8GHI1|A0A1U8GHI1_CAPAN/tr|A0A2G2YX89|A0A2G2YX89_CAPAN/tr|A0A2G2YXM6|A0A2G2YXM6_CAPAN/tr|A0A2G2Z950|A0A2G2Z950_CA…	7	9	https:\\www.genome.jp\dbget-bin\www_bget?map04914
ko04920	Adipocytokine signaling pathway	16/3170	30/5352	0.801806	0.999901	tr|A0A1U8ELN9|A0A1U8ELN9_CAPAN/tr|A0A2G2YI64|A0A2G2YI64_CAPAN/tr|A0A2G2ZK99|A0A2G2ZK99_CAPAN/tr|A0A1U8DTA1|A0A1U8DTA1_CAPAN/tr|A0A1U8DUB7|A0A1U8DUB7_CAPAN/tr|A0A1U8EMK5|A0A1U8EMK5_CAPAN/tr|A0A1U8ESW5|A0A1U8ESW5_CAPAN/tr|A0A1U8F370|A0A1U8F370_CAPAN/tr|A0A1U8F7R4|A0A1U8F7R4_CAPAN/tr|A0A1U8FKW3|A0A1U8FKW3_CAPAN/tr|A0A1U8FYQ0|A0A1U8FYQ0_CAPAN/tr|A0A2G3A241|A0A2G3A241_CAPAN/tr|A0A2G3A4W0|A0A2G3A4W0_CA…	3	13	https:\\www.genome.jp\dbget-bin\www_bget?map04920
ko04010	MAPK signaling pathway	30/3170	55/5352	0.802511	0.999901	tr|A0A1U8E802|A0A1U8E802_CAPAN/tr|A0A1U8EIB5|A0A1U8EIB5_CAPAN/tr|A0A1U8FHU1|A0A1U8FHU1_CAPAN/tr|A0A1U8FVK2|A0A1U8FVK2_CAPAN/tr|A0A1U8FYZ9|A0A1U8FYZ9_CAPAN/tr|A0A1U8GI15|A0A1U8GI15_CAPAN/tr|A0A1U8GLV8|A0A1U8GLV8_CAPAN/tr|A0A1U8GNS8|A0A1U8GNS8_CAPAN/tr|A0A1U8HIA7|A0A1U8HIA7_CAPAN/tr|A0A1U8HK97|A0A1U8HK97_CAPAN/tr|A0A2G3A9G3|A0A2G3A9G3_CAPAN/tr|A0A2G3A9X9|A0A2G3A9X9_CAPAN/tr|A0A2G3AL05|A0A2G3AL05_CA…	13	17	https:\\www.genome.jp\dbget-bin\www_bget?map04010
ko04625	C-type lectin receptor signaling pathway	11/3170	21/5352	0.806534	0.999901	tr|A0A1U8GI15|A0A1U8GI15_CAPAN/tr|A0A2G2ZLK0|A0A2G2ZLK0_CAPAN/tr|A0A2G2ZQU1|A0A2G2ZQU1_CAPAN/tr|A0A2G3AL05|A0A2G3AL05_CAPAN/tr|A0A1U8ECR7|A0A1U8ECR7_CAPAN/tr|A0A1U8EF87|A0A1U8EF87_CAPAN/tr|A0A1U8FY78|A0A1U8FY78_CAPAN/tr|A0A1U8HDL1|A0A1U8HDL1_CAPAN/tr|A0A2G2Y7G2|A0A2G2Y7G2_CAPAN/tr|A0A2G2YG20|A0A2G2YG20_CAPAN/tr|A0A2G2Z050|A0A2G2Z050_CAPAN	4	7	https:\\www.genome.jp\dbget-bin\www_bget?map04625
ko05219	Bladder cancer	3/3170	6/5352	0.810117	0.999901	tr|A0A2G3AL05|A0A2G3AL05_CAPAN/tr|A0A1U8ECR7|A0A1U8ECR7_CAPAN/tr|A0A1U8GHI1|A0A1U8GHI1_CAPAN	1	2	https:\\www.genome.jp\dbget-bin\www_bget?map05219
ko00965	Betalain biosynthesis	2/3170	4/5352	0.811904	0.999901	tr|A0A1U8ED16|A0A1U8ED16_CAPAN/tr|A0A2G2YS53|A0A2G2YS53_CAPAN	0	2	https:\\www.genome.jp\dbget-bin\www_bget?map00965
ko00966	Glucosinolate biosynthesis	2/3170	4/5352	0.811904	0.999901	tr|A0A2G2ZUK5|A0A2G2ZUK5_CAPAN/tr|A0A2G2ZL09|A0A2G2ZL09_CAPAN	1	1	https:\\www.genome.jp\dbget-bin\www_bget?map00966
ko05414	Dilated cardiomyopathy	2/3170	4/5352	0.811904	0.999901	tr|A0A1U8EJF7|A0A1U8EJF7_CAPAN/tr|A0A1U8GNS8|A0A1U8GNS8_CAPAN	2	0	https:\\www.genome.jp\dbget-bin\www_bget?map05414
ko00270	Cysteine and methionine metabolism	48/3170	87/5352	0.812676	0.999901	tr|A0A023H832|A0A023H832_CAPAN/tr|A0A1U8DQZ0|A0A1U8DQZ0_CAPAN/tr|A0A1U8DYD9|A0A1U8DYD9_CAPAN/tr|A0A1U8E4S8|A0A1U8E4S8_CAPAN/tr|A0A1U8EBJ1|A0A1U8EBJ1_CAPAN/tr|A0A1U8EEA5|A0A1U8EEA5_CAPAN/tr|A0A1U8GCP9|A0A1U8GCP9_CAPAN/tr|A0A1U8HBT5|A0A1U8HBT5_CAPAN/tr|A0A1U8HJR9|A0A1U8HJR9_CAPAN/tr|A0A1U8HLJ5|A0A1U8HLJ5_CAPAN/tr|A0A2G2XW12|A0A2G2XW12_CAPAN/tr|A0A2G2XZ82|A0A2G2XZ82_CAPAN/tr|A0A2G2Y892|A0A2G2Y892_CA…	27	21	https:\\www.genome.jp\dbget-bin\www_bget?map00270
ko00430	Taurine and hypotaurine metabolism	4/3170	8/5352	0.814355	0.999901	tr|A0A2G2YUZ0|A0A2G2YUZ0_CAPAN/tr|A0A2G2ZJ33|A0A2G2ZJ33_CAPAN/tr|A0A1U8FX78|A0A1U8FX78_CAPAN/tr|A0A2G2ZK25|A0A2G2ZK25_CAPAN	2	2	https:\\www.genome.jp\dbget-bin\www_bget?map00430
ko03450	Non-homologous end-joining	4/3170	8/5352	0.814355	0.999901	tr|A0A1U8EKH6|A0A1U8EKH6_CAPAN/tr|A0A2G2XYH5|A0A2G2XYH5_CAPAN/tr|A0A2G2YPT2|A0A2G2YPT2_CAPAN/tr|A0A2G3AH96|A0A2G3AH96_CAPAN	2	2	https:\\www.genome.jp\dbget-bin\www_bget?map03450
ko05170	Human immunodeficiency virus 1 infection	40/3170	73/5352	0.815332	0.999901	tr|A0A1U8DVD3|A0A1U8DVD3_CAPAN/tr|A0A1U8E802|A0A1U8E802_CAPAN/tr|A0A1U8F789|A0A1U8F789_CAPAN/tr|A0A1U8FCJ6|A0A1U8FCJ6_CAPAN/tr|A0A1U8FHU1|A0A1U8FHU1_CAPAN/tr|A0A1U8FYZ9|A0A1U8FYZ9_CAPAN/tr|A0A1U8GF20|A0A1U8GF20_CAPAN/tr|A0A1U8GI15|A0A1U8GI15_CAPAN/tr|A0A1U8H479|A0A1U8H479_CAPAN/tr|A0A2G2Y783|A0A2G2Y783_CAPAN/tr|A0A2G2YRL8|A0A2G2YRL8_CAPAN/tr|A0A2G2ZCH3|A0A2G2ZCH3_CAPAN/tr|A0A2G2ZF41|A0A2G2ZF41_CA…	19	21	https:\\www.genome.jp\dbget-bin\www_bget?map05170
ko05167	Kaposi sarcoma-associated herpesvirus infection	27/3170	50/5352	0.816515	0.999901	tr|A0A1U8DVD3|A0A1U8DVD3_CAPAN/tr|A0A1U8E802|A0A1U8E802_CAPAN/tr|A0A1U8EDP2|A0A1U8EDP2_CAPAN/tr|A0A1U8FHU1|A0A1U8FHU1_CAPAN/tr|A0A1U8GGM9|A0A1U8GGM9_CAPAN/tr|A0A1U8GI15|A0A1U8GI15_CAPAN/tr|A0A1U8H5K6|A0A1U8H5K6_CAPAN/tr|A0A2G2ZLK0|A0A2G2ZLK0_CAPAN/tr|A0A2G2ZQU1|A0A2G2ZQU1_CAPAN/tr|A0A2G3AL05|A0A2G3AL05_CAPAN/tr|A0A1U8EAH1|A0A1U8EAH1_CAPAN/tr|A0A1U8ECR7|A0A1U8ECR7_CAPAN/tr|A0A1U8EF87|A0A1U8EF87_CA…	10	17	https:\\www.genome.jp\dbget-bin\www_bget?map05167
ko04016	MAPK signaling pathway - plant	118/3170	209/5352	0.817021	0.999901	tr|A0A1U8DQT0|A0A1U8DQT0_CAPAN/tr|A0A1U8DRZ4|A0A1U8DRZ4_CAPAN/tr|A0A1U8E7U2|A0A1U8E7U2_CAPAN/tr|A0A1U8ECY3|A0A1U8ECY3_CAPAN/tr|A0A1U8F3L5|A0A1U8F3L5_CAPAN/tr|A0A1U8FBP8|A0A1U8FBP8_CAPAN/tr|A0A1U8FFY9|A0A1U8FFY9_CAPAN/tr|A0A1U8FLL5|A0A1U8FLL5_CAPAN/tr|A0A1U8FQM3|A0A1U8FQM3_CAPAN/tr|A0A1U8FTM2|A0A1U8FTM2_CAPAN/tr|A0A1U8G2A9|A0A1U8G2A9_CAPAN/tr|A0A1U8G4E7|A0A1U8G4E7_CAPAN/tr|A0A1U8G8C7|A0A1U8G8C7_CA…	53	65	https:\\www.genome.jp\dbget-bin\www_bget?map04016
ko04930	Type II diabetes mellitus	12/3170	23/5352	0.817186	0.999901	tr|A0A1U8H7V1|A0A1U8H7V1_CAPAN/tr|A0A2G2YL33|A0A2G2YL33_CAPAN/tr|A0A2G3A3W8|A0A2G3A3W8_CAPAN/tr|A0A2G3AL05|A0A2G3AL05_CAPAN/tr|A0A1U8ECR7|A0A1U8ECR7_CAPAN/tr|A0A1U8FFF7|A0A1U8FFF7_CAPAN/tr|A0A1U8GCZ8|A0A1U8GCZ8_CAPAN/tr|A0A1U8GRH5|A0A1U8GRH5_CAPAN/tr|A0A2G2YUT8|A0A2G2YUT8_CAPAN/tr|A0A2G2ZZL4|A0A2G2ZZL4_CAPAN/tr|A0A2G3A7Q4|A0A2G3A7Q4_CAPAN/tr|A0A2G3AKX0|A0A2G3AKX0_CAPAN	4	8	https:\\www.genome.jp\dbget-bin\www_bget?map04930
ko05135	Yersinia infection	12/3170	23/5352	0.817186	0.999901	tr|A0A1U8E802|A0A1U8E802_CAPAN/tr|A0A1U8FHU1|A0A1U8FHU1_CAPAN/tr|A0A1U8FYZ9|A0A1U8FYZ9_CAPAN/tr|A0A2G3AL05|A0A2G3AL05_CAPAN/tr|A0A1U8ECR7|A0A1U8ECR7_CAPAN/tr|A0A1U8EG19|A0A1U8EG19_CAPAN/tr|A0A2G2ZMC1|A0A2G2ZMC1_CAPAN/tr|A0A1U8FSA0|A0A1U8FSA0_CAPAN/tr|A0A1U8GHI1|A0A1U8GHI1_CAPAN/tr|A0A1U8GQR3|A0A1U8GQR3_CAPAN/tr|A0A2G2XWP1|A0A2G2XWP1_CAPAN/tr|A0A2G2Y1N3|A0A2G2Y1N3_CAPAN	4	8	https:\\www.genome.jp\dbget-bin\www_bget?map05135
ko04744	Phototransduction	5/3170	10/5352	0.820819	0.999901	tr|A0A2G2ZLK0|A0A2G2ZLK0_CAPAN/tr|A0A2G2ZQU1|A0A2G2ZQU1_CAPAN/tr|A0A1U8FY78|A0A1U8FY78_CAPAN/tr|A0A2G2Y7G2|A0A2G2Y7G2_CAPAN/tr|A0A2G2YG20|A0A2G2YG20_CAPAN	2	3	https:\\www.genome.jp\dbget-bin\www_bget?map04744
ko05215	Prostate cancer	18/3170	34/5352	0.822526	0.999901	tr|A0A2G2YI21|A0A2G2YI21_CAPAN/tr|A0A2G2YIG2|A0A2G2YIG2_CAPAN/tr|A0A2G2Z5Z3|A0A2G2Z5Z3_CAPAN/tr|A0A2G3A7Y8|A0A2G3A7Y8_CAPAN/tr|A0A2G3AIA8|A0A2G3AIA8_CAPAN/tr|A0A2G3AL05|A0A2G3AL05_CAPAN/tr|A0A1U8DWX6|A0A1U8DWX6_CAPAN/tr|A0A1U8ECR7|A0A1U8ECR7_CAPAN/tr|A0A1U8EX33|A0A1U8EX33_CAPAN/tr|A0A1U8GHI1|A0A1U8GHI1_CAPAN/tr|A0A1U8GQR3|A0A1U8GQR3_CAPAN/tr|A0A2G2Y1N3|A0A2G2Y1N3_CAPAN/tr|A0A2G2Z336|A0A2G2Z336_CA…	6	12	https:\\www.genome.jp\dbget-bin\www_bget?map05215
ko04066	HIF-1 signaling pathway	37/3170	68/5352	0.826076	0.999901	tr|A0A1U8EHW1|A0A1U8EHW1_CAPAN/tr|A0A1U8ENB7|A0A1U8ENB7_CAPAN/tr|A0A1U8ENS4|A0A1U8ENS4_CAPAN/tr|A0A1U8EYR8|A0A1U8EYR8_CAPAN/tr|A0A1U8EZV9|A0A1U8EZV9_CAPAN/tr|A0A1U8HDS2|A0A1U8HDS2_CAPAN/tr|A0A2G2YL33|A0A2G2YL33_CAPAN/tr|A0A2G2YLN5|A0A2G2YLN5_CAPAN/tr|A0A2G2YLS0|A0A2G2YLS0_CAPAN/tr|A0A2G2YMS3|A0A2G2YMS3_CAPAN/tr|A0A2G2YPN8|A0A2G2YPN8_CAPAN/tr|A0A2G2YRL8|A0A2G2YRL8_CAPAN/tr|A0A2G2Z688|A0A2G2Z688_CA…	19	18	https:\\www.genome.jp\dbget-bin\www_bget?map04066
ko00232	Caffeine metabolism	1/3170	2/5352	0.833827	0.999901	tr|A0A2G2YG40|A0A2G2YG40_CAPAN	1	0	https:\\www.genome.jp\dbget-bin\www_bget?map00232
ko00930	Caprolactam degradation	1/3170	2/5352	0.833827	0.999901	tr|A0A1U8EGA1|A0A1U8EGA1_CAPAN	1	0	https:\\www.genome.jp\dbget-bin\www_bget?map00930
ko01051	Biosynthesis of ansamycins	1/3170	2/5352	0.833827	0.999901	tr|A0A2G2YKL2|A0A2G2YKL2_CAPAN	1	0	https:\\www.genome.jp\dbget-bin\www_bget?map01051
ko04512	ECM-receptor interaction	1/3170	2/5352	0.833827	0.999901	tr|A0A1U8G2K2|A0A1U8G2K2_CAPAN	0	1	https:\\www.genome.jp\dbget-bin\www_bget?map04512
ko05111	Biofilm formation - Vibrio cholerae	1/3170	2/5352	0.833827	0.999901	tr|A0A2G2Z634|A0A2G2Z634_CAPAN	0	1	https:\\www.genome.jp\dbget-bin\www_bget?map05111
ko05143	African trypanosomiasis	1/3170	2/5352	0.833827	0.999901	tr|A0A0G2RJN8|A0A0G2RJN8_CAPAN	1	0	https:\\www.genome.jp\dbget-bin\www_bget?map05143
ko04922	Glucagon signaling pathway	51/3170	93/5352	0.835506	0.999901	tr|A0A1U8E675|A0A1U8E675_CAPAN/tr|A0A1U8ELN9|A0A1U8ELN9_CAPAN/tr|A0A1U8ENS4|A0A1U8ENS4_CAPAN/tr|A0A1U8EYR8|A0A1U8EYR8_CAPAN/tr|A0A1U8EZV9|A0A1U8EZV9_CAPAN/tr|A0A1U8GI15|A0A1U8GI15_CAPAN/tr|A0A1U8GNS8|A0A1U8GNS8_CAPAN/tr|A0A1U8H7V1|A0A1U8H7V1_CAPAN/tr|A0A1U8HJH5|A0A1U8HJH5_CAPAN/tr|A0A2G2Y8S7|A0A2G2Y8S7_CAPAN/tr|A0A2G2YDS4|A0A2G2YDS4_CAPAN/tr|A0A2G2YI64|A0A2G2YI64_CAPAN/tr|A0A2G2YMS3|A0A2G2YMS3_CA…	19	32	https:\\www.genome.jp\dbget-bin\www_bget?map04922
ko01522	Endocrine resistance	7/3170	14/5352	0.835625	0.999901	tr|A0A1U8GNS8|A0A1U8GNS8_CAPAN/tr|A0A2G2YRL8|A0A2G2YRL8_CAPAN/tr|A0A2G2ZCH3|A0A2G2ZCH3_CAPAN/tr|A0A2G3AL05|A0A2G3AL05_CAPAN/tr|A0A1U8ECR7|A0A1U8ECR7_CAPAN/tr|A0A1U8GHI1|A0A1U8GHI1_CAPAN/tr|A0A2G3A7Q4|A0A2G3A7Q4_CAPAN	4	3	https:\\www.genome.jp\dbget-bin\www_bget?map01522
ko00650	Butanoate metabolism	14/3170	27/5352	0.836211	0.999901	tr|A0A1U8E404|A0A1U8E404_CAPAN/tr|A0A1U8ET50|A0A1U8ET50_CAPAN/tr|A0A1U8G1D2|A0A1U8G1D2_CAPAN/tr|A0A1U8GN60|A0A1U8GN60_CAPAN/tr|A0A2G2XYC1|A0A2G2XYC1_CAPAN/tr|A0A2G2YSX1|A0A2G2YSX1_CAPAN/tr|A0A2G2ZUK2|A0A2G2ZUK2_CAPAN/tr|A0A2G3A9X6|A0A2G3A9X6_CAPAN/tr|A0A2G3AA07|A0A2G3AA07_CAPAN/tr|A0A1U8GY18|A0A1U8GY18_CAPAN/tr|A0A2G2YNZ1|A0A2G2YNZ1_CAPAN/tr|A0A2G2ZK25|A0A2G2ZK25_CAPAN/tr|A0A2G2ZVV1|A0A2G2ZVV1_CA…	9	5	https:\\www.genome.jp\dbget-bin\www_bget?map00650
ko00195	Photosynthesis	20/3170	38/5352	0.840507	0.999901	tr|A0A1U8DWE0|A0A1U8DWE0_CAPAN/tr|A0A1U8FLF1|A0A1U8FLF1_CAPAN/tr|A0A1U8GLW1|A0A1U8GLW1_CAPAN/tr|A0A1U8HAW7|A0A1U8HAW7_CAPAN/tr|A0A2G2Y8I6|A0A2G2Y8I6_CAPAN/tr|A0A2G2Z2I6|A0A2G2Z2I6_CAPAN/tr|A0A2G2Z802|A0A2G2Z802_CAPAN/tr|A0A2G2ZDZ0|A0A2G2ZDZ0_CAPAN/tr|A0A2G2ZTV3|A0A2G2ZTV3_CAPAN/tr|A0A1U8FMQ7|A0A1U8FMQ7_CAPAN/tr|A0A1U8GUM8|A0A1U8GUM8_CAPAN/tr|A0A2G2XVH6|A0A2G2XVH6_CAPAN/tr|A0A2G2YFA9|A0A2G2YFA9_CA…	9	11	https:\\www.genome.jp\dbget-bin\www_bget?map00195
ko05220	Chronic myeloid leukemia	8/3170	16/5352	0.843078	0.999901	tr|A0A1U8DY46|A0A1U8DY46_CAPAN/tr|A0A2G2YVG9|A0A2G2YVG9_CAPAN/tr|A0A2G2YX51|A0A2G2YX51_CAPAN/tr|A0A2G3AL05|A0A2G3AL05_CAPAN/tr|A0A1U8ECR7|A0A1U8ECR7_CAPAN/tr|A0A1U8FLX3|A0A1U8FLX3_CAPAN/tr|A0A1U8GHI1|A0A1U8GHI1_CAPAN/tr|A0A1U8GTM3|A0A1U8GTM3_CAPAN	4	4	https:\\www.genome.jp\dbget-bin\www_bget?map05220
ko04120	Ubiquitin mediated proteolysis	48/3170	88/5352	0.844006	0.999901	tr|A0A1U8F789|A0A1U8F789_CAPAN/tr|A0A1U8FCJ6|A0A1U8FCJ6_CAPAN/tr|A0A1U8FHI2|A0A1U8FHI2_CAPAN/tr|A0A1U8G0D0|A0A1U8G0D0_CAPAN/tr|A0A1U8G5S0|A0A1U8G5S0_CAPAN/tr|A0A1U8HDH9|A0A1U8HDH9_CAPAN/tr|A0A2G2Y1D8|A0A2G2Y1D8_CAPAN/tr|A0A2G2YFX7|A0A2G2YFX7_CAPAN/tr|A0A2G2YNV6|A0A2G2YNV6_CAPAN/tr|A0A2G2YSL4|A0A2G2YSL4_CAPAN/tr|A0A2G2YWX4|A0A2G2YWX4_CAPAN/tr|A0A2G2Z668|A0A2G2Z668_CAPAN/tr|A0A2G2ZF41|A0A2G2ZF41_CA…	20	28	https:\\www.genome.jp\dbget-bin\www_bget?map04120
ko04360	Axon guidance	15/3170	29/5352	0.844747	0.999901	tr|A0A1U8E802|A0A1U8E802_CAPAN/tr|A0A1U8FHU1|A0A1U8FHU1_CAPAN/tr|A0A1U8GHH2|A0A1U8GHH2_CAPAN/tr|A0A1U8GI15|A0A1U8GI15_CAPAN/tr|A0A2G3AL05|A0A2G3AL05_CAPAN/tr|A0A1U8ECR7|A0A1U8ECR7_CAPAN/tr|A0A1U8EF87|A0A1U8EF87_CAPAN/tr|A0A2G2ZMC1|A0A2G2ZMC1_CAPAN/tr|A0A1U8FSA0|A0A1U8FSA0_CAPAN/tr|A0A1U8GQR3|A0A1U8GQR3_CAPAN/tr|A0A1U8HDL1|A0A1U8HDL1_CAPAN/tr|A0A2G2Y1N3|A0A2G2Y1N3_CAPAN/tr|A0A2G2Z050|A0A2G2Z050_CA…	5	10	https:\\www.genome.jp\dbget-bin\www_bget?map04360
ko04310	Wnt signaling pathway	31/3170	58/5352	0.849649	0.999901	tr|A0A1U8E802|A0A1U8E802_CAPAN/tr|A0A1U8EDM5|A0A1U8EDM5_CAPAN/tr|A0A1U8F789|A0A1U8F789_CAPAN/tr|A0A1U8FHU1|A0A1U8FHU1_CAPAN/tr|A0A1U8FYZ9|A0A1U8FYZ9_CAPAN/tr|A0A1U8GI15|A0A1U8GI15_CAPAN/tr|A0A1U8GNS8|A0A1U8GNS8_CAPAN/tr|A0A1U8GT38|A0A1U8GT38_CAPAN/tr|A0A1U8GTP6|A0A1U8GTP6_CAPAN/tr|A0A2G2YLT6|A0A2G2YLT6_CAPAN/tr|A0A2G2ZBQ0|A0A2G2ZBQ0_CAPAN/tr|A0A2G2ZEJ4|A0A2G2ZEJ4_CAPAN/tr|A0A2G2ZF41|A0A2G2ZF41_CA…	15	16	https:\\www.genome.jp\dbget-bin\www_bget?map04310
ko00290	Valine, leucine and isoleucine biosynthesis	9/3170	18/5352	0.85033	0.999901	tr|A0A1U8ET50|A0A1U8ET50_CAPAN/tr|A0A1U8G1D2|A0A1U8G1D2_CAPAN/tr|A0A2G2Y8R7|A0A2G2Y8R7_CAPAN/tr|A0A2G2Y8W9|A0A2G2Y8W9_CAPAN/tr|A0A2G2ZK49|A0A2G2ZK49_CAPAN/tr|A0A2G2ZUK5|A0A2G2ZUK5_CAPAN/tr|A0A2G2Z4D9|A0A2G2Z4D9_CAPAN/tr|A0A2G2ZL09|A0A2G2ZL09_CAPAN/tr|A0A2G3AN34|A0A2G3AN34_CAPAN	6	3	https:\\www.genome.jp\dbget-bin\www_bget?map00290
ko05034	Alcoholism	32/3170	60/5352	0.856805	0.999901	tr|A0A1U8E2W4|A0A1U8E2W4_CAPAN/tr|A0A1U8EFA0|A0A1U8EFA0_CAPAN/tr|A0A1U8EV59|A0A1U8EV59_CAPAN/tr|A0A1U8GKB4|A0A1U8GKB4_CAPAN/tr|A0A1U8GNS8|A0A1U8GNS8_CAPAN/tr|A0A1U8GX93|A0A1U8GX93_CAPAN/tr|A0A1U8GXA4|A0A1U8GXA4_CAPAN/tr|A0A1U8HBG4|A0A1U8HBG4_CAPAN/tr|A0A2G2XVY6|A0A2G2XVY6_CAPAN/tr|A0A2G2YVU3|A0A2G2YVU3_CAPAN/tr|A0A2G2ZEM5|A0A2G2ZEM5_CAPAN/tr|A0A2G2ZLK0|A0A2G2ZLK0_CAPAN/tr|A0A2G2ZQU1|A0A2G2ZQU1_CA…	15	17	https:\\www.genome.jp\dbget-bin\www_bget?map05034
ko01230	Biosynthesis of amino acids	120/3170	215/5352	0.866606	0.999901	tr|A0A1U8DQZ0|A0A1U8DQZ0_CAPAN/tr|A0A1U8E5J0|A0A1U8E5J0_CAPAN/tr|A0A1U8EBI9|A0A1U8EBI9_CAPAN/tr|A0A1U8EHW1|A0A1U8EHW1_CAPAN/tr|A0A1U8ET50|A0A1U8ET50_CAPAN/tr|A0A1U8EUB1|A0A1U8EUB1_CAPAN/tr|A0A1U8EYR8|A0A1U8EYR8_CAPAN/tr|A0A1U8F4J3|A0A1U8F4J3_CAPAN/tr|A0A1U8F8K7|A0A1U8F8K7_CAPAN/tr|A0A1U8FMB2|A0A1U8FMB2_CAPAN/tr|A0A1U8G1D2|A0A1U8G1D2_CAPAN/tr|A0A1U8GCP9|A0A1U8GCP9_CAPAN/tr|A0A1U8GMR8|A0A1U8GMR8_CA…	69	51	https:\\www.genome.jp\dbget-bin\www_bget?map01230
ko04919	Thyroid hormone signaling pathway	24/3170	46/5352	0.870124	0.999901	tr|A0A1U8EJF7|A0A1U8EJF7_CAPAN/tr|A0A1U8EYR8|A0A1U8EYR8_CAPAN/tr|A0A1U8GNS8|A0A1U8GNS8_CAPAN/tr|A0A2G2XZA8|A0A2G2XZA8_CAPAN/tr|A0A2G2YMS3|A0A2G2YMS3_CAPAN/tr|A0A2G2YPN8|A0A2G2YPN8_CAPAN/tr|A0A2G2ZE97|A0A2G2ZE97_CAPAN/tr|A0A2G2ZFA8|A0A2G2ZFA8_CAPAN/tr|A0A2G3AL05|A0A2G3AL05_CAPAN/tr|A0A1U8ECR7|A0A1U8ECR7_CAPAN/tr|A0A1U8EX33|A0A1U8EX33_CAPAN/tr|A0A1U8G0F5|A0A1U8G0F5_CAPAN/tr|A0A1U8GHI1|A0A1U8GHI1_CA…	9	15	https:\\www.genome.jp\dbget-bin\www_bget?map04919
ko04659	Th17 cell differentiation	12/3170	24/5352	0.870372	0.999901	tr|A0A1U8GI15|A0A1U8GI15_CAPAN/tr|A0A2G2YIG2|A0A2G2YIG2_CAPAN/tr|A0A2G2Z5Z3|A0A2G2Z5Z3_CAPAN/tr|A0A2G3AL05|A0A2G3AL05_CAPAN/tr|A0A1U8ECR7|A0A1U8ECR7_CAPAN/tr|A0A1U8EF87|A0A1U8EF87_CAPAN/tr|A0A1U8HDL1|A0A1U8HDL1_CAPAN/tr|A0A2G2Z050|A0A2G2Z050_CAPAN/tr|A0A2G2Z950|A0A2G2Z950_CAPAN/tr|A0A2G2ZI48|A0A2G2ZI48_CAPAN/tr|A0A2G3A7Q4|A0A2G3A7Q4_CAPAN/tr|A0A2G3AJF1|A0A2G3AJF1_CAPAN	4	8	https:\\www.genome.jp\dbget-bin\www_bget?map04659
ko04621	NOD-like receptor signaling pathway	44/3170	82/5352	0.874147	0.999901	tr|A0A1U8E224|A0A1U8E224_CAPAN/tr|A0A1U8EEQ3|A0A1U8EEQ3_CAPAN/tr|A0A1U8EW35|A0A1U8EW35_CAPAN/tr|A0A1U8FYZ9|A0A1U8FYZ9_CAPAN/tr|A0A1U8GGM9|A0A1U8GGM9_CAPAN/tr|A0A1U8H0B7|A0A1U8H0B7_CAPAN/tr|A0A1U8HAV5|A0A1U8HAV5_CAPAN/tr|A0A2G2XYS7|A0A2G2XYS7_CAPAN/tr|A0A2G2XYS8|A0A2G2XYS8_CAPAN/tr|A0A2G2XYT2|A0A2G2XYT2_CAPAN/tr|A0A2G2Y485|A0A2G2Y485_CAPAN/tr|A0A2G2YIG2|A0A2G2YIG2_CAPAN/tr|A0A2G2YKT2|A0A2G2YKT2_CA…	22	22	https:\\www.genome.jp\dbget-bin\www_bget?map04621
ko04657	IL-17 signaling pathway	13/3170	26/5352	0.87644	0.999901	tr|A0A1U8FYZ9|A0A1U8FYZ9_CAPAN/tr|A0A2G2YIG2|A0A2G2YIG2_CAPAN/tr|A0A2G2Z5Z3|A0A2G2Z5Z3_CAPAN/tr|A0A2G3AIA8|A0A2G3AIA8_CAPAN/tr|A0A2G3AL05|A0A2G3AL05_CAPAN/tr|A0A1U8ECR7|A0A1U8ECR7_CAPAN/tr|A0A1U8GQR3|A0A1U8GQR3_CAPAN/tr|A0A2G2Y1N3|A0A2G2Y1N3_CAPAN/tr|A0A2G2YX89|A0A2G2YX89_CAPAN/tr|A0A2G2Z336|A0A2G2Z336_CAPAN/tr|A0A2G2Z950|A0A2G2Z950_CAPAN/tr|A0A2G2ZI48|A0A2G2ZI48_CAPAN/tr|A0A2G3AJF1|A0A2G3AJF1_CA…	5	8	https:\\www.genome.jp\dbget-bin\www_bget?map04657
ko05110	Vibrio cholerae infection	20/3170	39/5352	0.879924	0.999901	tr|A0A1U8E721|A0A1U8E721_CAPAN/tr|A0A1U8F810|A0A1U8F810_CAPAN/tr|A0A1U8FH10|A0A1U8FH10_CAPAN/tr|A0A1U8FK77|A0A1U8FK77_CAPAN/tr|A0A1U8G5I2|A0A1U8G5I2_CAPAN/tr|A0A1U8G747|A0A1U8G747_CAPAN/tr|A0A1U8GNS8|A0A1U8GNS8_CAPAN/tr|A0A1U8GPJ4|A0A1U8GPJ4_CAPAN/tr|A0A1U8GRL1|A0A1U8GRL1_CAPAN/tr|A0A1U8H580|A0A1U8H580_CAPAN/tr|A0A2G2Y929|A0A2G2Y929_CAPAN/tr|A0A1U8DWX0|A0A1U8DWX0_CAPAN/tr|A0A1U8FAN4|A0A1U8FAN4_CA…	11	9	https:\\www.genome.jp\dbget-bin\www_bget?map05110
ko00073	Cutin, suberine and wax biosynthesis	14/3170	28/5352	0.882208	0.999901	tr|A0A1U8E762|A0A1U8E762_CAPAN/tr|A0A1U8EBY9|A0A1U8EBY9_CAPAN/tr|A0A1U8GQC5|A0A1U8GQC5_CAPAN/tr|A0A1U8HIX3|A0A1U8HIX3_CAPAN/tr|A0A2G2XYS2|A0A2G2XYS2_CAPAN/tr|A0A2G2YW69|A0A2G2YW69_CAPAN/tr|A0A2G2YWA4|A0A2G2YWA4_CAPAN/tr|A0A2G2YXI3|A0A2G2YXI3_CAPAN/tr|A0A2G2YZU4|A0A2G2YZU4_CAPAN/tr|A0A2G3A0B9|A0A2G3A0B9_CAPAN/tr|A0A2G2Y6P0|A0A2G2Y6P0_CAPAN/tr|A0A2G2YXG5|A0A2G2YXG5_CAPAN/tr|A0A2G2YXV5|A0A2G2YXV5_CA…	10	4	https:\\www.genome.jp\dbget-bin\www_bget?map00073
ko05012	Parkinson disease	122/3170	220/5352	0.891036	0.999901	tr|A0A075VX69|A0A075VX69_CAPAN/tr|A0A075W1Y6|A0A075W1Y6_CAPAN/tr|A0A1U8DVD3|A0A1U8DVD3_CAPAN/tr|A0A1U8E037|A0A1U8E037_CAPAN/tr|A0A1U8E224|A0A1U8E224_CAPAN/tr|A0A1U8E2B0|A0A1U8E2B0_CAPAN/tr|A0A1U8E9W3|A0A1U8E9W3_CAPAN/tr|A0A1U8EEQ3|A0A1U8EEQ3_CAPAN/tr|A0A1U8ELT5|A0A1U8ELT5_CAPAN/tr|A0A1U8EW35|A0A1U8EW35_CAPAN/tr|A0A1U8EW60|A0A1U8EW60_CAPAN/tr|A0A1U8EZG2|A0A1U8EZG2_CAPAN/tr|A0A1U8F1U7|A0A1U8F1U7_CA…	64	58	https:\\www.genome.jp\dbget-bin\www_bget?map05012
ko00261	Monobactam biosynthesis	5/3170	11/5352	0.891138	0.999901	tr|A0A1U8DQZ0|A0A1U8DQZ0_CAPAN/tr|A0A1U8HLJ5|A0A1U8HLJ5_CAPAN/tr|A0A2G2ZKU7|A0A2G2ZKU7_CAPAN/tr|A0A2G2YN61|A0A2G2YN61_CAPAN/tr|A0A2G2ZV32|A0A2G2ZV32_CAPAN	3	2	https:\\www.genome.jp\dbget-bin\www_bget?map00261
ko00945	Stilbenoid, diarylheptanoid and gingerol biosynthesis	5/3170	11/5352	0.891138	0.999901	tr|A0A1U8FPA5|A0A1U8FPA5_CAPAN/tr|A0A2G2YJ18|A0A2G2YJ18_CAPAN/tr|A0A2G2Z768|A0A2G2Z768_CAPAN/tr|A0A2G2ZM49|A0A2G2ZM49_CAPAN/tr|B5LAT9|B5LAT9_CAPAN	5	0	https:\\www.genome.jp\dbget-bin\www_bget?map00945
ko04622	RIG-I-like receptor signaling pathway	4/3170	9/5352	0.892009	0.999901	tr|A0A1U8FYZ9|A0A1U8FYZ9_CAPAN/tr|A0A1U8DXV8|A0A1U8DXV8_CAPAN/tr|A0A1U8FHR4|A0A1U8FHR4_CAPAN/tr|A0A2G3A4L9|A0A2G3A4L9_CAPAN	1	3	https:\\www.genome.jp\dbget-bin\www_bget?map04622
ko04978	Mineral absorption	6/3170	13/5352	0.89215	0.999901	tr|A0A1U8FQI1|A0A1U8FQI1_CAPAN/tr|A0A2G3AM08|A0A2G3AM08_CAPAN/tr|A0A2G2XZC0|A0A2G2XZC0_CAPAN/tr|A0A2G2YFC1|A0A2G2YFC1_CAPAN/tr|A0A2G2ZB80|A0A2G2ZB80_CAPAN/tr|A0A2G3A6B6|A0A2G3A6B6_CAPAN	2	4	https:\\www.genome.jp\dbget-bin\www_bget?map04978
ko03018	RNA degradation	52/3170	97/5352	0.892269	0.999901	tr|A0A1U8DZF4|A0A1U8DZF4_CAPAN/tr|A0A1U8EHG5|A0A1U8EHG5_CAPAN/tr|A0A1U8EYR8|A0A1U8EYR8_CAPAN/tr|A0A1U8F040|A0A1U8F040_CAPAN/tr|A0A1U8G2K7|A0A1U8G2K7_CAPAN/tr|A0A1U8G5L2|A0A1U8G5L2_CAPAN/tr|A0A1U8GN26|A0A1U8GN26_CAPAN/tr|A0A1U8H309|A0A1U8H309_CAPAN/tr|A0A1U8H9W1|A0A1U8H9W1_CAPAN/tr|A0A2G2XX50|A0A2G2XX50_CAPAN/tr|A0A2G2XZK5|A0A2G2XZK5_CAPAN/tr|A0A2G2Y1R4|A0A2G2Y1R4_CAPAN/tr|A0A2G2YA02|A0A2G2YA02_CA…	25	27	https:\\www.genome.jp\dbget-bin\www_bget?map03018
ko05140	Leishmaniasis	7/3170	15/5352	0.894257	0.999901	tr|A0A1U8EL12|A0A1U8EL12_CAPAN/tr|A0A1U8FYZ9|A0A1U8FYZ9_CAPAN/tr|A0A1U8G4Q1|A0A1U8G4Q1_CAPAN/tr|A0A2G2Z4N1|A0A2G2Z4N1_CAPAN/tr|A0A2G3AL05|A0A2G3AL05_CAPAN/tr|A0A2G3ANR6|A0A2G3ANR6_CAPAN/tr|A0A1U8ECR7|A0A1U8ECR7_CAPAN	6	1	https:\\www.genome.jp\dbget-bin\www_bget?map05140
ko04113	Meiosis - yeast	34/3170	65/5352	0.897267	0.999901	tr|A0A1U8EJ31|A0A1U8EJ31_CAPAN/tr|A0A1U8FHI2|A0A1U8FHI2_CAPAN/tr|A0A1U8GDF9|A0A1U8GDF9_CAPAN/tr|A0A1U8GNS8|A0A1U8GNS8_CAPAN/tr|A0A1U8GYC8|A0A1U8GYC8_CAPAN/tr|A0A1U8HBG4|A0A1U8HBG4_CAPAN/tr|A0A1U8HLH6|A0A1U8HLH6_CAPAN/tr|A0A2G2XVM9|A0A2G2XVM9_CAPAN/tr|A0A2G2Y429|A0A2G2Y429_CAPAN/tr|A0A2G2YQK7|A0A2G2YQK7_CAPAN/tr|A0A2G2Z096|A0A2G2Z096_CAPAN/tr|A0A2G3AIL3|A0A2G3AIL3_CAPAN/tr|A0A1U8DUK9|A0A1U8DUK9_CA…	12	22	https:\\www.genome.jp\dbget-bin\www_bget?map04113
ko05152	Tuberculosis	34/3170	65/5352	0.897267	0.999901	tr|A0A1U8DVD3|A0A1U8DVD3_CAPAN/tr|A0A1U8EHG5|A0A1U8EHG5_CAPAN/tr|A0A1U8EST5|A0A1U8EST5_CAPAN/tr|A0A1U8FH10|A0A1U8FH10_CAPAN/tr|A0A1U8G5L2|A0A1U8G5L2_CAPAN/tr|A0A1U8GI15|A0A1U8GI15_CAPAN/tr|A0A1U8H309|A0A1U8H309_CAPAN/tr|A0A1U8H580|A0A1U8H580_CAPAN/tr|A0A2G2Y7B4|A0A2G2Y7B4_CAPAN/tr|A0A2G2YXT6|A0A2G2YXT6_CAPAN/tr|A0A2G2ZLK0|A0A2G2ZLK0_CAPAN/tr|A0A2G2ZQ52|A0A2G2ZQ52_CAPAN/tr|A0A2G2ZQU1|A0A2G2ZQU1_CA…	14	20	https:\\www.genome.jp\dbget-bin\www_bget?map05152
ko04260	Cardiac muscle contraction	10/3170	21/5352	0.903476	0.999901	tr|A0A075W1Y6|A0A075W1Y6_CAPAN/tr|A0A1U8E2B0|A0A1U8E2B0_CAPAN/tr|A0A1U8EJF7|A0A1U8EJF7_CAPAN/tr|A0A1U8EW60|A0A1U8EW60_CAPAN/tr|A0A1U8EZG2|A0A1U8EZG2_CAPAN/tr|A0A1U8FNT4|A0A1U8FNT4_CAPAN/tr|A0A2G2YXI2|A0A2G2YXI2_CAPAN/tr|A0A2G2YZ15|A0A2G2YZ15_CAPAN/tr|A0A2G2Z6M9|A0A2G2Z6M9_CAPAN/tr|A0A2G2ZC01|A0A2G2ZC01_CAPAN	7	3	https:\\www.genome.jp\dbget-bin\www_bget?map04260
ko04072	Phospholipase D signaling pathway	19/3170	38/5352	0.906982	0.999901	tr|A0A1U8F3M2|A0A1U8F3M2_CAPAN/tr|A0A2G2YX54|A0A2G2YX54_CAPAN/tr|A0A2G2YXT6|A0A2G2YXT6_CAPAN/tr|A0A2G2ZXG2|A0A2G2ZXG2_CAPAN/tr|A0A2G3A9Y1|A0A2G3A9Y1_CAPAN/tr|A0A2G3AL05|A0A2G3AL05_CAPAN/tr|A0A1U8DWX0|A0A1U8DWX0_CAPAN/tr|A0A1U8ECR7|A0A1U8ECR7_CAPAN/tr|A0A1U8EG19|A0A1U8EG19_CAPAN/tr|A0A1U8FNL1|A0A1U8FNL1_CAPAN/tr|A0A1U8G5K6|A0A1U8G5K6_CAPAN/tr|A0A1U8GHI1|A0A1U8GHI1_CAPAN/tr|A0A2G2XWP1|A0A2G2XWP1_CA…	6	13	https:\\www.genome.jp\dbget-bin\www_bget?map04072
ko04630	JAK-STAT signaling pathway	2/3170	5/5352	0.907017	0.999901	tr|A0A2G3AP51|A0A2G3AP51_CAPAN/tr|A0A2G3A7Q4|A0A2G3A7Q4_CAPAN	1	1	https:\\www.genome.jp\dbget-bin\www_bget?map04630
ko04915	Estrogen signaling pathway	31/3170	60/5352	0.907663	0.999901	tr|A0A1U8EIB5|A0A1U8EIB5_CAPAN/tr|A0A1U8FK87|A0A1U8FK87_CAPAN/tr|A0A1U8GH79|A0A1U8GH79_CAPAN/tr|A0A1U8GJI6|A0A1U8GJI6_CAPAN/tr|A0A1U8GLV8|A0A1U8GLV8_CAPAN/tr|A0A1U8GNS8|A0A1U8GNS8_CAPAN/tr|A0A1U8HDT7|A0A1U8HDT7_CAPAN/tr|A0A2G2YIG2|A0A2G2YIG2_CAPAN/tr|A0A2G2YVZ5|A0A2G2YVZ5_CAPAN/tr|A0A2G2Z5Z3|A0A2G2Z5Z3_CAPAN/tr|A0A2G2ZLK0|A0A2G2ZLK0_CAPAN/tr|A0A2G2ZQU1|A0A2G2ZQU1_CAPAN/tr|A0A2G3AIA8|A0A2G3AIA8_CA…	14	17	https:\\www.genome.jp\dbget-bin\www_bget?map04915
ko00592	alpha-Linolenic acid metabolism	27/3170	53/5352	0.914471	0.999901	tr|A0A1U8DU22|A0A1U8DU22_CAPAN/tr|A0A1U8E9W4|A0A1U8E9W4_CAPAN/tr|A0A1U8EHE0|A0A1U8EHE0_CAPAN/tr|A0A1U8EK90|A0A1U8EK90_CAPAN/tr|A0A1U8EZV6|A0A1U8EZV6_CAPAN/tr|A0A1U8F2S5|A0A1U8F2S5_CAPAN/tr|A0A1U8F3C9|A0A1U8F3C9_CAPAN/tr|A0A1U8FPC9|A0A1U8FPC9_CAPAN/tr|A0A1U8FT99|A0A1U8FT99_CAPAN/tr|A0A2G2Y3U4|A0A2G2Y3U4_CAPAN/tr|A0A2G2Y5Q1|A0A2G2Y5Q1_CAPAN/tr|A0A2G2YI94|A0A2G2YI94_CAPAN/tr|A0A2G2YLA1|A0A2G2YLA1_CA…	18	9	https:\\www.genome.jp\dbget-bin\www_bget?map00592
ko01110	Biosynthesis of secondary metabolites	650/3170	1131/5352	0.917505	0.999901	sp|Q43415|LCYB_CAPAN/tr|A0A023H832|A0A023H832_CAPAN/tr|A0A1U8DQZ0|A0A1U8DQZ0_CAPAN/tr|A0A1U8DRS8|A0A1U8DRS8_CAPAN/tr|A0A1U8DU22|A0A1U8DU22_CAPAN/tr|A0A1U8DV33|A0A1U8DV33_CAPAN/tr|A0A1U8DV81|A0A1U8DV81_CAPAN/tr|A0A1U8DVD1|A0A1U8DVD1_CAPAN/tr|A0A1U8DX54|A0A1U8DX54_CAPAN/tr|A0A1U8E000|A0A1U8E000_CAPAN/tr|A0A1U8E4N5|A0A1U8E4N5_CAPAN/tr|A0A1U8E4S8|A0A1U8E4S8_CAPAN/tr|A0A1U8E5J0|A0A1U8E5J0_CAPAN/tr|A0A…	333	317	https:\\www.genome.jp\dbget-bin\www_bget?map01110
ko00500	Starch and sucrose metabolism	86/3170	159/5352	0.92182	0.999901	tr|A0A1U8EBI7|A0A1U8EBI7_CAPAN/tr|A0A1U8ELA2|A0A1U8ELA2_CAPAN/tr|A0A1U8EWW1|A0A1U8EWW1_CAPAN/tr|A0A1U8F8K6|A0A1U8F8K6_CAPAN/tr|A0A1U8FAZ7|A0A1U8FAZ7_CAPAN/tr|A0A1U8FKB6|A0A1U8FKB6_CAPAN/tr|A0A1U8FWM4|A0A1U8FWM4_CAPAN/tr|A0A1U8FWN9|A0A1U8FWN9_CAPAN/tr|A0A1U8FX23|A0A1U8FX23_CAPAN/tr|A0A1U8GCP2|A0A1U8GCP2_CAPAN/tr|A0A1U8GGG9|A0A1U8GGG9_CAPAN/tr|A0A1U8GLX0|A0A1U8GLX0_CAPAN/tr|A0A1U8GP49|A0A1U8GP49_CA…	46	40	https:\\www.genome.jp\dbget-bin\www_bget?map00500
ko05017	Spinocerebellar ataxia	60/3170	113/5352	0.924039	0.999901	tr|A0A1U8DVD3|A0A1U8DVD3_CAPAN/tr|A0A1U8E037|A0A1U8E037_CAPAN/tr|A0A1U8E9W3|A0A1U8E9W3_CAPAN/tr|A0A1U8EBN6|A0A1U8EBN6_CAPAN/tr|A0A1U8EJF7|A0A1U8EJF7_CAPAN/tr|A0A1U8FAJ3|A0A1U8FAJ3_CAPAN/tr|A0A1U8FC19|A0A1U8FC19_CAPAN/tr|A0A1U8FH79|A0A1U8FH79_CAPAN/tr|A0A1U8FM43|A0A1U8FM43_CAPAN/tr|A0A1U8H493|A0A1U8H493_CAPAN/tr|A0A1U8H9R1|A0A1U8H9R1_CAPAN/tr|A0A1U8HAV5|A0A1U8HAV5_CAPAN/tr|A0A1U8HBV3|A0A1U8HBV3_CA…	30	30	https:\\www.genome.jp\dbget-bin\www_bget?map05017
ko02020	Two-component system	30/3170	59/5352	0.925681	0.999901	tr|A0A075W1Y6|A0A075W1Y6_CAPAN/tr|A0A1U8DVD3|A0A1U8DVD3_CAPAN/tr|A0A1U8E4I6|A0A1U8E4I6_CAPAN/tr|A0A1U8F5L9|A0A1U8F5L9_CAPAN/tr|A0A1U8FAZ7|A0A1U8FAZ7_CAPAN/tr|A0A1U8GDS5|A0A1U8GDS5_CAPAN/tr|A0A1U8GMR8|A0A1U8GMR8_CAPAN/tr|A0A2G2XUM1|A0A2G2XUM1_CAPAN/tr|A0A2G2XYC1|A0A2G2XYC1_CAPAN/tr|A0A2G2Y0K0|A0A2G2Y0K0_CAPAN/tr|A0A2G2Y778|A0A2G2Y778_CAPAN/tr|A0A2G2YKD4|A0A2G2YKD4_CAPAN/tr|A0A2G2ZSH7|A0A2G2ZSH7_CA…	15	15	https:\\www.genome.jp\dbget-bin\www_bget?map02020
ko04114	Oocyte meiosis	41/3170	79/5352	0.92584	0.999901	tr|A0A1U8F789|A0A1U8F789_CAPAN/tr|A0A1U8FHI2|A0A1U8FHI2_CAPAN/tr|A0A1U8GDF9|A0A1U8GDF9_CAPAN/tr|A0A1U8GI15|A0A1U8GI15_CAPAN/tr|A0A1U8GNS8|A0A1U8GNS8_CAPAN/tr|A0A1U8GYC8|A0A1U8GYC8_CAPAN/tr|A0A1U8HBG4|A0A1U8HBG4_CAPAN/tr|A0A2G2YI21|A0A2G2YI21_CAPAN/tr|A0A2G2ZF41|A0A2G2ZF41_CAPAN/tr|A0A2G2ZLK0|A0A2G2ZLK0_CAPAN/tr|A0A2G2ZQI1|A0A2G2ZQI1_CAPAN/tr|A0A2G2ZQU1|A0A2G2ZQU1_CAPAN/tr|A0A2G3AIL3|A0A2G3AIL3_CA…	14	27	https:\\www.genome.jp\dbget-bin\www_bget?map04114
ko05203	Viral carcinogenesis	58/3170	110/5352	0.932505	0.999901	tr|A0A1U8E802|A0A1U8E802_CAPAN/tr|A0A1U8EBN6|A0A1U8EBN6_CAPAN/tr|A0A1U8FCJ6|A0A1U8FCJ6_CAPAN/tr|A0A1U8FH10|A0A1U8FH10_CAPAN/tr|A0A1U8FHU1|A0A1U8FHU1_CAPAN/tr|A0A1U8GNS8|A0A1U8GNS8_CAPAN/tr|A0A1U8GTX9|A0A1U8GTX9_CAPAN/tr|A0A1U8GW96|A0A1U8GW96_CAPAN/tr|A0A1U8GX93|A0A1U8GX93_CAPAN/tr|A0A1U8GXA4|A0A1U8GXA4_CAPAN/tr|A0A1U8H7V1|A0A1U8H7V1_CAPAN/tr|A0A2G2XU69|A0A2G2XU69_CAPAN/tr|A0A2G2Y9X4|A0A2G2Y9X4_CA…	29	29	https:\\www.genome.jp\dbget-bin\www_bget?map05203
ko00730	Thiamine metabolism	7/3170	16/5352	0.934063	0.999901	tr|A0A1U8FC73|A0A1U8FC73_CAPAN/tr|A0A2G3ALC4|A0A2G3ALC4_CAPAN/tr|A0A1U8E5E3|A0A1U8E5E3_CAPAN/tr|A0A1U8FKA4|A0A1U8FKA4_CAPAN/tr|A0A2G2Y1D5|A0A2G2Y1D5_CAPAN/tr|A0A2G2Z8I0|A0A2G2Z8I0_CAPAN/tr|A0A2G2ZM92|A0A2G2ZM92_CAPAN	2	5	https:\\www.genome.jp\dbget-bin\www_bget?map00730
ko04940	Type I diabetes mellitus	7/3170	16/5352	0.934063	0.999901	tr|A0A1U8EHG5|A0A1U8EHG5_CAPAN/tr|A0A1U8G5L2|A0A1U8G5L2_CAPAN/tr|A0A1U8H309|A0A1U8H309_CAPAN/tr|A0A1U8H0Z7|A0A1U8H0Z7_CAPAN/tr|A0A2G2ZK25|A0A2G2ZK25_CAPAN/tr|A0A2G3A3L0|A0A2G3A3L0_CAPAN/tr|A0A2G3A6G8|A0A2G3A6G8_CAPAN	3	4	https:\\www.genome.jp\dbget-bin\www_bget?map04940
ko00904	Diterpenoid biosynthesis	8/3170	18/5352	0.934355	0.999901	tr|A0A1U8GBJ3|A0A1U8GBJ3_CAPAN/tr|A0A2G2XUV4|A0A2G2XUV4_CAPAN/tr|A0A2G2ZRS7|A0A2G2ZRS7_CAPAN/tr|A0A2G3A3V3|A0A2G3A3V3_CAPAN/tr|A0A1U8FDI7|A0A1U8FDI7_CAPAN/tr|A0A2G2ZE55|A0A2G2ZE55_CAPAN/tr|A0A2G2ZRU4|A0A2G2ZRU4_CAPAN/tr|A0A2G3AFE2|A0A2G3AFE2_CAPAN	4	4	https:\\www.genome.jp\dbget-bin\www_bget?map00904
ko00541	O-Antigen nucleotide sugar biosynthesis	9/3170	20/5352	0.93518	0.999901	tr|A0A2G2Y8Z1|A0A2G2Y8Z1_CAPAN/tr|A0A2G2ZHT2|A0A2G2ZHT2_CAPAN/tr|A0A2G3A2X7|A0A2G3A2X7_CAPAN/tr|A0A2G3A5W1|A0A2G3A5W1_CAPAN/tr|A0A2G3ADC6|A0A2G3ADC6_CAPAN/tr|A0A2G3AM24|A0A2G3AM24_CAPAN/tr|A0A1U8DZ17|A0A1U8DZ17_CAPAN/tr|A0A1U8FQY4|A0A1U8FQY4_CAPAN/tr|A0A2G3AEE4|A0A2G3AEE4_CAPAN	6	3	https:\\www.genome.jp\dbget-bin\www_bget?map00541
ko04064	NF-kappa B signaling pathway	9/3170	20/5352	0.93518	0.999901	tr|A0A1U8EDM5|A0A1U8EDM5_CAPAN/tr|A0A1U8FYZ9|A0A1U8FYZ9_CAPAN/tr|A0A1U8GT38|A0A1U8GT38_CAPAN/tr|A0A1U8GTP6|A0A1U8GTP6_CAPAN/tr|A0A1U8H479|A0A1U8H479_CAPAN/tr|A0A2G2ZBQ0|A0A2G2ZBQ0_CAPAN/tr|A0A2G3A1F4|A0A2G3A1F4_CAPAN/tr|A0A1U8FQP8|A0A1U8FQP8_CAPAN/tr|A0A2G3A5A9|A0A2G3A5A9_CAPAN	7	2	https:\\www.genome.jp\dbget-bin\www_bget?map04064
ko04540	Gap junction	9/3170	20/5352	0.93518	0.999901	tr|A0A1U8F1U7|A0A1U8F1U7_CAPAN/tr|A0A1U8F3J1|A0A1U8F3J1_CAPAN/tr|A0A1U8FRZ9|A0A1U8FRZ9_CAPAN/tr|A0A1U8GNS8|A0A1U8GNS8_CAPAN/tr|A0A2G3AL05|A0A2G3AL05_CAPAN/tr|A0A1U8ECR7|A0A1U8ECR7_CAPAN/tr|A0A1U8ES57|A0A1U8ES57_CAPAN/tr|A0A1U8FRN4|A0A1U8FRN4_CAPAN/tr|A0A1U8GHI1|A0A1U8GHI1_CAPAN	5	4	https:\\www.genome.jp\dbget-bin\www_bget?map04540
ko00720	Carbon fixation pathways in prokaryotes	20/3170	41/5352	0.935476	0.999901	tr|A0A1U8EMD1|A0A1U8EMD1_CAPAN/tr|A0A1U8FI08|A0A1U8FI08_CAPAN/tr|A0A1U8HBE3|A0A1U8HBE3_CAPAN/tr|A0A2G2XUT4|A0A2G2XUT4_CAPAN/tr|A0A2G2XYC1|A0A2G2XYC1_CAPAN/tr|A0A2G2YEK3|A0A2G2YEK3_CAPAN/tr|A0A2G2YU50|A0A2G2YU50_CAPAN/tr|A0A2G2Z3B6|A0A2G2Z3B6_CAPAN/tr|A0A2G2ZW43|A0A2G2ZW43_CAPAN/tr|A0A2G3AC10|A0A2G3AC10_CAPAN/tr|A0A2G3AD03|A0A2G3AD03_CAPAN/tr|A0A2G3AHP8|A0A2G3AHP8_CAPAN/tr|A0A2G3AN82|A0A2G3AN82_CA…	14	6	https:\\www.genome.jp\dbget-bin\www_bget?map00720
ko00750	Vitamin B6 metabolism	5/3170	12/5352	0.936158	0.999901	tr|A0A2G3AA64|A0A2G3AA64_CAPAN/tr|A0A2G3AAM2|A0A2G3AAM2_CAPAN/tr|A0A1U8EYU0|A0A1U8EYU0_CAPAN/tr|A0A1U8G1H8|A0A1U8G1H8_CAPAN/tr|A0A1U8HAQ7|A0A1U8HAQ7_CAPAN	2	3	https:\\www.genome.jp\dbget-bin\www_bget?map00750
ko02026	Biofilm formation - Escherichia coli	5/3170	12/5352	0.936158	0.999901	tr|A0A2G2YDS4|A0A2G2YDS4_CAPAN/tr|A0A1U8E418|A0A1U8E418_CAPAN/tr|A0A1U8FAA8|A0A1U8FAA8_CAPAN/tr|A0A1U8HKG3|A0A1U8HKG3_CAPAN/tr|A0A2G3A918|A0A2G3A918_CAPAN	1	4	https:\\www.genome.jp\dbget-bin\www_bget?map02026
ko04216	Ferroptosis	11/3170	24/5352	0.937822	0.999901	tr|A0A1U8FQI1|A0A1U8FQI1_CAPAN/tr|A0A1U8HAV5|A0A1U8HAV5_CAPAN/tr|A0A2G3AM08|A0A2G3AM08_CAPAN/tr|A0A2G2YZ83|A0A2G2YZ83_CAPAN/tr|A0A1U8DTA1|A0A1U8DTA1_CAPAN/tr|A0A1U8ESW5|A0A1U8ESW5_CAPAN/tr|A0A1U8F7R4|A0A1U8F7R4_CAPAN/tr|A0A1U8GMQ6|A0A1U8GMQ6_CAPAN/tr|A0A2G2YHI5|A0A2G2YHI5_CAPAN/tr|A0A2G3A4L9|A0A2G3A4L9_CAPAN/tr|B5LAV7|B5LAV7_CAPAN	4	7	https:\\www.genome.jp\dbget-bin\www_bget?map04216
ko04020	Calcium signaling pathway	21/3170	43/5352	0.938157	0.999901	tr|A0A1U8EJF7|A0A1U8EJF7_CAPAN/tr|A0A1U8FC19|A0A1U8FC19_CAPAN/tr|A0A1U8GI15|A0A1U8GI15_CAPAN/tr|A0A1U8GNS8|A0A1U8GNS8_CAPAN/tr|A0A1U8HAV5|A0A1U8HAV5_CAPAN/tr|A0A2G2XZA8|A0A2G2XZA8_CAPAN/tr|A0A2G2YXT6|A0A2G2YXT6_CAPAN/tr|A0A2G2ZE97|A0A2G2ZE97_CAPAN/tr|A0A2G2ZLK0|A0A2G2ZLK0_CAPAN/tr|A0A2G2ZQU1|A0A2G2ZQU1_CAPAN/tr|A0A1U8EF87|A0A1U8EF87_CAPAN/tr|A0A1U8FY78|A0A1U8FY78_CAPAN/tr|A0A1U8GMQ6|A0A1U8GMQ6_CA…	10	11	https:\\www.genome.jp\dbget-bin\www_bget?map04020
ko04330	Notch signaling pathway	4/3170	10/5352	0.939468	0.999901	tr|A0A2G2YUR5|A0A2G2YUR5_CAPAN/tr|A0A2G2Z9L0|A0A2G2Z9L0_CAPAN/tr|A0A2G3A294|A0A2G3A294_CAPAN/tr|A0A2G2Y4U5|A0A2G2Y4U5_CAPAN	3	1	https:\\www.genome.jp\dbget-bin\www_bget?map04330
ko04923	Regulation of lipolysis in adipocytes	4/3170	10/5352	0.939468	0.999901	tr|A0A1U8EYR2|A0A1U8EYR2_CAPAN/tr|A0A1U8GNS8|A0A1U8GNS8_CAPAN/tr|A0A1U8FFJ1|A0A1U8FFJ1_CAPAN/tr|A0A2G2ZKR5|A0A2G2ZKR5_CAPAN	2	2	https:\\www.genome.jp\dbget-bin\www_bget?map04923
ko04520	Adherens junction	13/3170	28/5352	0.941171	0.999901	tr|A0A1U8E802|A0A1U8E802_CAPAN/tr|A0A1U8EDM5|A0A1U8EDM5_CAPAN/tr|A0A1U8FHU1|A0A1U8FHU1_CAPAN/tr|A0A1U8FYZ9|A0A1U8FYZ9_CAPAN/tr|A0A1U8GT38|A0A1U8GT38_CAPAN/tr|A0A1U8GTP6|A0A1U8GTP6_CAPAN/tr|A0A2G2ZAU5|A0A2G2ZAU5_CAPAN/tr|A0A2G2ZBQ0|A0A2G2ZBQ0_CAPAN/tr|A0A2G3AL05|A0A2G3AL05_CAPAN/tr|A0A1U8ECR7|A0A1U8ECR7_CAPAN/tr|A0A2G2ZMC1|A0A2G2ZMC1_CAPAN/tr|A0A1U8FSA0|A0A1U8FSA0_CAPAN/tr|A0A2G3A5A9|A0A2G3A5A9_CA…	9	4	https:\\www.genome.jp\dbget-bin\www_bget?map04520
ko04392	Hippo signaling pathway - multiple species	3/3170	8/5352	0.945388	0.999901	tr|A0A2G2ZEJ4|A0A2G2ZEJ4_CAPAN/tr|A0A1U8GUI2|A0A1U8GUI2_CAPAN/tr|A0A1U8GXW0|A0A1U8GXW0_CAPAN	1	2	https:\\www.genome.jp\dbget-bin\www_bget?map04392
ko03050	Proteasome	37/3170	73/5352	0.946024	0.999901	tr|A0A1U8E037|A0A1U8E037_CAPAN/tr|A0A1U8E9W3|A0A1U8E9W3_CAPAN/tr|A0A1U8FAJ3|A0A1U8FAJ3_CAPAN/tr|A0A1U8FH79|A0A1U8FH79_CAPAN/tr|A0A1U8FJS0|A0A1U8FJS0_CAPAN/tr|A0A1U8FWF2|A0A1U8FWF2_CAPAN/tr|A0A1U8H493|A0A1U8H493_CAPAN/tr|A0A1U8H9R1|A0A1U8H9R1_CAPAN/tr|A0A1U8HBV3|A0A1U8HBV3_CAPAN/tr|A0A2G2XX05|A0A2G2XX05_CAPAN/tr|A0A2G2YGT3|A0A2G2YGT3_CAPAN/tr|A0A2G2YXC4|A0A2G2YXC4_CAPAN/tr|A0A2G2ZEH3|A0A2G2ZEH3_CA…	20	17	https:\\www.genome.jp\dbget-bin\www_bget?map03050
ko05130	Pathogenic Escherichia coli infection	39/3170	77/5352	0.950657	0.999901	tr|A0A1U8DVD3|A0A1U8DVD3_CAPAN/tr|A0A1U8E802|A0A1U8E802_CAPAN/tr|A0A1U8EEJ8|A0A1U8EEJ8_CAPAN/tr|A0A1U8F1U7|A0A1U8F1U7_CAPAN/tr|A0A1U8F3J1|A0A1U8F3J1_CAPAN/tr|A0A1U8F5L4|A0A1U8F5L4_CAPAN/tr|A0A1U8FHU1|A0A1U8FHU1_CAPAN/tr|A0A1U8FRZ9|A0A1U8FRZ9_CAPAN/tr|A0A1U8FYZ9|A0A1U8FYZ9_CAPAN/tr|A0A1U8GFP4|A0A1U8GFP4_CAPAN/tr|A0A1U8H9E3|A0A1U8H9E3_CAPAN/tr|A0A2G2XWJ5|A0A2G2XWJ5_CAPAN/tr|A0A2G2YWP7|A0A2G2YWP7_CA…	19	20	https:\\www.genome.jp\dbget-bin\www_bget?map05130
ko04666	Fc gamma R-mediated phagocytosis	20/3170	42/5352	0.953872	0.999901	tr|A0A1U8E802|A0A1U8E802_CAPAN/tr|A0A1U8EEJ8|A0A1U8EEJ8_CAPAN/tr|A0A1U8FHU1|A0A1U8FHU1_CAPAN/tr|A0A2G2XU69|A0A2G2XU69_CAPAN/tr|A0A2G2YRL8|A0A2G2YRL8_CAPAN/tr|A0A2G2YX54|A0A2G2YX54_CAPAN/tr|A0A2G2YXT6|A0A2G2YXT6_CAPAN/tr|A0A2G2ZCH3|A0A2G2ZCH3_CAPAN/tr|A0A2G2ZF64|A0A2G2ZF64_CAPAN/tr|A0A2G3A9Y1|A0A2G3A9Y1_CAPAN/tr|A0A2G3AL05|A0A2G3AL05_CAPAN/tr|A0A1U8ECR7|A0A1U8ECR7_CAPAN/tr|A0A1U8EG19|A0A1U8EG19_CA…	11	9	https:\\www.genome.jp\dbget-bin\www_bget?map04666
ko05010	Alzheimer disease	134/3170	247/5352	0.954576	0.999901	tr|A0A075VX69|A0A075VX69_CAPAN/tr|A0A075W1Y6|A0A075W1Y6_CAPAN/tr|A0A1U8DVD3|A0A1U8DVD3_CAPAN/tr|A0A1U8DZQ5|A0A1U8DZQ5_CAPAN/tr|A0A1U8E037|A0A1U8E037_CAPAN/tr|A0A1U8E2B0|A0A1U8E2B0_CAPAN/tr|A0A1U8E360|A0A1U8E360_CAPAN/tr|A0A1U8E9W3|A0A1U8E9W3_CAPAN/tr|A0A1U8EC67|A0A1U8EC67_CAPAN/tr|A0A1U8EDM5|A0A1U8EDM5_CAPAN/tr|A0A1U8EJF7|A0A1U8EJF7_CAPAN/tr|A0A1U8ELT5|A0A1U8ELT5_CAPAN/tr|A0A1U8EW60|A0A1U8EW60_CA…	68	66	https:\\www.genome.jp\dbget-bin\www_bget?map05010
ko00440	Phosphonate and phosphinate metabolism	2/3170	6/5352	0.955467	0.999901	tr|A0A1U8F9L5|A0A1U8F9L5_CAPAN/tr|A0A2G3A6C8|A0A2G3A6C8_CAPAN	0	2	https:\\www.genome.jp\dbget-bin\www_bget?map00440
ko05161	Hepatitis B	8/3170	19/5352	0.959239	0.999901	tr|A0A1U8DVD3|A0A1U8DVD3_CAPAN/tr|A0A1U8FCJ6|A0A1U8FCJ6_CAPAN/tr|A0A1U8FYZ9|A0A1U8FYZ9_CAPAN/tr|A0A2G2YI21|A0A2G2YI21_CAPAN/tr|A0A2G3AL05|A0A2G3AL05_CAPAN/tr|A0A1U8ECR7|A0A1U8ECR7_CAPAN/tr|A0A1U8GHI1|A0A1U8GHI1_CAPAN/tr|A0A2G2Z5A1|A0A2G2Z5A1_CAPAN	5	3	https:\\www.genome.jp\dbget-bin\www_bget?map05161
[truncated: 34 more rows]

## Sheet: R0 VS R36
ID	Description	Ratio	BgRatio	P-value	p.adjust	proteinID	up	down	hyperlink
[truncated: 384 more rows]
