# Supplementary material for: Comparative proteomic and metabolomic analyses reveal resistance mechanisms in Chilli pepper roots of resistant and susceptible varieties to Phytophthora capsici infection
Source: Front Plant Sci. 2025 Oct 20;16:1638114. doi: 10.3389/fpls.2025.1638114 (PMC12583989; doi:10.3389/fpls.2025.1638114)
Supplement: Supplementary file 9 [file Table7.xlsx]

## Sheet: Sheet1
ID	S0	S12	S36	R0	R12	R36	Uniprot_Accession	GO-BiologicalProcess	GO-CellularComponent	GO-MolecularFunction	KEGG_Entry	ko_ID	KOG_ID	KOG_Function	IPR_ID	Domain_description	Subcellular_localization
tr|A0A1U8ECZ3|A0A1U8ECZ3_CAPAN	15.6049	15.7295	16.5413	16.4654	17.0708	17.0472	A0A2G2YRS4		GO:0016021	GO:0005524;GO:0016887;GO:0042626	K05666	ko01523;ko01524;ko02010;ko04976	KOG0054	Multidrug resistance-associated protein/mitoxantrone resistance protein, ABC superfamily	IPR003593;IPR011527;IPR036640;IPR003439;IPR017871;IPR027417	AAA+_ATPase;ABC1_TM_dom;ABC1_TM_sf;ABC_transporter-like;ABC_transporter_CS;P-loop_NTPase	vacuolar
tr|A0A1U8ETM9|A0A1U8ETM9_CAPAN	19.8001	19.6186	19.0939	18.9491	19.1303	19.0089	A0A1U8ETM9		GO:0016021	GO:0005524;GO:0042626	K08712	ko02010	KOG0065	Pleiotropic drug resistance proteins (PDR1-15), ABC superfamily	IPR003593;IPR013525;IPR029481;IPR003439;IPR043926;IPR034001;IPR034003;IPR027417;IPR013581	AAA+_ATPase;ABC_2_trans;ABC_trans_N;ABC_transporter-like;ABCG_dom;ABCG_PDR_1;ABCG_PDR_2;P-loop_NTPase;PDR_assoc	mitochondrial
tr|A0A1U8EWD2|A0A1U8EWD2_CAPAN	11.9398	12.2989	15.8099	15.6118	15.5293	15.4427	A0A2G2Y636		GO:0016021	GO:0005524;GO:0042626	K08712	ko02010	KOG0065	Pleiotropic drug resistance proteins (PDR1-15), ABC superfamily	IPR003593;IPR013525;IPR029481;IPR003439;IPR043926;IPR034001;IPR034003;IPR027417;IPR013581	AAA+_ATPase;ABC_2_trans;ABC_trans_N;ABC_transporter-like;ABCG_dom;ABCG_PDR_1;ABCG_PDR_2;P-loop_NTPase;PDR_assoc	cytoplasmic
tr|A0A1U8F2E2|A0A1U8F2E2_CAPAN	17.9854	18.0405	18.479	18.4577	17.7931	17.8654	A0A2G2Y840	GO:0006744;GO:0015916;GO:0010030	GO:0016021;GO:0046861	GO:0005524;GO:0016887;GO:0042626	K05677	ko02010;ko04146	KOG0060;KOG0060	Long-chain acyl-CoA transporter, ABC superfamily (involved in peroxisome organization and biogenesis);Long-chain acyl-CoA transporter, ABC superfamily (involved in peroxisome organization and biogenesis)	IPR003593;IPR011527;IPR036640;IPR003439;IPR017871;IPR027417	AAA+_ATPase;ABC1_TM_dom;ABC1_TM_sf;ABC_transporter-like;ABC_transporter_CS;P-loop_NTPase	mitochondrial
tr|A0A1U8F6U7|A0A1U8F6U7_CAPAN	20.0487	19.8615	20.0252	19.9111	20.3204	20.2168	A0A2G2YAN5		GO:0016021	GO:0005524;GO:0042626	K08712	ko02010	KOG0065	Pleiotropic drug resistance proteins (PDR1-15), ABC superfamily	IPR003593;IPR013525;IPR029481;IPR003439;IPR043926;IPR034001;IPR034003;IPR027417;IPR013581	AAA+_ATPase;ABC_2_trans;ABC_trans_N;ABC_transporter-like;ABCG_dom;ABCG_PDR_1;ABCG_PDR_2;P-loop_NTPase;PDR_assoc	mitochondrial
tr|A0A1U8FLG3|A0A1U8FLG3_CAPAN	15.8397	16.0385	15.6675	15.8337	15.798	16.0306	A0A2G3A7I0			GO:0046872;GO:0016491;GO:0031418	K05658	ko02010;ko04976;ko05206;ko05226	KOG0143;KOG0143	Iron/ascorbate family oxidoreductases;Iron/ascorbate family oxidoreductases	IPR026992;IPR027443;IPR005123	DIOX_N;IPNS-like;Oxoglu/Fe-dep_dioxygenase	peroxisomal
tr|A0A1U8FQF4|A0A1U8FQF4_CAPAN	17.401	17.3415	16.7614	16.6306	17.4762	17.3913	A0A1U8FQF4	GO:0090374	GO:0016021;GO:0005743	GO:0005524;GO:0016887;GO:0015421	K05658	ko02010;ko04976;ko05206;ko05226	KOG0055	Multidrug/pheromone exporter, ABC superfamily	IPR003593;IPR011527;IPR036640;IPR003439;IPR017871;IPR027417;IPR039421	AAA+_ATPase;ABC1_TM_dom;ABC1_TM_sf;ABC_transporter-like;ABC_transporter_CS;P-loop_NTPase;Type_I_exporter	Golgi apparatus
tr|A0A1U8FT69|A0A1U8FT69_CAPAN	16.5447	16.5417	16.4873	16.8122	15.0257	16.1984	A0A1U8FT69	GO:0032259		GO:0046872;GO:0016491;GO:0008168;GO:0031418	K05658	ko02010;ko04976;ko05206;ko05226	KOG0143;KOG0143	Iron/ascorbate family oxidoreductases;Iron/ascorbate family oxidoreductases	IPR026992;IPR027443;IPR005123	DIOX_N;IPNS-like;Oxoglu/Fe-dep_dioxygenase	cytoplasmic
tr|A0A1U8FW31|A0A1U8FW31_CAPAN	17.0894	17.1199	16.5391	16.2166	17.0334	16.9688	A0A1U8FW31	GO:0055085	GO:0016021	GO:0005524;GO:0016887;GO:0042626	K05656	ko02010;ko04142			IPR003593;IPR011527;IPR036640;IPR003439;IPR017871;IPR027417;IPR039421	AAA+_ATPase;ABC1_TM_dom;ABC1_TM_sf;ABC_transporter-like;ABC_transporter_CS;P-loop_NTPase;Type_I_exporter	cytoplasmic
tr|A0A1U8HJL5|A0A1U8HJL5_CAPAN	15.9005	15.8687	16.9336	16.6217	17.666	17.3325	A0A1U8HJL5	GO:0055085	GO:0016021;GO:0016020;GO:0005774;GO:0000325	GO:0005524;GO:0016887;GO:0042626	K05666	ko01523;ko01524;ko02010;ko04976			IPR003593;IPR011527;IPR036640;IPR003439;IPR017871;IPR027417	AAA+_ATPase;ABC1_TM_dom;ABC1_TM_sf;ABC_transporter-like;ABC_transporter_CS;P-loop_NTPase	plasma membrane
tr|A0A2G2XVV0|A0A2G2XVV0_CAPAN	13.8114	13.9983	13.5883	13.399	13.7074	13.4928	A0A2G2XVV0		GO:0016021	GO:0005524;GO:0016887;GO:0042626	K05681	ko01523;ko02010;ko04976			IPR003593;IPR013525;IPR003439;IPR017871;IPR043926;IPR027417	AAA+_ATPase;ABC_2_trans;ABC_transporter-like;ABC_transporter_CS;ABCG_dom;P-loop_NTPase	Golgi apparatus
tr|A0A2G2XXL0|A0A2G2XXL0_CAPAN	14.8897	15.175	14.8806	15.169	12.7202	12.7218	A0A2G2XXL0		GO:0016021	GO:0005524;GO:0042626	K08712	ko02010			IPR003593;IPR013525;IPR003439;IPR043926;IPR034003;IPR027417;IPR013581	AAA+_ATPase;ABC_2_trans;ABC_transporter-like;ABCG_dom;ABCG_PDR_2;P-loop_NTPase;PDR_assoc	cytoplasmic
tr|A0A2G2Y407|A0A2G2Y407_CAPAN	15.3278	15.2424	14.7157	14.6941	14.7559	14.6669	A0A2G2Y407		GO:0016021	GO:0005524	K08712	ko02010			IPR003593;IPR013525;IPR003439;IPR027417;IPR013581	AAA+_ATPase;ABC_2_trans;ABC_transporter-like;P-loop_NTPase;PDR_assoc	cytoplasmic
tr|A0A2G2YB64|A0A2G2YB64_CAPAN	17.5106	16.6171	17.1736	16.1565	17.3617	16.454	A0A2G2YB64	GO:0055085	GO:0016021	GO:0005524;GO:0016887;GO:0042626	K05658	ko02010;ko04976;ko05206;ko05226			IPR003593;IPR011527;IPR036640;IPR003439;IPR017871;IPR027417;IPR039421	AAA+_ATPase;ABC1_TM_dom;ABC1_TM_sf;ABC_transporter-like;ABC_transporter_CS;P-loop_NTPase;Type_I_exporter	cytoplasmic
tr|A0A2G2YBB2|A0A2G2YBB2_CAPAN	13.7155	13.6831	12.9933	12.3882	13.0512	12.6823	A0A1U8F7I3		GO:0016021	GO:0005524;GO:0016887;GO:0042626	K05658	ko02010;ko04976;ko05206;ko05226			IPR003593;IPR011527;IPR036640;IPR003439;IPR017871;IPR027417;IPR039421	AAA+_ATPase;ABC1_TM_dom;ABC1_TM_sf;ABC_transporter-like;ABC_transporter_CS;P-loop_NTPase;Type_I_exporter	Golgi apparatus
tr|A0A2G2YI70|A0A2G2YI70_CAPAN	14.2952	14.0778	13.618	13.1275	13.1056	12.7712	A0A2G2YI70		GO:0005886	GO:0005524	K05681	ko01523;ko02010;ko04976			IPR003439;IPR027417	ABC_transporter-like;P-loop_NTPase	cytoplasmic
tr|A0A2G2YKP5|A0A2G2YKP5_CAPAN	18.1043	17.4091	18.3064	17.3624	17.9836	17.2146	A0A2G2YKP5	GO:0055085	GO:0016021;GO:0016020;GO:0005774;GO:0000325	GO:0005524;GO:0016887;GO:0042626	K05665	ko01523;ko02010;ko04071;ko04977;ko05206			IPR003593;IPR011527;IPR036640;IPR003439;IPR017871;IPR027417	AAA+_ATPase;ABC1_TM_dom;ABC1_TM_sf;ABC_transporter-like;ABC_transporter_CS;P-loop_NTPase	plasma membrane
tr|A0A2G2YPV5|A0A2G2YPV5_CAPAN	17.5226	17.2233	17.5816	17.4209	17.6663	17.5094	A0A2G2YPV5	GO:0055085;GO:0009733;GO:0009926;GO:0009640;GO:0009637;GO:0048443;GO:0009958;GO:0043481;GO:0008361	GO:0016021;GO:0005886;GO:0009506	GO:0005524;GO:0016887;GO:0042626;GO:0010329;GO:0010328	K05658	ko02010;ko04976;ko05206;ko05226			IPR003593;IPR011527;IPR036640;IPR003439;IPR017871;IPR027417;IPR039421	AAA+_ATPase;ABC1_TM_dom;ABC1_TM_sf;ABC_transporter-like;ABC_transporter_CS;P-loop_NTPase;Type_I_exporter	cytoplasmic
tr|A0A2G2YQJ8|A0A2G2YQJ8_CAPAN	12.8015	12.8739	15.6438	15.5302	15.1112	15.0547	A0A2G2YQJ8		GO:0016021	GO:0005524;GO:0016887;GO:0042626	K05681	ko01523;ko02010;ko04976			IPR003593;IPR013525;IPR003439;IPR017871;IPR043926;IPR027417	AAA+_ATPase;ABC_2_trans;ABC_transporter-like;ABC_transporter_CS;ABCG_dom;P-loop_NTPase	cytoplasmic
tr|A0A2G2YS75|A0A2G2YS75_CAPAN	16.5988	16.9147	16.2634	16.6408	17.0108	17.2753	A0A2G2YS75	GO:0055085;GO:0006879	GO:0016021;GO:0005743	GO:0005524;GO:0016887;GO:0042626	K05663	ko02010			IPR003593;IPR011527;IPR036640;IPR003439;IPR017871;IPR027417;IPR039421	AAA+_ATPase;ABC1_TM_dom;ABC1_TM_sf;ABC_transporter-like;ABC_transporter_CS;P-loop_NTPase;Type_I_exporter	cytoplasmic
tr|A0A2G2YXX8|A0A2G2YXX8_CAPAN	18.9011	17.9768	17.5252	16.897	18.8347	18.1537	A0A2G2YXX8		GO:0016021	GO:0005524;GO:0042626	K08712	ko02010			IPR003593;IPR013525;IPR029481;IPR003439;IPR043926;IPR034001;IPR034003;IPR027417;IPR013581	AAA+_ATPase;ABC_2_trans;ABC_trans_N;ABC_transporter-like;ABCG_dom;ABCG_PDR_1;ABCG_PDR_2;P-loop_NTPase;PDR_assoc	cytoplasmic
tr|A0A2G2Z6H7|A0A2G2Z6H7_CAPAN	18.8436	18.2522	18.5881	18.0245	18.8798	18.6355	A0A2G2Z6H7		GO:0005887	GO:0005524;GO:0016887;GO:0042626	K05658	ko02010;ko04976;ko05206;ko05226			IPR003593;IPR011527;IPR036640;IPR003439;IPR017871;IPR027417;IPR039421	AAA+_ATPase;ABC1_TM_dom;ABC1_TM_sf;ABC_transporter-like;ABC_transporter_CS;P-loop_NTPase;Type_I_exporter	cytoplasmic
tr|A0A2G2Z7S7|A0A2G2Z7S7_CAPAN	16.2292	16.1198	16.48	16.1163	16.5879	16.4138	A0A2G2Z7S7		GO:0016021	GO:0005524;GO:0042626	K08712	ko02010			IPR003593;IPR013525;IPR029481;IPR003439;IPR043926;IPR034001;IPR034003;IPR027417;IPR013581	AAA+_ATPase;ABC_2_trans;ABC_trans_N;ABC_transporter-like;ABCG_dom;ABCG_PDR_1;ABCG_PDR_2;P-loop_NTPase;PDR_assoc	cytoplasmic
tr|A0A2G2ZF75|A0A2G2ZF75_CAPAN	14.6301	14.4391	16.2331	16.0372	16.3038	16.2904	A0A2G2ZF75	GO:0006869	GO:0016021;GO:0005774;GO:0043231	GO:0005524;GO:0016887;GO:0042626;GO:0005319	K05643	ko02010			IPR003593;IPR003439;IPR017871;IPR026082;IPR027417	AAA+_ATPase;ABC_transporter-like;ABC_transporter_CS;ABCA;P-loop_NTPase	cytoplasmic
tr|A0A2G2ZFT3|A0A2G2ZFT3_CAPAN	14.5114	14.0496	13.4073	13.3773	12.8877	12.6557	A0A2G2ZFT3		GO:0016021	GO:0005524;GO:0016887;GO:0042626	K05681	ko01523;ko02010;ko04976			IPR003593;IPR013525;IPR003439;IPR017871;IPR043926;IPR027417	AAA+_ATPase;ABC_2_trans;ABC_transporter-like;ABC_transporter_CS;ABCG_dom;P-loop_NTPase	cytoplasmic
tr|A0A2G2ZFT7|A0A2G2ZFT7_CAPAN	16.6537	16.2159	16.6108	16.437	16.4851	16.3094	A0A2G2ZFT7		GO:0005887	GO:0005524;GO:0042626	K05658	ko02010;ko04976;ko05206;ko05226			IPR003593;IPR011527;IPR036640;IPR003439;IPR027417	AAA+_ATPase;ABC1_TM_dom;ABC1_TM_sf;ABC_transporter-like;P-loop_NTPase	cytoplasmic
tr|A0A2G2ZFV1|A0A2G2ZFV1_CAPAN	17.623	17.2073	16.0104	15.7904	16.6867	16.4892	A0A2G2X9W7		GO:0016021	GO:0005524;GO:0042626	K05658	ko02010;ko04976;ko05206;ko05226			IPR003593;IPR011527;IPR036640;IPR003439;IPR027417;IPR039421	AAA+_ATPase;ABC1_TM_dom;ABC1_TM_sf;ABC_transporter-like;P-loop_NTPase;Type_I_exporter	Golgi apparatus
tr|A0A2G2ZJ77|A0A2G2ZJ77_CAPAN	13.4424	14.1441	15.0904	15.2166	15.8763	15.8824	A0A2G2ZJ77		GO:0016021	GO:0005524;GO:0016887	K05681	ko01523;ko02010;ko04976			IPR003593;IPR013525;IPR003439;IPR017871;IPR027417	AAA+_ATPase;ABC_2_trans;ABC_transporter-like;ABC_transporter_CS;P-loop_NTPase	cytoplasmic
tr|A0A2G2ZJN4|A0A2G2ZJN4_CAPAN	15.5558	16.192	16.1311	16.3046	16.7481	16.89	A0A2G2ZJN4		GO:0016021	GO:0042626	K08712	ko02010			IPR013525;IPR043926;IPR027417	ABC_2_trans;ABCG_dom;P-loop_NTPase	peroxisomal
tr|A0A2G2ZJN9|A0A2G2ZJN9_CAPAN	16.1188	16.035	16.501	16.3681	16.33	16.2963	A0A2G2ZJN9		GO:0016021	GO:0005524;GO:0042626	K08712	ko02010			IPR003593;IPR013525;IPR029481;IPR003439;IPR043926;IPR034001;IPR034003;IPR027417;IPR013581	AAA+_ATPase;ABC_2_trans;ABC_trans_N;ABC_transporter-like;ABCG_dom;ABCG_PDR_1;ABCG_PDR_2;P-loop_NTPase;PDR_assoc	cytoplasmic
tr|A0A2G2ZJV1|A0A2G2ZJV1_CAPAN	19.6044	19.7088	19.6313	19.6932	19.8358	19.9121	A0A2G2ZJV1		GO:0016021	GO:0005524;GO:0042626	K08712	ko02010			IPR003593;IPR013525;IPR029481;IPR003439;IPR043926;IPR034001;IPR034003;IPR027417;IPR013581	AAA+_ATPase;ABC_2_trans;ABC_trans_N;ABC_transporter-like;ABCG_dom;ABCG_PDR_1;ABCG_PDR_2;P-loop_NTPase;PDR_assoc	mitochondrial
tr|A0A2G2ZKD0|A0A2G2ZKD0_CAPAN	14.5589	14.4141	15.0911	14.9324	14.8219	14.8852	A0A1U8GRG2		GO:0016021	GO:0005524;GO:0016887;GO:0042626	K05681	ko01523;ko02010;ko04976			IPR003593;IPR013525;IPR003439;IPR017871;IPR043926;IPR027417	AAA+_ATPase;ABC_2_trans;ABC_transporter-like;ABC_transporter_CS;ABCG_dom;P-loop_NTPase	cytoplasmic
tr|A0A2G2ZKE4|A0A2G2ZKE4_CAPAN	15.5081	15.0167	14.9948	14.5968	14.0201	13.517	A0A2G2ZKE4		GO:0016021	GO:0005524;GO:0016887;GO:0042626	K08712	ko02010			IPR003593;IPR013525;IPR029481;IPR003439;IPR017871;IPR043926;IPR034001;IPR034003;IPR027417;IPR013581	AAA+_ATPase;ABC_2_trans;ABC_trans_N;ABC_transporter-like;ABC_transporter_CS;ABCG_dom;ABCG_PDR_1;ABCG_PDR_2;P-loop_NTPase;PDR_assoc	chloroplast
tr|A0A2G2ZTV6|A0A2G2ZTV6_CAPAN	15.8165	15.8559	17.2101	17.0347	15.8452	15.7104	A0A2G2ZTV6		GO:0016021	GO:0005524;GO:0042626	K08712	ko02010			IPR003593;IPR013525;IPR029481;IPR003439;IPR043926;IPR034001;IPR034003;IPR027417;IPR013581	AAA+_ATPase;ABC_2_trans;ABC_trans_N;ABC_transporter-like;ABCG_dom;ABCG_PDR_1;ABCG_PDR_2;P-loop_NTPase;PDR_assoc	mitochondrial
tr|A0A2G2ZTV7|A0A2G2ZTV7_CAPAN	18.491	18.7019	18.0718	18.4406	18.091	18.4849	A0A2G2ZTV7		GO:0016021	GO:0005524;GO:0042626	K08712	ko02010			IPR003593;IPR013525;IPR029481;IPR003439;IPR043926;IPR034001;IPR034003;IPR027417;IPR013581	AAA+_ATPase;ABC_2_trans;ABC_trans_N;ABC_transporter-like;ABCG_dom;ABCG_PDR_1;ABCG_PDR_2;P-loop_NTPase;PDR_assoc	cytoplasmic
tr|A0A2G2ZW52|A0A2G2ZW52_CAPAN	18.4522	18.0948	18.7337	18.2759	18.3129	18.0224	A0A2G2ZW52	GO:0055085	GO:0016021;GO:0016020;GO:0005774;GO:0000325	GO:0005524;GO:0016887;GO:0042626	K05666	ko01523;ko01524;ko02010;ko04976			IPR003593;IPR011527;IPR036640;IPR003439;IPR017871;IPR027417	AAA+_ATPase;ABC1_TM_dom;ABC1_TM_sf;ABC_transporter-like;ABC_transporter_CS;P-loop_NTPase	plasma membrane
tr|A0A2G2ZYY1|A0A2G2ZYY1_CAPAN	14.453	14.6406	14.078	14.1224	13.5819	13.6025	A0A2G2ZYY1	GO:0055085	GO:0016021;GO:0009941	GO:0005524;GO:0016887;GO:0042626	K05655	ko02010			IPR003593;IPR011527;IPR036640;IPR003439;IPR017871;IPR027417;IPR039421	AAA+_ATPase;ABC1_TM_dom;ABC1_TM_sf;ABC_transporter-like;ABC_transporter_CS;P-loop_NTPase;Type_I_exporter	mitochondrial
tr|A0A2G2ZZN1|A0A2G2ZZN1_CAPAN	15.7586	15.6455	16.8536	16.5924	15.8595	15.6498	A0A2G2ZZN1	GO:0055085	GO:0016021;GO:0016020;GO:0005774;GO:0000325	GO:0005524;GO:0016887;GO:0042626	K05666	ko01523;ko01524;ko02010;ko04976			IPR003593;IPR011527;IPR036640;IPR003439;IPR017871;IPR027417	AAA+_ATPase;ABC1_TM_dom;ABC1_TM_sf;ABC_transporter-like;ABC_transporter_CS;P-loop_NTPase	Golgi apparatus
tr|A0A2G3A1C3|A0A2G3A1C3_CAPAN	17.3515	17.1766	16.7319	16.3804	16.6623	16.4684	A0A2G3A1C3	GO:0006869	GO:0016021;GO:0043231	GO:0005524;GO:0016887;GO:0042626;GO:0005319	K05643	ko02010			IPR003593;IPR003439;IPR017871;IPR026082;IPR027417	AAA+_ATPase;ABC_transporter-like;ABC_transporter_CS;ABCA;P-loop_NTPase	endoplasmic reticulum
tr|A0A2G3A1I3|A0A2G3A1I3_CAPAN	14.2097	13.4926	15.4337	15.0935	13.254	13.0629	A0A1U8FXQ5		GO:0016021	GO:0005524;GO:0016887;GO:0042626	K05641	ko02010;ko04975;ko04979			IPR003593;IPR003439;IPR017871;IPR026082;IPR027417	AAA+_ATPase;ABC_transporter-like;ABC_transporter_CS;ABCA;P-loop_NTPase	cytoplasmic
tr|A0A2G3A1L4|A0A2G3A1L4_CAPAN	17.3978	16.9993	16.8367	16.4061	16.3471	15.9569	A0A2G3A1L4	GO:0006869	GO:0016021;GO:0043231	GO:0005524;GO:0042626;GO:0005319	K05643	ko02010			IPR003439;IPR026082;IPR027417	ABC_transporter-like;ABCA;P-loop_NTPase	mitochondrial
tr|A0A2G3A3W6|A0A2G3A3W6_CAPAN	17.8055	17.6114	18.3501	18.1199	17.3448	17.1651	A0A2G3A3W6		GO:0016021	GO:0005524;GO:0042626	K08712	ko02010			IPR003593;IPR013525;IPR029481;IPR003439;IPR043926;IPR034001;IPR034003;IPR027417;IPR013581	AAA+_ATPase;ABC_2_trans;ABC_trans_N;ABC_transporter-like;ABCG_dom;ABCG_PDR_1;ABCG_PDR_2;P-loop_NTPase;PDR_assoc	mitochondrial
tr|A0A2G3A7A0|A0A2G3A7A0_CAPAN	13.9382	13.6113	15.6799	15.5273	14.7497	15.0274	A0A2G3A7A0	GO:0032259		GO:0046872;GO:0016491;GO:0008168;GO:0031418	K05658	ko02010;ko04976;ko05206;ko05226			IPR026992;IPR027443;IPR005123	DIOX_N;IPNS-like;Oxoglu/Fe-dep_dioxygenase	cytoplasmic
tr|A0A2G3A7B8|A0A2G3A7B8_CAPAN	13.1375	13.0488	13.264	12.7503	12.5815	12.4042	A0A2G3A7B8			GO:0046872;GO:0031418;GO:0051213	K05658	ko02010;ko04976;ko05206;ko05226			IPR026992;IPR027443;IPR005123	DIOX_N;IPNS-like;Oxoglu/Fe-dep_dioxygenase	cytoplasmic
tr|A0A2G3A7C4|A0A2G3A7C4_CAPAN	13.1271	12.1347	12.9861	12.6557	13.3648	13.0793	A0A2G3A7C4				K05658	ko02010;ko04976;ko05206;ko05226			IPR027443	IPNS-like	cytoplasmic
tr|A0A2G3A7E3|A0A2G3A7E3_CAPAN	15.859	15.4926	12.0775	11.614	14.2219	14.0407	A0A2G3A7E3			GO:0046872;GO:0016491;GO:0031418	K05658	ko02010;ko04976;ko05206;ko05226			IPR026992;IPR027443;IPR005123	DIOX_N;IPNS-like;Oxoglu/Fe-dep_dioxygenase	peroxisomal
tr|A0A2G3A7F8|A0A2G3A7F8_CAPAN	15.209	14.5187	13.6018	13.1854	13.8261	13.7008	A0A2G3A7F8		GO:0016021	GO:0005524;GO:0016887;GO:0042626	K05658	ko02010;ko04976;ko05206;ko05226			IPR003593;IPR011527;IPR036640;IPR003439;IPR017871;IPR027417;IPR039421	AAA+_ATPase;ABC1_TM_dom;ABC1_TM_sf;ABC_transporter-like;ABC_transporter_CS;P-loop_NTPase;Type_I_exporter	Golgi apparatus
tr|A0A2G3AC54|A0A2G3AC54_CAPAN	11.913	11.1094	10.9768	11.6373	12.0713	11.5369	A0A2G3AC54	GO:0090374	GO:0016021;GO:0005743	GO:0005524;GO:0016887;GO:0015421	K05658	ko02010;ko04976;ko05206;ko05226			IPR003593;IPR011527;IPR036640;IPR003439;IPR017871;IPR027417;IPR039421	AAA+_ATPase;ABC1_TM_dom;ABC1_TM_sf;ABC_transporter-like;ABC_transporter_CS;P-loop_NTPase;Type_I_exporter	peroxisomal
tr|A0A2G3ACB7|A0A2G3ACB7_CAPAN	16.931	16.9499	16.7518	16.6529	17.0166	16.7222	A0A2G3ACB7	GO:0009733;GO:0009640;GO:0009637;GO:0048443;GO:0009958;GO:0043481;GO:0010540;GO:0048527;GO:0008361;GO:0010218;GO:0010541;GO:0090691	GO:0005887	GO:0005524;GO:0016887;GO:0042626;GO:0010329	K05658	ko02010;ko04976;ko05206;ko05226			IPR003593;IPR011527;IPR036640;IPR003439;IPR017871;IPR027417;IPR039421	AAA+_ATPase;ABC1_TM_dom;ABC1_TM_sf;ABC_transporter-like;ABC_transporter_CS;P-loop_NTPase;Type_I_exporter	cytoplasmic
tr|A0A2G3AFJ6|A0A2G3AFJ6_CAPAN	12.0857	11.3055	14.6744	14.1369	11.4211	11.4565	A0A2G3AFJ6		GO:0005887	GO:0005524;GO:0016887;GO:0042626	K05658	ko02010;ko04976;ko05206;ko05226			IPR003593;IPR011527;IPR036640;IPR003439;IPR017871;IPR027417;IPR039421	AAA+_ATPase;ABC1_TM_dom;ABC1_TM_sf;ABC_transporter-like;ABC_transporter_CS;P-loop_NTPase;Type_I_exporter	peroxisomal
tr|A0A2G3AGA3|A0A2G3AGA3_CAPAN	20.4928	19.8913	19.915	19.4588	19.4796	19.0968	A0A2G3AGA3	GO:0055085	GO:0016021;GO:0016020;GO:0005774;GO:0000325	GO:0005524;GO:0016887;GO:0042626	K05665	ko01523;ko02010;ko04071;ko04977;ko05206			IPR003593;IPR011527;IPR036640;IPR003439;IPR017871;IPR027417	AAA+_ATPase;ABC1_TM_dom;ABC1_TM_sf;ABC_transporter-like;ABC_transporter_CS;P-loop_NTPase	mitochondrial
tr|A0A2G3AL90|A0A2G3AL90_CAPAN	14.46	14.5037	14.1491	13.8652	15.4413	15.2527	A0A2G3AL90	GO:0055085	GO:0016021;GO:0016020;GO:0005774;GO:0000325	GO:0005524;GO:0016887;GO:0042626	K05666	ko01523;ko01524;ko02010;ko04976			IPR003593;IPR011527;IPR036640;IPR003439;IPR017871;IPR027417	AAA+_ATPase;ABC1_TM_dom;ABC1_TM_sf;ABC_transporter-like;ABC_transporter_CS;P-loop_NTPase	plasma membrane
tr|A0A2G3AL92|A0A2G3AL92_CAPAN	19.5229	18.8668	19.2288	18.7616	19.2587	18.8962	A0A2G3AL92	GO:0055085	GO:0016021;GO:0016020;GO:0005774;GO:0000325	GO:0005524;GO:0016887;GO:0042626	K05666	ko01523;ko01524;ko02010;ko04976			IPR003593;IPR011527;IPR036640;IPR003439;IPR017871;IPR027417	AAA+_ATPase;ABC1_TM_dom;ABC1_TM_sf;ABC_transporter-like;ABC_transporter_CS;P-loop_NTPase	endoplasmic reticulum
tr|A0A2G3ALD6|A0A2G3ALD6_CAPAN	14.0831	14.0083	13.2407	13.1614	13.9146	13.806	A0A2G3ALD6			GO:0046872;GO:0016491;GO:0031418	K05658	ko02010;ko04976;ko05206;ko05226			IPR026992;IPR027443;IPR005123	DIOX_N;IPNS-like;Oxoglu/Fe-dep_dioxygenase	cytoplasmic
